# Supplementary material for: Refractive index of human red blood cells between 290 nm and 1100 nm determined by optical extinction measurements
Source: Sci Rep. 2019 Mar 15;9:4623. doi: 10.1038/s41598-019-38767-5 (PMC6420646; doi:10.1038/s41598-019-38767-5)
Supplement: Supplementary file 1 — Supplementary Dataset 1 [file 41598_2019_38767_MOESM1_ESM.csv]

retrieved RI increment of RBCs of volunteers A, B, C, D, E, F
weighted average of 3 datasets	retrieved RI increment		literature imaginary RI increment [Friebel & Meinke, JBO (2005)]	RI of water [Daimon & Masumura, Appl. Opt. (2007)]	Blood sample of volunteer A	Measured extinction cross section of sphered RBCs (rescaled)		retrieved RI increment of RBCs		Blood sample of volunteer B	Measured extinction cross section of sphered RBCs (rescaled)		retrieved RI increment of RBCs		Blood sample of volunteer C	Measured extinction cross section of sphered RBCs (rescaled)		retrieved RI increment of RBCs		Blood sample of volunteer D	Measured extinction cross section of sphered RBCs (rescaled)		retrieved RI increment of RBCs		Blood sample of volunteer E	Measured extinction cross section of sphered RBCs (rescaled)		retrieved RI increment of RBCs		Blood sample of volunteer F	Measured extinction cross section of sphered RBCs (rescaled)		retrieved RI increment of RBCs
temperature betweeen 17.9degC and 18.9degC	mean	uncertainty		temperature 18.5 degC	temperature = 18.8degC	mean	uncertainty	mean	uncertainty	Temperature = 17.9degC	mean	uncertainty	mean	uncertainty	temperature = 18.9degC	mean	uncertainty	mean	uncertainty	temperature = 18.4degC	mean	uncertainty	mean	uncertainty	temperature = 18.6degC	mean	uncertainty	mean	uncertainty	temperature = 18.8degC	mean	uncertainty	mean	uncertainty
lambda/nm	alpha(lambda)/(L g^-1)	u[alpha(lambda)]/(L g^-1)	gamma(lambda)/(L g^-1)	n_{H_2O}(lambda)		Cext/um^2	u[Cext]/um^2	alpha(lambda)/(L g^-1)	u[alpha(lambda)]/(L g^-1)		Cext/um^2	u[Cext]/um^2	alpha(lambda)/(L g^-1)	u[alpha(lambda)]/(L g^-1)		Cext/um^2	u[Cext]/um^2	alpha(lambda)/(L g^-1)	u[alpha(lambda)]/(L g^-1)		Cext/um^2	u[Cext]/um^2	alpha(lambda)/(L g^-1)	u[alpha(lambda)]/(L g^-1)		Cext/um^2	u[Cext]/um^2	alpha(lambda)/(L g^-1)	u[alpha(lambda)]/(L g^-1)		Cext/um^2	u[Cext]/um^2	alpha(lambda)/(L g^-1)	u[alpha(lambda)]/(L g^-1)
290.257			8.6727137E-06	1.3619941		50.89576	0.1334147	0.0002506213	4.383129E-06		40.029784	0.1202862	0.0002622569	1.5627321E-06		48.414645	0.33188432	0.0002501778	4.7093283E-06		59.242316	0.21825046	0.0002425372	3.5576489E-06		54.293743	0.21181962	0.0002460096	4.347551E-06		53.010031	0.15577602	0.0002422326	2.7976892E-06
290.73			8.5141551E-06	1.3618577		50.749845	0.12832333	0.0002508457	4.3851908E-06		39.490014	0.1150362	0.0002602249	1.5248549E-06		48.215128	0.3295348	0.0002499498	4.6736973E-06		59.110949	0.21345645	0.000243386	3.5343017E-06		54.387095	0.20871927	0.0002463285	4.3447499E-06		53.168728	0.149592	0.0002432121	2.8022927E-06
291.202			8.3516427E-06	1.3617224		50.85059	0.12427603	0.0002510389	4.3876779E-06		39.195098	0.11165531	0.0002583673	1.4982251E-06		48.155232	0.3277692	0.0002497273	4.6501154E-06		59.45998	0.21050069	0.0002440897	3.5215224E-06		54.304636	0.20463602	0.000246599	4.3447117E-06		53.32492	0.14371783	0.000244093	2.8086565E-06
291.674			8.1833974E-06	1.361588		50.587472	0.11937548	0.0002512023	4.3903E-06		38.863421	0.10784444	0.0002566708	1.4797214E-06		47.911569	0.32540956	0.000249509	4.6348871E-06		59.357857	0.20658227	0.0002446577	0.000003516		54.161367	0.20124636	0.0002468239	4.3463792E-06		53.533063	0.13855486	0.0002448815	0.000002816
292.146			8.0140831E-06	1.3614544		50.659761	0.11557746	0.0002513369	4.3928269E-06		38.382233	0.10393605	0.0002551265	1.4668673E-06		47.763374	0.3243074	0.0002492942	4.6251496E-06		59.770606	0.20395918	0.0002450978	3.5150702E-06		54.026464	0.19743375	0.000247005	4.348929E-06		53.498497	0.13280759	0.0002455814	2.8238419E-06
292.618			7.8423823E-06	1.3613216		50.559188	0.11048121	0.0002514435	4.3950837E-06		38.040497	0.10087328	0.0002537255	1.4577524E-06		47.589704	0.3222671	0.000249082	4.618714E-06		59.712174	0.20025264	0.0002454178	3.516648E-06		54.162208	0.19450399	0.0002471441	4.3517335E-06		53.664061	0.12793122	0.0002461969	2.8316066E-06
293.09			7.6712919E-06	1.3611896		50.520918	0.10652668	0.0002515231	4.3969427E-06		37.828389	0.098384889	0.0002524589	0.000001451		47.551591	0.3212046	0.0002488716	0.000004614		59.718938	0.19689079	0.0002456252	3.5191403E-06		54.281246	0.19236799	0.0002472433	4.3543327E-06		53.730129	0.12202519	0.0002467317	0.000002839
293.562			7.5027926E-06	1.3610584		50.472571	0.10302117	0.0002515766	4.3983162E-06		37.683117	0.096364	0.0002513179	1.4456622E-06		47.482508	0.32019958	0.0002486624	4.6098437E-06		59.786644	0.19312411	0.0002457278	3.521394E-06		54.124348	0.18876863	0.0002473044	4.3564072E-06		53.771532	0.11673332	0.00024719	2.8457387E-06
294.034			0.000007335	1.360928		50.348464	0.099348342	0.0002516048	4.3991493E-06		37.317029	0.093556867	0.0002502936	1.4412E-06		47.301067	0.3193932	0.0002484534	4.6056042E-06		59.622382	0.18948373	0.0002457333	3.5226238E-06		54.015022	0.18607381	0.0002473294	4.3577533E-06		53.865509	0.11149892	0.0002475755	2.8516963E-06
294.506			7.176459E-06	1.3607984		50.310905	0.095892293	0.0002516089	4.3994141E-06		37.153353	0.091707535	0.0002493772	1.4373318E-06		47.078139	0.31788627	0.000248244	4.6008788E-06		59.661649	0.18640502	0.0002456495	3.5223457E-06		53.922426	0.18296853	0.00024732	4.3582601E-06		53.776184	0.10601624	0.0002478924	2.8567637E-06
294.978			7.0179081E-06	1.3606695		50.262773	0.09296912	0.0002515895	4.3991033E-06		36.969219	0.089881576	0.0002485597	0.000001434		47.019106	0.31727914	0.0002480332	4.5955234E-06		59.632016	0.18283351	0.0002454838	3.5203166E-06		53.848181	0.18051762	0.0002472784	4.3578889E-06		53.776097	0.1008804	0.0002481446	2.8608982E-06
295.449			6.8744135E-06	1.3605417		50.1463	0.089834719	0.0002515478	4.3982284E-06		36.794566	0.088055853	0.0002478338	1.4312131E-06		46.813845	0.31613241	0.0002478209	4.589576E-06		59.516204	0.17948485	0.0002452448	3.5164899E-06		53.808773	0.17852301	0.0002472064	4.3566582E-06		53.758758	0.095883844	0.0002483356	2.8640929E-06
295.921			6.7313371E-06	1.3604144		50.012829	0.086466413	0.0002514844	4.3968061E-06		36.641274	0.086573284	0.0002471875	1.4291233E-06		46.651114	0.31529847	0.0002476053	4.5831431E-06		59.425705	0.17601593	0.000244939	3.5109318E-06		53.60069	0.1757455	0.0002471058	4.3546155E-06		53.720149	0.091985584	0.0002484702	2.866392E-06
296.393			6.6014211E-06	1.3602879		49.869671	0.083618988	0.0002514005	4.3948659E-06		36.474838	0.085079215	0.0002466136	1.4278415E-06		46.522311	0.31515228	0.000247386	4.576424E-06		59.359137	0.17289184	0.0002445745	3.5038287E-06		53.535028	0.17368883	0.0002469785	4.351839E-06		53.730074	0.087882967	0.0002485519	2.8678405E-06
296.865			6.4741505E-06	1.3601621		49.737023	0.081056282	0.0002512968	4.3924402E-06		36.394382	0.084167654	0.0002461032	1.4274498E-06		46.428889	0.31482529	0.0002471623	4.569617E-06		59.272912	0.17018799	0.000244159	3.4954234E-06		53.485057	0.17178519	0.0002468265	4.3484173E-06		53.63258	0.084090013	0.0002485848	2.8685057E-06
297.336			6.3576973E-06	1.3600373		49.584612	0.078660307	0.0002511746	4.3895695E-06		36.295934	0.083101249	0.0002456483	0.000001428		46.232847	0.31428067	0.000246934	4.5629101E-06		59.132453	0.16754199	0.0002437013	0.000003486		53.269521	0.16956986	0.0002466521	4.3444498E-06		53.612841	0.080414078	0.0002485727	2.8684637E-06
297.808			6.2452438E-06	1.359913		49.458149	0.076386554	0.0002510343	4.386275E-06		36.147284	0.082054715	0.0002452382	1.429275E-06		46.078096	0.31385438	0.0002466991	4.556398E-06		58.993077	0.16509454	0.0002432071	3.4758361E-06		53.106399	0.16766896	0.0002464564	0.00000434		53.513408	0.077001023	0.0002485197	2.8677921E-06
298.28			0.000006141	1.3597894		49.311162	0.074394395	0.0002508769	4.3825932E-06		36.040642	0.081218438	0.000244865	1.4312154E-06		45.921527	0.31311195	0.0002464575	4.5501495E-06		58.823865	0.1624495	0.000242685	3.4651859E-06		52.996712	0.16527182	0.0002462417	4.3351629E-06		53.463915	0.073872712	0.0002484296	2.866566E-06
298.751			6.0425545E-06	1.3596668		49.190261	0.072735622	0.0002507039	4.3785605E-06		35.956049	0.08053431	0.0002445205	1.433474E-06		45.770413	0.3132044	0.0002462089	4.5441539E-06		58.658773	0.16012871	0.0002421439	3.4543276E-06		52.766153	0.1635324	0.0002460104	0.00000433		53.41308	0.070886689	0.0002483067	2.8648608E-06
299.223			0.00000595	1.3595447		48.969196	0.071125228	0.0002505154	4.3741832E-06		35.841674	0.079607583	0.0002441945	1.4356694E-06		45.608156	0.31280672	0.0002459515	4.5382849E-06		58.463589	0.15761658	0.0002415891	3.4434211E-06		52.647652	0.16213938	0.0002457634	4.3245182E-06		53.251508	0.068426375	0.0002481544	2.8627328E-06
299.695			5.8641149E-06	1.3594233		48.845942	0.069630782	0.0002503127	4.3694885E-06		35.77163	0.078847215	0.0002438788	1.4373341E-06		45.399363	0.312648	0.0002456849	4.5323859E-06		58.356049	0.15589529	0.0002410295	3.432654E-06		52.466924	0.16065334	0.000245503	4.3187697E-06		53.206573	0.065796239	0.0002479769	2.860241E-06
300.166			5.7826994E-06	1.3593028		48.682593	0.068310729	0.0002500971	4.3645029E-06		35.705397	0.07826317	0.0002435652	0.000001438		45.227467	0.31288109	0.000245409	4.5262506E-06		58.134167	0.15395761	0.000240474	3.422172E-06		52.26695	0.15929941	0.0002452319	4.3127719E-06		53.063242	0.063438749	0.0002477787	2.8574396E-06
300.638			5.7089319E-06	1.3591828		48.530607	0.067133001	0.0002498686	4.3592184E-06		35.607955	0.077812977	0.0002432445	1.4371093E-06		45.130358	0.3135802	0.0002451221	4.519627E-06		57.993226	0.15224359	0.0002399271	0.000003412		52.077555	0.15782449	0.0002449506	4.3064994E-06		52.9616	0.061162284	0.0002475625	2.8543543E-06
301.109			5.6382366E-06	1.3590638		48.335546	0.066056531	0.0002496291	4.3536702E-06		35.542098	0.077438599	0.0002429161	1.4346737E-06		44.863271	0.31286566	0.0002448256	4.5124503E-06		57.746094	0.1505932	0.0002393931	3.4021585E-06		51.940599	0.15663182	0.0002446614	0.0000043		52.815453	0.05914987	0.0002473311	0.000002851
301.581			5.5770956E-06	1.3589452		48.158	0.065024632	0.0002493782	4.3478508E-06		35.454904	0.076973041	0.0002425794	1.4307718E-06		44.735825	0.31328697	0.0002445194	4.504703E-06		57.559043	0.14895679	0.0002388694	3.3925252E-06		51.715491	0.15534474	0.0002443638	4.2931765E-06		52.641772	0.057500306	0.0002470846	2.8474076E-06
302.052			5.5175716E-06	1.3588275		47.977927	0.064107479	0.0002491179	4.3418027E-06		35.387508	0.076688632	0.0002422367	1.42562E-06		44.584587	0.31342949	0.0002442055	4.4964818E-06		57.289466	0.14708843	0.0002383583	3.3831018E-06		51.472925	0.15422514	0.0002440597	4.2861473E-06		52.533938	0.05601861	0.0002468251	2.8435676E-06
302.523			0.00000547	1.3587105		47.785041	0.06332392	0.0002488484	4.3355339E-06		35.323861	0.076226572	0.0002418878	1.4194647E-06		44.353446	0.31307285	0.0002438842	4.4878699E-06		57.095103	0.14548648	0.0002378583	3.3738398E-06		51.25208	0.15334962	0.0002437493	4.2788958E-06		52.369444	0.054755409	0.0002465533	2.8394997E-06
302.995			5.4223946E-06	1.3585939		47.61739	0.062818557	0.0002485698	4.3290514E-06		35.270459	0.0761374	0.0002415329	1.4125778E-06		44.167529	0.31300021	0.0002435557	0.000004479		56.87161	0.14409813	0.0002373683	3.364705E-06		51.047925	0.1528337	0.0002434327	4.2714338E-06		52.187323	0.053445673	0.0002462695	2.8352121E-06
303.466			5.3890598E-06	1.3584782		47.433577	0.062254512	0.0002482842	4.3224047E-06		35.230652	0.076023068	0.0002411742	1.4052913E-06		44.015061	0.31293889	0.0002432223	4.4699433E-06		56.641627	0.14261303	0.0002368901	3.3557314E-06		50.860683	0.15208381	0.0002431118	4.2638241E-06		52.015075	0.052127367	0.0002459761	2.8307421E-06
303.937			5.3558774E-06	1.3583632		47.247615	0.061508213	0.0002479917	4.3156028E-06		35.198452	0.076001852	0.0002408116	1.3978928E-06		43.826793	0.31306785	0.000242884	4.4609035E-06		56.416531	0.14168519	0.0002364225	3.3469027E-06		50.622639	0.15123043	0.0002427868	4.2560843E-06		51.839175	0.051193932	0.0002456735	2.8261016E-06
304.408			5.335904E-06	1.3582489		47.02075	0.060827488	0.0002476931	4.3086681E-06		35.135578	0.0757506	0.000240446	1.3906678E-06		43.687196	0.31337107	0.0002425419	0.000004452		56.22394	0.14063879	0.0002359653	3.3382269E-06		50.426952	0.15032735	0.0002424584	4.2482479E-06		51.650351	0.050057264	0.0002453628	2.8213121E-06
304.88			5.3179321E-06	1.3581349		46.835447	0.060474104	0.0002473886	4.301608E-06		35.102824	0.075718524	0.0002400772	1.3838579E-06		43.510629	0.31333718	0.0002421961	4.4432095E-06		55.964987	0.13930514	0.0002355175	3.3296977E-06		50.202696	0.14962091	0.0002421266	4.2403308E-06		51.473238	0.04917558	0.0002450444	2.8163854E-06
305.351			5.3117087E-06	1.3580219		46.644015	0.060210059	0.0002470803	4.2944741E-06		35.082128	0.075748624	0.0002397076	1.3777061E-06		43.351552	0.31332035	0.0002418489	4.434751E-06		55.716612	0.13821725	0.0002350807	3.3213637E-06		50.027544	0.14902862	0.0002417936	4.2323974E-06		51.28774	0.04848258	0.0002447208	2.8113647E-06
305.822			5.3094889E-06	1.3579094		46.438236	0.059971438	0.0002467682	4.2872731E-06		35.081405	0.075799845	0.0002393372	1.3723589E-06		43.172995	0.31304202	0.0002415005	4.4266233E-06		55.437554	0.13707766	0.0002346538	3.3132191E-06		49.741796	0.14842882	0.0002414594	4.2244594E-06		51.087294	0.047578073	0.0002443923	2.8062622E-06
306.293			5.3162454E-06	1.3577977		46.256145	0.059643811	0.0002464532	0.00000428		35.044714	0.075805687	0.0002389667	1.3679183E-06		43.011414	0.31309777	0.0002411517	4.4188525E-06		55.172756	0.1360987	0.0002342366	3.3052745E-06		49.563865	0.14799973	0.0002411247	4.2165418E-06		50.894532	0.046997569	0.00024406	2.8011E-06
306.764			5.3284552E-06	1.3576865		46.083857	0.059470409	0.000246136	4.2727506E-06		35.038412	0.07582823	0.0002385969	1.3644219E-06		42.849896	0.31307663	0.0002408034	4.4114398E-06		54.972219	0.13487937	0.000233829	3.2975379E-06		49.340371	0.14741278	0.0002407902	4.2086662E-06		50.656853	0.04636885	0.000243725	2.7958998E-06
307.235			0.000005347	1.357576		45.892384	0.059225011	0.0002458174	4.2654678E-06		35.043056	0.075879739	0.0002382284	1.3618408E-06		42.708144	0.31310549	0.0002404565	4.4043645E-06		54.759581	0.13408375	0.0002334307	0.00000329		49.134248	0.14687575	0.0002404567	4.2008508E-06		50.487528	0.045863428	0.0002433884	2.7906826E-06
307.706			5.3718915E-06	1.3574661		45.736897	0.059063392	0.0002454982	4.2581948E-06		35.041373	0.075872291	0.0002378621	1.3600811E-06		42.548488	0.31304972	0.000240112	4.3975889E-06		54.492908	0.13318264	0.0002330415	3.2827032E-06		48.961454	0.14652983	0.000240125	4.1931099E-06		50.277644	0.04536886	0.0002430512	2.7854688E-06
308.177			5.4008913E-06	1.3573568		45.539274	0.058859149	0.0002451792	4.2509493E-06		35.039189	0.075871516	0.0002374987	0.000001359		42.434065	0.31311519	0.0002397706	4.3910656E-06		54.272146	0.13209896	0.0002326614	3.2756027E-06		48.718575	0.14608551	0.0002397956	4.1854552E-06		50.107285	0.044979722	0.0002427145	2.7802781E-06
308.648			5.4367066E-06	1.3572481		45.385486	0.058723035	0.0002448612	4.2437479E-06		35.051405	0.075892144	0.0002371389	1.3583566E-06		42.325962	0.31323373	0.0002394332	4.3847465E-06		54.042955	0.13119925	0.0002322901	3.2687054E-06		48.533784	0.14572344	0.0002394695	4.1778956E-06		49.886701	0.044531462	0.0002423794	2.7751294E-06
309.119			5.4748281E-06	1.35714		45.215265	0.058582768	0.000244545	4.2366073E-06		35.068799	0.075929676	0.0002367835	1.3579357E-06		42.208124	0.31328525	0.0002391008	4.3785946E-06		53.831811	0.13026508	0.0002319273	0.000003262		48.362337	0.14553312	0.0002391472	4.1704384E-06		49.686525	0.044094031	0.000242047	0.00000277
309.59			5.5197714E-06	1.3570325		45.028503	0.058354203	0.0002442313	4.2295439E-06		35.095965	0.075973922	0.0002364333	1.3574472E-06		42.09103	0.3133436	0.0002387742	4.3725967E-06		53.631909	0.12936587	0.0002315731	3.2554767E-06		48.159144	0.14517773	0.0002388296	4.1630904E-06		49.493838	0.043718734	0.0002417184	0.000002765
310.061			5.5656856E-06	1.3569256		44.873992	0.058192668	0.0002439208	4.2225744E-06		35.116265	0.075968608	0.0002360889	1.3565984E-06		41.952811	0.31331564	0.0002384543	4.3667798E-06		53.415322	0.12846345	0.000231227	3.2491186E-06		47.977849	0.1448736	0.0002385173	4.1558595E-06		49.330373	0.043352067	0.0002413945	2.7601175E-06
310.532			5.6181253E-06	1.3568193		44.696378	0.058098519	0.0002436145	4.2157159E-06		35.131694	0.07590126	0.0002357511	1.3551065E-06		41.817402	0.31319688	0.000238142	4.3612286E-06		53.156125	0.12762161	0.0002308891	3.242913E-06		47.790318	0.14472854	0.0002382111	4.1487552E-06		49.131836	0.042967373	0.0002410766	2.7553164E-06
311.003			5.670607E-06	1.3567136		44.561386	0.058029628	0.0002433126	0.000004209		35.177061	0.075949941	0.0002354201	1.3528231E-06		41.733126	0.31332843	0.0002378374	4.356102E-06		52.92437	0.12687308	0.0002305591	3.236852E-06		47.608058	0.14439428	0.0002379112	4.1417861E-06		48.921907	0.042571291	0.0002407648	2.7506342E-06
311.474			5.7296374E-06	1.3566084		44.411989	0.057961453	0.0002430151	4.202366E-06		35.207461	0.075931761	0.000235096	1.3497329E-06		41.645375	0.31334547	0.0002375406	4.3515969E-06		52.762556	0.12610128	0.000230237	3.2309347E-06		47.420945	0.14405922	0.0002376174	0.000004135		48.725189	0.042250124	0.0002404593	2.7460696E-06
311.944			5.7885425E-06	1.3565041		44.256753	0.057857125	0.0002427228	4.1958985E-06		35.256057	0.075978369	0.0002347792	1.345884E-06		41.520799	0.31314519	0.0002372519	4.347917E-06		52.553876	0.12539668	0.0002299232	3.2251757E-06		47.235149	0.14378866	0.0002373304	4.1283046E-06		48.537408	0.041886256	0.0002401605	2.7416312E-06
312.415			5.852736E-06	1.3564001		44.112476	0.057804973	0.0002424343	4.1895536E-06		35.303907	0.075994367	0.0002344685	1.3413395E-06		41.4457	0.31323976	0.0002369699	4.3452232E-06		52.326134	0.12449173	0.0002296164	3.2195552E-06		47.095137	0.14359971	0.0002370488	4.1218016E-06		48.354213	0.041568764	0.0002398671	2.7372997E-06
312.886			5.9176261E-06	1.3562967		43.996776	0.057816202	0.0002421504	4.1833507E-06		35.347352	0.075964222	0.0002341644	1.3362169E-06		41.361599	0.31324659	0.0002366953	4.3436648E-06		52.140231	0.12381277	0.0002293171	3.2140918E-06		46.917878	0.14334038	0.0002367731	4.1154784E-06		48.186223	0.041239298	0.0002395796	2.7330846E-06
313.356			5.9862471E-06	1.356194		43.857947	0.057787123	0.0002418718	4.1773074E-06		35.412021	0.075982919	0.0002338675	1.3306591E-06		41.291875	0.31321368	0.0002364283	4.3433315E-06		51.950885	0.12315755	0.0002290258	3.2088033E-06		46.778903	0.14317525	0.0002365037	4.1093592E-06		48.02744	0.040947523	0.0002392986	0.000002729
313.827			6.0562556E-06	1.3560917		43.73361	0.057775485	0.0002415971	4.1714025E-06		35.460179	0.07591844	0.0002335764	1.3247849E-06		41.198035	0.31310795	0.0002361678	4.3442527E-06		51.812039	0.1225164	0.0002287412	3.2036738E-06		46.642767	0.14299601	0.0002362395	4.1034272E-06		47.840668	0.040601226	0.0002390228	0.000002725
314.298			0.000006129	1.3559899		43.631946	0.057836596	0.0002413272	4.1656526E-06		35.52153	0.075927951	0.0002332918	1.3187526E-06		41.137536	0.31318581	0.0002359141	4.3463951E-06		51.58086	0.12175861	0.0002284638	3.1987203E-06		46.487472	0.14281909	0.0002359809	4.0977022E-06		47.632308	0.040268315	0.0002387528	2.7211454E-06
314.768			6.2032441E-06	1.355889		43.495423	0.057828136	0.0002410625	4.1600725E-06		35.583804	0.075887357	0.0002330141	1.3127193E-06		41.027853	0.31296578	0.0002356676	4.3496471E-06		51.382803	0.12092777	0.000228194	0.000003194		46.370501	0.14268879	0.0002357283	4.0921992E-06		47.473246	0.039972758	0.0002384889	2.7174028E-06
315.239			6.2794868E-06	1.3557883		43.371762	0.057795095	0.000240802	4.1546403E-06		35.644158	0.075850919	0.0002327422	1.3067942E-06		41.018696	0.31320236	0.0002354272	4.3538513E-06		51.253525	0.1203945	0.0002279306	3.1893673E-06		46.196857	0.14241804	0.0002354805	4.0868949E-06		47.333159	0.039712892	0.0002382301	2.7137675E-06
315.709			6.3573766E-06	1.3556884		43.280951	0.057875038	0.0002405468	4.1493805E-06		35.710711	0.075833543	0.0002324771	1.3011227E-06		40.951817	0.3131271	0.0002351937	4.358757E-06		51.053863	0.11976581	0.0002276746	0.000003185		46.082933	0.14228238	0.0002352386	4.0818083E-06		47.166442	0.039446324	0.0002379773	2.7102542E-06
316.18			6.4366893E-06	1.3555888		43.182087	0.057930385	0.0002402959	4.1442711E-06		35.78848	0.075820692	0.0002322176	1.2957822E-06		40.881884	0.3130314	0.000234966	4.3640961E-06		50.912891	0.11911124	0.0002274248	3.1807465E-06		45.968055	0.1421613	0.0002350014	4.0769113E-06		47.03073	0.039213538	0.0002377293	2.7068466E-06
316.65			6.5178615E-06	1.35549		43.081938	0.057997478	0.0002400504	4.1393339E-06		35.866734	0.0757947	0.0002319647	1.2908738E-06		40.853503	0.31301996	0.000234745	4.3695147E-06		50.722335	0.11842096	0.0002271821	3.17671E-06		45.866077	0.14208016	0.0002347697	4.0722152E-06		46.860985	0.038956191	0.0002374872	2.7035578E-06
317.121			0.0000066	1.3553914		42.990932	0.058070975	0.0002398093	4.1345477E-06		35.914278	0.075651478	0.0002317174	1.2864301E-06		40.805854	0.3129178	0.0002345294	4.3746741E-06		50.588614	0.11785759	0.0002269455	3.172838E-06		45.715826	0.14187741	0.0002345425	4.0676881E-06		46.720951	0.038779162	0.0002372499	2.7003719E-06
317.591			6.6841039E-06	1.3552936		42.923899	0.058180086	0.0002395736	4.1299326E-06		36.009287	0.075666266	0.0002314767	1.2824966E-06		40.766361	0.31276497	0.0002343202	4.3791798E-06		50.436611	0.11720733	0.0002267157	3.1691394E-06		45.565122	0.14159866	0.0002343207	4.0633359E-06		46.563674	0.038551973	0.0002370182	2.6973003E-06
318.061			6.7685809E-06	1.3551964		42.813347	0.058210859	0.0002393429	4.1254784E-06		36.087927	0.075606135	0.0002312418	1.2790632E-06		40.724167	0.31257036	0.0002341167	4.3826792E-06		50.326519	0.11657197	0.0002264923	3.1655966E-06		45.496526	0.14151474	0.0002341037	4.0591353E-06		46.437299	0.038345662	0.0002367917	2.6943337E-06
318.532			6.8555379E-06	1.3550994		42.749306	0.058353783	0.0002391166	4.121177E-06		36.166657	0.075539483	0.0002310123	1.276098E-06		40.710993	0.31259233	0.0002339184	4.3848423E-06		50.143657	0.11588494	0.0002262745	3.1621922E-06		45.404758	0.14140767	0.0002338908	4.0550647E-06		46.297923	0.038143125	0.0002365697	2.6914634E-06
319.002			6.9423201E-06	1.3550032		42.686799	0.058466518	0.0002388959	0.000004117		36.229747	0.075414528	0.0002307892	1.2735643E-06		40.673377	0.31238563	0.000233726	4.3853833E-06		49.996398	0.11526222	0.0002260634	3.1589299E-06		45.255627	0.14121475	0.0002336831	4.0511307E-06		46.172929	0.037974889	0.0002363531	2.6886991E-06
319.472			7.0314025E-06	1.3549074		42.622153	0.058558146	0.0002386803	4.1130889E-06		36.3274	0.075407897	0.0002305718	1.2713861E-06		40.666787	0.31235355	0.0002335388	4.3841185E-06		49.870824	0.11469929	0.0002258581	3.1557914E-06		45.220505	0.14122342	0.0002334798	4.0473178E-06		46.028562	0.037741639	0.0002361413	0.000002686
319.943			7.1206744E-06	1.354812		42.559645	0.058648906	0.0002384693	4.1092957E-06		36.412019	0.075327695	0.0002303596	1.2694759E-06		40.622432	0.31209084	0.0002333565	0.000004381		49.765908	0.11415391	0.0002256584	3.1527608E-06		45.104321	0.1411019	0.0002332804	4.0436171E-06		45.930377	0.037582506	0.000235934	2.6834538E-06
320.413			7.2114443E-06	1.3547172		42.479239	0.058710197	0.000238264	4.1056948E-06		36.492055	0.07522464	0.0002301535	1.267749E-06		40.619109	0.31193061	0.0002331795	0.000004376		49.607493	0.11339743	0.0002254648	3.1498429E-06		45.023996	0.14100774	0.0002330858	4.0400514E-06		45.762446	0.037388757	0.0002357318	0.000002681
320.883			7.3024471E-06	1.354623		42.432328	0.058833134	0.0002380636	4.1022864E-06		36.587821	0.075179836	0.0002299529	1.2661178E-06		40.633058	0.31183007	0.0002330074	4.3697671E-06		49.528841	0.11282758	0.0002252768	0.000003147		44.956263	0.14096931	0.0002328953	4.0366323E-06		45.667741	0.037253795	0.0002355342	2.6785844E-06
321.353			7.3944291E-06	1.3545292		42.380913	0.05897406	0.0002378681	4.0990738E-06		36.681868	0.075116298	0.0002297576	1.2645273E-06		40.596269	0.31151606	0.0002328398	0.000004363		49.406181	0.11213046	0.0002250943	3.1443233E-06		44.905466	0.14090713	0.000232709	4.0333892E-06		45.558108	0.037097981	0.0002353413	2.6762866E-06
321.823			7.4867357E-06	1.354436		42.342833	0.059106214	0.0002376772	4.0960593E-06		36.773301	0.075039426	0.0002295676	1.2629445E-06		40.592075	0.31129424	0.0002326765	4.3565109E-06		49.302131	0.11161335	0.000224917	3.1417322E-06		44.780123	0.14074209	0.0002325268	4.0303511E-06		45.435657	0.036925496	0.0002351529	2.6740805E-06
322.293			7.57943E-06	1.3543432		42.2918	0.059229781	0.0002374907	4.093243E-06		36.872678	0.074984392	0.0002293825	1.2613539E-06		40.591269	0.31101165	0.000232517	4.3512088E-06		49.173192	0.11095629	0.000224745	3.1392627E-06		44.754593	0.14079401	0.0002323486	4.027544E-06		45.341922	0.036774651	0.0002349692	0.000002672
322.763			7.6723584E-06	1.3542509		42.250563	0.059352977	0.0002373082	4.0906225E-06		36.949947	0.074845926	0.0002292023	1.2597531E-06		40.600644	0.31075945	0.0002323613	4.3478348E-06		49.059099	0.1102959	0.0002245779	3.1369217E-06		44.689463	0.14072182	0.0002321744	0.000004025		45.221008	0.036594419	0.00023479	2.6699459E-06
323.233			7.7652537E-06	1.3541591		42.195862	0.059470302	0.0002371296	4.0881918E-06		37.0504	0.074786067	0.0002290267	1.25815E-06		40.619739	0.31053258	0.0002322089	4.3470513E-06		48.971003	0.10967314	0.0002244156	3.1347152E-06		44.611661	0.14062165	0.0002320042	4.022695E-06		45.139069	0.036483607	0.0002346153	0.000002668
323.703			7.8581153E-06	1.3540677		42.161538	0.059627507	0.0002369546	4.0859415E-06		37.14918	0.07472532	0.0002288556	1.2565594E-06		40.613943	0.3101755	0.0002320595	4.3493836E-06		48.855676	0.1089521	0.0002242579	3.1326478E-06		44.550228	0.14060634	0.0002318378	4.0206701E-06		45.034664	0.036355886	0.000234445	2.6661842E-06
324.173			7.950695E-06	1.3539769		42.151233	0.059805048	0.000236783	4.0838579E-06		37.245423	0.07465131	0.0002286889	0.000001255		40.629816	0.30983266	0.0002319129	4.355192E-06		48.78954	0.1083465	0.0002241048	3.130722E-06		44.485769	0.14055916	0.0002316754	4.0189077E-06		44.920857	0.036200749	0.0002342793	2.6644435E-06
324.643			8.0427906E-06	1.3538865		42.11057	0.059926084	0.0002366145	4.0819232E-06		37.336207	0.07455093	0.0002285262	1.2534926E-06		40.606458	0.30930588	0.0002317688	4.3646531E-06		48.709282	0.10771168	0.000223956	3.1289383E-06		44.470124	0.14057078	0.0002315167	4.0173934E-06		44.8429	0.036068478	0.0002341179	2.6627957E-06
325.113			8.1345463E-06	1.3537965		42.082095	0.060079323	0.0002364489	4.0801155E-06		37.424725	0.074443558	0.0002283676	1.2520569E-06		40.625056	0.30899059	0.0002316268	4.377747E-06		48.588183	0.10694137	0.0002238113	3.1272945E-06		44.402526	0.14047178	0.0002313617	4.0161042E-06		44.753045	0.035952246	0.000233961	2.6612399E-06
325.583			8.2252286E-06	1.353707		42.049155	0.060201497	0.000236286	4.0784091E-06		37.527125	0.07437793	0.0002282127	1.2507107E-06		40.605412	0.30844247	0.0002314867	4.3942548E-06		48.540404	0.10630083	0.0002236707	3.1257862E-06		44.351102	0.14044718	0.0002312105	0.000004015		44.69938	0.035855572	0.0002338084	2.6597749E-06
326.053			8.3157047E-06	1.353618		42.040475	0.060388547	0.0002361255	4.0767747E-06		37.622845	0.07428131	0.0002280615	1.2494681E-06		40.632384	0.30806308	0.0002313481	4.4137632E-06		48.445304	0.10558301	0.0002235339	3.1244062E-06		44.312543	0.14040267	0.0002310629	4.0140718E-06		44.605969	0.035718776	0.0002336602	2.6583989E-06
326.523			8.4045587E-06	1.3535294		42.026799	0.060543662	0.0002359671	4.0751802E-06		37.706749	0.074149416	0.0002279137	1.2483382E-06		40.665245	0.30765396	0.0002312109	4.4356775E-06		48.364062	0.1048867	0.0002234008	3.1231455E-06		44.286629	0.14040215	0.0002309189	4.0132514E-06		44.528358	0.035596537	0.0002335163	2.6571101E-06
326.993			8.4934126E-06	1.3534413		42.014151	0.060695567	0.0002358106	4.0735915E-06		37.804161	0.07405734	0.0002277692	1.2473247E-06		40.676754	0.30713927	0.0002310746	4.459241E-06		48.284443	0.10415361	0.0002232712	0.000003122		44.225705	0.1403317	0.0002307784	4.0125065E-06		44.444724	0.035462473	0.0002333767	2.655906E-06
327.462			8.5799246E-06	1.3533538		41.987509	0.060816239	0.0002356562	0.000004072		37.89429	0.073956512	0.0002276281	1.2464269E-06		40.733454	0.30675591	0.0002309393	4.4835082E-06		48.193277	0.10347444	0.0002231452	3.1209384E-06		44.207368	0.14033375	0.0002306418	4.0117996E-06		44.369473	0.035365639	0.0002332416	2.6547865E-06
327.932			8.6665884E-06	1.3532666		41.990748	0.060968637	0.0002355028	4.0702939E-06		37.987308	0.073849212	0.0002274896	1.2456328E-06		40.741668	0.30618219	0.000230804	4.5075833E-06		48.139796	0.10285351	0.0002230222	0.00000312		44.159941	0.14025435	0.0002305083	4.011095E-06		44.308874	0.035244832	0.0002331105	2.653744E-06
328.402			8.7510673E-06	1.3531798		41.960641	0.061091221	0.0002353507	4.0685121E-06		38.078914	0.073759972	0.0002273539	1.2449305E-06		40.758849	0.30561027	0.0002306689	4.530339E-06		48.11512	0.10223401	0.0002229022	3.1190599E-06		44.106992	0.14022374	0.0002303782	4.0103722E-06		44.241411	0.035141899	0.0002329835	2.6527785E-06
328.871			0.000008835	1.3530936		41.979286	0.061286693	0.0002351998	4.0666041E-06		38.19442	0.073714974	0.0002272211	1.2443024E-06		40.772939	0.30501231	0.0002305339	4.5506192E-06		48.024473	0.1015606	0.0002227854	3.1182149E-06		44.110754	0.14029819	0.0002302517	4.0096268E-06		44.196156	0.035066799	0.000232861	2.651889E-06
329.341			0.000008917	1.3530076		41.959915	0.061391296	0.0002350493	4.0645348E-06		38.286057	0.073606222	0.0002270904	1.2437235E-06		40.810663	0.30447651	0.0002303981	4.5673924E-06		47.956271	0.10089267	0.000222671	3.1174155E-06		44.106669	0.14032159	0.0002301283	4.0088707E-06		44.121038	0.034918782	0.0002327424	2.6510697E-06
329.811			8.9981711E-06	1.3529222		41.951	0.061515545	0.0002348993	4.0622872E-06		38.378653	0.07349761	0.000226962	1.2431701E-06		40.841184	0.30388494	0.0002302615	4.5795275E-06		47.91062	0.10026169	0.0002225591	3.1166567E-06		44.104746	0.14036025	0.0002300081	4.0081486E-06		44.061269	0.034813887	0.0002326279	2.6503206E-06
330.28			9.0772596E-06	1.3528373		41.962477	0.06168776	0.0002347498	4.0598537E-06		38.464727	0.073379582	0.0002268359	1.2426179E-06		40.884281	0.30331297	0.0002301241	0.000004586		47.857783	0.099659443	0.0002224499	3.1159374E-06		44.057079	0.14033552	0.0002298914	4.0075387E-06		43.978584	0.034694068	0.0002325177	2.6496421E-06
330.75			9.1552152E-06	1.3527526		41.967378	0.061839152	0.0002346002	4.0572344E-06		38.561541	0.073282582	0.0002267115	0.000001242		40.93562	0.30281933	0.0002299851	4.5862464E-06		47.781924	0.098961706	0.0002223428	3.1152618E-06		44.02557	0.14032325	0.0002297776	4.0071636E-06		43.933485	0.034583107	0.0002324113	0.000002649
331.219			9.2314843E-06	1.3526686		41.950133	0.06194424	0.0002344513	4.0544951E-06		38.669137	0.073239836	0.0002265893	1.2414461E-06		40.919998	0.30198129	0.0002298455	4.5805358E-06		47.769731	0.09843358	0.0002222381	3.1146553E-06		44.042314	0.14039572	0.0002296672	4.0071952E-06		43.896936	0.034497511	0.000232309	2.648496E-06
331.689			9.3061762E-06	1.3525848		41.955753	0.062071468	0.0002343028	4.0516886E-06		38.748084	0.073107907	0.000226469	1.2408226E-06		40.955292	0.30132308	0.0002297049	4.5694409E-06		47.687299	0.097764101	0.0002221355	3.1141409E-06		44.006493	0.14035613	0.0002295599	4.0078049E-06		43.828316	0.034384213	0.0002322104	0.000002648
332.158			9.379623E-06	1.3525016		41.974967	0.062236486	0.0002341558	4.0488912E-06		38.847583	0.073045875	0.000226351	1.2401828E-06		40.988695	0.30064376	0.0002295643	4.5537147E-06		47.668027	0.097174228	0.0002220355	3.1137453E-06		43.976348	0.14032775	0.0002294562	4.0091442E-06		43.787781	0.034310344	0.0002321156	2.6476604E-06
332.627			9.4509316E-06	1.3524187		41.991099	0.062381241	0.0002340104	4.0461595E-06		38.923515	0.072895138	0.0002262351	1.2395351E-06		41.062594	0.30011335	0.0002294237	4.5341257E-06		47.571847	0.096505744	0.0002219379	3.1134895E-06		43.97045	0.14035325	0.0002293558	4.0113425E-06		43.738768	0.034203529	0.0002320245	2.6473696E-06
333.097			9.5217324E-06	1.3523362		41.998583	0.062521205	0.0002338666	4.0435459E-06		39.034464	0.07285908	0.0002261213	1.2388895E-06		41.065329	0.29935313	0.0002292831	4.5114581E-06		47.575026	0.095974084	0.0002218425	3.1133921E-06		43.962872	0.1403344	0.0002292587	4.0145031E-06		43.708455	0.034116399	0.0002319366	2.6471673E-06
333.566			9.5898504E-06	1.3522542		42.006723	0.062644332	0.0002337253	4.0411141E-06		39.132335	0.072786441	0.00022601	1.2382609E-06		41.127124	0.29873757	0.0002291435	4.4866631E-06		47.500448	0.095369487	0.0002217497	3.1134672E-06		43.985369	0.14042589	0.0002291654	4.0186691E-06		43.665542	0.033998843	0.0002318522	2.647057E-06
334.036			9.6578715E-06	1.3521724		42.025649	0.062775771	0.0002335864	4.0388984E-06		39.2306	0.072692774	0.0002259008	1.2376589E-06		41.18464	0.29816239	0.0002290046	4.4604822E-06		47.473402	0.094886051	0.0002216592	3.1137238E-06		43.97945	0.14042767	0.0002290753	4.0238717E-06		43.619497	0.033909228	0.000231771	0.000002647
334.505			9.7228346E-06	1.3520912		42.043086	0.06287992	0.0002334507	4.0369446E-06		39.32836	0.072631405	0.0002257942	1.2370971E-06		41.186504	0.29728274	0.0002288672	4.433836E-06		47.441487	0.094366949	0.0002215714	3.1141637E-06		43.972807	0.14040384	0.0002289892	4.0300556E-06		43.572632	0.033821922	0.0002316931	2.6471178E-06
334.974			9.7877976E-06	1.3520105		42.039621	0.062989566	0.0002333185	4.0352743E-06		39.405402	0.072501309	0.0002256902	1.2365835E-06		41.229543	0.29661825	0.0002287315	4.4074176E-06		47.373893	0.093796071	0.0002214861	3.1147846E-06		43.920159	0.14026669	0.0002289067	4.0371506E-06		43.527826	0.033700693	0.0002316181	2.64729E-06
335.443			9.849797E-06	1.3519301		42.041731	0.063071252	0.0002331899	4.0339044E-06		39.485962	0.072382602	0.0002255886	1.2361254E-06		41.248214	0.29580691	0.0002285978	4.3818935E-06		47.348715	0.093290545	0.0002214034	3.115578E-06		43.929672	0.14027778	0.0002288279	0.000004045		43.486286	0.033617983	0.0002315461	2.6475561E-06
335.913			9.9117543E-06	1.3518499		42.077022	0.063244879	0.0002330652	4.0328391E-06		39.599494	0.072356259	0.0002254895	1.2357265E-06		41.297462	0.29518443	0.0002284661	4.3577807E-06		47.320513	0.09276912	0.0002213231	3.1165329E-06		43.932026	0.14031641	0.0002287528	4.053543E-06		43.442405	0.033531355	0.0002314768	2.6479157E-06
336.382			0.000009971	1.3517703		42.106804	0.063383907	0.0002329453	4.0320792E-06		39.686415	0.072264017	0.0002253932	1.2353902E-06		41.388558	0.29470517	0.0002283372	4.3356333E-06		47.29904	0.092273209	0.0002212456	3.1176278E-06		43.916567	0.14026883	0.0002286817	4.0624414E-06		43.431457	0.033461833	0.0002314102	2.6483653E-06
336.851			1.0029612E-05	1.351691		42.109493	0.063459263	0.0002328302	4.0316084E-06		39.786154	0.072201808	0.0002252997	1.2351142E-06		41.402105	0.29388144	0.0002282113	4.3157226E-06		47.270462	0.091743645	0.0002211707	3.1188439E-06		43.942701	0.1403143	0.0002286145	4.0714975E-06		43.391352	0.033344264	0.0002313463	2.6489034E-06
337.32			0.000010086	1.3516122		42.151058	0.0636085	0.0002327203	4.0314037E-06		39.868312	0.072096246	0.0002252089	1.2348942E-06		41.436436	0.29315819	0.0002280887	4.2982397E-06		47.24035	0.091235859	0.0002210986	3.1201591E-06		43.913608	0.14017691	0.0002285513	4.0804378E-06		43.363618	0.033248197	0.0002312848	2.6495274E-06
337.789			1.0141381E-05	1.3515337		42.176527	0.06371557	0.000232616	4.0314341E-06		39.973805	0.072053173	0.000225121	1.2347233E-06		41.518593	0.29266207	0.0002279697	4.2832422E-06		47.194072	0.090768776	0.0002210291	3.1215509E-06		43.942798	0.14019053	0.0002284921	0.000004089		43.341283	0.033126567	0.0002312256	2.6502352E-06
338.258			1.019491E-05	1.3514556		42.211825	0.063842341	0.0002325176	4.0316617E-06		40.073938	0.07200446	0.0002250359	1.2345918E-06		41.614804	0.29225141	0.0002278546	4.2706587E-06		47.184981	0.090322207	0.0002209624	0.000003123		43.986739	0.14025325	0.000228437	4.096784E-06		43.304536	0.03302118	0.0002311687	0.000002651
338.727			1.0246936E-05	1.3513779		42.242731	0.063974964	0.0002324255	0.000004032		40.167414	0.071919294	0.0002249539	1.2344882E-06		41.60171	0.29136414	0.0002277437	4.2603002E-06		47.148719	0.089854759	0.0002208984	3.124487E-06		43.981419	0.14019803	0.0002283861	4.1035791E-06		43.294861	0.032957821	0.0002311139	2.6518948E-06
339.196			1.0297535E-05	1.3513006		42.242287	0.064027992	0.0002323401	4.0325328E-06		40.250122	0.071811616	0.0002248748	1.2343996E-06		41.674576	0.29084025	0.0002276374	4.2518763E-06		47.117519	0.089437576	0.0002208373	0.000003126		43.970893	0.14009718	0.0002283394	4.1090581E-06		43.236529	0.032828969	0.0002310611	2.6528458E-06
339.665			1.0346147E-05	1.3512236		42.259713	0.064109892	0.0002322617	4.0330823E-06		40.338514	0.071731703	0.0002247989	1.2343125E-06		41.684241	0.29004698	0.0002275361	0.000004245		47.070616	0.088978058	0.000220779	3.1275539E-06		43.963282	0.14002589	0.0002282969	4.1129486E-06		43.218656	0.032740491	0.0002310103	2.6538794E-06
340.134			1.0393727E-05	1.351147		42.304617	0.064247246	0.0002321908	4.0336457E-06		40.407626	0.071584586	0.000224726	1.2342134E-06		41.758896	0.28954965	0.0002274399	4.2393076E-06		47.08106	0.08866824	0.0002207236	3.1291447E-06		43.978054	0.13995876	0.0002282588	0.000004115		43.186899	0.032619004	0.0002309612	0.000002655
340.603			1.0438728E-05	1.3510708		42.351552	0.064348333	0.0002321275	4.0341832E-06		40.507314	0.071532656	0.0002246564	1.2340914E-06		41.824422	0.28904878	0.0002273492	4.234312E-06		47.071182	0.088266236	0.000220671	3.1308058E-06		44.019072	0.13998608	0.000228225	4.1151068E-06		43.195456	0.032550048	0.0002309137	2.6562115E-06
341.072			1.0483065E-05	1.3509949		42.389162	0.064458373	0.0002320715	4.0346764E-06		40.637589	0.071576397	0.0002245897	1.2339439E-06		41.901229	0.28854748	0.0002272637	4.2296742E-06		47.055574	0.087922809	0.0002206209	3.1325791E-06		44.045102	0.13996737	0.0002281951	4.1133576E-06		43.187416	0.03246517	0.0002308676	2.6575144E-06
341.54			1.0523654E-05	1.3509196		42.416752	0.064556778	0.0002320221	4.0351212E-06		40.73154	0.071504257	0.0002245258	1.2337742E-06		41.973177	0.28808036	0.0002271831	4.2251675E-06		47.054151	0.087564864	0.000220573	3.1345063E-06		44.045715	0.13987477	0.0002281687	4.1100522E-06		43.150147	0.032388738	0.0002308226	2.6589014E-06
342.009			1.0564232E-05	1.3508444		42.403282	0.064569749	0.0002319783	4.0355253E-06		40.785291	0.071308517	0.0002244639	1.2335869E-06		41.94302	0.28720409	0.0002271066	4.2206378E-06		46.967232	0.087122001	0.0002205266	3.1366402E-06		44.025453	0.13971431	0.0002281452	4.1054844E-06		43.083507	0.032269529	0.0002307781	2.6603735E-06
342.478			1.0599749E-05	1.3507696		42.42885	0.064656264	0.0002319397	4.035899E-06		40.886545	0.071261409	0.0002244041	1.2333892E-06		42.036512	0.28681	0.0002270337	0.000004216		46.989538	0.08684289	0.0002204812	0.000003139		44.029533	0.13967297	0.000228124	0.0000041		43.082889	0.032212021	0.0002307339	2.6619221E-06
342.947			1.0635266E-05	1.3506951		42.464834	0.064732608	0.0002319053	4.036258E-06		40.958994	0.071102963	0.0002243458	1.2331888E-06		42.080544	0.28619805	0.0002269641	4.2113843E-06		46.958743	0.086485649	0.0002204365	3.1416637E-06		44.038945	0.13960265	0.0002281047	4.0938838E-06		43.076548	0.032150381	0.0002306895	2.6635393E-06
343.416			1.0665451E-05	1.350621		42.488902	0.06480252	0.0002318745	4.0366199E-06		41.046499	0.071023378	0.0002242889	0.000001233		42.134883	0.2856512	0.0002268973	4.2067216E-06		46.944302	0.086189318	0.0002203919	3.1446012E-06		44.079116	0.1395717	0.0002280866	4.0875006E-06		43.053495	0.032068815	0.0002306446	2.6652151E-06
343.884			1.0694892E-05	1.3505475		42.554564	0.064965408	0.0002318467	0.000004037		41.1407	0.070937485	0.000224233	1.2328104E-06		42.227809	0.28528338	0.0002268328	4.2021449E-06		46.944868	0.085830231	0.0002203471	3.1478253E-06		44.107402	0.13954275	0.0002280694	4.0811498E-06		43.055807	0.032018022	0.000230599	2.6669331E-06
344.353			1.0719229E-05	1.350474		42.588316	0.065047936	0.000231821	4.0374237E-06		41.245087	0.070888938	0.0002241776	1.2326459E-06		42.283886	0.28481522	0.0002267699	4.197733E-06		46.954051	0.085528089	0.0002203014	3.1513377E-06		44.126563	0.13949805	0.0002280524	4.0750755E-06		43.022292	0.031937808	0.0002305521	2.6686848E-06
344.821			1.074182E-05	1.3504011		42.599816	0.065090495	0.0002317967	4.0378979E-06		41.304426	0.070694091	0.0002241226	1.2325056E-06		42.282604	0.28410471	0.0002267084	4.1936064E-06		46.879415	0.085157667	0.0002202546	3.1550945E-06		44.076761	0.13922214	0.0002280351	4.0695367E-06		42.998007	0.031859072	0.0002305037	2.6704442E-06
345.29			1.0759746E-05	1.3503284		42.631045	0.065155944	0.000231773	4.0384387E-06		41.391243	0.070591887	0.0002240674	1.2323925E-06		42.342958	0.28373603	0.0002266476	4.1898432E-06		46.908477	0.084914397	0.0002202059	3.1590655E-06		44.126221	0.13919906	0.0002280169	4.0646994E-06		42.995864	0.03180201	0.0002304532	2.672197E-06
345.759			1.0774763E-05	1.350256		42.695668	0.065281486	0.0002317493	4.0390534E-06		41.495258	0.0705559	0.0002240119	1.2323089E-06		42.451646	0.28351383	0.000226587	4.186533E-06		46.902824	0.084602427	0.000220155	3.1631792E-06		44.131797	0.13907185	0.0002279974	4.0607166E-06		42.990992	0.031729362	0.0002304004	2.6739146E-06
346.227			1.078591E-05	1.3501841		42.703595	0.065300662	0.0002317249	4.0397437E-06		41.586212	0.070459187	0.0002239557	1.2322547E-06		42.503214	0.28310966	0.0002265263	4.1837396E-06		46.910966	0.084339862	0.0002201015	3.1673461E-06		44.158026	0.13902027	0.0002279761	4.0576815E-06		42.971512	0.031691335	0.0002303451	2.6755659E-06
346.696			0.000010793	1.3501124		42.707883	0.065294811	0.0002316989	4.040511E-06		41.665293	0.070323514	0.0002238984	1.2322279E-06		42.489586	0.28246443	0.0002264648	4.1814824E-06		46.848127	0.084005271	0.0002200447	3.1714884E-06		44.129257	0.13882354	0.0002279523	4.055614E-06		42.919141	0.031602227	0.0002302865	2.6771276E-06
347.164			1.0797226E-05	1.3500412		42.724296	0.065327492	0.0002316708	4.0413453E-06		41.744303	0.070186522	0.0002238399	1.2322247E-06		42.550351	0.28207453	0.0002264023	4.1797719E-06		46.80967	0.083715594	0.0002199845	3.1754793E-06		44.190462	0.13884368	0.0002279257	4.0545014E-06		42.903812	0.031549749	0.0002302247	2.6785609E-06
347.632			1.0796187E-05	1.3499703		42.767009	0.065402897	0.0002316397	4.0422362E-06		41.832623	0.07006057	0.0002237797	1.2322396E-06		42.642271	0.28184258	0.000226338	4.178572E-06		46.817296	0.083456781	0.0002199202	3.1792075E-06		44.167856	0.13863876	0.0002278956	4.0542647E-06		42.884595	0.031500271	0.0002301591	2.6798352E-06
348.101			1.0793353E-05	1.3498996		42.79473	0.065452119	0.0002316049	4.0431685E-06		41.911341	0.069923948	0.0002237173	1.2322656E-06		42.65627	0.28133777	0.0002262714	4.1778196E-06		46.815765	0.083192714	0.0002198511	3.1825506E-06		44.202599	0.1386219	0.0002278614	4.0547833E-06		42.88005	0.031476504	0.0002300892	2.6809175E-06
348.569			0.000010784	1.3498293		42.834397	0.065541675	0.0002315657	4.0441168E-06		42.009285	0.069840269	0.0002236526	1.2322944E-06		42.710361	0.28099116	0.0002262023	4.1774272E-06		46.800108	0.082937224	0.0002197772	3.18536E-06		44.208548	0.1385306	0.0002278227	4.0558898E-06		42.865408	0.03143639	0.0002300149	2.6817675E-06
349.038			0.000010774	1.3497592		42.856627	0.06557589	0.0002315213	4.0450592E-06		42.087081	0.069687278	0.0002235852	1.2323172E-06		42.76144	0.28064086	0.0002261299	4.1772769E-06		46.773372	0.082669528	0.0002196977	3.1875111E-06		44.22897	0.138451	0.000227779	4.0573873E-06		42.842319	0.031386896	0.0002299356	2.6823537E-06
349.506			1.0756096E-05	1.3496896		42.897799	0.065632441	0.0002314712	0.000004046		42.187649	0.069596697	0.0002235148	1.2323246E-06		42.840517	0.28041288	0.000226054	4.1772349E-06		46.739025	0.082411467	0.0002196123	3.1888611E-06		44.2295	0.13836396	0.0002277297	0.000004059		42.803703	0.031321854	0.0002298512	2.6826393E-06
349.974			1.0738242E-05	1.3496204		42.922735	0.065665596	0.0002314145	4.0467985E-06		42.282843	0.069489688	0.0002234411	1.2323077E-06		42.897995	0.28007744	0.0002259739	4.1771552E-06		46.769253	0.082253319	0.0002195205	3.189289E-06		44.236203	0.13830635	0.0002276744	4.0606113E-06		42.824707	0.031339487	0.0002297612	2.6825941E-06
350.442			1.0712396E-05	1.3495514		42.969734	0.065740663	0.0002313505	4.0475345E-06		42.363114	0.069325082	0.0002233638	1.2322585E-06		42.959033	0.27977873	0.0002258892	4.1768923E-06		46.737949	0.081969521	0.0002194217	3.1886843E-06		44.267581	0.13825228	0.0002276124	4.0618515E-06		42.797983	0.031328081	0.0002296653	2.6821904E-06
350.911			0.000010686	1.3494826		43.009588	0.065788288	0.0002312788	4.0481491E-06		42.453162	0.069186975	0.0002232823	1.232173E-06		43.00946	0.27948389	0.0002257994	4.1763508E-06		46.726266	0.081759107	0.0002193157	0.000003187		44.294112	0.13819207	0.0002275434	4.0625902E-06		42.771437	0.031300854	0.0002295629	2.6814268E-06
351.379			1.0653675E-05	1.3494142		43.059605	0.065850426	0.0002311997	4.0486288E-06		42.548887	0.069058507	0.000223197	1.2320522E-06		43.078374	0.27927403	0.0002257049	4.1755067E-06		46.69697	0.081532007	0.0002192027	3.1844216E-06		44.326044	0.13817437	0.0002274677	4.0627509E-06		42.767788	0.031304964	0.0002294546	2.6803348E-06
351.847			1.0619909E-05	1.3493462		43.083389	0.065861261	0.0002311132	0.000004049		42.642115	0.068931957	0.0002231075	1.2318983E-06		43.13674	0.27899058	0.0002256053	4.174363E-06		46.703535	0.081351698	0.0002190826	0.000003181		44.283121	0.13798677	0.0002273851	4.0623092E-06		42.743718	0.031288428	0.0002293401	2.678945E-06
352.315			0.000010582	1.3492785		43.099581	0.065836537	0.0002310194	4.0491652E-06		42.73989	0.068804697	0.0002230137	1.2317146E-06		43.197452	0.27873525	0.0002255006	4.1729444E-06		46.691911	0.081205081	0.0002189554	3.1767686E-06		44.339376	0.13799484	0.0002272957	4.0612735E-06		42.718829	0.031249675	0.0002292194	2.6772906E-06
352.783			0.000010542	1.349211		43.142677	0.065871786	0.0002309184	4.0492179E-06		42.841749	0.06868611	0.0002229156	1.2315049E-06		43.244287	0.27846725	0.0002253908	4.1712905E-06		46.678279	0.081009756	0.0002188212	0.000003172		44.353127	0.13791381	0.0002271994	4.0596793E-06		42.718107	0.031272921	0.0002290925	2.6754056E-06
353.251			1.0499479E-05	1.3491439		43.194318	0.065947291	0.0002308103	4.0491277E-06		42.951126	0.068579072	0.0002228128	1.2312733E-06		43.312079	0.27825965	0.0002252758	4.1694503E-06		46.654036	0.080819138	0.0002186798	3.1666686E-06		44.384061	0.1379161	0.0002270963	4.0575827E-06		42.701746	0.03127649	0.0002289593	2.6733231E-06
353.719			1.0454654E-05	1.3490771		43.246295	0.065996485	0.0002306952	4.0488969E-06		43.047967	0.068449986	0.0002227055	0.000001231		43.394779	0.27810386	0.0002251555	4.167477E-06		46.668321	0.080674532	0.0002185314	0.000003161		44.420687	0.13788171	0.0002269864	4.0550531E-06		42.695844	0.03128148	0.0002288198	2.6710753E-06
354.187			1.0408397E-05	1.3490106		43.295443	0.066029897	0.0002305732	4.0485283E-06		43.145931	0.068302707	0.0002225933	1.2307576E-06		43.496259	0.27801305	0.0002250299	4.1654235E-06		46.660594	0.080554985	0.000218376	3.1550986E-06		44.433405	0.13783611	0.0002268696	4.052168E-06		42.677061	0.03128421	0.000228674	2.6686926E-06
354.655			0.00001036	1.3489444		43.343975	0.066060843	0.0002304444	0.000004048		43.254593	0.068189927	0.0002224762	1.2304782E-06		43.536851	0.27774518	0.000224899	4.1633389E-06		46.643214	0.080423574	0.0002182135	0.000003149		44.44132	0.137767	0.0002267461	0.000004049		42.658551	0.031303935	0.000228522	2.6662026E-06
355.123			0.000010311	1.3488784		43.389179	0.066083713	0.0002303089	4.0473892E-06		43.35228	0.068032979	0.0002223541	1.2301856E-06		43.611348	0.27755752	0.0002247626	4.1612654E-06		46.632319	0.080279159	0.000218044	0.000003143		44.467009	0.13770965	0.0002266158	4.0456511E-06		42.656592	0.031317559	0.0002283636	2.6636302E-06
355.591			1.0260277E-05	1.3488128		43.442959	0.066134388	0.0002301667	4.0466234E-06		43.48392	0.067976428	0.0002222269	1.2298793E-06		43.681875	0.27736776	0.0002246207	4.1592357E-06		46.654239	0.080230558	0.0002178675	3.1369109E-06		44.518326	0.13770331	0.0002264787	4.0421714E-06		42.656266	0.031349438	0.0002281989	0.000002661
356.059			1.0209439E-05	1.3487475		43.486518	0.06614057	0.0002300181	4.0457285E-06		43.585344	0.067797909	0.0002220943	1.229557E-06		43.761561	0.27723574	0.0002244732	4.157271E-06		46.647846	0.080115497	0.000217684	0.000003131		44.525029	0.13761758	0.0002263349	4.0386337E-06		42.667261	0.031382876	0.0002280278	2.6583209E-06
356.527			1.0157631E-05	1.3486824		43.540382	0.066168843	0.0002298631	4.0447047E-06		43.690777	0.067639676	0.0002219564	1.2292154E-06		43.860337	0.27715751	0.0002243201	4.15538E-06		46.688649	0.080061626	0.0002174935	3.1252296E-06		44.569385	0.13760382	0.0002261843	4.0350922E-06		42.669634	0.031447921	0.0002278503	2.6556164E-06
356.995			1.0105823E-05	1.3486177		43.608438	0.066203141	0.0002297018	4.0435507E-06		43.810497	0.06753819	0.0002218129	1.2288494E-06		43.940464	0.27702704	0.0002241614	4.1535583E-06		46.668287	0.079906475	0.000217296	3.1196954E-06		44.615929	0.13756532	0.0002260269	4.0315883E-06		42.670809	0.031499742	0.0002276665	2.652894E-06
357.463			1.0054077E-05	1.3485532		43.676435	0.066228902	0.0002295342	4.0422642E-06		43.928984	0.067424905	0.0002216637	1.2284529E-06		44.003845	0.2768162	0.0002239969	4.1517883E-06		46.692391	0.0798022	0.0002170915	3.1144068E-06		44.65563	0.1375175	0.0002258629	4.0281499E-06		42.648721	0.031509169	0.0002274762	2.6501608E-06
357.93			1.0002443E-05	1.3484891		43.732288	0.066242665	0.0002293609	4.0408446E-06		44.047249	0.06730085	0.0002215091	0.000001228		44.113637	0.27680301	0.000223827	0.00000415		46.717052	0.079723287	0.0002168806	3.1093865E-06		44.685377	0.13746505	0.0002256924	4.0247976E-06		42.664328	0.031566071	0.00022728	2.6474262E-06
358.398			9.95176E-06	1.3484252		43.803817	0.066280135	0.0002291813	4.039281E-06		44.167412	0.067184822	0.0002213483	1.2275389E-06		44.223312	0.27678531	0.0002236508	4.148277E-06		46.73162	0.079649677	0.0002166623	3.1046112E-06		44.727835	0.13740444	0.0002255149	4.0215171E-06		42.671924	0.031603931	0.0002270768	2.644679E-06
358.866			9.9012642E-06	1.3483616		43.890496	0.066346101	0.0002289958	4.0375706E-06		44.286404	0.067059178	0.0002211814	0.000001227		44.296991	0.27663074	0.0002234688	4.1464412E-06		46.754429	0.079575784	0.000216437	3.1000776E-06		44.801576	0.13742012	0.0002253307	4.0183028E-06		42.680293	0.03163325	0.0002268672	2.6419228E-06
359.333			9.8526166E-06	1.3482984		43.957225	0.066358119	0.0002288048	4.0357108E-06		44.437027	0.067026211	0.0002210087	1.2264058E-06		44.400782	0.27655558	0.0002232812	4.1444849E-06		46.768281	0.079542328	0.0002162054	3.0957698E-06		44.863763	0.13743241	0.0002251403	4.0151374E-06		42.703531	0.031688811	0.0002266516	2.6391593E-06
359.801			9.8045665E-06	1.3482353		44.011946	0.066345239	0.0002286078	4.0336867E-06		44.549774	0.066857559	0.0002208294	1.2257342E-06		44.503144	0.2764904	0.0002230872	4.1423406E-06		46.800282	0.079452413	0.0002159663	3.0916365E-06		44.90956	0.13739055	0.0002249427	0.000004012		42.725458	0.031722989	0.0002264291	2.6363709E-06
360.269			9.7585741E-06	1.3481725		44.097074	0.066399385	0.0002284052	4.031495E-06		44.686271	0.066766361	0.0002206437	0.000001225		44.629141	0.27653487	0.0002228871	0.00000414		46.832374	0.079411117	0.0002157204	3.0876494E-06		44.963321	0.13733418	0.0002247385	4.008784E-06		42.731944	0.031763924	0.0002262	2.633557E-06
360.736			9.7141988E-06	1.3481102		44.184704	0.066437054	0.0002281975	4.0291358E-06		44.822101	0.066669889	0.0002204519	1.2241468E-06		44.734024	0.27647489	0.0002226813	4.13729E-06		46.889989	0.079374393	0.0002154682	3.0837728E-06		45.030862	0.13732537	0.0002245282	4.0055317E-06		42.746895	0.031780663	0.000225965	2.6307156E-06
361.204			9.6716573E-06	1.3480479		44.283533	0.066511126	0.0002279838	4.0265998E-06		44.93857	0.0665151	0.0002202533	1.2232315E-06		44.812245	0.27632906	0.000222469	4.1343352E-06		46.923588	0.079291757	0.0002152088	3.0799415E-06		45.114404	0.13733938	0.0002243108	4.0021702E-06		42.785704	0.031845426	0.000225723	2.6278232E-06
361.671			9.6316975E-06	1.3479861		44.384808	0.066569558	0.0002277652	4.0239004E-06		45.105433	0.066519675	0.0002200489	1.2222482E-06		44.949694	0.27634872	0.0002222513	4.1311178E-06		46.977756	0.079240184	0.0002149437	3.0761335E-06		45.156225	0.13727013	0.0002240876	3.9986913E-06		42.833482	0.031907391	0.0002254753	2.6248835E-06
362.139			9.5931974E-06	1.3479244		44.487259	0.066610969	0.0002275406	0.000004021		45.221921	0.066350558	0.0002198377	1.2212019E-06		45.061569	0.27630824	0.0002220273	4.127649E-06		46.992747	0.079133466	0.0002146718	3.0723049E-06		45.239752	0.13727654	0.0002238576	3.9950676E-06		42.868572	0.031945266	0.000225221	2.6218774E-06
362.606			9.5584293E-06	1.347863		44.598335	0.066678983	0.0002273111	0.000004018		45.383634	0.066315767	0.0002196209	1.2201067E-06		45.221008	0.27641252	0.000221798	0.000004124		47.052212	0.07910385	0.0002143947	3.0684534E-06		45.355642	0.13729065	0.000223622	3.9913097E-06		42.902951	0.03198216	0.0002249612	2.6188138E-06
363.074			9.5245335E-06	1.3478019		44.707621	0.06674432	0.0002270757	4.0148146E-06		45.527324	0.066222214	0.0002193976	0.000001219		45.324643	0.27632365	0.0002215626	4.120112E-06		47.151909	0.079077977	0.0002141113	3.0645506E-06		45.436848	0.1372913	0.0002233798	3.9874023E-06		42.958798	0.032031595	0.000224695	2.6156772E-06
363.541			9.4957401E-06	1.3477411		44.820727	0.066797648	0.0002268355	4.0114808E-06		45.661798	0.066104215	0.0002191689	1.2177989E-06		45.471134	0.2763704	0.0002213221	4.1161136E-06		47.190144	0.078976525	0.000213823	3.0606064E-06		45.526718	0.13729446	0.0002231323	3.9833668E-06		43.01105	0.032093308	0.0002244237	2.6124794E-06
364.008			9.4670627E-06	1.3476806		44.91841	0.066828795	0.0002265898	0.000004008		45.818013	0.066058508	0.0002189343	1.2166067E-06		45.606976	0.27640716	0.0002210762	0.000004112		47.279629	0.078978184	0.0002135296	3.0566094E-06		45.602545	0.13726986	0.0002228791	3.9792023E-06		43.048815	0.032123013	0.0002241467	2.6092135E-06
364.476			0.000009445	1.3476202		45.05484	0.066921619	0.0002263383	4.0043701E-06		45.966134	0.065979311	0.0002186934	1.2153961E-06		45.748758	0.27639462	0.0002208244	4.1078058E-06		47.331941	0.078950293	0.0002132306	3.0525497E-06		45.695917	0.13720165	0.0002226196	3.9749075E-06		43.113451	0.032168827	0.0002238636	2.6058717E-06
364.943			0.000009423	1.3475602		45.178938	0.066993709	0.0002260821	4.0006098E-06		46.114615	0.065894977	0.0002184474	1.2141791E-06		45.908731	0.27646609	0.0002205678	4.1035608E-06		47.43813	0.078939209	0.0002129276	3.0484445E-06		45.829061	0.13725572	0.0002223552	3.9705086E-06		43.197733	0.032241009	0.0002235758	2.6024681E-06
365.41			9.4075994E-06	1.3475004		45.302205	0.067052898	0.0002258205	3.9967157E-06		46.272373	0.065837506	0.0002181958	0.000001213		46.045749	0.27644841	0.0002203061	4.0992802E-06		47.51612	0.07891933	0.00021262	3.0442848E-06		45.957432	0.13729516	0.0002220853	0.000003966		43.240625	0.032265163	0.0002232827	0.000002599
365.878			9.3931284E-06	1.3474408		45.425821	0.067099525	0.0002255531	3.9926823E-06		46.421804	0.065743743	0.0002179382	1.2117363E-06		46.1635	0.27635413	0.0002200388	0.000004095		47.620679	0.078915753	0.0002123076	3.0400603E-06		46.077888	0.13734277	0.0002218097	3.9613858E-06		43.329513	0.032314355	0.0002229839	2.5954438E-06
366.345			0.000009385	1.3473816		45.55013	0.067151385	0.000225281	3.9885298E-06		46.588046	0.065709036	0.0002176757	1.2105205E-06		46.299696	0.27627993	0.000219767	4.0906472E-06		47.720946	0.07884181	0.0002119918	3.0357857E-06		46.180208	0.13733311	0.0002215294	3.9566781E-06		43.408014	0.032360197	0.0002226808	2.5918277E-06
366.812			0.000009379	1.3473226		45.709906	0.067272893	0.0002250036	3.9842516E-06		46.746067	0.065659908	0.000217408	1.2093104E-06		46.495053	0.27645096	0.0002194903	4.0863078E-06		47.851934	0.078817752	0.0002116722	3.0314465E-06		46.290988	0.1372807	0.0002212442	3.9518691E-06		43.497264	0.032409368	0.0002223728	2.5881367E-06
367.279			9.3786434E-06	1.3472639		45.839902	0.067295597	0.0002247211	3.9798494E-06		46.901013	0.06560461	0.0002171351	1.2081068E-06		46.636693	0.2764522	0.0002192089	4.0819409E-06		47.926427	0.078739678	0.0002113491	0.000003027		46.418271	0.13730664	0.000220954	0.000003947		43.573152	0.032432047	0.0002220601	2.5843671E-06
367.746			9.3820806E-06	1.3472054		46.010613	0.067423881	0.0002244333	3.9753239E-06		47.053946	0.06553957	0.000216857	1.2069093E-06		46.811055	0.27654478	0.0002189227	4.0775309E-06		48.042588	0.078725853	0.0002110227	3.0225378E-06		46.535293	0.13730504	0.000220659	3.9419257E-06		43.657293	0.032439005	0.0002217427	2.5805144E-06
368.213			9.3902282E-06	1.3471472		46.156512	0.067470533	0.0002241404	3.9706757E-06		47.22567	0.06552589	0.000216574	1.2057172E-06		47.001867	0.27670363	0.0002186319	4.0730569E-06		48.180745	0.078731136	0.0002106932	3.0179427E-06		46.717434	0.13744342	0.0002203594	3.9367726E-06		43.753837	0.032475313	0.0002214209	2.576573E-06
368.68			0.000009404	1.3470892		46.303618	0.067517777	0.0002238424	3.9659046E-06		47.3969	0.065519248	0.000216286	1.204529E-06		47.156995	0.27672284	0.0002183366	4.0684934E-06		48.310764	0.078669176	0.0002103608	3.0132317E-06		46.839061	0.13744704	0.0002200553	3.9314809E-06		43.874996	0.032526033	0.0002210948	2.5725365E-06
369.147			9.4213041E-06	1.3470314		46.475186	0.067626204	0.0002235392	0.000003961		47.558839	0.065483022	0.0002159931	1.2033434E-06		47.336866	0.27682126	0.0002180369	4.0638123E-06		48.420247	0.078597948	0.0002100259	3.008385E-06		46.998132	0.13754348	0.0002197467	0.000003926		43.982637	0.032560348	0.0002207644	2.5683975E-06
369.614			9.4463348E-06	1.3469739		46.641265	0.067693242	0.0002232309	0.000003956		47.699474	0.065387577	0.0002156956	1.2021592E-06		47.534601	0.27699438	0.0002177329	0.000004059		48.558748	0.078555773	0.0002096886	3.0033806E-06		47.150703	0.13760597	0.0002194339	3.9204169E-06		44.108728	0.032605228	0.00022043	2.5641482E-06
370.081			9.4734815E-06	1.3469167		46.8001	0.06774344	0.0002229175	3.95085E-06		47.882527	0.065421801	0.0002153933	0.000001201		47.657018	0.27683954	0.0002174246	0.000004054		48.692526	0.078500505	0.0002093491	2.9981952E-06		47.296775	0.13766929	0.0002191169	3.9146095E-06		44.223955	0.032628296	0.0002200915	2.5597802E-06
370.548			9.5107117E-06	1.3468596		46.993132	0.067861277	0.000222599	3.9455843E-06		48.055131	0.065409652	0.0002150865	1.1997951E-06		47.866423	0.27703725	0.0002171122	4.0487869E-06		48.841286	0.078413837	0.0002090077	2.9928077E-06		47.459536	0.13775194	0.0002187958	3.9085979E-06		44.339463	0.032649757	0.0002197492	2.5552862E-06
371.015			9.5483622E-06	1.3468029		47.147818	0.067894861	0.0002222757	3.940205E-06		48.215269	0.065369185	0.0002147753	1.198619E-06		48.059361	0.27715897	0.0002167958	4.0434066E-06		49.008154	0.078388228	0.0002086644	2.9872224E-06		47.605379	0.13775353	0.0002184708	3.9023901E-06		44.470788	0.032678409	0.0002194032	2.5506717E-06
371.482			9.5986796E-06	1.3467463		47.328482	0.067973312	0.0002219476	3.9347269E-06		48.378475	0.065341301	0.0002144597	1.1974519E-06		48.226286	0.27719294	0.0002164754	4.0378712E-06		49.178126	0.07832949	0.000208319	2.9814585E-06		47.819214	0.13793114	0.0002181419	0.000003896		44.614078	0.032717759	0.0002190534	2.5459491E-06
371.949			0.000009649	1.34669		47.543626	0.068100699	0.0002216152	3.9291652E-06		48.548419	0.065335104	0.0002141398	1.1962987E-06		48.42938	0.2773919	0.0002161513	4.0322159E-06		49.318312	0.078267199	0.0002079714	2.9755374E-06		47.969785	0.13800556	0.0002178092	3.8894754E-06		44.743639	0.032738441	0.0002187001	2.5411313E-06
372.416			9.7117581E-06	1.3466339		47.724608	0.06815289	0.0002212785	3.9235356E-06		48.714291	0.065343464	0.0002138158	1.1951647E-06		48.62035	0.27746829	0.0002158235	4.0264791E-06		49.500127	0.07824409	0.0002076216	2.9694826E-06		48.190713	0.13822255	0.0002174728	3.8828193E-06		44.891692	0.032779958	0.0002183431	2.536232E-06
372.883			0.000009776	1.3465781		47.914847	0.068215507	0.0002209379	3.9178538E-06		48.873025	0.065318876	0.0002134877	1.194055E-06		48.82671	0.27759107	0.0002154921	4.0207004E-06		49.67525	0.078192676	0.0002072693	2.9633189E-06		48.359003	0.13831912	0.0002171327	3.8760674E-06		45.047397	0.032808495	0.0002179827	2.5312654E-06
373.349			9.8512999E-06	1.3465226		48.093821	0.068257094	0.0002205943	3.9121479E-06		49.036778	0.065312258	0.0002131564	0.000001193		49.061344	0.27783958	0.000215158	4.0149314E-06		49.889999	0.078160068	0.0002069152	2.9570855E-06		48.548964	0.13852446	0.0002167899	3.8692623E-06		45.206703	0.032842326	0.0002176197	2.5262567E-06
373.816			9.9304475E-06	1.3464672		48.294248	0.068331785	0.0002202464	3.9064091E-06		49.214575	0.065351865	0.0002128205	1.1919272E-06		49.237849	0.27784267	0.00021482	4.0091846E-06		50.041401	0.078062855	0.0002065577	2.9507819E-06		48.744345	0.13871006	0.0002164429	3.862403E-06		45.364297	0.03287017	0.0002172526	2.521199E-06
374.283			1.0019146E-05	1.346412		48.478745	0.068357725	0.0002198952	3.9006652E-06		49.379851	0.06535559	0.0002124809	1.1909129E-06		49.416233	0.27788378	0.0002144787	4.0035062E-06		50.236866	0.078003301	0.0002061974	2.9444479E-06		48.943722	0.13889947	0.0002160925	3.8555312E-06		45.536272	0.032916253	0.0002168822	2.5161176E-06
374.749			1.011385E-05	1.3463572		48.710189	0.068474533	0.0002195417	3.8949436E-06		49.517584	0.06526948	0.0002121383	1.1899366E-06		49.616745	0.27801753	0.0002141351	3.9979377E-06		50.428005	0.077930684	0.000205835	2.9381234E-06		49.125263	0.13905368	0.0002157395	3.848688E-06		45.71712	0.032935581	0.0002165094	0.000002511
375.216			1.0216523E-05	1.3463025		48.924988	0.068581204	0.0002191847	3.8892348E-06		49.689068	0.065289725	0.0002117916	0.000001189		49.820388	0.27816037	0.0002137878	3.9924797E-06		50.655721	0.077876659	0.0002054689	2.9318072E-06		49.355571	0.13931792	0.0002153826	3.8418687E-06		45.890487	0.032971414	0.0002161326	0.000002506
375.683			1.032822E-05	1.3462481		49.110684	0.068580345	0.000218825	3.8835655E-06		49.861487	0.065330953	0.0002114413	1.188085E-06		50.039952	0.27831244	0.0002134377	3.9871631E-06		50.841674	0.07782349	0.0002050995	2.9255381E-06		49.569355	0.13950332	0.0002150225	3.8351111E-06		46.076172	0.033004487	0.0002157528	2.5008882E-06
376.149			1.0445523E-05	1.3461939		49.326011	0.068653161	0.0002184637	0.000003878		50.013651	0.065314261	0.0002110885	1.1872088E-06		50.282747	0.2786153	0.0002130857	0.000003982		51.066842	0.077776319	0.0002047277	2.9193541E-06		49.790753	0.13973684	0.0002146602	3.8284504E-06		46.254961	0.033040175	0.0002153709	2.495868E-06
376.616			1.0575541E-05	1.3461399		49.550056	0.068745603	0.0002180995	3.8724141E-06		50.160907	0.065282208	0.0002107317	1.1863571E-06		50.505237	0.27879099	0.0002127303	0.000003977		51.264547	0.077703899	0.0002043518	2.9132522E-06		49.985057	0.13991449	0.0002142942	3.8218774E-06		46.446565	0.033075391	0.0002149852	2.4908851E-06
377.082			1.0708789E-05	1.3460862		49.770954	0.068799679	0.0002177342	0.000003867		50.308659	0.065270195	0.0002103725	1.1855281E-06		50.66094	0.27873548	0.0002123733	3.9721867E-06		51.525563	0.077690848	0.0002039731	2.9072815E-06		50.209422	0.14016332	0.000213926	3.8154372E-06		46.660195	0.033155155	0.0002145975	0.000002486
377.549			1.0858794E-05	1.3460326		49.981464	0.06881538	0.0002173664	3.8615856E-06		50.466431	0.065291637	0.0002100096	1.1847115E-06		50.889425	0.27897895	0.0002120131	3.9675123E-06		51.748622	0.077648048	0.00020359	2.9014382E-06		50.427718	0.14042755	0.0002135543	3.8091178E-06		46.833582	0.033170748	0.0002142062	2.4811279E-06
378.015			1.1009174E-05	1.3459793		50.20068	0.068874141	0.000216998	3.8563304E-06		50.63792	0.065374121	0.0002096445	1.1839039E-06		51.063245	0.27900228	0.0002116514	0.000003963		51.989973	0.077594938	0.000203204	2.8957684E-06		50.686805	0.14074794	0.0002131806	0.000003803		47.0635	0.033246233	0.0002138131	2.4763798E-06
378.482			1.1180853E-05	1.3459262		50.419135	0.068906381	0.0002166275	3.851183E-06		50.756593	0.065283385	0.0002092758	1.1830943E-06		51.295234	0.27927737	0.0002112869	3.9586294E-06		52.207562	0.077512735	0.0002028134	2.8902682E-06		50.913753	0.14100812	0.0002128035	3.7969498E-06		47.257497	0.033270712	0.0002134165	2.4717227E-06
378.948			1.1352164E-05	1.3458733		50.662588	0.068978948	0.0002162568	3.8461781E-06		50.90195	0.065282329	0.0002089051	1.1822793E-06		51.495861	0.2793654	0.0002109212	3.9544009E-06		52.444069	0.077472127	0.0002024195	0.000002885		51.130952	0.14125413	0.0002124246	3.7911249E-06		47.470837	0.033295698	0.0002130181	2.4671891E-06
379.414			1.15442E-05	1.3458207		50.851009	0.068958013	0.0002158854	3.8413166E-06		51.040506	0.065282669	0.0002085319	1.1814507E-06		51.693788	0.27945584	0.0002105537	3.9502982E-06		52.658458	0.077398854	0.0002020216	2.8799142E-06		51.336656	0.14147799	0.0002120433	3.7854837E-06		47.688291	0.033362615	0.0002126173	2.4627815E-06
379.881			1.1739256E-05	1.3457682		51.107137	0.069062402	0.0002155126	3.8366013E-06		51.221771	0.065413525	0.0002081553	1.1806015E-06		51.942125	0.27973628	0.0002101836	3.9463059E-06		52.893645	0.077345094	0.0002016187	2.8750772E-06		51.577101	0.14177286	0.0002116588	0.00000378		47.894177	0.033391288	0.0002122132	2.4585037E-06
380.347			1.1952341E-05	1.345716		51.317201	0.069080539	0.0002151403	3.832065E-06		51.330567	0.065329118	0.0002077772	1.1797327E-06		52.120182	0.27979273	0.0002098127	3.9424393E-06		53.173336	0.077345197	0.0002012123	2.8705101E-06		51.818588	0.14207714	0.0002112728	3.7747894E-06		48.125644	0.033463838	0.0002118076	2.4543864E-06
380.813			1.2171753E-05	1.345664		51.537567	0.069124397	0.000214768	3.827711E-06		51.454717	0.06530555	0.0002073969	1.1788547E-06		52.334448	0.27996608	0.0002094405	3.9387047E-06		53.415457	0.07730767	0.0002008017	2.86621E-06		52.066011	0.14241609	0.0002108848	3.7697712E-06		48.348558	0.033525378	0.0002114	2.4504277E-06
381.279			1.2406253E-05	1.3456123		51.759108	0.069183188	0.0002143961	3.8235532E-06		51.583458	0.065303507	0.0002070147	0.000001178		52.507517	0.27998156	0.0002090674	3.9351386E-06		53.628466	0.077271271	0.0002003876	2.8621671E-06		52.250745	0.14262579	0.0002104953	0.000003765		48.558809	0.033579362	0.0002109907	2.4466269E-06
381.746			1.265139E-05	1.3455606		51.969926	0.06918815	0.0002140242	3.8195977E-06		51.701988	0.065288561	0.0002066304	1.1772051E-06		52.739507	0.28024754	0.0002086932	3.9317759E-06		53.914329	0.077303824	0.0001999697	2.8583631E-06		52.532209	0.14304351	0.0002101039	3.7604089E-06		48.788678	0.033664455	0.0002105794	0.000002443
382.212			1.2907538E-05	1.3455092		52.194814	0.069253732	0.0002136544	3.8158762E-06		51.80393	0.065220196	0.000206246	1.1765064E-06		52.930211	0.28033895	0.0002083199	3.9286755E-06		54.157457	0.077300441	0.0001995504	2.8548041E-06		52.758954	0.1433817	0.0002097129	3.7560914E-06		49.018769	0.033744511	0.0002101684	2.4394874E-06
382.678			1.3177506E-05	1.3454581		52.390753	0.069275207	0.0002132863	3.8123944E-06		51.914649	0.065207475	0.000205861	1.1759378E-06		53.129209	0.28049132	0.0002079474	3.925874E-06		54.395259	0.077252675	0.0001991295	2.8514722E-06		53.000663	0.14368533	0.0002093219	0.000003752		49.22408	0.033793285	0.0002097573	2.4361546E-06
383.144			1.345536E-05	1.3454071		52.61027	0.069338096	0.0002129203	3.8091669E-06		52.020938	0.065194235	0.0002054759	1.1755327E-06		53.290536	0.28045877	0.0002075762	3.9234136E-06		54.661864	0.077254332	0.0001987077	2.8483579E-06		53.236868	0.14401153	0.0002089316	3.7482176E-06		49.469996	0.033883068	0.0002093467	0.000002433
383.61			1.3750851E-05	1.3453564		52.822319	0.069386827	0.0002125569	3.806208E-06		52.126396	0.065172634	0.0002050911	1.1753231E-06		53.477257	0.28060106	0.0002072066	3.9213329E-06		54.898066	0.077199227	0.0001982854	2.8454511E-06		53.466129	0.144345	0.0002085423	3.7446783E-06		49.702708	0.033964946	0.0002089369	0.00000243
384.076			1.4050529E-05	1.3453058		53.034166	0.069444934	0.0002121964	3.8035317E-06		52.223986	0.065136369	0.0002047069	1.1753386E-06		53.656844	0.2806774	0.0002068393	3.9196659E-06		55.130648	0.077144841	0.0001978635	2.8427419E-06		53.711289	0.14466598	0.0002081548	3.7414139E-06		49.891898	0.033990155	0.0002085286	2.4270782E-06
384.542			1.4371696E-05	1.3452555		53.239324	0.069535228	0.0002118394	3.8011517E-06		52.309182	0.065099103	0.0002043239	1.1756065E-06		53.820523	0.28072372	0.0002064748	3.9184405E-06		55.374457	0.077093943	0.0001974426	2.8402196E-06		53.909224	0.14490137	0.0002077694	3.7384298E-06		50.139131	0.034098325	0.0002081222	2.4243568E-06
385.008			1.469331E-05	1.3452053		53.432963	0.069586381	0.0002114862	3.7990813E-06		52.381591	0.065028423	0.0002039424	1.1761519E-06		54.027263	0.28088335	0.0002061136	3.9176785E-06		55.659792	0.077168386	0.0001970232	2.8378728E-06		54.101304	0.14514447	0.0002073868	3.7357303E-06		50.350069	0.034146498	0.0002077182	2.4217854E-06
385.474			1.5040489E-05	1.3451554		53.604992	0.069601638	0.0002111372	3.7973333E-06		52.470865	0.064989638	0.0002035629	0.000001177		54.18326	0.28085827	0.0002057562	3.9173948E-06		55.850218	0.077119623	0.000196606	2.8356897E-06		54.326198	0.14547476	0.0002070074	3.7333174E-06		50.566883	0.034209727	0.0002073172	2.4193626E-06
385.94			1.5387669E-05	1.3451056		53.804589	0.069693722	0.0002107929	3.7959202E-06		52.505365	0.064831946	0.0002031857	1.1781632E-06		54.332867	0.28081574	0.000205403	3.9175977E-06		56.131272	0.077165072	0.0001961917	2.8336576E-06		54.548798	0.14578249	0.0002066318	3.7311917E-06		50.781384	0.034281359	0.0002069196	2.4170866E-06
386.406			1.5758408E-05	1.3450561		53.981556	0.069742926	0.0002104538	3.7948539E-06		52.577444	0.06479198	0.0002028112	1.1796678E-06		54.452789	0.28067787	0.0002050548	3.9182891E-06		56.340039	0.077139049	0.0001957808	2.8317632E-06		54.762293	0.14604857	0.0002062605	3.7293519E-06		51.003781	0.034364257	0.0002065259	0.000002415
386.872			1.613263E-05	1.3450067		54.145817	0.069797359	0.0002101201	3.7941463E-06		52.644392	0.064749903	0.0002024399	1.181528E-06		54.63368	0.2807988	0.0002047119	3.9194654E-06		56.572975	0.077162389	0.0001953741	0.00000283		54.95403	0.14630966	0.0002058941	3.7277952E-06		51.211659	0.034437389	0.0002061367	0.000002413
387.338			1.6527344E-05	1.3449575		54.31597	0.069850221	0.0002097925	3.7938087E-06		52.672605	0.064599573	0.0002020723	1.1837596E-06		54.742644	0.28060884	0.0002043748	3.9211181E-06		56.808626	0.077205203	0.0001949722	2.8283308E-06		55.154791	0.14657527	0.0002055331	3.7265172E-06		51.443158	0.034545475	0.0002057525	2.41112E-06
387.804			1.6929819E-05	1.3449085		54.469695	0.069922022	0.0002094712	3.7938523E-06		52.736396	0.064590701	0.0002017086	1.1863782E-06		54.881258	0.28056043	0.0002040441	3.9232357E-06		57.008636	0.077201349	0.0001945757	2.8267632E-06		55.36141	0.14682295	0.0002051779	3.7255128E-06		51.609928	0.034585633	0.0002053738	2.4094106E-06
388.269			1.734845E-05	1.3448599		54.63262	0.070020923	0.0002091575	3.7942866E-06		52.75014	0.064449528	0.0002013501	1.1893926E-06		54.994881	0.28041495	0.000203721	3.9257989E-06		57.213398	0.077217414	0.000194186	2.8252774E-06		55.517445	0.14702654	0.00020483	3.7247774E-06		51.840507	0.034695277	0.0002050018	2.4078402E-06
388.735			1.7780408E-05	1.3448113		54.773113	0.070092878	0.0002088503	3.7951246E-06		52.799461	0.064417325	0.0002009956	1.192833E-06		55.13886	0.28040555	0.0002034047	3.9288058E-06		57.459623	0.077291214	0.0001938022	2.8238516E-06		55.698529	0.14729174	0.0002044883	3.7243019E-06		52.005695	0.034748451	0.0002046354	2.4063993E-06
389.201			1.8225613E-05	1.3447629		54.921985	0.070201868	0.0002085508	3.796377E-06		52.795704	0.064245712	0.0002006464	1.1967129E-06		55.249271	0.28026162	0.0002030962	3.932241E-06		57.640627	0.077301322	0.0001934258	2.8224735E-06		55.877549	0.14754092	0.0002041541	3.7240827E-06		52.198701	0.034844676	0.0002042761	2.405089E-06
389.667			1.8688281E-05	1.3447146		55.047767	0.070283296	0.0002082594	3.7980553E-06		52.79156	0.064107752	0.0002003029	1.2010551E-06		55.341479	0.28004793	0.0002027962	3.9360995E-06		57.841967	0.077374263	0.0001930573	2.8211281E-06		56.0329	0.14778717	0.0002038279	3.7241155E-06		52.382426	0.034909905	0.0002039243	2.4039068E-06
390.132			0.000019159	1.3446667		55.157695	0.070359033	0.0002079771	3.8001662E-06		52.815798	0.064060742	0.0001999661	1.205876E-06		55.425859	0.27982767	0.0002025058	3.9403745E-06		57.984011	0.077364403	0.0001926981	2.8198038E-06		56.190379	0.14800236	0.0002035109	3.7243971E-06		52.542778	0.034979131	0.0002035811	2.4028525E-06
390.598			1.9653653E-05	1.3446189		55.257407	0.070458135	0.0002077032	3.802736E-06		52.841005	0.064043025	0.0001996349	1.2112339E-06		55.511049	0.27962446	0.0002022242	3.9451085E-06		58.203439	0.077428956	0.0001923472	2.8184975E-06		56.344649	0.1482584	0.0002032023	3.7249399E-06		52.730789	0.035064072	0.0002032457	2.4019267E-06
391.063			2.0151737E-05	1.3445713		55.379771	0.070581041	0.0002074396	3.8057934E-06		52.796538	0.063835164	0.0001993104	1.2171723E-06		55.571446	0.27933183	0.0002019529	3.9503679E-06		58.383519	0.077445027	0.0001920054	2.817303E-06		56.483458	0.14850314	0.0002029034	3.7258116E-06		52.882326	0.035146201	0.0002029194	2.4011756E-06
391.529			2.0679701E-05	1.3445238		55.480894	0.070710345	0.000207186	3.8093994E-06		52.792117	0.063760165	0.0001989904	1.2237928E-06		55.672678	0.27921915	0.0002016911	3.9562852E-06		58.534928	0.077462938	0.0001916702	2.8163318E-06		56.632769	0.14874591	0.0002026129	3.7271064E-06		53.03124	0.035191878	0.0002026008	2.4006507E-06
391.995			2.1207665E-05	1.3444765		55.572721	0.070794559	0.0002069437	3.8135961E-06		52.76839	0.063643304	0.0001986749	1.2311582E-06		55.694369	0.27876523	0.0002014396	0.000003963		58.697887	0.077524353	0.0001913412	2.815704E-06		56.735678	0.1488743	0.0002023312	3.728914E-06		53.174061	0.035261019	0.0002022904	2.4004086E-06
392.46			2.1768734E-05	1.3444295		55.641228	0.070902168	0.0002067141	3.8184203E-06		52.74397	0.06353051	0.0001983641	1.2393227E-06		55.747633	0.27845068	0.0002011992	3.9704891E-06		58.851589	0.077553879	0.0001910181	2.8155366E-06		56.871506	0.14910014	0.000202059	3.7313192E-06		53.344867	0.03534567	0.0002019889	2.4005038E-06
392.926			2.2331382E-05	1.3443826		55.711118	0.071023722	0.000206497	3.8239402E-06		52.716563	0.063437609	0.0001980559	1.2483901E-06		55.806622	0.27820381	0.0002009692	0.000003979		59.021013	0.077599977	0.0001906986	2.8159457E-06		56.965864	0.14929578	0.0002017949	3.7344218E-06		53.473221	0.035403317	0.0002016948	0.000002401
393.391			2.2923091E-05	1.3443359		55.803475	0.071220291	0.0002062941	3.8301792E-06		52.675357	0.06333063	0.0001977509	1.2583855E-06		55.828146	0.27782964	0.0002007508	3.9885696E-06		59.122202	0.077644802	0.0001903828	0.000002817		57.071214	0.14952139	0.0002015399	3.738296E-06		53.604727	0.035468611	0.0002014094	2.4019236E-06
393.856			2.3520527E-05	1.3442894		55.849776	0.071350565	0.0002061057	3.8371948E-06		52.625257	0.063219721	0.0001974479	1.2693856E-06		55.846038	0.27740728	0.0002005437	3.9992882E-06		59.280327	0.077702585	0.0001900692	0.000002819		57.169823	0.14973795	0.0002012935	0.000003743		53.73148	0.035535172	0.0002011319	2.4033554E-06
394.322			2.4145138E-05	1.344243		55.898185	0.07148547	0.0002059324	3.8450503E-06		52.579081	0.063121272	0.0001971454	1.2814704E-06		55.904379	0.27717733	0.0002003479	4.0112655E-06		59.39164	0.077764301	0.0001897559	2.8217828E-06		57.273955	0.14997837	0.0002010551	3.7487277E-06		53.847472	0.035612096	0.0002008616	2.4053454E-06
394.787			0.00002478	1.3441969		55.974699	0.071709011	0.0002057756	3.8537572E-06		52.521381	0.063015947	0.0001968443	1.2946353E-06		55.886623	0.27666143	0.0002001645	4.0245167E-06		59.501393	0.077832103	0.0001894434	2.825643E-06		57.3653	0.15017416	0.0002008255	3.7554364E-06		53.945422	0.035661753	0.0002005996	2.4079389E-06
395.252			2.54358E-05	1.344151		55.968436	0.071769152	0.0002056358	3.8633759E-06		52.453615	0.062890064	0.0001965431	1.3089469E-06		55.93525	0.27638997	0.0001999933	4.0391218E-06		59.609525	0.077903608	0.0001891298	2.8306485E-06		57.409141	0.15034101	0.0002006043	3.7632469E-06		54.05639	0.03570769	0.0002003452	2.4111929E-06
395.718			2.6110852E-05	1.3441051		56.015095	0.071970983	0.0002055135	0.000003874		52.398109	0.062818639	0.0001962405	1.3244771E-06		55.886989	0.27577329	0.0001998342	4.0551616E-06		59.728092	0.077966693	0.0001888135	2.8369253E-06		57.478672	0.15053766	0.0002003907	3.772254E-06		54.14436	0.035760813	0.0002000978	2.4151698E-06
396.183			2.680025E-05	1.3440595		56.024175	0.072102297	0.0002054101	3.8855489E-06		52.311675	0.062679534	0.0001959373	1.3411925E-06		55.89564	0.2754256	0.0001996883	4.0726022E-06		59.812097	0.077948516	0.0001884948	2.8445571E-06		57.51194	0.15067483	0.0002001858	3.7824908E-06		54.228235	0.035814587	0.0001998585	2.4199055E-06
396.648			0.000027514	1.3440141		56.038206	0.072286294	0.0002053261	3.8981652E-06		52.226108	0.062544373	0.000195632	1.3591559E-06		55.912312	0.2751075	0.0001995554	4.0915031E-06		59.885024	0.07797365	0.000188172	2.8536656E-06		57.575994	0.15089631	0.0001999889	0.000003794		54.308718	0.035856131	0.0001996265	2.4254603E-06
397.114			2.8239433E-05	1.3439687		56.033539	0.072420191	0.0002052622	3.9118957E-06		52.130742	0.062411916	0.0001953233	1.3784392E-06		55.84571	0.27444728	0.0001994355	4.1119301E-06		59.997081	0.078099321	0.0001878433	2.8643847E-06		57.621238	0.15112103	0.0001997995	0.000003807		54.365757	0.035882154	0.0001994013	2.4319014E-06
397.579			2.8994663E-05	1.3439236		56.042095	0.072611532	0.0002052195	3.9267237E-06		52.035363	0.06228357	0.000195012	0.000001399		55.834951	0.27402999	0.0001993295	4.1338116E-06		60.035212	0.07811405	0.0001875091	2.8767775E-06		57.679601	0.15137536	0.0001996184	3.8214087E-06		54.443669	0.035925501	0.0001991838	2.4392537E-06
398.044			2.9753948E-05	1.3438787		56.023883	0.072764323	0.0002051986	3.9427192E-06		51.941183	0.062177336	0.0001946967	1.4208753E-06		55.786428	0.27352831	0.0001992373	4.1572051E-06		60.08868	0.078159885	0.0001871677	0.000002891		57.68154	0.15152459	0.0001994451	3.8373231E-06		54.505278	0.035963314	0.0001989733	2.4475823E-06
398.509			0.000030552	1.343834		55.981417	0.07288636	0.0002052004	3.9599243E-06		51.839446	0.062067769	0.0001943767	1.4441325E-06		55.746724	0.27307638	0.0001991593	4.1821279E-06		60.152286	0.078233308	0.000186818	2.907084E-06		57.690371	0.15173218	0.0001992794	3.8548246E-06		54.534174	0.035953536	0.0001987699	2.4569395E-06
398.974			3.1350116E-05	1.3437894		55.97062	0.073062436	0.0002052256	3.9783817E-06		51.719383	0.061920823	0.0001940515	1.4687993E-06		55.665813	0.2724759	0.0001990957	4.2086029E-06		60.194349	0.07830741	0.0001864591	2.925217E-06		57.708475	0.15198625	0.0001991214	0.000003874		54.574498	0.03596161	0.0001985734	2.4673778E-06
399.439			0.00003219	1.343745		55.920535	0.073162638	0.0002052751	3.9981343E-06		51.611314	0.06180996	0.0001937202	1.4949206E-06		55.5972	0.27195886	0.0001990468	4.2366632E-06		60.237461	0.078345861	0.0001860898	2.9454844E-06		57.700668	0.15217505	0.000198971	3.8948699E-06		54.619626	0.035988894	0.0001983837	2.4789499E-06
399.904			3.3032282E-05	1.3437007		55.878383	0.073315195	0.0002053496	4.0192262E-06		51.468955	0.061618333	0.0001933823	1.52255E-06		55.552163	0.27148781	0.0001990128	4.2663555E-06		60.273904	0.078387934	0.0001857091	0.000002968		57.658839	0.15231064	0.0001988279	3.9175625E-06		54.628507	0.035966506	0.0001982008	2.491709E-06
400.369			3.3910557E-05	1.3436566		55.797985	0.073404364	0.00020545	4.0416996E-06		51.348483	0.061504763	0.0001930373	1.5517458E-06		55.451577	0.27081369	0.0001989941	4.2977412E-06		60.247798	0.07838832	0.0001853161	2.99287E-06		57.658118	0.15253235	0.0001986923	3.942138E-06		54.641329	0.035972463	0.0001980246	2.5057059E-06
400.834			3.4798186E-05	1.3436127		55.723897	0.073513351	0.0002055782	4.0654969E-06		51.208791	0.061318265	0.0001926884	1.5824355E-06		55.345071	0.27022009	0.0001989928	4.3307776E-06		60.269299	0.078430026	0.0001849133	0.00000302		57.644229	0.15274341	0.0001985661	3.9685429E-06		54.654081	0.035962565	0.000197857	2.520903E-06
401.299			3.5714839E-05	1.343569		55.648558	0.073613522	0.000205737	4.090442E-06		51.066529	0.061157574	0.0001923437	1.614382E-06		55.277374	0.26974289	0.000199013	4.3652857E-06		60.276834	0.078495732	0.0001845072	3.049204E-06		57.587311	0.15289362	0.0001984539	3.9965646E-06		54.643784	0.035952076	0.0001977024	2.5371578E-06
401.764			3.6647606E-05	1.3435254		55.567684	0.073711878	0.0002059296	4.1163522E-06		50.925154	0.061000822	0.0001920114	1.6473355E-06		55.160003	0.26911825	0.0001990591	4.4010796E-06		60.229865	0.078502589	0.0001841044	3.0801008E-06		57.521593	0.15300749	0.0001983601	0.000004026		54.631827	0.035952843	0.0001975649	2.5543216E-06
402.229			3.7602363E-05	1.3434819		55.466394	0.073761119	0.0002061591	0.000004143		50.781706	0.060840326	0.0001916997	0.000001681		55.049494	0.26848585	0.0001991354	0.000004438		60.209475	0.078518656	0.0001837118	3.1124307E-06		57.505841	0.15328398	0.0001982894	4.0565691E-06		54.587643	0.03588933	0.0001974492	2.5722457E-06
402.694			3.8579784E-05	1.3434387		55.375339	0.073854685	0.0002064284	4.1703336E-06		50.627521	0.060675018	0.000191417	1.7152311E-06		54.927461	0.26785574	0.0001992462	4.4757548E-06		60.196232	0.078603796	0.0001833361	3.1459019E-06		57.421521	0.15340446	0.0001982463	4.0881015E-06		54.566204	0.035860045	0.0001973595	2.590781E-06
403.158			3.9570108E-05	1.3433956		55.255433	0.073894251	0.0002067398	0.000004198		50.448812	0.060456766	0.0001911718	1.749563E-06		54.804851	0.26720536	0.0001993953	4.5141404E-06		60.112267	0.078608853	0.0001829847	3.1801463E-06		57.335228	0.15353889	0.0001982355	4.1202775E-06		54.531258	0.035834142	0.0001973003	2.6097369E-06
403.623			4.059169E-05	1.3433527		55.115025	0.07386738	0.0002070979	4.2259056E-06		50.277448	0.060257432	0.0001909714	1.7839017E-06		54.63354	0.26644785	0.0001995879	4.5530629E-06		60.069067	0.078635446	0.0001826628	0.000003215		57.268326	0.15372117	0.0001982615	0.000004153		54.476807	0.035743	0.0001972757	0.000002629
404.088			4.1621531E-05	1.3433099		55.010791	0.073953199	0.0002075049	4.2538753E-06		50.14202	0.060163661	0.0001908246	1.8178823E-06		54.52326	0.26593956	0.0001998278	4.5921937E-06		60.020275	0.078601522	0.0001823779	3.2501414E-06		57.177453	0.15390297	0.0001983288	0.000004186		54.422856	0.035699598	0.0001972902	2.6485155E-06
404.553			4.2686758E-05	1.3432672		54.877047	0.073954482	0.0002079641	4.281697E-06		49.955397	0.059914011	0.0001907397	1.8512043E-06		54.349372	0.2651759	0.0002001194	4.6312674E-06		59.952482	0.07865843	0.0001821368	3.2852214E-06		57.072201	0.15402548	0.0001984422	4.2189095E-06		54.362765	0.03564963	0.0001973484	0.000002668
405.017			4.3751058E-05	1.3432249		54.714415	0.073893569	0.0002084771	4.3091224E-06		49.799978	0.05974314	0.0001907247	1.8834908E-06		54.205385	0.26452884	0.0002004662	4.6699168E-06		59.902883	0.078668705	0.0001819465	3.3198803E-06		56.992075	0.15418017	0.0001986057	4.2515265E-06		54.298072	0.035609087	0.0001974541	2.6872956E-06
405.482			4.4853601E-05	1.3431825		54.58609	0.073923646	0.0002090494	4.3360791E-06		49.623196	0.059523063	0.000190788	1.9145651E-06		54.074658	0.26394796	0.000200874	0.000004708		59.801024	0.078669361	0.000181813	0.000003354		56.868639	0.15429649	0.0001988246	4.2836941E-06		54.209918	0.035523932	0.0001976124	2.706344E-06
405.947			4.5956144E-05	1.3431403		54.441649	0.073943043	0.0002096828	4.3623154E-06		49.44699	0.059321557	0.0001909377	0.000001944		53.885623	0.26320247	0.0002013464	4.7451325E-06		59.718422	0.078718423	0.0001817434	3.3870912E-06		56.733154	0.1543528	0.0001991034	4.3150786E-06		54.14538	0.035506635	0.0001978273	2.7249475E-06
406.411			0.000047063	1.3430984		54.263629	0.073878311	0.0002103789	4.387585E-06		49.275475	0.059113369	0.0001911816	1.97151E-06		53.738864	0.26262372	0.0002018865	4.7808845E-06		59.607839	0.078738541	0.0001817444	3.418888E-06		56.619876	0.15448381	0.0001994456	4.3453489E-06		54.052607	0.035437271	0.0001981026	2.7429152E-06
406.876			0.000048173	1.3430566		54.114685	0.07387215	0.0002111438	4.4118031E-06		49.116349	0.058949554	0.0001915289	1.9967804E-06		53.579346	0.26194796	0.0002025008	4.8150686E-06		59.526123	0.078819587	0.0001818226	3.4491836E-06		56.500967	0.15461404	0.0001998574	4.3743653E-06		53.950876	0.035384198	0.0001984439	2.7601717E-06
407.34			4.9259904E-05	1.3430149		53.957287	0.073825882	0.0002119771	4.4346717E-06		48.958735	0.05879569	0.0001919864	2.0194003E-06		53.412868	0.26136353	0.0002031911	4.8471809E-06		59.383179	0.07881418	0.0001819846	3.4775396E-06		56.396167	0.15479757	0.0002003416	4.4017309E-06		53.858037	0.035338002	0.000198854	2.7764898E-06
407.805			5.0341541E-05	1.3429734		53.801683	0.07378167	0.0002128856	4.4560949E-06		48.774816	0.058552767	0.0001925641	2.039128E-06		53.242662	0.26074414	0.0002039646	0.000004877		59.289404	0.078850766	0.0001822376	3.5037691E-06		56.25042	0.15489283	0.0002009049	4.4272892E-06		53.76847	0.035280551	0.0001993391	2.7917865E-06
408.269			5.1383411E-05	1.342932		53.623056	0.073687722	0.0002138683	4.475786E-06		48.629585	0.058420636	0.0001932679	2.0555392E-06		53.077834	0.26017088	0.0002048222	0.000004904		59.202361	0.078926068	0.0001825874	3.527451E-06		56.125587	0.15505408	0.0002015493	4.4506561E-06		53.663149	0.035243043	0.0001999015	2.8058431E-06
408.734			5.2400329E-05	1.3428908		53.484266	0.073669342	0.0002149325	4.4936354E-06		48.49241	0.058304149	0.000194109	2.0683639E-06		52.933463	0.25966685	0.0002057721	0.000004928		59.06949	0.078953657	0.000183042	3.5483784E-06		55.992139	0.15520374	0.0002022823	4.4716584E-06		53.555092	0.035191631	0.000200548	2.8185668E-06
409.198			5.3371894E-05	1.3428497		53.307309	0.073561843	0.0002160766	4.5093726E-06		48.321223	0.058088438	0.000195092	2.0772083E-06		52.744414	0.25899694	0.0002068142	4.948441E-06		58.976721	0.079002869	0.0001836063	3.5661543E-06		55.850926	0.15531756	0.0002031052	4.489935E-06		53.440135	0.035138412	0.0002012801	2.8297501E-06
409.663			5.4287437E-05	1.3428088		53.156129	0.07352237	0.0002173088	4.5228723E-06		48.157404	0.057884055	0.0001962293	2.0817732E-06		52.600268	0.2584987	0.0002079575	4.9651182E-06		58.822059	0.078993763	0.0001842895	3.5805489E-06		55.708496	0.15543257	0.0002040261	4.5052971E-06		53.329967	0.035089175	0.0002021053	2.8392887E-06
410.127			0.000055164	1.342768		52.994918	0.07345444	0.0002186266	4.5338849E-06		48.033387	0.057788135	0.0001975243	2.0817069E-06		52.457649	0.25802143	0.0002092014	4.9776046E-06		58.730854	0.079059595	0.0001850951	3.5911968E-06		55.586918	0.15559176	0.0002050458	4.5174176E-06		53.218068	0.035042091	0.0002030246	0.000002847
410.591			5.5942197E-05	1.3427275		52.838961	0.073376556	0.0002200341	4.5423048E-06		47.881821	0.057625849	0.0001989843	2.0767927E-06		52.315934	0.25753701	0.0002105505	4.985711E-06		58.575998	0.079102776	0.0001860295	3.5979117E-06		55.461548	0.15576126	0.0002061689	4.526149E-06		53.11544	0.035016753	0.0002040423	2.8527636E-06
411.056			5.6702925E-05	1.3426869		52.679646	0.073296674	0.0002215284	4.5482614E-06		47.736041	0.057461455	0.0002006035	2.0672443E-06		52.138731	0.2569691	0.0002120015	4.9896678E-06		58.470314	0.079223169	0.0001870899	3.6008656E-06		55.299142	0.15588567	0.0002073929	4.5316625E-06		53.01513	0.034975397	0.0002051569	2.8566969E-06
411.52			5.732224E-05	1.3426466		52.524411	0.073211504	0.0002230943	4.5519278E-06		47.603953	0.057320265	0.0002023605	2.0534908E-06		51.976667	0.25646016	0.0002135387	4.9898336E-06		58.362855	0.079355353	0.000188264	3.6003363E-06		55.181924	0.15606955	0.0002087049	4.5342055E-06		52.896734	0.034939274	0.000206357	2.8589112E-06
411.984			5.7941554E-05	1.3426065		52.355515	0.073101113	0.0002247264	4.5535178E-06		47.47243	0.057199403	0.0002042445	2.0359089E-06		51.842041	0.25603557	0.0002151556	4.9866049E-06		58.267816	0.079521759	0.0001895461	3.5966246E-06		55.037486	0.15621338	0.0002100995	4.534066E-06		52.774473	0.034897974	0.0002076385	2.8595555E-06
412.448			5.8387112E-05	1.3425665		52.233271	0.073094131	0.000226416	4.5532303E-06		47.365857	0.057115759	0.0002062413	2.0148945E-06		51.698132	0.25557738	0.000216843	4.9803688E-06		58.110199	0.079624042	0.0001909282	0.00000359		54.931104	0.15649595	0.000211569	4.5315163E-06		52.658256	0.034870112	0.0002089949	2.8587685E-06
412.912			5.8826465E-05	1.3425266		52.079216	0.07300263	0.0002281545	4.5512633E-06		47.231074	0.056953979	0.0002083367	1.9908456E-06		51.572939	0.25522279	0.0002185912	4.9715105E-06		57.971972	0.079762077	0.0001924026	3.5808154E-06		54.8034	0.15670422	0.0002131058	4.526827E-06		52.543907	0.034869143	0.0002104199	2.8566884E-06
413.377			5.9103281E-05	1.3424868		51.932452	0.072932061	0.0002299372	4.5478053E-06		47.129812	0.056881639	0.0002105213	1.9641012E-06		51.405758	0.25476413	0.0002203949	4.9603828E-06		57.857427	0.079924467	0.0001939648	3.5692696E-06		54.669897	0.15691769	0.0002147054	4.5202491E-06		52.443161	0.034878573	0.0002119101	2.8534451E-06
413.841			5.9341425E-05	1.3424472		51.801369	0.072900469	0.0002317477	4.5430679E-06		46.999085	0.056725417	0.0002127715	1.9351758E-06		51.28154	0.25444688	0.0002222368	4.9474027E-06		57.727243	0.080070829	0.0001956001	3.555721E-06		54.533863	0.15712974	0.0002163534	4.5120735E-06		52.324537	0.03487371	0.0002134528	2.8491903E-06
414.305			5.943322E-05	1.3424077		51.639184	0.072785959	0.0002335811	4.5372399E-06		46.890587	0.056601591	0.0002150776	1.9044117E-06		51.128568	0.25400909	0.0002241114	4.9329032E-06		57.585449	0.080192286	0.0001973041	3.5404321E-06		54.400903	0.1573554	0.0002180452	4.5025444E-06		52.188098	0.034866042	0.0002150446	2.8440552E-06
414.769			5.9448722E-05	1.3423684		51.525021	0.072771968	0.0002354289	4.5305146E-06		46.775918	0.05645766	0.0002174255	1.8722033E-06		50.986116	0.25359973	0.0002260092	4.9172225E-06		57.434318	0.080346762	0.0001990687	3.5236858E-06		54.291848	0.15766512	0.0002197732	4.4919109E-06		52.058669	0.034867238	0.0002166792	2.838176E-06
415.233			0.000059345	1.3423293		51.385364	0.072710054	0.0002372824	4.5230835E-06		46.670369	0.056330091	0.0002198009	1.8389414E-06		50.882585	0.25333561	0.0002279208	4.9006795E-06		57.30543	0.080537329	0.0002008863	3.5057623E-06		54.093728	0.15772028	0.0002215297	4.4804152E-06		51.957431	0.034895134	0.0002183499	2.8316882E-06
415.697			0.000059123	1.3422902		51.250563	0.072645904	0.000239133	4.5151365E-06		46.569406	0.056219448	0.0002221897	0.000001805		50.722166	0.25290729	0.0002298367	4.8835728E-06		57.137839	0.080683272	0.0002027488	3.4869389E-06		53.967473	0.15794833	0.0002233068	4.4682911E-06		51.812619	0.034879084	0.0002200505	2.8247265E-06
416.161			5.8822927E-05	1.3422513		51.111765	0.072557479	0.0002409721	4.5068613E-06		46.490628	0.056153697	0.0002245777	1.7707928E-06		50.595925	0.25258083	0.0002317476	4.866179E-06		56.971972	0.080807644	0.0002046484	3.46749E-06		53.839401	0.15818831	0.0002250968	4.4557647E-06		51.694145	0.034890898	0.0002217744	2.8174249E-06
416.625			5.8375808E-05	1.3422126		50.973813	0.07247002	0.000242791	4.4984439E-06		46.362788	0.05594534	0.0002269507	1.736657E-06		50.461287	0.25221321	0.0002336441	4.8487532E-06		56.817528	0.08101194	0.0002065773	3.4476874E-06		53.685112	0.15836307	0.000226892	4.443054E-06		51.548546	0.034885979	0.0002235153	2.8099167E-06
417.089			5.7889198E-05	1.342174		50.834752	0.072369768	0.0002445811	4.4900688E-06		46.271849	0.055817058	0.0002292944	0.000001703		50.312433	0.25178523	0.0002355166	4.8315286E-06		56.645951	0.081142117	0.0002085276	3.4277999E-06		53.550379	0.15857417	0.0002286846	4.4303697E-06		51.41303	0.034885779	0.0002252666	2.8023344E-06
417.553			5.7236197E-05	1.3421355		50.695814	0.072277515	0.0002463338	4.4819188E-06		46.191384	0.055731877	0.0002315947	1.6700779E-06		50.172348	0.25140532	0.0002373558	4.8147187E-06		56.48503	0.081277123	0.0002104914	3.4080937E-06		53.389111	0.15871906	0.0002304668	4.4179156E-06		51.275046	0.034872013	0.0002270219	2.79481E-06
418.016			5.6578175E-05	1.3420972		50.54361	0.072156028	0.0002480367	4.4741914E-06		46.091639	0.055553744	0.0002338326	1.6383986E-06		50.008394	0.2509644	0.0002391484	4.798553E-06		56.295303	0.081414652	0.0002124566	3.3888741E-06		53.244033	0.15891635	0.0002322272	4.4059154E-06		51.133591	0.034874961	0.0002287711	2.7874905E-06
418.48			5.5738776E-05	1.342059		50.405517	0.072044873	0.0002496888	0.000004467		46.000032	0.055404054	0.0002360037	1.6081253E-06		49.888421	0.25066872	0.0002408928	4.7831424E-06		56.134662	0.081579725	0.0002144238	3.3703201E-06		53.053152	0.1590001	0.0002339656	4.3945111E-06		50.993938	0.034878422	0.0002305151	2.780475E-06
418.944			5.4899377E-05	1.3420209		50.277936	0.071979647	0.0002512775	4.4606425E-06		45.908676	0.055234828	0.0002380887	1.5796504E-06		49.76274	0.25034849	0.0002425757	4.768693E-06		55.960649	0.081814805	0.000216381	3.3527356E-06		52.9301	0.15922832	0.0002356705	4.3839209E-06		50.841333	0.034871146	0.0002322439	2.7739107E-06
419.408			5.3913371E-05	1.3419829		50.15194	0.071900858	0.0002527943	4.455198E-06		45.82921	0.055091568	0.0002400735	1.5532874E-06		49.634999	0.25001238	0.0002441875	4.75537E-06		55.782164	0.082000312	0.0002183202	3.3363824E-06		52.747368	0.15936831	0.000237334	4.3743366E-06		50.665994	0.03482297	0.0002339509	2.7679287E-06
419.872			5.2907243E-05	1.3419451		49.995212	0.071775841	0.0002542305	4.4508807E-06		45.771863	0.054990048	0.0002419439	1.5293416E-06		49.504907	0.24969024	0.0002457189	4.7433398E-06		55.603156	0.082173814	0.0002202335	3.3215231E-06		52.618526	0.15964665	0.0002389485	0.000004366		50.496643	0.034801245	0.0002356296	2.7626603E-06
420.335			5.1799697E-05	1.3419075		49.851841	0.07166476	0.0002555748	4.4478739E-06		45.693904	0.054825479	0.0002436823	1.5081508E-06		49.387271	0.24941996	0.0002471576	4.7327948E-06		55.411414	0.082352972	0.0002221093	3.3084452E-06		52.441695	0.15979756	0.0002405029	0.000004359		50.35235	0.034797048	0.0002372703	2.7582445E-06
420.799			5.0650096E-05	1.3418699		49.722096	0.071560914	0.0002568292	4.4462303E-06		45.628326	0.054692037	0.0002452901	1.48971E-06		49.26687	0.24910124	0.0002485054	4.7237484E-06		55.169177	0.082507953	0.0002239498	3.2972095E-06		52.262484	0.15993044	0.0002419995	4.3534673E-06		50.178841	0.034781107	0.0002388755	2.7547239E-06
421.263			4.9440164E-05	1.3418325		49.580825	0.071435144	0.0002579928	4.445876E-06		45.578886	0.054581753	0.0002467675	1.4738929E-06		49.116876	0.24866907	0.000249761	4.7161407E-06		54.976574	0.082680595	0.0002257482	3.2877769E-06		52.100301	0.16006915	0.0002434344	4.3493745E-06		50.014806	0.034763474	0.0002404395	2.7520813E-06
421.726			4.8186833E-05	1.3417953		49.433427	0.0712775	0.0002590658	4.4467181E-06		45.54332	0.054494519	0.0002481165	1.4605423E-06		48.991596	0.24829696	0.0002509246	4.7099094E-06		54.76425	0.082825534	0.0002274981	3.2800827E-06		51.913781	0.16021688	0.0002448045	4.3466383E-06		49.835021	0.034734256	0.0002419573	2.7502868E-06
422.19			4.6903909E-05	1.3417581		49.308919	0.071170423	0.0002600556	4.4486714E-06		45.473038	0.054314386	0.0002493477	1.449426E-06		48.858078	0.24794523	0.0002520034	0.000004705		54.537407	0.082996879	0.0002292042	0.000003274		51.741783	0.16036443	0.0002461156	4.3451862E-06		49.663547	0.034701065	0.0002434334	2.7493003E-06
422.653			4.5585063E-05	1.3417211		49.166374	0.07102573	0.0002609603	4.4516399E-06		45.423422	0.054177435	0.0002504605	1.4404252E-06		48.741022	0.24763536	0.0002529952	4.701292E-06		54.306219	0.083129677	0.0002308567	3.2695259E-06		51.568255	0.16048982	0.0002473617	0.000004345		49.464779	0.03464906	0.0002448596	2.7490936E-06
423.117			4.4257195E-05	1.3416842		49.021574	0.070859138	0.0002617864	4.4555483E-06		45.392909	0.054066257	0.0002514647	1.4333389E-06		48.612794	0.2472972	0.0002539068	4.6988172E-06		54.075658	0.083285488	0.0002324598	3.266516E-06		51.384512	0.16058837	0.0002485482	4.3459202E-06		49.280335	0.034616096	0.0002462401	2.7496335E-06
423.58			4.2913921E-05	1.3416475		48.870358	0.070697496	0.0002625328	4.460292E-06		45.361895	0.05394292	0.0002523605	0.000001428		48.49288	0.24695898	0.0002547365	4.6975098E-06		53.847898	0.083445321	0.0002340042	3.2649208E-06		51.18809	0.16062696	0.0002496697	0.000004348		49.076188	0.034556614	0.0002475673	2.7508849E-06
424.044			4.1569366E-05	1.3416108		48.744332	0.070576682	0.0002632055	4.4658024E-06		45.335578	0.05382357	0.0002531567	1.42435E-06		48.37264	0.24660434	0.0002554905	4.697314E-06		53.623439	0.083589057	0.0002354937	3.2646532E-06		51.020552	0.16074571	0.0002507308	4.3511E-06		48.895655	0.034502814	0.0002488447	2.75282E-06
424.507			4.0243149E-05	1.3415744		48.610874	0.070427798	0.0002638038	0.000004472		45.33074	0.053740145	0.0002538545	1.42213E-06		48.299122	0.24637714	0.0002561677	4.6981724E-06		53.391004	0.083757585	0.0002369192	3.2656315E-06		50.82366	0.1608165	0.0002517269	4.3551891E-06		48.699454	0.034439143	0.0002500652	2.7553965E-06
424.97			3.8916932E-05	1.341538		48.475236	0.07027819	0.0002643321	4.4787037E-06		45.317282	0.053632672	0.0002544607	1.4212159E-06		48.152589	0.2459286	0.0002567723	0.0000047		53.183884	0.083926936	0.0002382814	3.2677686E-06		50.647677	0.1608669	0.0002526601	4.3601813E-06		48.501185	0.034368508	0.0002512296	2.7585834E-06
425.434			3.7637283E-05	1.3415017		48.348038	0.070148635	0.0002647936	4.485939E-06		45.33061	0.053570612	0.0002549809	1.4214531E-06		48.062727	0.24567554	0.0002573079	4.7027648E-06		52.958246	0.084060232	0.0002395804	0.000003271		50.496478	0.16097825	0.0002535319	0.000004366		48.313318	0.034304254	0.0002523383	2.7623539E-06
425.897			3.6363802E-05	1.3414656		48.229574	0.070017044	0.0002651889	4.493547E-06		45.350501	0.053512843	0.0002554176	1.422682E-06		47.970452	0.24535207	0.0002577744	4.7063148E-06		52.700471	0.084148614	0.0002408078	3.2751719E-06		50.320544	0.16103216	0.0002543386	4.3725558E-06		48.12671	0.034235163	0.0002533846	2.7666556E-06
426.36			0.00003514	1.3414297		48.116355	0.069878912	0.0002655217	4.5014476E-06		45.355205	0.053407437	0.000255777	1.4247405E-06		47.914741	0.24517361	0.0002581755	4.7105575E-06		52.491757	0.084295175	0.0002419638	3.2802429E-06		50.146689	0.16109229	0.0002550818	4.379739E-06		47.938801	0.034168897	0.0002543692	2.7714588E-06
426.824			3.3927841E-05	1.3413937		48.012596	0.069763798	0.0002657949	4.5095618E-06		45.398137	0.053377352	0.0002560642	1.4274705E-06		47.823954	0.24488498	0.0002585142	4.7153761E-06		52.276665	0.084430215	0.0002430481	3.2861122E-06		49.989187	0.1611477	0.0002557627	4.387471E-06		47.754078	0.034103883	0.0002552921	2.7767375E-06
427.287			0.000032761	1.341358		47.909251	0.069663222	0.00026601	4.5177561E-06		45.446175	0.053361763	0.0002562828	1.430692E-06		47.74722	0.24460946	0.0002587915	4.7206068E-06		52.088192	0.084541784	0.0002440533	3.2926529E-06		49.817062	0.16116578	0.0002563783	4.3956073E-06		47.586394	0.034063242	0.0002561474	2.7824301E-06
427.75			3.1620455E-05	1.3413224		47.796894	0.069521229	0.0002661701	4.5259482E-06		45.504487	0.053348046	0.0002564383	1.4342389E-06		47.694681	0.24436509	0.0002590106	4.7261027E-06		51.872589	0.084688808	0.0002449792	3.2997729E-06		49.656646	0.16119606	0.0002569299	0.000004404		47.402029	0.033994032	0.0002569352	2.7885079E-06
428.213			0.000030514	1.3412869		47.727201	0.069456592	0.0002662778	0.000004534		45.564066	0.053325464	0.0002565354	1.4379366E-06		47.665992	0.24422631	0.0002591739	4.7316945E-06		51.668935	0.084850423	0.000245823	3.3073663E-06		49.526011	0.16131444	0.0002574173	4.4126664E-06		47.22396	0.033954047	0.0002576537	2.7949311E-06
428.677			2.9445148E-05	1.3412515		47.662127	0.069374182	0.0002663356	4.5419384E-06		45.654181	0.053365823	0.0002565789	1.4416159E-06		47.644504	0.24409666	0.0002592839	4.7372142E-06		51.517258	0.085047317	0.0002465837	3.3153429E-06		49.406067	0.16144072	0.0002578412	4.4213582E-06		47.050777	0.033887445	0.0002583023	2.8016739E-06
429.14			2.8402604E-05	1.3412162		47.60101	0.069290322	0.0002663458	4.5495146E-06		45.738422	0.053386935	0.0002565734	1.4450814E-06		47.602989	0.24386627	0.0002593425	4.7424509E-06		51.300446	0.085174737	0.0002472553	3.3235597E-06		49.267069	0.16149324	0.0002581996	0.00000443		46.89416	0.033855486	0.0002588763	2.8086666E-06
429.603			2.7415335E-05	1.3411811		47.531466	0.069200177	0.0002663112	4.5566804E-06		45.820118	0.053382355	0.0002565237	1.4481604E-06		47.553217	0.24362729	0.0002593525	4.7472254E-06		51.155641	0.085358039	0.0002478369	3.3319251E-06		49.153932	0.16156927	0.0002584932	4.4383438E-06		46.744184	0.033807011	0.0002593754	2.8158827E-06
430.066			2.6439853E-05	1.341146		47.471079	0.069108542	0.0002662342	4.5633328E-06		45.927055	0.053438303	0.0002564348	1.450672E-06		47.575565	0.24356855	0.0002593162	4.7513462E-06		51.01722	0.085554905	0.0002483258	3.3403314E-06		49.071282	0.1617253	0.0002587219	4.4463956E-06		46.594105	0.033756935	0.0002597975	2.8232816E-06
430.529			2.5535272E-05	1.3411111		47.44198	0.069068983	0.0002661175	4.5693808E-06		46.021386	0.053441792	0.000256311	1.4524571E-06		47.554962	0.24341146	0.000259236	4.7546449E-06		50.852659	0.085705118	0.00024872	3.3486803E-06		48.984006	0.16183818	0.0002588858	0.000004454		46.456991	0.033747985	0.0002601415	2.8308235E-06
430.992			2.463069E-05	1.3410764		47.418566	0.069032765	0.0002659632	4.57481E-06		46.155339	0.053527783	0.0002561551	1.4535018E-06		47.595984	0.24344239	0.0002591145	4.757091E-06		50.716117	0.08586773	0.0002490229	3.356926E-06		48.927952	0.16203521	0.0002589877	4.4611085E-06		46.329106	0.033721001	0.0002604099	2.8384714E-06
431.455			2.3803945E-05	1.3410417		47.400104	0.068995378	0.0002657739	4.5796379E-06		46.27241	0.05355168	0.000255969	1.453853E-06		47.603776	0.24334524	0.0002589543	4.7587196E-06		50.603094	0.086055406	0.0002492394	0.000003365		48.84423	0.16214306	0.0002590309	4.4677409E-06		46.225701	0.033718661	0.0002606066	2.8461899E-06
431.918			2.2978569E-05	1.3410071		47.378421	0.068959178	0.0002655518	4.5838834E-06		46.412405	0.053640374	0.0002557548	1.4535603E-06		47.670626	0.24339255	0.0002587578	4.7595777E-06		50.495721	0.086262703	0.0002493748	0.000003373		48.771561	0.16223388	0.0002590191	4.4739024E-06		46.115943	0.033721159	0.0002607358	2.8539442E-06
432.381			0.000022214	1.3409727		47.390872	0.068954935	0.0002652992	4.5875661E-06		46.558016	0.053720379	0.0002555144	1.4526754E-06		47.687549	0.24329238	0.0002585277	4.7597207E-06		50.406139	0.086498523	0.0002494342	3.3808297E-06		48.723952	0.16238986	0.0002589559	4.4796073E-06		46.01197	0.033716693	0.0002608015	2.8617E-06
432.844			2.1462603E-05	1.3409384		47.404856	0.068967081	0.0002650184	4.5907063E-06		46.697399	0.053787033	0.0002552499	1.4512508E-06		47.764767	0.24333978	0.0002582666	4.7592092E-06		50.306544	0.086657831	0.0002494227	3.3884577E-06		48.68345	0.16249055	0.0002588448	4.484872E-06		45.908934	0.033701878	0.0002608078	2.8694232E-06
433.306			2.0758143E-05	1.3409042		47.431034	0.068986989	0.0002647125	4.5933191E-06		46.847226	0.053865557	0.0002549638	1.4493447E-06		47.800706	0.24330177	0.0002579776	4.7581099E-06		50.211032	0.086847528	0.0002493459	3.3958709E-06		48.668755	0.16270899	0.0002586898	4.4897039E-06		45.844976	0.03373404	0.0002607589	2.8770633E-06
433.769			2.007533E-05	1.3408701		47.466848	0.0689987	0.0002643825	4.5954365E-06		46.983679	0.05390499	0.000254657	0.000001447		47.913462	0.2434577	0.0002576621	4.756482E-06		50.157652	0.087066947	0.0002492085	3.4030837E-06		48.61708	0.16279361	0.0002584938	4.4941411E-06		45.776841	0.033757083	0.0002606587	2.8846192E-06
434.232			1.9424209E-05	1.3408361		47.512714	0.069029183	0.0002640312	4.5970725E-06		47.151136	0.053999607	0.000254332	1.4442806E-06		47.96061	0.24333957	0.0002573233	4.7543897E-06		50.087971	0.087225043	0.0002490158	3.4100615E-06		48.634311	0.16306517	0.0002582606	4.4981886E-06		45.710333	0.033770978	0.0002605112	0.000002892
434.695			1.8804646E-05	1.3408022		47.547463	0.069032002	0.0002636611	4.5982472E-06		47.324852	0.054117367	0.0002539907	1.4412324E-06		48.041773	0.2433506	0.0002569637	4.7518925E-06		50.075726	0.087449243	0.000248773	3.4167846E-06		48.625999	0.1632096	0.0002579938	4.5018601E-06		45.633345	0.033779671	0.0002603207	2.8992912E-06
435.157			1.8206056E-05	1.3407686		47.61241	0.069086567	0.0002632753	0.000004599		47.473726	0.054158476	0.0002536361	1.437917E-06		48.138432	0.24343291	0.0002565867	4.7490517E-06		49.999285	0.087571224	0.0002484858	3.4232183E-06		48.676643	0.16348377	0.0002576976	4.5051597E-06		45.596327	0.033801642	0.0002600915	2.9063226E-06
435.62			1.76444E-05	1.3407349		47.661318	0.069110322	0.0002628744	4.5992904E-06		47.642985	0.054237984	0.0002532685	1.4343708E-06		48.216226	0.24338223	0.0002561933	4.745904E-06		49.986475	0.087805209	0.0002481582	3.4293676E-06		48.675587	0.16360766	0.0002573744	4.5081094E-06		45.557726	0.033835422	0.0002598269	2.9131293E-06
436.083			1.7092212E-05	1.3407013		47.723648	0.069143124	0.0002624616	4.5991975E-06		47.813446	0.054324115	0.0002528906	1.43065E-06		48.375457	0.24361734	0.0002557869	4.7424981E-06		50.019051	0.088086392	0.000247796	3.4351935E-06		48.710631	0.1638182	0.0002570282	4.5107056E-06		45.541802	0.033909209	0.0002595313	2.9196597E-06
436.545			1.658447E-05	1.340668		47.806248	0.069225743	0.0002620402	4.5987195E-06		47.977574	0.054371237	0.0002525054	1.4268113E-06		48.460537	0.24356855	0.0002553708	4.7388779E-06		49.977032	0.088236448	0.0002474051	3.4406579E-06		48.746611	0.16397164	0.0002566636	4.5129438E-06		45.530808	0.033988782	0.0002592096	2.9258645E-06
437.008			1.6076453E-05	1.3406347		47.887469	0.069284544	0.0002616105	4.5978715E-06		48.154103	0.054443111	0.000252113	1.4228844E-06		48.606262	0.24370518	0.000254946	4.7350566E-06		49.974894	0.088429345	0.0002469891	3.4457557E-06		48.778636	0.16413024	0.0002562823	4.5148299E-06		45.517512	0.034049381	0.0002588643	2.9317336E-06
437.471			1.561537E-05	1.3406014		47.982389	0.069365326	0.000261176	4.5966704E-06		48.320998	0.054485734	0.0002517164	1.4189227E-06		48.698919	0.24367805	0.0002545158	4.7310638E-06		49.983981	0.088684445	0.000246554	3.4504443E-06		48.842592	0.16434238	0.0002558889	4.5163511E-06		45.51328	0.034133862	0.0002585002	2.9372157E-06
437.933			1.5155283E-05	1.3405684		48.086234	0.06943285	0.0002607397	4.5951358E-06		48.496998	0.054554233	0.0002513185	0.000001415		48.838006	0.24376327	0.0002540837	4.7269245E-06		50.030969	0.088930746	0.0002461058	3.4546825E-06		48.895767	0.16449854	0.0002554877	4.5174942E-06		45.515596	0.034216806	0.0002581223	2.9422625E-06
438.396			1.4730679E-05	1.3405354		48.177453	0.069481735	0.0002603022	4.5932763E-06		48.678901	0.054626247	0.0002509193	1.4110777E-06		48.962446	0.24380615	0.0002536505	4.7226307E-06		50.061546	0.089138085	0.0002456478	3.458455E-06		48.972129	0.16473954	0.0002550806	4.5182501E-06		45.543186	0.034321042	0.0002577329	2.9468578E-06
438.858			1.4313151E-05	1.3405026		48.304195	0.069586023	0.0002598676	4.5911145E-06		48.860384	0.054679291	0.0002505228	1.4072784E-06		49.113996	0.24394646	0.0002532206	4.7182068E-06		50.077802	0.089287239	0.0002451872	3.4617106E-06		49.049432	0.1649327	0.0002546728	4.5185989E-06		45.545184	0.034368715	0.0002573378	2.9509433E-06
439.321			1.3920711E-05	1.3404698		48.414481	0.06966872	0.0002594365	4.5886557E-06		49.042403	0.054741074	0.0002501291	1.4036054E-06		49.243762	0.24396736	0.0002527947	4.7136362E-06		50.143254	0.08946945	0.000244727	3.4644276E-06		49.135936	0.16516026	0.0002542662	4.5185241E-06		45.588041	0.034503686	0.0002569393	2.9544981E-06
439.783			1.3540591E-05	1.3404372		48.53914	0.069769032	0.0002590129	4.5859247E-06		49.227242	0.054810773	0.0002497419	1.4001155E-06		49.419096	0.24413115	0.0002523771	4.7089403E-06		50.201488	0.089669978	0.0002442744	3.466558E-06		49.219133	0.16535779	0.0002538661	0.000004518		45.605269	0.034588128	0.0002565432	2.957468E-06
440.246			0.000013177	1.3404046		48.649589	0.069837436	0.0002585973	4.5829241E-06		49.395173	0.054822482	0.0002493615	1.3968348E-06		49.574092	0.24421401	0.0002519687	4.7041012E-06		50.251493	0.089841488	0.0002438327	3.4680751E-06		49.333879	0.16559168	0.0002534743	0.000004517		45.666714	0.034717806	0.0002561518	2.9598276E-06
440.708			1.2829507E-05	1.3403722		48.791352	0.069950645	0.000258193	4.5796815E-06		49.578124	0.054884552	0.0002489909	1.3938011E-06		49.732548	0.24432261	0.0002515728	4.6991432E-06		50.331515	0.090016778	0.0002434069	0.000003469		49.410174	0.16572796	0.0002530947	4.5155838E-06		45.710959	0.034832726	0.0002557696	2.961551E-06
441.17			1.2492798E-05	1.3403399		48.897988	0.070004417	0.0002577989	4.5762057E-06		49.759431	0.054931138	0.000248629	0.000001391		49.867485	0.24430508	0.0002511882	4.6940615E-06		50.393672	0.090188039	0.0002429959	3.4692401E-06		49.501219	0.16590062	0.0002527264	4.5136968E-06		45.76008	0.034929449	0.0002553955	2.9626741E-06
441.633			1.2173948E-05	1.3403076		49.070207	0.070187997	0.0002574137	4.5725042E-06		49.939862	0.05496503	0.0002482748	1.3883977E-06		50.034774	0.24437132	0.0002508136	4.688856E-06		50.4498	0.090329324	0.0002425982	0.000003469		49.649761	0.16617779	0.0002523679	4.511389E-06		45.81527	0.035028689	0.0002550287	2.9632333E-06
442.095			1.1861225E-05	1.3402755		49.196301	0.070255351	0.0002570388	4.568609E-06		50.107081	0.054961264	0.0002479294	0.000001386		50.206895	0.2444541	0.0002504502	4.6835657E-06		50.567175	0.090562143	0.0002422146	3.4681427E-06		49.737974	0.16628177	0.0002520204	4.5087009E-06		45.891618	0.035186621	0.0002546702	2.9632624E-06
442.557			1.1569509E-05	1.3402435		49.329965	0.070340005	0.0002566729	4.5645289E-06		50.295205	0.055023921	0.0002475917	1.3838015E-06		50.330016	0.2443906	0.0002500965	4.6781988E-06		50.634375	0.090714051	0.0002418436	3.4668395E-06		49.844819	0.16642284	0.0002516825	4.5056607E-06		45.944392	0.03529901	0.0002543191	2.9627995E-06
443.019			1.127876E-05	1.3402116		49.472251	0.070431627	0.0002563156	4.5602804E-06		50.463965	0.055040291	0.0002472615	1.3817716E-06		50.524886	0.24457188	0.000249752	4.6727767E-06		50.759925	0.090908836	0.0002414846	3.4650844E-06		49.997379	0.16668752	0.0002513537	4.502302E-06		46.025935	0.035444647	0.000253975	2.9618811E-06
443.481			1.101057E-05	1.3401798		49.616402	0.070503815	0.0002559664	4.5558804E-06		50.648348	0.055074096	0.0002469383	1.3799035E-06		50.699189	0.24464753	0.0002494163	4.6673209E-06		50.83781	0.09103188	0.0002411367	3.4629161E-06		50.108755	0.16684285	0.0002510335	4.4986585E-06		46.102965	0.035592781	0.0002536376	2.9605436E-06
443.944			1.0741798E-05	1.3401481		49.789747	0.070638044	0.0002556243	4.5513355E-06		50.816285	0.055062857	0.0002466212	1.3781808E-06		50.853897	0.24467268	0.0002490881	4.6618406E-06		50.9466	0.091169282	0.0002407986	3.4603675E-06		50.248034	0.16707214	0.0002507206	4.4947555E-06		46.197571	0.035739632	0.0002533059	2.9588196E-06
444.406			1.0491674E-05	1.3401165		49.915687	0.070672516	0.0002552904	4.5466818E-06		50.997724	0.055080512	0.0002463111	1.3765971E-06		51.012605	0.24468288	0.0002487683	4.6563785E-06		51.020624	0.091298898	0.000240471	3.4574881E-06		50.355021	0.16717557	0.000250416	4.4906429E-06		46.268744	0.035876854	0.000252981	2.9567528E-06
444.868			0.000010244	1.340085		50.100686	0.070829659	0.0002549634	4.541926E-06		51.156864	0.05505975	0.0002460072	1.375134E-06		51.190095	0.24477064	0.0002484558	4.6509394E-06		51.178074	0.091506034	0.0002401524	3.4543109E-06		50.480811	0.16731425	0.0002501185	4.4863442E-06		46.36359	0.036022103	0.0002526619	2.9543764E-06
445.33			1.0009198E-05	1.3400536		50.251966	0.070916417	0.000254643	4.5370842E-06		51.326199	0.055068907	0.0002457089	1.3737763E-06		51.354041	0.24480244	0.0002481499	4.6455364E-06		51.265253	0.091603201	0.0002398421	3.4508733E-06		50.632195	0.16754476	0.0002498274	4.4818899E-06		46.456769	0.036166884	0.0002523482	2.9517264E-06
445.792			9.779468E-06	1.3400223		50.405134	0.071002232	0.0002543288	4.5321719E-06		51.496202	0.055050604	0.0002454161	1.3725075E-06		51.531151	0.24485731	0.0002478502	4.6401794E-06		51.404531	0.091809969	0.0002395395	3.4472119E-06		50.803233	0.16778479	0.0002495423	4.4773087E-06		46.56653	0.036342769	0.0002520397	2.9488387E-06
446.254			9.5587895E-06	1.3399911		50.578536	0.071108512	0.0002540205	4.5272047E-06		51.657709	0.055042033	0.0002451284	1.3713104E-06		51.716011	0.2449463	0.0002475561	4.6348741E-06		51.502992	0.091913113	0.0002392437	3.4433628E-06		50.917947	0.16785957	0.0002492626	4.4726272E-06		46.659904	0.036477532	0.000251736	2.9457491E-06
446.716			9.3455229E-06	1.33996		50.731768	0.071188318	0.0002537175	4.5221974E-06		51.841355	0.05507613	0.0002448453	1.3701663E-06		51.881675	0.24496255	0.0002472671	4.6296222E-06		51.663268	0.092096352	0.0002389542	3.4393609E-06		51.085896	0.16808256	0.0002489879	4.4678703E-06		46.749135	0.036633133	0.0002514369	2.9424931E-06
447.178			9.1381645E-06	1.339929		50.909401	0.07128058	0.0002534195	4.5171647E-06		52.013176	0.055081383	0.0002445667	1.369056E-06		52.034251	0.24490158	0.0002469828	4.6244216E-06		51.754094	0.092166944	0.0002386701	3.4352404E-06		51.221134	0.16821262	0.0002487176	4.4630607E-06		46.851252	0.036804291	0.000251142	2.939106E-06
447.64			8.9402326E-06	1.3398981		51.038292	0.071302731	0.000253126	4.512121E-06		52.157752	0.05501499	0.0002442922	0.000001368		52.230805	0.24502249	0.0002467026	4.6192664E-06		51.883153	0.09228224	0.0002383907	0.000003431		51.336391	0.168254	0.0002484512	4.4582195E-06		46.982494	0.037014375	0.0002508511	2.9356227E-06
448.102			8.7454344E-06	1.3398673		51.218001	0.071407398	0.0002528368	4.5070802E-06		52.32118	0.054995644	0.0002440214	1.3668545E-06		52.414457	0.24507596	0.000246426	4.6141478E-06		52.017135	0.092391554	0.0002381154	3.4267767E-06		51.505647	0.16844738	0.0002481882	4.453366E-06		47.080219	0.03716456	0.0002505637	2.9320782E-06
448.564			8.5616961E-06	1.3398366		51.364228	0.071451712	0.0002525514	4.5020562E-06		52.455963	0.054918834	0.000243754	1.3657209E-06		52.528316	0.24488074	0.0002461524	4.6090543E-06		52.158075	0.092538683	0.0002378434	3.422498E-06		51.656209	0.16857729	0.000247928	4.4485182E-06		47.201992	0.037331673	0.0002502796	2.9285071E-06
449.025			8.3790611E-06	1.3398061		51.512813	0.071482049	0.00025227	4.4970732E-06		52.574891	0.05479411	0.0002434902	1.3645389E-06		52.722775	0.24497992	0.000245882	0.000004604		52.201854	0.092519259	0.0002375746	3.4182396E-06		51.780712	0.16858769	0.0002476707	4.4437035E-06		47.318748	0.037518433	0.0002499992	0.000002925
449.487			8.2083637E-06	1.3397755		51.654558	0.071499202	0.000251991	4.4921233E-06		52.692441	0.054662781	0.0002432286	1.3632818E-06		52.853103	0.24490768	0.0002456131	4.598901E-06		52.357357	0.092674375	0.0002373071	0.000003414		51.907207	0.16863663	0.0002474147	4.4389178E-06		47.413931	0.037664951	0.0002497208	2.9214312E-06
449.949			8.0376662E-06	1.3397451		51.825518	0.071583984	0.0002517146	4.4872309E-06		52.876335	0.054689227	0.0002429694	1.3619307E-06		53.052612	0.24506948	0.0002453457	4.5938038E-06		52.55758	0.092872134	0.0002370408	3.4098623E-06		52.02044	0.16861034	0.0002471599	4.434188E-06		47.546378	0.037850403	0.0002494447	0.000002918
450.411			7.8776593E-06	1.3397148		52.013263	0.071694361	0.0002514404	4.482409E-06		53.077977	0.054779219	0.0002427123	1.3604661E-06		53.228156	0.24513282	0.0002450793	4.5886816E-06		52.754451	0.093052081	0.000236775	3.405814E-06		52.246309	0.16887397	0.000246906	4.4295308E-06		47.678322	0.038055438	0.0002491708	2.9146544E-06
450.872			7.7193224E-06	1.3396846		52.210853	0.071820969	0.0002511689	4.4776721E-06		53.278637	0.054859348	0.0002424577	1.3588896E-06		53.4403	0.24530712	0.0002448144	4.5835455E-06		52.939713	0.093219445	0.0002365101	3.4018868E-06		52.439674	0.16908025	0.0002466533	0.000004425		47.825859	0.038256715	0.0002488994	2.9114479E-06
451.334			0.000007569	1.3396545		52.366209	0.071885462	0.000250899	0.000004473		53.400908	0.054755977	0.0002422046	1.3572059E-06		53.588761	0.24528228	0.0002445501	4.5783819E-06		53.059947	0.093297001	0.0002362451	3.3980576E-06		52.58165	0.16915881	0.0002464009	4.4204567E-06		47.953107	0.03845948	0.0002486296	2.9083477E-06
451.796			7.4218402E-06	1.3396244		52.56218	0.072013762	0.0002506314	4.4683925E-06		53.540121	0.054683682	0.0002419537	1.3554307E-06		53.76689	0.24536943	0.0002442871	4.5732142E-06		53.159303	0.093344504	0.0002359808	3.3943299E-06		52.733189	0.16923326	0.0002461495	0.000004416		48.069466	0.03866079	0.0002483619	2.9053539E-06
452.257			7.2812424E-06	1.3395946		52.705373	0.072015408	0.0002503667	4.463866E-06		53.688273	0.05464045	0.0002417054	1.3535813E-06		53.948437	0.24546875	0.0002440261	4.568068E-06		53.377858	0.093557304	0.0002357181	3.3907063E-06		52.909369	0.16934799	0.0002459	4.411681E-06		48.202165	0.038863136	0.000248097	2.902466E-06
452.719			7.1452929E-06	1.3395647		52.899892	0.072116464	0.0002501038	4.4593961E-06		53.842284	0.054623827	0.0002414589	1.3516626E-06		54.143457	0.24562003	0.0002437661	4.5629363E-06		53.550562	0.093713041	0.0002354559	3.3871665E-06		53.071447	0.16938159	0.0002456513	4.4074014E-06		48.357071	0.03911258	0.0002478339	2.8996647E-06
453.18			7.0138632E-06	1.339535		53.089255	0.072205146	0.0002498441	0.000004455		53.998606	0.05460269	0.0002412153	1.3496958E-06		54.311515	0.24566356	0.0002435086	4.5578569E-06		53.724606	0.093847347	0.0002351956	3.3837214E-06		53.283283	0.16959218	0.0002454047	4.4032075E-06		48.510584	0.03935825	0.0002475739	0.000002897
453.642			6.8887591E-06	1.3395053		53.243392	0.072219469	0.0002495864	4.4506581E-06		54.147195	0.054558796	0.0002409735	1.3476851E-06		54.500191	0.24580306	0.0002432525	4.5528222E-06		53.86759	0.093961762	0.0002349363	3.3803516E-06		53.42529	0.16962701	0.0002451594	4.3990821E-06		48.622953	0.039544196	0.0002473157	2.8943198E-06
454.103			6.7662654E-06	1.3394758		53.405522	0.072253932	0.0002493319	4.4463859E-06		54.271645	0.054471696	0.0002407347	1.3456509E-06		54.634618	0.24579405	0.0002429991	4.5478672E-06		53.968595	0.09401323	0.0002346792	3.3770669E-06		53.590748	0.16967876	0.0002449165	0.000004395		48.776031	0.039791204	0.0002470607	2.8917625E-06
454.565			6.6516552E-06	1.3394463		53.586454	0.072325593	0.0002490797	4.442163E-06		54.408937	0.054415357	0.0002404979	1.3435957E-06		54.829229	0.24595609	0.0002427475	0.000004543		54.125171	0.09413743	0.0002344236	3.373848E-06		53.760636	0.16970704	0.0002446753	4.3910734E-06		48.909262	0.03999552	0.0002468079	2.8892654E-06
455.026			6.5378541E-06	1.3394169		53.769964	0.072377777	0.0002488309	0.000004438		54.533865	0.054331978	0.0002402642	1.3415388E-06		54.9894	0.24601103	0.000242499	4.5381942E-06		54.300264	0.094300596	0.0002341706	3.3707036E-06		53.933274	0.16977437	0.0002444369	4.3871878E-06		49.0437	0.040199396	0.0002465584	2.8868325E-06
455.488			6.4332134E-06	1.3393876		53.937351	0.072392318	0.0002485845	4.4338928E-06		54.663191	0.054241505	0.0002400326	1.3394804E-06		55.167644	0.24614045	0.0002422527	4.5334904E-06		54.463251	0.09445629	0.0002339194	3.3676142E-06		54.079043	0.16971638	0.0002442004	4.3833671E-06		49.189497	0.040412403	0.0002463112	2.8844461E-06
455.949			6.3287992E-06	1.3393585		54.110194	0.072439018	0.0002483416	4.4298397E-06		54.805044	0.054205808	0.0002398043	1.337438E-06		55.363676	0.24634579	0.0002420098	4.5288928E-06		54.632111	0.094530724	0.0002336713	3.3645867E-06		54.245532	0.16974124	0.0002439672	4.3796237E-06		49.323449	0.040631283	0.0002460675	2.8821092E-06
456.41			6.2321656E-06	1.3393294		54.261374	0.072436123	0.0002481019	4.4258343E-06		54.924446	0.054104208	0.0002395788	1.3354144E-06		55.510123	0.24641677	0.00024177	4.5243904E-06		54.792835	0.094672604	0.0002334259	3.3616075E-06		54.432151	0.16975754	0.0002437368	4.3759441E-06		49.445666	0.040812746	0.0002458268	2.8798091E-06
456.872			6.1362923E-06	1.3393003		54.433325	0.072497069	0.0002478648	4.4218645E-06		55.061894	0.054053728	0.0002393556	1.3334117E-06		55.668921	0.24649195	0.0002415329	0.00000452		54.947447	0.094778823	0.000233183	3.358663E-06		54.561991	0.16968375	0.000243509	4.3723139E-06		49.590325	0.041043835	0.0002455887	2.8775335E-06
457.333			6.0459485E-06	1.3392714		54.571106	0.072488532	0.0002476315	4.4179441E-06		55.188839	0.053974615	0.0002391359	1.3314442E-06		55.841283	0.24660801	0.0002412997	4.515644E-06		55.112916	0.094898899	0.0002329437	3.3557579E-06		54.714332	0.16963897	0.0002432849	4.3687407E-06		49.746213	0.041280447	0.0002453544	2.8752845E-06
457.794			5.9576504E-06	1.3392426		54.768559	0.072587062	0.0002474016	4.4140604E-06		55.317992	0.053928639	0.0002389191	1.3295125E-06		56.003483	0.2467528	0.0002410701	4.511394E-06		55.267523	0.09500897	0.0002327078	3.3528774E-06		54.896784	0.16969172	0.0002430642	4.3652079E-06		49.888602	0.041527414	0.0002451233	0.000002873
458.256			5.8724791E-06	1.3392138		54.961764	0.072676531	0.0002471747	4.4102014E-06		55.451679	0.053879616	0.000238705	1.327617E-06		56.1582	0.24684166	0.0002408438	4.5072002E-06		55.439772	0.095158223	0.0002324749	0.00000335		55.083438	0.16975811	0.0002428465	4.3616978E-06		50.033751	0.041755993	0.0002448951	2.870815E-06
458.717			5.7901564E-06	1.3391852		55.120776	0.072727886	0.0002469518	4.4063795E-06		55.565648	0.05379989	0.0002384944	1.3257699E-06		56.328994	0.24696145	0.000240622	4.5030684E-06		55.621728	0.095325132	0.0002322462	3.3471491E-06		55.222731	0.16970763	0.0002426332	4.3582152E-06		50.174128	0.041967794	0.0002446709	2.8685834E-06
459.178			5.7095983E-06	1.3391566		55.270605	0.072740064	0.0002467325	4.4025823E-06		55.711144	0.053778405	0.0002382871	0.000001324		56.459029	0.24694632	0.0002404042	0.000004499		55.789539	0.095467273	0.0002320215	3.3442891E-06		55.4185	0.16975329	0.0002424237	4.3547416E-06		50.329829	0.04221224	0.0002444503	2.8663416E-06
459.639			5.6318456E-06	1.3391282		55.448226	0.072799714	0.0002465168	4.3988057E-06		55.842391	0.053759774	0.000238083	1.3222258E-06		56.654818	0.24721455	0.0002401908	4.4949142E-06		55.974111	0.095597211	0.000231801	3.3414176E-06		55.564991	0.16967821	0.0002422184	4.3512662E-06		50.483843	0.042445033	0.0002442332	2.8640815E-06
460.1			5.5548334E-06	1.3390998		55.619906	0.07285779	0.000246305	0.000004395		55.941548	0.053631995	0.0002378822	1.3205384E-06		56.819392	0.24737135	0.0002399819	4.490869E-06		56.118467	0.09566906	0.0002315847	3.3385256E-06		55.732313	0.16970791	0.0002420174	4.3477786E-06		50.640649	0.0426893	0.0002440199	2.8617953E-06
460.561			5.4804944E-06	1.3390715		55.767812	0.072862618	0.000246097	4.3912989E-06		56.078505	0.053618221	0.0002376848	1.318914E-06		56.970122	0.24749068	0.0002397776	4.486835E-06		56.286991	0.095780318	0.000231373	3.3356061E-06		55.897803	0.16967634	0.0002418208	4.3442711E-06		50.777276	0.042908756	0.0002438104	2.8594767E-06
461.022			5.4063126E-06	1.3390433		55.942417	0.072946757	0.0002458927	4.3875661E-06		56.177024	0.053500607	0.0002374907	1.3173517E-06		57.161546	0.24777529	0.0002395777	4.4828145E-06		56.441085	0.09588601	0.0002311657	3.3326608E-06		56.055805	0.16973449	0.0002416285	4.340745E-06		50.918248	0.043147495	0.0002436045	2.8571272E-06
461.483			5.3352684E-06	1.3390152		56.117327	0.073041286	0.000245692	4.3838486E-06		56.2749	0.053409277	0.0002372996	1.3158499E-06		57.303508	0.24783559	0.000239382	4.4788141E-06		56.599493	0.096016215	0.0002309626	3.329694E-06		56.205663	0.16971501	0.0002414401	4.3372047E-06		51.064499	0.043383958	0.0002434022	2.8547507E-06
461.944			5.2642241E-06	1.3389871		56.279474	0.073109392	0.0002454946	4.3801481E-06		56.397119	0.053369872	0.0002371113	1.3144074E-06		57.459487	0.24800576	0.0002391902	4.474843E-06		56.788673	0.096148406	0.0002307635	3.3267105E-06		56.378659	0.16973899	0.0002412555	4.3336557E-06		51.219015	0.043639669	0.0002432032	2.8523509E-06
462.405			5.1961983E-06	1.3389592		56.436993	0.073171716	0.0002453004	4.3764662E-06		56.504741	0.053288012	0.0002369258	0.000001313		57.569172	0.24801006	0.0002390021	4.470911E-06		56.945858	0.096294531	0.0002305682	3.3237152E-06		56.534074	0.16972246	0.0002410744	4.3301041E-06		51.373013	0.043869644	0.0002430075	2.8499317E-06
462.866			5.1285899E-06	1.3389313		56.585515	0.073219652	0.0002451092	4.3728048E-06		56.632299	0.053271912	0.0002367428	1.3116967E-06		57.766855	0.24832519	0.0002388174	0.000004467		57.111698	0.09637616	0.0002303766	3.3207134E-06		56.704681	0.16976022	0.0002408966	4.3265561E-06		51.520048	0.04412862	0.0002428149	2.8474971E-06
463.327			5.0635203E-06	1.3389035		56.76253	0.073317106	0.0002449208	4.3691656E-06		56.745794	0.053220504	0.0002365621	1.3104258E-06		57.916064	0.24845574	0.0002386359	4.4632036E-06		57.300181	0.096522952	0.0002301885	3.3177099E-06		56.872403	0.16982932	0.0002407218	0.000004323		51.666114	0.044396312	0.0002426252	2.8450511E-06
463.788			4.9994911E-06	1.3388758		56.946306	0.073474584	0.0002447351	4.3655501E-06		56.857535	0.053172734	0.0002363836	1.3092085E-06		58.091635	0.24869832	0.0002384574	4.4594453E-06		57.46765	0.096567454	0.0002300036	3.3147098E-06		57.043062	0.16990451	0.0002405497	4.3194946E-06		51.831301	0.044647283	0.0002424383	2.8425973E-06
464.249			4.9374723E-06	1.3388481		57.06198	0.073503523	0.0002445519	0.000004362		56.967957	0.053133993	0.000236207	0.000001308		58.226825	0.24879027	0.0002382816	4.4557592E-06		57.666006	0.096710333	0.0002298219	3.3117177E-06		57.202995	0.16993704	0.0002403802	0.000004316		51.978567	0.044870073	0.000242254	2.8401397E-06
464.71			4.8771652E-06	1.3388206		57.284131	0.073717644	0.000244371	4.3583961E-06		57.083871	0.05310907	0.0002360323	1.3069214E-06		58.384385	0.24899004	0.0002381082	4.4521485E-06		57.817175	0.096797688	0.0002296431	3.3087379E-06		57.389702	0.17009386	0.0002402129	4.3125128E-06		52.125644	0.045095999	0.0002420723	2.8376817E-06
465.17			4.8183863E-06	1.3387932		57.416516	0.073771444	0.0002441927	4.3548674E-06		57.201408	0.053110769	0.0002358596	1.3058447E-06		58.512316	0.24910684	0.0002379373	4.4486217E-06		57.978877	0.096871143	0.0002294674	3.3057809E-06		57.538396	0.17011407	0.000240048	4.3090687E-06		52.263738	0.045346021	0.0002418933	2.8352322E-06
465.631			4.7618687E-06	1.3387658		57.576716	0.073897843	0.0002440159	4.3513594E-06		57.263363	0.052984628	0.0002356879	1.3048004E-06		58.692921	0.24939199	0.0002377681	4.4451612E-06		58.143479	0.09691874	0.000229294	3.3028374E-06		57.718315	0.17022393	0.0002398845	4.3056464E-06		52.416604	0.045591662	0.0002417162	2.832784E-06
466.092			4.706058E-06	1.3387385		57.730816	0.074016603	0.000243841	4.3478802E-06		57.392984	0.053010615	0.0002355175	1.3037836E-06		58.816961	0.24950937	0.0002376005	4.4417694E-06		58.269032	0.096947865	0.0002291229	3.299917E-06		57.860907	0.17028825	0.0002397225	4.3022544E-06		52.577778	0.04585355	0.0002415411	2.8303456E-06
466.552			4.653198E-06	1.3387113		57.876675	0.074130345	0.000243668	4.3444377E-06		57.440693	0.052847272	0.0002353486	1.3027878E-06		58.953033	0.24960497	0.0002374348	4.4384455E-06		58.417923	0.097061961	0.0002289543	0.000003297		57.974475	0.17024593	0.0002395621	4.2988997E-06		52.719293	0.046106839	0.0002413683	2.8279254E-06
467.013			4.6003138E-06	1.3386842		58.033642	0.074273912	0.0002434961	0.000004341		57.528747	0.052803091	0.0002351802	1.3017992E-06		59.074908	0.24966917	0.0002372699	4.4351642E-06		58.586195	0.097188759	0.0002287875	3.2941625E-06		58.144069	0.17037203	0.0002394024	4.2955665E-06		52.85106	0.046357735	0.0002411969	2.8255157E-06
467.474			4.5505534E-06	1.3386571		58.185954	0.074386633	0.0002433256	4.3376256E-06		57.654486	0.052845357	0.0002350126	1.3008096E-06		59.237471	0.24992076	0.0002371059	4.4319196E-06		58.775085	0.097313287	0.0002286224	3.2913265E-06		58.252706	0.17034058	0.0002392434	4.2922599E-06		53.007253	0.046621033	0.0002410272	2.8231247E-06
467.934			4.500901E-06	1.3386302		58.350227	0.074535542	0.0002431564	4.3342705E-06		57.744294	0.052798847	0.0002348459	1.2998102E-06		59.399579	0.25018332	0.0002369431	4.4287036E-06		58.968633	0.097436754	0.0002284594	3.2885285E-06		58.431395	0.17051647	0.0002390854	0.000004289		53.175449	0.046916733	0.0002408593	2.8207603E-06
468.395			4.4536118E-06	1.3386033		58.495689	0.074677732	0.0002429879	4.3309367E-06		57.872027	0.052854748	0.0002346792	1.2987854E-06		59.53505	0.25034071	0.0002367803	4.4254857E-06		59.173982	0.097582769	0.0002282976	3.2857579E-06		58.638838	0.17081287	0.0002389272	4.2857213E-06		53.350259	0.047224741	0.0002406924	2.8184148E-06
468.855			4.4068372E-06	1.3385765		58.657131	0.074836746	0.0002428205	4.3276383E-06		57.990869	0.052897104	0.000234513	1.2977285E-06		59.72418	0.25069851	0.0002366181	4.422263E-06		59.363086	0.097688368	0.0002281373	0.000003283		58.782945	0.17086903	0.0002387695	4.2824818E-06		53.489325	0.047454599	0.000240527	2.8161011E-06
469.316			4.3617096E-06	1.3385497		58.85415	0.075070158	0.0002426533	4.3243606E-06		58.083519	0.052882568	0.0002343466	1.2966238E-06		59.845782	0.2507996	0.0002364555	0.000004419		59.505659	0.097732491	0.0002279778	3.2803282E-06		58.96145	0.17107328	0.0002386112	4.2792477E-06		53.652606	0.047751363	0.0002403624	2.8138118E-06
469.776			4.3174806E-06	1.3385231		58.99897	0.075197497	0.0002424869	4.3211176E-06		58.194313	0.052926436	0.0002341803	1.295466E-06		60.000814	0.25107481	0.0002362929	4.4157092E-06		59.697812	0.097830924	0.0002278196	3.2776716E-06		59.122489	0.17126212	0.0002384527	0.000004276		53.795016	0.048034094	0.000240199	2.8115594E-06
470.237			4.2743144E-06	1.3384965		59.179183	0.075438993	0.0002423204	4.3178949E-06		58.285381	0.052922414	0.0002340133	1.294241E-06		60.130174	0.25123854	0.0002361295	4.4123492E-06		59.888453	0.097960293	0.0002276619	0.000003275		59.280471	0.17146037	0.0002382932	4.2728101E-06		53.95044	0.048274901	0.000240036	2.8093371E-06
470.697			4.2323348E-06	1.33847		59.305578	0.075561063	0.0002421544	4.3147068E-06		58.385283	0.052947625	0.0002338464	0.000001293		60.275852	0.25146357	0.0002359658	4.408936E-06		60.027868	0.098054922	0.0002275051	3.2724705E-06		59.504565	0.17181445	0.0002381332	4.2696032E-06		54.089255	0.048531888	0.000239874	2.8071559E-06
471.158			0.000004191	1.3384436		59.457031	0.07574562	0.0002419882	4.3115395E-06		58.49037	0.052983661	0.0002336787	1.2916026E-06		60.425162	0.25171242	0.0002358012	4.4054663E-06		60.143051	0.098080387	0.0002273486	3.269926E-06		59.663089	0.17201672	0.0002379722	4.2663979E-06		54.230831	0.048801763	0.0002397124	0.000002805
471.618			4.1511259E-06	1.3384173		59.622389	0.075976879	0.0002418227	4.3084073E-06		58.574859	0.052983279	0.0002335114	1.2902089E-06		60.550891	0.25189976	0.0002356366	0.000004402		60.296832	0.098114461	0.0002271931	3.2674252E-06		59.794086	0.17213932	0.000237811	4.2632123E-06		54.391078	0.049104961	0.0002395519	2.8028937E-06
472.078			4.1116039E-06	1.338391		59.7407	0.076128301	0.0002416577	4.3053039E-06		58.615583	0.052889791	0.000233344	1.288779E-06		60.662478	0.25202303	0.0002354718	4.3984582E-06		60.400477	0.098128518	0.0002270384	0.000003265		59.948513	0.17232538	0.0002376495	0.00000426		54.524843	0.049364218	0.0002393922	2.8008153E-06
472.539			4.0736775E-06	1.3383648		59.889088	0.076335278	0.0002414927	4.3022231E-06		58.680166	0.052858033	0.0002331764	1.2873207E-06		60.782497	0.25219181	0.0002353065	4.3949386E-06		60.515836	0.098178788	0.0002268841	3.2625304E-06		60.018984	0.17234811	0.0002374875	4.2568917E-06		54.642092	0.049589944	0.0002392329	2.7987646E-06
472.999			4.0358333E-06	1.3383387		60.03759	0.076552382	0.0002413286	4.299179E-06		58.75281	0.05284217	0.0002330095	1.2858507E-06		60.927232	0.25244164	0.0002351416	4.3914438E-06		60.69518	0.098291093	0.0002267308	3.2601409E-06		60.201933	0.17262009	0.0002373257	4.2537736E-06		54.813855	0.049942279	0.0002390748	2.7967496E-06
473.459			3.9999091E-06	1.3383127		60.189379	0.076772777	0.0002411651	4.2961652E-06		58.904153	0.053027641	0.0002328431	1.2843752E-06		61.088275	0.25277587	0.0002349769	0.000004388		60.967681	0.098600972	0.0002265784	3.2577874E-06		60.381987	0.17290611	0.0002371642	4.2506876E-06		54.965133	0.050225533	0.0002389176	2.7947647E-06
473.919			0.000003964	1.3382868		60.358889	0.077038329	0.0002410023	4.293182E-06		59.064733	0.053263258	0.0002326772	1.2829027E-06		61.271979	0.25319459	0.0002348125	4.3845646E-06		61.210194	0.098808776	0.0002264268	3.2554692E-06		60.607001	0.17333392	0.0002370029	4.2476377E-06		55.12595	0.050557706	0.0002387613	2.7928086E-06
474.38			3.9294999E-06	1.3382609		60.536128	0.07734475	0.0002408399	4.2902233E-06		59.150037	0.053300374	0.0002325118	1.2814369E-06		61.413678	0.25343722	0.0002346483	4.3811969E-06		61.382976	0.098921011	0.0002262757	3.2531804E-06		60.80789	0.17365485	0.0002368418	4.2446205E-06		55.299751	0.050905138	0.0002386056	2.790876E-06
474.84			3.8954066E-06	1.3382351		60.702783	0.077607424	0.0002406788	4.2873015E-06		59.240095	0.053350045	0.0002323475	0.00000128		61.535053	0.25362448	0.000234485	4.3779008E-06		61.519269	0.099013267	0.0002261258	3.2509295E-06		60.945432	0.17384603	0.0002366817	4.2416514E-06		55.450301	0.051161908	0.0002384512	0.000002789
475.3			3.862443E-06	1.3382094		60.833974	0.077814448	0.0002405186	4.28441E-06		59.306975	0.053367668	0.0002321843	1.2785621E-06		61.685662	0.25396926	0.0002343225	4.3746737E-06		61.600172	0.098994588	0.0002259769	3.2487098E-06		61.110125	0.1740895	0.0002365224	4.2387251E-06		55.590332	0.051412243	0.0002382978	2.7870964E-06
475.76			3.830082E-06	1.3381837		60.985276	0.078063497	0.0002403594	4.2815482E-06		59.387077	0.05341999	0.0002320223	1.2771562E-06		61.821516	0.25422102	0.0002341609	4.3715169E-06		61.780556	0.099140324	0.0002258289	3.2465192E-06		61.28033	0.17436648	0.000236364	4.2358418E-06		55.727484	0.051676561	0.0002381455	2.7852419E-06
476.22			3.7985086E-06	1.3381581		61.127415	0.07826483	0.0002402013	4.2787151E-06		59.446008	0.053422759	0.0002318616	1.2757729E-06		61.966758	0.25453302	0.0002340003	4.3684288E-06		61.946831	0.099278539	0.0002256818	3.2443552E-06		61.398348	0.17449385	0.0002362068	0.000004233		55.884296	0.051975967	0.0002379943	2.7834085E-06
476.68			3.7677944E-06	1.3381326		61.2863	0.078530934	0.0002400443	4.2759096E-06		59.531236	0.053480594	0.0002317024	1.2744118E-06		62.074041	0.25471698	0.000233841	4.3654044E-06		62.094829	0.099359916	0.0002255357	3.242215E-06		61.572826	0.17480909	0.000236051	4.2301993E-06		56.035039	0.052277416	0.0002378442	2.7815942E-06
477.14			3.7375566E-06	1.3381072		61.410556	0.078697626	0.0002398886	4.2731304E-06		59.607011	0.053532172	0.0002315447	1.2730711E-06		62.23441	0.2551101	0.000233683	4.3624363E-06		62.247964	0.099494775	0.0002253907	3.2400955E-06		61.718246	0.17505763	0.0002358966	4.2274354E-06		56.158545	0.052486628	0.0002376953	2.779797E-06
477.6			3.7084078E-06	1.3380819		61.544466	0.078893441	0.0002397343	4.2703759E-06		59.690018	0.053589385	0.0002313889	1.2717482E-06		62.34356	0.25526265	0.0002335264	4.3595145E-06		62.433289	0.09968546	0.0002252467	0.000003238		61.878922	0.17529846	0.0002357438	4.224705E-06		56.30473	0.052758088	0.0002375476	0.000002778
478.06			3.6794522E-06	1.3380566		61.691578	0.079116319	0.0002395813	4.2676446E-06		59.745924	0.053586538	0.0002312349	1.27044E-06		62.451267	0.25544595	0.0002333715	4.3566274E-06		62.563179	0.099769556	0.0002251037	3.2359039E-06		62.018515	0.175452	0.0002355928	0.000004222		56.460408	0.053054192	0.0002374011	2.7762446E-06
478.52			3.6517846E-06	1.3380314		61.823809	0.079294948	0.0002394298	4.2649347E-06		59.796474	0.053539106	0.0002310829	1.2691431E-06		62.606398	0.25574839	0.0002332183	4.3537624E-06		62.746842	0.099926303	0.0002249619	3.2338243E-06		62.161249	0.17566055	0.0002354439	4.2193269E-06		56.60089	0.053303605	0.0002372558	2.7744847E-06
478.98			3.6241169E-06	1.3380062		61.999496	0.079577302	0.0002392799	4.2622444E-06		59.884043	0.053636739	0.0002309332	1.2678546E-06		62.727331	0.25598744	0.0002330671	4.3509068E-06		62.864369	0.10001134	0.0002248212	3.2317503E-06		62.320954	0.175862	0.000235297	4.2166697E-06		56.766306	0.053578728	0.0002371119	2.7727327E-06
479.44			3.5977856E-06	1.3379811		62.129252	0.079744793	0.0002391317	4.259572E-06		59.927984	0.053613578	0.0002307858	1.2665723E-06		62.832948	0.25613096	0.0002329179	0.000004348		63.010155	0.10016896	0.0002246817	3.2296779E-06		62.463733	0.17604158	0.0002351525	0.000004214		56.906141	0.053774958	0.0002369693	0.000002771
479.899			3.5715721E-06	1.3379562		62.292567	0.079969972	0.0002389854	4.2569219E-06		60.014225	0.053704989	0.0002306411	1.2652983E-06		62.965281	0.25638786	0.0002327712	4.3451848E-06		63.186281	0.10031601	0.0002245437	3.227608E-06		62.59153	0.17616668	0.0002350107	4.2114013E-06		57.054567	0.05399104	0.0002368283	2.7692463E-06
480.359			3.5463415E-06	1.3379313		62.385782	0.080087065	0.0002388407	4.2542811E-06		60.056816	0.053687173	0.0002304988	0.000001264		63.058524	0.2565014	0.0002326265	4.3422961E-06		63.330815	0.1004195	0.0002244065	3.2255282E-06		62.707865	0.17631129	0.0002348713	4.2087772E-06		57.199906	0.054214292	0.0002366885	2.767504E-06
480.819			3.5214036E-06	1.3379064		62.526326	0.080290378	0.0002386977	4.2516556E-06		60.148564	0.053781375	0.000230359	1.2627705E-06		63.199032	0.25679698	0.0002324842	4.3393928E-06		63.50183	0.10052918	0.0002242706	3.2234428E-06		62.87892	0.17657321	0.0002347345	4.2061612E-06		57.362356	0.054466589	0.0002365501	2.7657624E-06
481.279			3.497285E-06	1.3378816		62.672201	0.080522198	0.0002385565	0.000004249		60.234996	0.053872307	0.0002302217	1.2615294E-06		63.325496	0.25704179	0.0002323441	4.3364871E-06		63.714785	0.10073863	0.0002241359	3.2213542E-06		63.001546	0.17671586	0.0002346001	4.2035566E-06		57.498207	0.054640554	0.000236413	0.000002764
481.738			3.4737493E-06	1.3378569		62.813386	0.080720456	0.0002384172	4.2464592E-06		60.304407	0.053929061	0.0002300869	1.2603147E-06		63.446456	0.25730053	0.0002322064	4.3336001E-06		63.873285	0.10086185	0.0002240027	3.2192694E-06		63.159029	0.17690823	0.0002344684	0.000004201		57.633746	0.054822445	0.0002362776	2.7622909E-06
482.198			3.4507603E-06	1.3378323		62.938159	0.08088228	0.0002382791	4.243885E-06		60.372587	0.053970002	0.000229954	1.2591279E-06		63.567845	0.25753058	0.0002320705	4.3307351E-06		64.059593	0.10104876	0.0002238703	3.2171823E-06		63.2979	0.1771243	0.0002343386	4.1984052E-06		57.791182	0.055021106	0.0002361431	2.7605599E-06
482.658			3.4285626E-06	1.3378077		63.059327	0.081036523	0.0002381425	4.2413303E-06		60.441189	0.054038534	0.000229823	0.000001258		63.688253	0.25776239	0.0002319364	4.3279138E-06		64.208438	0.10117996	0.000223739	3.2151004E-06		63.467895	0.17741041	0.0002342109	4.1958623E-06		57.913707	0.055156788	0.0002360099	2.7588354E-06
483.117			3.4067762E-06	1.3377832		63.221727	0.081289884	0.0002380075	4.2388015E-06		60.499277	0.054064359	0.0002296941	1.2568716E-06		63.787194	0.25793732	0.0002318045	4.3251566E-06		64.311063	0.10121283	0.0002236092	0.000003213		63.60229	0.17758198	0.0002340854	4.1933546E-06		58.092454	0.055402246	0.0002358782	2.7571224E-06
483.577			0.000003386	1.3377588		63.337287	0.081420909	0.0002378736	4.2362887E-06		60.579704	0.054159247	0.0002295666	1.2558078E-06		63.919263	0.2582232	0.000231674	4.3224639E-06		64.480026	0.10137014	0.0002234801	0.000003211		63.724617	0.17775547	0.0002339614	4.1908752E-06		58.230433	0.055562956	0.0002357474	2.7554149E-06
484.036			3.3653963E-06	1.3377344		63.474618	0.081606887	0.0002377412	4.2338033E-06		60.654773	0.054233316	0.0002294409	1.2547919E-06		64.051878	0.25849239	0.0002315453	4.3198568E-06		64.626422	0.10152789	0.0002233524	3.2089208E-06		63.91245	0.1780615	0.0002338393	4.188438E-06		58.351515	0.055646812	0.000235618	2.7537216E-06
484.496			3.3460929E-06	1.3377101		63.616316	0.081792974	0.0002376096	4.231335E-06		60.722221	0.054290058	0.0002293162	1.2538185E-06		64.19799	0.25876438	0.0002314179	4.3173303E-06		64.830471	0.10165522	0.0002232255	3.2068849E-06		64.038577	0.17822507	0.0002337185	0.000004186		58.476441	0.055745038	0.0002354895	0.000002752
484.955			3.3268314E-06	1.3376859		63.748904	0.081955446	0.0002374793	4.2288946E-06		60.783452	0.054338325	0.000229193	1.2528882E-06		64.290645	0.25892905	0.0002312922	4.3148979E-06		64.932256	0.10171596	0.0002230999	3.2048699E-06		64.190287	0.17840609	0.0002335993	4.1836766E-06		58.641532	0.055918088	0.0002353622	2.7503666E-06
485.415			3.3088564E-06	1.3376617		63.877513	0.08210879	0.0002373498	4.2264715E-06		60.85807	0.054408456	0.0002290705	0.000001252		64.364568	0.25901592	0.0002311675	4.3125479E-06		65.113725	0.10186491	0.000222975	3.2028685E-06		64.326417	0.17856627	0.000233481	4.1813537E-06		58.769162	0.056028092	0.0002352358	2.7487068E-06
485.874			3.2910641E-06	1.3376377		64.01838	0.082285739	0.0002372214	4.2240756E-06		60.914801	0.054420336	0.0002289491	1.2511214E-06		64.504035	0.25925133	0.0002310442	4.3102851E-06		65.2428	0.10192416	0.0002228514	3.2008901E-06		64.477869	0.17880391	0.0002333641	4.179075E-06		58.889938	0.056067416	0.0002351106	2.7470646E-06
486.334			3.2742088E-06	1.3376136		64.144573	0.082431649	0.0002370935	4.2216958E-06		60.953465	0.054386413	0.0002288282	1.2502658E-06		64.620544	0.25945797	0.0002309217	4.3080909E-06		65.378394	0.10201765	0.0002227285	3.1989268E-06		64.599627	0.17898087	0.0002332479	4.176828E-06		59.048829	0.056223916	0.0002349861	2.7454331E-06
486.793			3.2577573E-06	1.3375897		64.29801	0.082598868	0.0002369666	4.2193414E-06		61.01397	0.054423047	0.0002287081	1.249415E-06		64.730597	0.25964477	0.0002308005	0.000004306		65.53489	0.10211954	0.0002226068	0.000003197		64.73325	0.17911169	0.0002331327	4.1746193E-06		59.184435	0.056307518	0.0002348628	2.7438198E-06
487.252			0.000003242	1.3375658		64.414291	0.082687083	0.0002368404	0.000004217		61.061654	0.054440662	0.0002285883	1.248553E-06		64.821473	0.25977724	0.0002306801	4.3038789E-06		65.672657	0.10218353	0.0002224861	3.1950667E-06		64.880293	0.17934743	0.0002330182	4.1724395E-06		59.332695	0.056402449	0.0002347404	2.7422214E-06
487.712			3.2266434E-06	1.337542		64.536794	0.082829713	0.0002367145	4.2146829E-06		61.12756	0.054485703	0.0002284686	1.2476627E-06		64.943118	0.26003294	0.0002305603	4.3018186E-06		65.816966	0.10231268	0.000222366	3.193161E-06		65.028251	0.17960356	0.000232904	4.1702789E-06		59.459534	0.05644893	0.0002346185	2.7406344E-06
488.171			3.2117453E-06	1.3375182		64.641977	0.082922055	0.0002365893	4.2123808E-06		61.1908	0.054528553	0.0002283492	1.2467325E-06		65.051591	0.26022363	0.0002304414	4.2997706E-06		65.978832	0.10246743	0.000222247	3.1912775E-06		65.170888	0.17981629	0.0002327904	4.1681411E-06		59.580968	0.056485743	0.0002344977	2.7390657E-06
488.63			3.1974824E-06	1.3374945		64.786799	0.083078389	0.0002364645	4.2100931E-06		61.237313	0.054537638	0.0002282297	1.2457456E-06		65.153986	0.26037644	0.000230323	4.2977103E-06		66.115256	0.1025701	0.0002221289	3.1894114E-06		65.292914	0.17998151	0.0002326771	0.000004166		59.73047	0.056523271	0.0002343777	2.7375119E-06
489.089			3.1833834E-06	1.3374709		64.895955	0.08313548	0.00023634	4.207818E-06		61.283306	0.05457046	0.0002281099	1.2446881E-06		65.258634	0.26058814	0.0002302051	4.2956178E-06		66.263855	0.10264831	0.0002220117	3.1875619E-06		65.420735	0.18011729	0.0002325639	4.1638961E-06		59.864037	0.056546822	0.0002342585	0.000002736
489.549			3.1699366E-06	1.3374473		65.006535	0.083211986	0.0002362155	4.2055492E-06		61.356124	0.054605274	0.0002279896	1.243546E-06		65.359162	0.26075077	0.0002300872	4.2934704E-06		66.406649	0.10270811	0.000221895	3.1857243E-06		65.56332	0.1803205	0.0002324503	4.1617726E-06		60.010103	0.056577964	0.0002341396	2.7344452E-06
490.008			3.1565314E-06	1.3374239		65.165592	0.083415083	0.0002360915	4.2032954E-06		61.39026	0.054537117	0.0002278689	1.2423159E-06		65.457298	0.26088567	0.0002299699	4.2912623E-06		66.543319	0.10275813	0.0002217794	3.1839063E-06		65.672097	0.1804304	0.0002323369	4.1596496E-06		60.136813	0.056565628	0.0002340217	2.7329357E-06
490.467			3.1438166E-06	1.3374004		65.260829	0.083466472	0.0002359675	4.2010508E-06		61.441941	0.054584451	0.0002277475	0.000001241		65.565751	0.26108724	0.0002298527	0.000004289		66.669521	0.10278821	0.0002216646	3.1821038E-06		65.800873	0.18059634	0.0002322231	4.1575195E-06		60.293524	0.056640882	0.0002339045	2.7314412E-06
490.926			3.1311019E-06	1.3373771		65.370777	0.083589786	0.0002358436	4.1988168E-06		61.459521	0.054499794	0.0002276255	1.2395949E-06		65.664779	0.26124709	0.0002297356	4.286636E-06		66.836227	0.10292307	0.0002215506	3.1803171E-06		65.919715	0.18081162	0.0002321091	4.1553844E-06		60.399785	0.056581682	0.0002337878	0.00000273
491.385			3.1189411E-06	1.3373538		65.501874	0.083795188	0.0002357198	4.1965954E-06		61.532082	0.054557897	0.0002275029	1.2381431E-06		65.771402	0.26143283	0.0002296187	4.2842485E-06		66.934174	0.10292552	0.0002214372	3.1785472E-06		66.052919	0.18100743	0.0002319948	4.1532492E-06		60.540315	0.05656091	0.0002336717	2.7284968E-06
491.844			3.1068869E-06	1.3373305		65.606023	0.083904066	0.0002355963	4.1943887E-06		61.595455	0.054603074	0.0002273798	1.2366621E-06		65.867227	0.26156483	0.0002295019	4.2818407E-06		67.122232	0.10310921	0.0002213246	3.1767949E-06		66.161917	0.18115991	0.0002318804	4.1511195E-06		60.676851	0.056613507	0.0002335562	0.000002727
492.303			3.0952577E-06	1.3373074		65.734565	0.084058593	0.000235473	4.1921991E-06		61.648554	0.054586924	0.0002272564	1.2351749E-06		65.939394	0.26162152	0.0002293853	4.2794357E-06		67.30006	0.10324717	0.0002212127	3.1750615E-06		66.281059	0.18135036	0.0002317658	0.000004149		60.8422	0.056676178	0.0002334412	2.7256115E-06
492.762			3.0838474E-06	1.3372843		65.836233	0.084214745	0.00023535	0.00000419		61.691406	0.054555055	0.0002271326	1.2337023E-06		66.071561	0.26189756	0.0002292689	4.2770557E-06		67.471095	0.10336978	0.0002211013	3.1733479E-06		66.436937	0.18165705	0.0002316511	4.1469004E-06		60.944038	0.056609005	0.0002333268	2.7241911E-06
493.221			3.0727388E-06	1.3372612		65.980965	0.08443367	0.0002352274	4.18788E-06		61.748292	0.054555485	0.0002270086	1.232262E-06		66.177993	0.26208337	0.0002291527	4.2747209E-06		67.587822	0.10347368	0.0002209906	3.1716552E-06		66.590302	0.18194649	0.0002315364	4.1448219E-06		61.100346	0.056610764	0.0002332129	2.7227855E-06
493.68			0.000003062	1.3372382		66.069887	0.084516877	0.0002351052	4.1857544E-06		61.789035	0.05453905	0.0002268845	1.2308678E-06		66.267329	0.26217353	0.0002290366	4.2724484E-06		67.709041	0.10354013	0.0002208804	0.00000317		66.738721	0.18225909	0.0002314217	4.1427705E-06		61.196507	0.056536458	0.0002330994	2.7213944E-06
494.139			3.0513558E-06	1.3372153		66.217079	0.084776959	0.0002349834	4.1836534E-06		61.849293	0.054570469	0.0002267604	1.2295294E-06		66.356341	0.26226426	0.0002289208	4.2702516E-06		67.883489	0.10369653	0.0002207708	3.1683349E-06		66.830261	0.18237634	0.000231307	4.1407497E-06		61.322404	0.056489417	0.0002329865	0.00000272
494.598			3.0411811E-06	1.3371925		66.317969	0.084920749	0.0002348622	4.1815784E-06		61.886748	0.054527046	0.0002266363	1.2282514E-06		66.424354	0.26231032	0.0002288053	4.2681391E-06		67.984412	0.10368749	0.0002206617	3.1667076E-06		66.975435	0.18262019	0.0002311925	4.1387618E-06		61.465906	0.056470954	0.000232874	2.7186551E-06
495.057			3.0310787E-06	1.3371697		66.405632	0.085076784	0.0002347415	4.1795301E-06		61.934146	0.054515879	0.0002265124	0.000001227		66.539057	0.26254338	0.00022869	4.2661152E-06		68.104877	0.1037737	0.0002205531	3.165102E-06		67.088678	0.18280165	0.0002310782	4.1368078E-06		61.580257	0.056421542	0.0002327619	2.7173057E-06
495.515			3.0215065E-06	1.337147		66.531773	0.085294409	0.0002346217	4.1775133E-06		61.99434	0.054527559	0.000226389	1.2258744E-06		66.629782	0.26259316	0.0002285752	4.2641828E-06		68.282237	0.10394713	0.0002204451	3.1635205E-06		67.227205	0.18304931	0.0002309644	4.1348917E-06		61.712315	0.056401728	0.0002326505	0.000002716
495.974			3.0119134E-06	1.3371243		66.651576	0.08557591	0.0002345023	4.1755192E-06		62.002592	0.054408424	0.0002262656	1.224759E-06		66.736223	0.26275447	0.0002284604	4.2623276E-06		68.35904	0.10398384	0.0002203374	0.000003162		67.358382	0.18329719	0.0002308506	0.000004133		61.860817	0.05638744	0.0002325392	2.7146468E-06
496.433			3.0028044E-06	1.3371017		66.788196	0.085860186	0.0002343837	4.1735519E-06		62.062651	0.054404498	0.0002261427	1.2236772E-06		66.828393	0.26286957	0.0002283459	4.2605434E-06		68.514214	0.10413041	0.00022023	3.1604073E-06		67.48006	0.18348304	0.0002307371	4.1311443E-06		61.990205	0.056377711	0.0002324283	2.7133322E-06
496.892			2.9937245E-06	1.3370791		66.887451	0.086089549	0.0002342658	4.1716107E-06		62.098906	0.054346776	0.0002260203	1.2226131E-06		66.904383	0.2629052	0.0002282317	4.2588151E-06		68.659715	0.1042919	0.000220123	3.1588752E-06		67.572654	0.1836497	0.0002306241	4.12931E-06		62.075882	0.056304967	0.0002323178	0.000002712
497.35			0.000002985	1.3370566		66.988015	0.086297191	0.000234149	4.1696989E-06		62.120636	0.054249132	0.0002258987	1.221551E-06		67.007796	0.26308928	0.000228118	4.2571279E-06		68.769736	0.10441081	0.0002200165	3.1573596E-06		67.725641	0.18394295	0.0002305117	4.1274994E-06		62.231098	0.056311832	0.0002322078	2.710732E-06
497.809			2.9763521E-06	1.3370342		67.107958	0.086596217	0.0002340328	4.1678069E-06		62.196101	0.054273103	0.0002257775	1.2204674E-06		67.101384	0.26315053	0.0002280045	4.2554534E-06		68.906238	0.10456619	0.00021991	3.1558512E-06		67.815916	0.18406737	0.0002303996	4.1256984E-06		62.328625	0.056186993	0.000232098	2.7094407E-06
498.268			2.9679155E-06	1.3370118		67.197523	0.086786323	0.0002339176	4.1659376E-06		62.239769	0.054221656	0.0002256572	1.2193467E-06		67.203025	0.26326656	0.0002278913	4.2537724E-06		69.046931	0.10472549	0.0002198039	3.1543505E-06		67.918569	0.18418726	0.000230288	4.1239047E-06		62.477588	0.056205662	0.0002319884	2.708154E-06
498.726			2.9596449E-06	1.3369895		67.3148	0.087094975	0.0002338035	4.1640938E-06		62.276211	0.05416137	0.0002255379	1.2181755E-06		67.276301	0.26328926	0.0002277787	4.2520657E-06		69.175508	0.10484569	0.0002196982	3.1528576E-06		68.123326	0.18464798	0.0002301773	4.1221153E-06		62.592085	0.056170656	0.0002318794	2.7068731E-06
499.185			2.9514676E-06	1.3369673		67.419791	0.087339669	0.0002336903	4.1622661E-06		62.302874	0.054070298	0.0002254194	1.2169372E-06		67.351952	0.263293	0.0002276662	4.2503039E-06		69.302894	0.10499131	0.0002195924	3.1513633E-06		68.17464	0.1846337	0.0002300669	4.1203159E-06		62.749853	0.056206883	0.0002317704	2.7055907E-06
499.643			2.9434728E-06	1.3369451		67.554914	0.08767129	0.0002335784	4.1604616E-06		62.324781	0.053968948	0.0002253021	1.2156319E-06		67.469721	0.26341293	0.0002275543	4.2484759E-06		69.413805	0.10516136	0.0002194871	3.1498713E-06		68.334331	0.1849217	0.0002299576	4.1185084E-06		62.830547	0.056088004	0.0002316618	2.7043109E-06
500.102			2.935512E-06	1.336923		67.640943	0.087897179	0.0002334674	4.1586717E-06		62.372671	0.053933024	0.0002251858	1.2142573E-06		67.514799	0.26325189	0.0002274426	4.2465597E-06		69.614568	0.10542714	0.0002193816	3.1483727E-06		68.447227	0.18509075	0.0002298487	4.1166804E-06		62.951536	0.056107374	0.0002315533	0.000002703
500.56			2.9277484E-06	1.3369009		67.727534	0.088136083	0.0002333577	4.1569041E-06		62.402602	0.053842951	0.0002250708	1.2128357E-06		67.638768	0.26343668	0.0002273315	4.2445607E-06		69.670239	0.10545932	0.0002192765	3.1468727E-06		68.556572	0.18523552	0.0002297409	4.1148379E-06		63.107194	0.05614485	0.0002314452	2.7017424E-06
501.019			0.00000292	1.3368789		67.838201	0.088430975	0.0002332489	4.1551511E-06		62.453807	0.053788383	0.0002249566	1.2113927E-06		67.712272	0.26343791	0.0002272205	4.24249E-06		69.799158	0.10564221	0.0002191712	3.1453657E-06		68.623717	0.18532371	0.0002296335	0.000004113		63.228711	0.056095237	0.0002313369	2.7004529E-06
501.477			2.9125488E-06	1.3368569		67.970627	0.088827202	0.0002331412	4.1534204E-06		62.495432	0.053695497	0.0002248434	0.00000121		67.790347	0.2634125	0.0002271099	4.2403838E-06		69.953641	0.10582258	0.0002190661	3.1438597E-06		68.747125	0.18549343	0.0002295269	4.1111115E-06		63.358427	0.056123874	0.000231229	2.6991642E-06
501.935			2.9051159E-06	1.3368351		68.043567	0.089049446	0.0002330343	4.1517088E-06		62.509294	0.053535866	0.0002247309	1.2085974E-06		67.908921	0.2635163	0.0002269996	4.2382672E-06		70.100064	0.10607231	0.0002189609	3.1423534E-06		68.905674	0.18579402	0.0002294208	4.1092444E-06		63.465159	0.05605029	0.0002311211	2.6978742E-06
502.394			2.8980687E-06	1.3368132		68.134391	0.089288065	0.0002329278	0.00000415		62.543318	0.053465141	0.0002246184	1.2073012E-06		67.952463	0.26335614	0.000226889	4.2361651E-06		70.239397	0.1062839	0.0002188553	3.1408451E-06		68.976167	0.18588276	0.0002293148	4.1073786E-06		63.578125	0.056051971	0.0002310128	2.6965807E-06
502.852			2.8911029E-06	1.3367914		68.249516	0.089617545	0.000232822	4.1483403E-06		62.576852	0.053370058	0.0002245064	1.2061083E-06		68.068002	0.26346397	0.0002267787	4.2341143E-06		70.350524	0.1064583	0.0002187497	3.1393433E-06		69.115537	0.18611285	0.0002292093	4.1055287E-06		63.710193	0.05608559	0.0002309046	2.6952899E-06
503.31			2.8845464E-06	1.3367697		68.351519	0.089919515	0.0002327165	4.1466874E-06		62.610086	0.053255224	0.0002243943	0.000001205		68.125916	0.26332042	0.0002266683	4.2321343E-06		70.485801	0.10668021	0.0002186439	3.1378462E-06		69.233171	0.18632621	0.000229104	4.1036963E-06		63.81177	0.056063337	0.0002307962	0.000002694
503.769			2.8781714E-06	1.336748		68.437099	0.090157474	0.0002326111	4.1450502E-06		62.613836	0.053097914	0.0002242817	1.2040609E-06		68.193975	0.26326457	0.0002265576	4.2302408E-06		70.644176	0.10694797	0.0002185375	3.1363517E-06		69.310191	0.18637698	0.0002289984	4.1018824E-06		63.983808	0.056111416	0.0002306872	2.6927073E-06
504.227			2.8721782E-06	1.3367264		68.530538	0.090446034	0.0002325059	4.1434352E-06		62.666182	0.053057142	0.000224169	1.2032025E-06		68.330977	0.26345099	0.0002264468	4.228456E-06		70.742502	0.1071401	0.0002184309	3.1348671E-06		69.459297	0.18663383	0.0002288929	4.1000982E-06		64.083124	0.056071672	0.0002305781	2.691419E-06
504.685			2.8665594E-06	1.3367049		68.668008	0.090807452	0.0002324007	4.1418374E-06		62.682551	0.052959459	0.0002240555	1.2024316E-06		68.394852	0.26336231	0.0002263357	4.2267834E-06		70.866751	0.10734257	0.0002183238	3.1333895E-06		69.542106	0.18670689	0.0002287872	4.0983416E-06		64.177454	0.056027183	0.0002304686	2.6901319E-06
505.143			2.861231E-06	1.3366834		68.773484	0.091123626	0.0002322953	4.140255E-06		62.746456	0.052934948	0.0002239411	1.2017199E-06		68.476717	0.26330412	0.0002262241	4.2252242E-06		71.010437	0.10757201	0.0002182163	3.1319186E-06		69.695042	0.18699998	0.0002286812	4.0966129E-06		64.293513	0.05604543	0.0002303585	2.6888459E-06
505.601			2.856542E-06	1.336662		68.828873	0.091275408	0.0002321895	4.1386857E-06		62.780914	0.052869622	0.0002238257	0.000001201		68.542462	0.26322085	0.0002261121	4.2237725E-06		71.159561	0.1078149	0.0002181081	3.1304536E-06		69.772906	0.18710126	0.0002285748	4.0949106E-06		64.442584	0.056106106	0.0002302478	2.6875607E-06
506.06			0.000002852	1.3366406		68.914022	0.091506511	0.0002320831	4.1371233E-06		62.810772	0.052794587	0.0002237087	1.2003189E-06		68.643915	0.26326881	0.0002259993	4.2224132E-06		71.222166	0.10794839	0.000217999	0.000003129		69.889352	0.18729188	0.0002284675	4.093228E-06		64.553255	0.056102133	0.0002301362	2.6862729E-06
506.518			2.8486311E-06	1.3366192		69.024087	0.091783071	0.0002319762	4.1355712E-06		62.818731	0.052707412	0.0002235905	1.1995415E-06		68.699788	0.2631663	0.0002258861	4.2211338E-06		71.35341	0.10817082	0.0002178895	3.1275327E-06		70.043759	0.18757097	0.0002283599	4.0915678E-06		64.690451	0.056191912	0.0002300241	0.000002685
506.976			2.8452483E-06	1.336598		69.134389	0.092034575	0.0002318687	0.000004134		62.851983	0.052638627	0.0002234705	1.1986504E-06		68.788225	0.26314109	0.0002257721	4.2199071E-06		71.45536	0.10840059	0.0002177791	3.1260759E-06		70.163885	0.18783401	0.0002282515	4.0899201E-06		64.797364	0.056237619	0.0002299111	2.6837006E-06
507.434			2.8435073E-06	1.3365768		69.216894	0.09218202	0.0002317602	4.1324726E-06		62.865718	0.052540645	0.0002233487	1.1976027E-06		68.871119	0.26308803	0.0002256573	4.2187052E-06		71.606504	0.10864111	0.0002176679	3.1246172E-06		70.243938	0.18795966	0.0002281422	4.0882778E-06		64.941999	0.056354678	0.0002297973	2.6824112E-06
507.892			2.8418571E-06	1.3365556		69.325266	0.092409912	0.0002316507	4.1309175E-06		62.885883	0.052487487	0.0002232247	1.1963642E-06		68.943953	0.26307028	0.0002255417	4.2174965E-06		71.740077	0.10890577	0.0002175559	3.1231536E-06		70.351925	0.18814121	0.0002280318	4.0866326E-06		65.036753	0.056337314	0.0002296825	2.6811183E-06
508.35			2.8418597E-06	1.3365345		69.38864	0.092474171	0.0002315401	4.1293527E-06		62.949225	0.05251437	0.0002230983	1.1949143E-06		69.003581	0.26301795	0.000225425	4.2162485E-06		71.901164	0.10919446	0.0002174428	3.1216821E-06		70.459474	0.18832763	0.0002279204	0.000004085		65.145097	0.056401211	0.0002295666	2.6798206E-06
508.808			2.8423722E-06	1.3365135		69.504001	0.092716587	0.0002314282	4.1277738E-06		62.964809	0.052425028	0.0002229694	1.1932519E-06		69.042627	0.26289934	0.0002253073	4.2149289E-06		72.013492	0.10947838	0.0002173287	3.1201996E-06		70.559259	0.18854038	0.0002278078	4.0832995E-06		65.261329	0.056445871	0.0002294497	2.6785167E-06
509.266			2.8443929E-06	1.3364925		69.579968	0.092815337	0.0002313148	4.1261763E-06		62.987515	0.052390474	0.0002228378	1.1914024E-06		69.169606	0.26309099	0.0002251885	4.2135082E-06		72.092626	0.10963297	0.0002172135	3.1187031E-06		70.680925	0.18877118	0.0002276938	4.0815947E-06		65.392132	0.056572049	0.0002293315	2.6772055E-06
509.723			2.8474954E-06	1.3364716		69.67229	0.092951894	0.0002312001	4.1245602E-06		63.023201	0.052390346	0.0002227034	1.1894293E-06		69.219826	0.26296398	0.0002250687	0.000004212		72.240931	0.10989453	0.0002170974	3.1171935E-06		70.812045	0.18902475	0.0002275786	4.0798583E-06		65.474174	0.056597981	0.0002292124	2.6758887E-06
510.181			2.851815E-06	1.3364507		69.750288	0.093035357	0.0002310835	4.1229149E-06		63.023583	0.052314486	0.0002225657	1.1874249E-06		69.276118	0.26291423	0.0002249474	4.2102772E-06		72.337975	0.11004899	0.0002169798	3.115662E-06		70.880056	0.18906256	0.0002274616	4.0780775E-06		65.599267	0.056678899	0.0002290917	2.6745598E-06
510.639			0.000002858	1.3364298		69.831386	0.093113844	0.0002309651	4.1212473E-06		63.052706	0.052283527	0.0002224246	1.1855586E-06		69.368143	0.26298639	0.0002248248	4.2084572E-06		72.43749	0.1101992	0.0002168611	3.114114E-06		70.973806	0.18920132	0.000227343	4.076259E-06		65.730081	0.056779056	0.0002289696	2.673223E-06
511.097			2.8649316E-06	1.336409		69.976292	0.093335519	0.0002308451	4.1195726E-06		63.066221	0.052268881	0.0002222804	1.184051E-06		69.400285	0.26281645	0.0002247012	4.2065586E-06		72.594344	0.11042213	0.0002167412	3.1125588E-06		71.081797	0.18940973	0.0002272231	4.0744208E-06		65.854571	0.056877277	0.0002288464	2.6718845E-06
511.555			2.8747557E-06	1.3363883		70.016973	0.093307396	0.0002307238	4.1179082E-06		63.075807	0.052215611	0.0002221332	1.1831157E-06		69.505354	0.26298612	0.0002245769	4.2046437E-06		72.714333	0.1106592	0.0002166204	0.000003111		71.18763	0.18962693	0.000227102	4.0725836E-06		65.937664	0.056885974	0.0002287222	2.670551E-06
512.012			2.8846704E-06	1.3363677		70.124937	0.093453883	0.0002306015	4.1162751E-06		63.099086	0.052230514	0.0002219836	1.1829391E-06		69.586013	0.26304465	0.0002244523	4.2027806E-06		72.830148	0.11085933	0.0002164992	3.1094732E-06		71.257843	0.18972213	0.0002269802	4.0707728E-06		66.064355	0.057013523	0.0002285974	2.6692323E-06
512.47			2.8987709E-06	1.336347		70.165521	0.093417086	0.000230478	4.1146833E-06		63.104429	0.05218808	0.0002218309	1.1836698E-06		69.609906	0.26294579	0.0002243273	0.000004201		72.955896	0.11109578	0.0002163771	0.000003108		71.403517	0.19007331	0.0002268576	0.000004069		66.189042	0.057126666	0.0002284718	2.6679295E-06
512.928			2.9128713E-06	1.3363265		70.250669	0.093468721	0.0002303537	4.1131537E-06		63.14704	0.052232694	0.0002216758	1.1854111E-06		69.725547	0.26316666	0.0002242023	4.1994383E-06		73.082076	0.11128546	0.0002162546	3.1064852E-06		71.483002	0.19023083	0.0002267344	4.0672946E-06		66.30688	0.057179445	0.0002283458	2.6666522E-06
513.385			2.9310643E-06	1.336306		70.340361	0.0935293	0.0002302291	4.111706E-06		63.15879	0.052233941	0.0002215187	1.1882037E-06		69.748542	0.26307511	0.000224078	4.1980791E-06		73.209018	0.11156131	0.000216132	3.1050586E-06		71.595234	0.19052095	0.0002266113	4.0656749E-06		66.401125	0.057242909	0.0002282197	2.6654099E-06
513.843			2.95007E-06	1.3362855		70.441778	0.093625828	0.0002301038	4.11035E-06		63.166473	0.052256771	0.0002213591	0.000001192		69.810648	0.26316961	0.0002239541	0.000004197		73.278057	0.11172393	0.0002160092	3.1036848E-06		71.68887	0.19068258	0.000226488	4.0641532E-06		66.517376	0.057362869	0.0002280934	2.6642036E-06
514.301			2.9727159E-06	1.3362651		70.542373	0.093691131	0.0002299783	4.1091044E-06		63.157761	0.05225191	0.0002211974	1.1968757E-06		69.875904	0.26326405	0.0002238311	4.1962025E-06		73.415799	0.11189399	0.0002158863	3.1023764E-06		71.802511	0.19092873	0.0002263648	4.0627492E-06		66.61895	0.057405355	0.0002279671	0.000002663
514.758			2.997207E-06	1.3362447		70.626327	0.093725193	0.000229853	0.000004108		63.165923	0.052313801	0.0002210343	1.2025422E-06		69.950189	0.26339751	0.0002237095	4.1957546E-06		73.502169	0.11204637	0.000215764	3.1011445E-06		71.840638	0.19097863	0.0002262424	4.0614795E-06		66.749351	0.057555121	0.0002278414	2.6619346E-06
515.216			3.0246778E-06	1.3362244		70.680123	0.093683451	0.0002297276	0.000004107		63.171383	0.052336536	0.0002208692	1.2088962E-06		69.956489	0.26321358	0.0002235891	4.1956592E-06		73.604979	0.11225352	0.0002156418	0.0000031		71.987571	0.1913795	0.0002261204	4.0603502E-06		66.824423	0.057629674	0.0002277159	2.6608813E-06
515.673			3.0553599E-06	1.3362042		70.747786	0.093689045	0.0002296029	4.1061779E-06		63.212154	0.052505097	0.0002207029	1.2156874E-06		70.031264	0.26330352	0.0002234707	4.1959246E-06		73.745878	0.11252315	0.0002155204	3.09893E-06		72.069739	0.19154333	0.0002259996	4.0593757E-06		66.968029	0.057826882	0.0002275914	2.6598926E-06
516.131			3.0881071E-06	1.3361839		70.830858	0.093714088	0.0002294785	4.1055138E-06		63.208533	0.052568819	0.0002205348	1.2226862E-06		70.110964	0.26348592	0.000223354	4.1965505E-06		73.801265	0.11261107	0.0002153994	0.000003098		72.184871	0.19186505	0.0002258797	4.058559E-06		67.039336	0.057874489	0.0002274674	0.000002659
516.588			3.1257593E-06	1.3361638		70.884827	0.093680045	0.0002293551	0.000004105		63.169946	0.052505796	0.000220366	1.2295776E-06		70.135173	0.2634685	0.0002232399	4.1975237E-06		73.928567	0.11280743	0.0002152796	3.097096E-06		72.231706	0.19202102	0.0002257614	4.057909E-06		67.149657	0.058042084	0.0002273447	2.6581208E-06
517.045			3.1641779E-06	1.3361437		70.961093	0.093693468	0.0002292327	4.1047289E-06		63.193977	0.05263079	0.0002201961	1.236079E-06		70.175798	0.26349134	0.0002231283	4.1988275E-06		74.039665	0.11302794	0.0002151608	3.0963367E-06		72.317681	0.19224415	0.0002256446	4.0574271E-06		67.234079	0.058142365	0.0002272233	2.6573496E-06
517.503			3.2097128E-06	1.3361237		71.013507	0.093683377	0.0002291111	4.1046285E-06		63.211467	0.052767944	0.0002200249	1.2419032E-06		70.260031	0.26372487	0.0002230193	4.2004425E-06		74.112485	0.11315335	0.0002150429	3.0956872E-06		72.355376	0.19231609	0.0002255295	4.057115E-06		67.339533	0.058261776	0.0002271029	2.656659E-06
517.96			3.2551482E-06	1.3361037		71.059853	0.093659122	0.0002289911	4.1047371E-06		63.18963	0.052791625	0.0002198534	1.2467375E-06		70.277743	0.26371313	0.0002229136	4.2023343E-06		74.244542	0.11342761	0.0002149266	3.0951547E-06		72.471453	0.19265281	0.0002254166	0.000004057		67.415089	0.058343375	0.0002269844	2.6560565E-06
518.418			3.3085506E-06	1.3360837		71.170335	0.093777036	0.0002288725	4.1050659E-06		63.164464	0.052789703	0.000219681	1.2503422E-06		70.346157	0.26388136	0.0002228111	4.204483E-06		74.328569	0.11362065	0.0002148116	3.0947414E-06		72.528311	0.19279798	0.0002253058	0.000004057		67.519415	0.058455184	0.0002268674	2.655544E-06
518.875			3.3625876E-06	1.3360638		71.207279	0.093694762	0.0002287558	4.1056237E-06		63.150496	0.052847903	0.0002195086	1.252485E-06		70.334297	0.26373847	0.0002227125	4.2068529E-06		74.4399	0.1138947	0.0002146985	3.0944534E-06		72.610982	0.19298328	0.0002251977	4.0572125E-06		67.628224	0.058629682	0.0002267525	2.6551283E-06
519.332			3.4234728E-06	1.336044		71.275217	0.093698432	0.000228641	4.1064218E-06		63.124642	0.052866277	0.0002193359	0.000001253		70.384462	0.26388932	0.0002226178	4.2094271E-06		74.472737	0.11401525	0.0002145873	3.0942945E-06		72.71427	0.19328458	0.0002250924	4.0575921E-06		67.687092	0.058764001	0.0002266398	2.6548126E-06
519.789			3.4869364E-06	1.3360242		71.342002	0.093704732	0.0002285283	4.1074716E-06		63.121678	0.052928088	0.0002191631	1.251875E-06		70.360932	0.26374957	0.0002225273	4.2121935E-06		74.563865	0.11423258	0.000214478	3.0942698E-06		72.738904	0.19337041	0.00022499	4.0581496E-06		67.781418	0.058878225	0.0002265294	2.6546017E-06
520.246			3.5558482E-06	1.3360044		71.379656	0.09365561	0.0002284179	4.1087853E-06		63.103102	0.053004964	0.0002189905	1.249086E-06		70.439103	0.26397319	0.0002224412	4.2151528E-06		74.649353	0.11436848	0.0002143709	3.0943854E-06		72.802886	0.19355516	0.0002248908	4.058891E-06		67.836082	0.05897269	0.0002264215	2.6545007E-06
520.704			3.629594E-06	1.3359847		71.425789	0.093632641	0.00022831	4.1103752E-06		63.088768	0.053073879	0.000218818	1.2449416E-06		70.451563	0.26395755	0.0002223597	4.2183394E-06		74.736715	0.1145634	0.000214266	3.0946475E-06		72.866894	0.19374006	0.0002247948	4.0598275E-06		67.938209	0.059153367	0.0002263161	2.6545137E-06
521.161			3.7067985E-06	1.335965		71.484788	0.093736508	0.0002282054	4.1122378E-06		63.092758	0.053172558	0.000218647	0.00000124		70.531836	0.26420867	0.0002222834	4.221792E-06		74.812808	0.1146991	0.000214164	3.0950592E-06		72.923924	0.19395727	0.0002247028	0.000004061		68.0244	0.059296942	0.000226214	2.6546435E-06
521.618			3.790658E-06	1.3359454		71.540779	0.093814206	0.0002281045	4.1143796E-06		63.077336	0.053181464	0.0002184779	1.2349434E-06		70.476195	0.26397476	0.0002222124	4.2255773E-06		74.88885	0.11493362	0.0002140651	3.0956257E-06		73.008655	0.19422727	0.0002246147	4.0623216E-06		68.08124	0.059376805	0.0002261154	2.6548928E-06
522.075			3.8762067E-06	1.3359259		71.537365	0.093722268	0.0002280079	4.1168042E-06		63.016388	0.053101433	0.0002183115	1.2303047E-06		70.510778	0.26407344	0.000222147	4.2297563E-06		74.933246	0.11510307	0.0002139695	3.0963517E-06		73.021911	0.19430916	0.000224531	4.0639069E-06		68.155889	0.05952162	0.0002260207	2.6552645E-06
522.532			3.9703587E-06	1.3359064		71.585362	0.09379327	0.0002279159	4.1195149E-06		62.997429	0.053129487	0.0002181484	1.2266942E-06		70.522153	0.26405341	0.0002220874	4.234387E-06		74.999065	0.11532972	0.0002138777	3.097242E-06		73.08618	0.19459342	0.0002244518	4.0657349E-06		68.205971	0.059580052	0.0002259302	2.6557614E-06
522.989			4.0645108E-06	1.3358869		71.631049	0.093865376	0.0002278292	4.1225147E-06		62.979075	0.053142496	0.0002179894	1.2246377E-06		70.564288	0.26413026	0.0002220339	4.2395208E-06		75.058277	0.11551939	0.0002137899	3.0983008E-06		73.126302	0.19477077	0.0002243776	4.0678172E-06		68.311423	0.059778138	0.0002258443	2.6563863E-06
523.446			4.1687259E-06	1.3358675		71.661819	0.093940803	0.0002277483	4.1258059E-06		62.99023	0.053254148	0.0002178351	1.2245756E-06		70.537904	0.26403806	0.0002219869	4.2451993E-06		75.123456	0.1157389	0.0002137065	3.0995319E-06		73.191327	0.19503189	0.0002243085	4.0701638E-06		68.309204	0.059753314	0.0002257634	2.6571417E-06
523.903			4.2731893E-06	1.3358482		71.667898	0.093910171	0.0002276736	4.12939E-06		62.932987	0.053236892	0.0002176863	1.2268386E-06		70.533502	0.26395938	0.0002219464	4.2514522E-06		75.180207	0.11587527	0.0002136278	3.1009384E-06		73.167001	0.19502432	0.0002242448	4.0727821E-06		68.407609	0.059968026	0.0002256878	0.000002658
524.36			4.3857882E-06	1.3358288		71.679057	0.09393038	0.0002276058	4.1332674E-06		62.904632	0.053248916	0.0002175438	1.231628E-06		70.543248	0.26394142	0.000221913	4.2582954E-06		75.194829	0.11595774	0.0002135541	3.1025224E-06		73.210489	0.19525907	0.0002241869	4.0756769E-06		68.44829	0.060041101	0.000225618	2.6590529E-06
524.817			4.5005793E-06	1.3358096		71.700241	0.093958327	0.0002275454	4.1374377E-06		62.865865	0.053236673	0.0002174082	0.000001239		70.532775	0.26385681	0.0002218867	4.26573E-06		75.234974	0.1161264	0.0002134859	3.1042852E-06		73.242945	0.19546282	0.000224135	4.0788501E-06		68.459813	0.06003614	0.0002255543	2.6602124E-06
525.274			4.6213335E-06	1.3357903		71.710671	0.094013081	0.0002274928	4.1418994E-06		62.78642	0.053098649	0.0002172802	1.2488812E-06		70.528619	0.26377156	0.000221868	4.273742E-06		75.292867	0.11634467	0.0002134233	3.1062271E-06		73.258292	0.19556197	0.0002240895	4.0823005E-06		68.554883	0.060226589	0.0002254971	2.6615097E-06
525.731			4.7460703E-06	1.3357712		71.718248	0.094011662	0.0002274486	4.1466496E-06		62.761705	0.053116334	0.0002171606	0.000001261		70.467987	0.2635473	0.000221857	4.2823021E-06		75.350215	0.11656636	0.0002133668	3.1083474E-06		73.300642	0.1957767	0.0002240505	0.000004086		68.580699	0.060326135	0.0002254467	2.6629458E-06
526.187			4.8737905E-06	1.3357521		71.712968	0.094059636	0.0002274134	4.1516734E-06		62.71096	0.053065265	0.0002170503	1.2750686E-06		70.489908	0.26358515	0.0002218541	4.2913467E-06		75.388751	0.11674956	0.0002133168	3.1106393E-06		73.285517	0.19586989	0.0002240186	0.00000409		68.627779	0.060440969	0.0002254037	2.6645178E-06
526.644			5.0064855E-06	1.335733		71.693295	0.093999943	0.0002273875	0.000004157		62.655077	0.052979492	0.0002169496	1.2905827E-06		70.49597	0.26353048	0.0002218595	4.3008597E-06		75.34565	0.11676788	0.0002132734	3.1131102E-06		73.33329	0.19611756	0.0002239937	4.0942466E-06		68.612246	0.060362681	0.0002253681	2.6662329E-06
527.101			5.1404076E-06	1.3357139		71.716073	0.094103504	0.0002273717	4.1625779E-06		62.644053	0.053034974	0.0002168594	0.000001307		70.408786	0.26312847	0.0002218735	4.3107551E-06		75.397397	0.11703785	0.000213237	3.1157523E-06		73.315159	0.19621362	0.0002239763	4.0987331E-06		68.670106	0.060471384	0.0002253405	2.6680879E-06
527.558			5.2786551E-06	1.3356949		71.695316	0.094085898	0.0002273663	4.1684363E-06		62.592067	0.052958503	0.0002167804	1.3236467E-06		70.380153	0.26305671	0.0002218964	0.000004321		75.423546	0.11716797	0.000213208	3.1185616E-06		73.313055	0.1963965	0.0002239667	4.1034483E-06		68.668706	0.060500824	0.0002253213	2.6700827E-06
528.014			5.4166961E-06	1.335676		71.691343	0.094087799	0.0002273719	4.1745434E-06		62.495133	0.052758314	0.0002167135	1.3398574E-06		70.350803	0.26296709	0.0002219283	4.3313668E-06		75.403461	0.11731049	0.0002131868	3.1215273E-06		73.319308	0.19656132	0.0002239651	4.1083659E-06		68.685238	0.060531882	0.0002253108	2.6722122E-06
528.471			5.558074E-06	1.3356571		71.653325	0.094062917	0.000227389	4.1809192E-06		62.465629	0.052714303	0.0002166592	0.000001355		70.330955	0.26285823	0.0002219697	4.3419459E-06		75.377606	0.11739789	0.0002131735	3.1246581E-06		73.279807	0.19661691	0.0002239719	4.1134916E-06		68.693551	0.060613545	0.0002253094	2.6744854E-06
528.928			5.699452E-06	1.3356382		71.63731	0.094061487	0.0002274182	4.1875443E-06		62.425242	0.052656174	0.0002166182	1.3683065E-06		70.360574	0.26293333	0.0002220208	4.3525958E-06		75.401822	0.11760065	0.0002131686	3.1279435E-06		73.315966	0.19688046	0.0002239873	4.1187994E-06		68.68874	0.060639474	0.0002253175	2.6768975E-06
529.384			5.8410993E-06	1.3356195		71.62764	0.094044063	0.0002274599	4.1943973E-06		62.39891	0.052619975	0.0002165914	1.3790969E-06		70.303277	0.26268018	0.0002220818	4.3632238E-06		75.470644	0.11788921	0.0002131724	3.1313721E-06		73.315194	0.19705475	0.0002240115	4.1242631E-06		68.695964	0.060675538	0.0002253353	2.6794427E-06
529.841			5.983166E-06	1.3356007		71.632646	0.094087932	0.0002275148	4.2015032E-06		62.320526	0.052443115	0.0002165793	1.3867548E-06		70.233608	0.26240568	0.0002221531	4.3738204E-06		75.47993	0.11802577	0.0002131853	0.000003135		73.26443	0.19709342	0.0002240451	4.1298949E-06		68.732382	0.060810388	0.0002253634	2.6821321E-06
530.297			6.1238636E-06	1.335582		71.566784	0.094000105	0.0002275831	4.2088264E-06		62.254933	0.052277397	0.0002165827	1.390663E-06		70.214998	0.26228554	0.0002222348	4.3843035E-06		75.473213	0.11818605	0.0002132074	3.1386771E-06		73.256378	0.19725898	0.0002240879	4.1356623E-06		68.714671	0.060850614	0.000225402	0.000002685
530.754			6.264302E-06	1.3355633		71.573076	0.094063389	0.000227665	4.2163824E-06		62.219252	0.052216898	0.0002166018	1.3907012E-06		70.203958	0.26220389	0.0002223269	4.3947255E-06		75.451923	0.11824937	0.0002132389	3.1425442E-06		73.240053	0.19738013	0.0002241403	4.1415816E-06		68.709693	0.060876552	0.0002254512	2.6879147E-06
531.21			6.4028778E-06	1.3355447		71.505618	0.093912323	0.0002277592	4.2241095E-06		62.186259	0.052161922	0.0002166358	1.3871747E-06		70.182795	0.26204951	0.0002224283	4.4050829E-06		75.398976	0.11832087	0.0002132791	3.1465269E-06		73.238696	0.19761575	0.0002242014	4.1476169E-06		68.699564	0.060927789	0.0002255101	0.000002691
531.667			6.5399316E-06	1.3355261		71.520134	0.094043817	0.0002278653	0.000004232		62.135466	0.052038966	0.0002166844	1.3804619E-06		70.093223	0.26168299	0.0002225387	4.4154722E-06		75.37064	0.11842572	0.0002133278	3.1506296E-06		73.223691	0.19779776	0.000224271	4.153786E-06		68.688677	0.060953951	0.0002255786	2.6941731E-06
532.123			6.675337E-06	1.3355076		71.480805	0.093973988	0.0002279819	0.00000424		62.103503	0.051955111	0.000216747	0.000001371		70.067586	0.26154683	0.000222657	4.4259006E-06		75.376281	0.11856051	0.0002133843	3.1548214E-06		73.245478	0.19810638	0.0002243483	4.160054E-06		68.702333	0.061029811	0.0002256557	2.6974443E-06
532.58			6.8073803E-06	1.3354891		71.447284	0.093968108	0.0002281087	4.2481692E-06		62.041662	0.05175828	0.0002168232	1.3593386E-06		70.053868	0.26145741	0.000222783	4.436462E-06		75.380787	0.11874735	0.0002134484	3.1591075E-06		73.165188	0.1980803	0.0002244332	4.1664399E-06		68.680794	0.061094466	0.0002257413	2.7008023E-06
533.036			6.9386109E-06	1.3354706		71.409143	0.093913225	0.0002282443	4.2563635E-06		61.997579	0.051634826	0.0002169122	1.3459157E-06		69.985203	0.26115498	0.0002229153	4.4471491E-06		75.365589	0.11892122	0.0002135194	3.1634557E-06		73.187913	0.19837696	0.0002245248	4.1729055E-06		68.677727	0.061101446	0.0002258345	2.7042193E-06
533.492			7.0637309E-06	1.3354522		71.360119	0.093853919	0.000228388	4.2646017E-06		61.956511	0.0515152	0.0002170137	1.3312454E-06		69.987401	0.26113318	0.0002230536	0.000004458		75.3855	0.1190836	0.000213597	3.1678608E-06		73.116547	0.19838413	0.0002246229	4.1794521E-06		68.645536	0.061083358	0.0002259348	2.7076888E-06
533.949			7.1891253E-06	1.3354338		71.357801	0.093885629	0.0002285394	4.2728712E-06		61.906879	0.051413173	0.0002171274	1.3157843E-06		69.934036	0.26091251	0.0002231974	4.4690803E-06		75.354081	0.11920342	0.0002136808	3.1723172E-06		73.12761	0.19866417	0.000224727	4.1860786E-06		68.646876	0.061138627	0.000226042	2.7112048E-06
534.405			7.3068921E-06	1.3354155		71.304864	0.093778153	0.0002286969	4.2811036E-06		61.882696	0.051294127	0.0002172522	1.3000683E-06		69.917226	0.26079455	0.0002233454	4.4803008E-06		75.364798	0.11937455	0.0002137702	3.176789E-06		73.101458	0.19884057	0.0002248364	4.1927365E-06		68.670064	0.06115919	0.0002261551	2.7147377E-06
534.861			7.423733E-06	1.3353973		71.339125	0.093975789	0.00022886	4.2892836E-06		61.848901	0.05121412	0.000217388	1.2844959E-06		69.90871	0.26073386	0.0002234971	4.4916674E-06		75.313423	0.11945326	0.0002138647	3.181268E-06		73.128783	0.19909268	0.0002249507	4.1994173E-06		68.652841	0.061187501	0.0002262737	2.7182804E-06
535.317			7.5336399E-06	1.3353791		71.270579	0.09385911	0.0002290277	4.2973765E-06		61.822401	0.05112263	0.0002175341	1.2694504E-06		69.842643	0.26048055	0.0002236519	4.5031309E-06		75.33716	0.11963484	0.000213964	3.1857354E-06		73.067488	0.19911644	0.0002250695	4.2060937E-06		68.648755	0.061255975	0.0002263974	2.7218179E-06
535.773			7.6405062E-06	1.3353609		71.256444	0.093861529	0.0002291993	4.3053461E-06		61.80966	0.05104714	0.0002176901	1.2552563E-06		69.801106	0.26027334	0.0002238091	4.5146221E-06		75.322994	0.11978811	0.0002140676	3.1901709E-06		73.041952	0.19928615	0.0002251922	4.2127343E-06		68.619404	0.061312979	0.0002265255	2.7253346E-06
536.23			7.7416428E-06	1.3353427		71.202225	0.093742228	0.0002293742	4.3131718E-06		61.758057	0.050861034	0.0002178558	1.242143E-06		69.783008	0.26011238	0.0002239682	4.5260782E-06		75.31137	0.11996786	0.0002141753	3.1945623E-06		73.027116	0.19944222	0.0002253187	4.2193185E-06		68.604734	0.061337587	0.0002266579	2.7288222E-06
536.686			7.8366846E-06	1.3353246		71.192097	0.093713282	0.0002295508	4.3207808E-06		61.735389	0.050765922	0.0002180299	1.2303513E-06		69.715722	0.25977519	0.0002241278	4.5373438E-06		75.266177	0.12000823	0.0002142862	3.1988679E-06		73.040009	0.19967566	0.0002254478	4.2257788E-06		68.616483	0.061399533	0.0002267933	2.7322491E-06
537.142			7.9274529E-06	1.3353066		71.161192	0.093627092	0.0002297287	4.3281506E-06		61.704007	0.050645176	0.0002182124	0.00000122		69.732789	0.25980214	0.0002242876	4.5483251E-06		75.274284	0.12018479	0.0002144	3.2030738E-06		72.975944	0.19968006	0.0002255795	4.2320879E-06		68.584779	0.061368809	0.0002269316	2.7356063E-06
537.598			8.0087713E-06	1.3352885		71.129621	0.093539545	0.0002299069	4.3352406E-06		61.696988	0.050586135	0.0002184027	0.000001211		69.73611	0.25972877	0.0002244469	4.5588921E-06		75.277973	0.12036669	0.0002145164	3.2071555E-06		73.023689	0.2000284	0.0002257131	4.2382019E-06		68.586504	0.061445081	0.0002270722	2.7388769E-06
538.054			8.0882379E-06	1.3352706		71.083683	0.093409752	0.0002300846	0.000004342		61.671925	0.050505166	0.0002186003	1.2034381E-06		69.723145	0.25961825	0.000224605	4.568908E-06		75.222455	0.12044167	0.0002146348	3.2110883E-06		72.992431	0.20012297	0.0002258483	4.2440751E-06		68.593633	0.061553539	0.0002272145	0.000002742
538.51			8.1539184E-06	1.3352526		71.130236	0.093519723	0.0002302609	4.3484174E-06		61.652982	0.050435668	0.0002188046	1.1971916E-06		69.682717	0.25941439	0.000224761	4.5782341E-06		75.253927	0.12067205	0.0002147548	3.2148471E-06		72.972402	0.20023577	0.0002259845	4.2496611E-06		68.578781	0.061638042	0.000227358	2.7450897E-06
538.966			8.2195988E-06	1.3352348		71.143419	0.093552806	0.0002304349	4.3544217E-06		61.634364	0.050328005	0.0002190151	1.1921359E-06		69.642903	0.25918638	0.0002249144	4.5867354E-06		75.270503	0.12086365	0.000214876	3.2184069E-06		72.986969	0.20044739	0.0002261212	4.2549142E-06		68.56778	0.061673721	0.0002275022	0.000002748
539.422			0.000008269	1.3352169		71.080961	0.093330936	0.0002306059	0.00000436		61.596863	0.05024925	0.0002192314	1.1881332E-06		69.662384	0.25917344	0.0002250643	4.5942866E-06		75.261697	0.12096626	0.0002149979	3.2217434E-06		72.979505	0.20056553	0.000226258	4.2597899E-06		68.580951	0.061800172	0.0002276465	2.7507505E-06
539.878			8.3171417E-06	1.3351991		71.051168	0.093174367	0.0002307728	4.3650601E-06		61.598187	0.050223737	0.0002194529	1.1850581E-06		69.625311	0.25901595	0.0002252101	4.6007791E-06		75.242625	0.12106658	0.0002151201	3.2248331E-06		72.949969	0.20061789	0.0002263943	4.2642473E-06		68.581281	0.061844555	0.0002277904	2.7533317E-06
540.334			8.3510807E-06	1.3351813		71.048027	0.093074138	0.000230935	4.369619E-06		61.584935	0.050155262	0.000219679	1.1828233E-06		69.619054	0.25887766	0.0002253511	4.6061351E-06		75.267678	0.12127902	0.0002152421	3.2276553E-06		72.938415	0.20071748	0.0002265296	4.2682515E-06		68.585587	0.06194391	0.0002279334	2.7557258E-06
540.79			8.3798411E-06	1.3351636		71.09143	0.093172387	0.0002310917	4.3736545E-06		61.56077	0.050049462	0.0002199092	1.1813636E-06		69.632248	0.25879135	0.0002254869	4.6103978E-06		75.272652	0.12149294	0.0002153634	3.2302057E-06		73.000202	0.20097536	0.0002266636	4.2718017E-06		68.595649	0.062091727	0.0002280749	2.7579274E-06
541.245			8.3974882E-06	1.3351459		71.031859	0.092946295	0.0002312424	4.3771779E-06		61.578969	0.050060175	0.000220142	1.1806667E-06		69.6308	0.25867855	0.0002256168	4.6136924E-06		75.26248	0.12158187	0.0002154834	3.2324875E-06		72.948424	0.20091291	0.0002267954	4.2749156E-06		68.585074	0.062119394	0.0002282141	2.7599346E-06
541.701			8.4056816E-06	1.3351283		71.067108	0.092956344	0.0002313872	4.3802242E-06		61.610264	0.050068416	0.0002203778	1.1807884E-06		69.620367	0.25854008	0.0002257412	4.6161772E-06		75.283843	0.12173781	0.0002156022	3.23452E-06		73.040171	0.20129952	0.0002269252	4.2776339E-06		68.604022	0.062234965	0.0002283512	2.7617589E-06
542.157			8.4064256E-06	1.3351107		71.080652	0.092926849	0.0002315257	4.3828051E-06		61.595786	0.049964385	0.0002206151	1.1818373E-06		69.662012	0.25861777	0.0002258595	0.000004618		75.299011	0.12192296	0.000215719	3.2363071E-06		72.988031	0.20117895	0.0002270522	0.00000428		68.5905	0.062315057	0.0002284855	2.7633985E-06
542.613			0.000008393	1.3350931		71.106963	0.092931027	0.0002316573	4.3849402E-06		61.578162	0.049850856	0.0002208531	1.1839443E-06		69.690054	0.25855786	0.0002259716	4.6192748E-06		75.301823	0.12207431	0.0002158335	3.237858E-06		73.01191	0.20132796	0.0002271759	0.000004282		68.666309	0.062548666	0.0002286163	2.7648559E-06
543.068			8.3761824E-06	1.3350756		71.124633	0.092859708	0.0002317816	4.3866454E-06		61.622014	0.049911976	0.0002210906	1.1872348E-06		69.728698	0.25860286	0.0002260769	4.620159E-06		75.352634	0.12229118	0.0002159449	3.2391785E-06		73.036638	0.2014755	0.0002272957	4.2836419E-06		68.610955	0.062488226	0.0002287431	2.7661313E-06
543.524			0.00000834	1.3350581		71.124503	0.092731998	0.0002318985	4.387946E-06		61.655606	0.049913841	0.0002213278	1.1918419E-06		69.703848	0.25840959	0.0002261756	4.6207615E-06		75.366038	0.12248408	0.0002160533	3.2402821E-06		73.082998	0.20165929	0.0002274116	0.000004285		68.658155	0.062655727	0.0002288659	2.7672323E-06
543.98			8.3038718E-06	1.3350407		71.11183	0.092586068	0.0002320077	4.3888546E-06		61.654448	0.04983589	0.0002215633	1.1978472E-06		69.78079	0.25854976	0.0002262673	4.6211745E-06		75.410272	0.12272518	0.000216158	3.241172E-06		73.088859	0.20166527	0.0002275229	4.2861086E-06		68.702177	0.062815012	0.0002289838	2.7681577E-06
544.435			8.2450948E-06	1.3350233		71.22108	0.092791065	0.0002321084	4.3893856E-06		61.685914	0.049876327	0.0002217959	1.2052767E-06		69.796711	0.25849155	0.0002263515	4.6214683E-06		75.44893	0.12291192	0.0002162583	3.241852E-06		73.159652	0.20183539	0.0002276289	4.2869337E-06		68.784437	0.06307547	0.0002290963	2.7689076E-06
544.891			8.1851427E-06	1.3350059		71.239697	0.092711966	0.0002322008	4.3895549E-06		61.708448	0.049874079	0.0002220257	1.2141542E-06		69.860285	0.258614	0.0002264283	4.6216894E-06		75.502256	0.12316471	0.0002163543	3.2423287E-06		73.200544	0.20194514	0.0002277296	4.2875046E-06		68.740042	0.063035032	0.0002292033	2.769486E-06
545.347			8.1070917E-06	1.3349886		71.338014	0.09279181	0.0002322842	4.3893729E-06		61.767893	0.049979997	0.0002222514	1.2243975E-06		69.857268	0.2584521	0.0002264973	4.6218563E-06		75.580122	0.12340162	0.0002164454	3.2426021E-06		73.220783	0.20196936	0.0002278242	4.2878244E-06		68.850468	0.063328494	0.000229304	2.7698915E-06
545.802			8.0235391E-06	1.3349713		71.353267	0.092706078	0.0002323582	4.3888513E-06		61.782911	0.049985876	0.0002224718	1.2358527E-06		69.918303	0.25859176	0.0002265582	0.000004622		75.610309	0.12355592	0.0002165307	3.2426729E-06		73.2752	0.20207927	0.0002279123	4.287893E-06		68.891633	0.06351734	0.0002293979	2.7701236E-06
546.258			7.9288524E-06	1.3349541		71.422346	0.092740499	0.0002324228	0.000004388		61.876319	0.050181281	0.0002226869	1.2483842E-06		70.01127	0.25882903	0.0002266108	0.000004622		75.67012	0.12378736	0.0002166104	3.24254E-06		73.337869	0.20223745	0.0002279936	4.2877064E-06		68.963869	0.063716353	0.0002294849	2.7701826E-06
546.713			0.000007826	1.3349369		71.517187	0.092800301	0.0002324773	4.3868188E-06		61.862374	0.050088856	0.0002228951	1.2616973E-06		70.039775	0.25881807	0.0002266547	4.6218401E-06		75.732005	0.12395986	0.0002166837	3.2422014E-06		73.429395	0.20243936	0.0002280674	4.287256E-06		68.966166	0.063795234	0.000229564	2.770067E-06
547.169			7.7177886E-06	1.3349197		71.545334	0.09274403	0.0002325217	4.3853194E-06		61.896172	0.050166187	0.0002230965	1.2755625E-06		70.123109	0.25896433	0.00022669	4.6214849E-06		75.793236	0.1241571	0.0002167503	3.2416519E-06		73.501559	0.20255922	0.0002281335	4.2865273E-06		69.086639	0.064015831	0.0002296353	2.7697747E-06
547.624			7.6011703E-06	1.3349026		71.623887	0.092793416	0.0002325552	4.3835093E-06		61.966775	0.050314771	0.0002232893	1.289593E-06		70.196917	0.25916009	0.0002267161	4.6208228E-06		75.869259	0.12430722	0.0002168097	3.2408891E-06		73.536496	0.20252681	0.0002281912	4.2855072E-06		69.162793	0.064203041	0.0002296978	2.7693052E-06
548.079			7.4831361E-06	1.3348855		71.717364	0.092924223	0.0002325779	4.38139E-06		62.011303	0.050374413	0.0002234733	1.3034638E-06		70.302471	0.25939973	0.0002267329	4.6197576E-06		76.002274	0.12465928	0.0002168614	3.2399065E-06		73.641929	0.20270509	0.0002282402	4.2841768E-06		69.232791	0.064356575	0.0002297513	2.7686559E-06
548.535			7.3580891E-06	1.3348685		71.820028	0.093031057	0.0002325891	0.000004379		62.046786	0.050421693	0.000223648	1.31683E-06		70.303296	0.25922997	0.0002267401	4.618187E-06		76.045751	0.12480118	0.0002169052	3.2386954E-06		73.71385	0.20280892	0.0002282801	4.282513E-06		69.318134	0.064529265	0.0002297955	2.7678224E-06
548.99			7.2333163E-06	1.3348515		71.88507	0.093001894	0.0002325887	4.376233E-06		62.110045	0.050524012	0.0002238118	1.3292509E-06		70.389004	0.2594368	0.0002267376	0.000004616		76.197762	0.12514863	0.0002169405	3.2372556E-06		73.811635	0.20298365	0.0002283103	4.2805046E-06		69.375209	0.064702571	0.0002298295	2.7668062E-06
549.445			7.1060848E-06	1.3348345		71.948576	0.093060626	0.0002325763	4.3732104E-06		62.149552	0.050629791	0.0002239643	1.3403794E-06		70.506246	0.25976193	0.0002267249	4.6131929E-06		76.301533	0.12533451	0.0002169668	3.2355797E-06		73.943482	0.20328105	0.0002283304	4.2781319E-06		69.454499	0.064892745	0.0002298532	2.7656037E-06
549.901			6.9785183E-06	1.3348176		72.018751	0.09312	0.0002325514	4.3698907E-06		62.186164	0.050690036	0.000224105	1.3498723E-06		70.535275	0.25972012	0.0002267019	4.609627E-06		76.338868	0.12539017	0.0002169838	3.2336596E-06		73.981739	0.20325939	0.00022834	4.2753759E-06		69.578852	0.065119617	0.0002298659	2.76421E-06
550.356			6.8532594E-06	1.3348007		72.11775	0.093232696	0.0002325139	4.3662999E-06		62.200269	0.050696497	0.0002242325	1.357375E-06		70.589341	0.25984531	0.0002266685	4.6053353E-06		76.450779	0.12563136	0.0002169911	3.2315036E-06		74.065381	0.20336656	0.0002283386	4.2722451E-06		69.659154	0.065370346	0.0002298673	2.7626315E-06
550.811			6.7285644E-06	1.3347838		72.213411	0.093374535	0.0002324643	4.3624723E-06		62.265041	0.050822348	0.0002243466	1.3628641E-06		70.687379	0.26013363	0.0002266252	4.6004401E-06		76.519369	0.12579847	0.0002169888	3.2291319E-06		74.200316	0.20365738	0.0002283266	4.2687757E-06		69.747926	0.065486621	0.0002298576	2.7608816E-06
551.266			0.000006607	1.334767		72.307968	0.093535235	0.0002324038	4.3584677E-06		62.315051	0.050910216	0.0002244471	1.3664771E-06		70.721931	0.26007745	0.0002265733	4.5951586E-06		76.701759	0.1261857	0.0002169773	3.2265834E-06		74.235282	0.20356562	0.0002283045	0.000004265		69.842222	0.065659432	0.0002298375	0.000002759
551.721			6.4877708E-06	1.3347502		72.401252	0.093659472	0.0002323334	4.354347E-06		62.312084	0.050847827	0.0002245335	1.3683906E-06		70.831966	0.260371	0.000226514	4.5897231E-06		76.735316	0.12632666	0.0002169572	3.2238981E-06		74.374855	0.20383448	0.0002282732	4.2611062E-06		69.924467	0.065744073	0.0002298074	0.000002757
552.177			6.3712345E-06	1.3347335		72.488513	0.093781498	0.000232254	4.3501623E-06		62.387841	0.051026641	0.0002246058	1.3688056E-06		70.904282	0.26054945	0.0002264484	4.5843561E-06		76.835652	0.12654054	0.0002169288	3.2211102E-06		74.444039	0.20386001	0.0002282331	0.000004257		70.036689	0.065915868	0.000229768	2.7548604E-06
552.632			6.2596658E-06	1.3347168		72.560534	0.093962901	0.0002321672	0.000004346		62.394195	0.050999229	0.0002246633	1.3679377E-06		70.972884	0.26072212	0.0002263779	4.5793073E-06		76.974281	0.12682525	0.0002168928	3.2182723E-06		74.535347	0.20400674	0.0002281852	4.252949E-06		70.133258	0.066135122	0.0002297201	2.7526876E-06
553.087			0.00000615	1.3347001		72.619105	0.094107168	0.0002320738	4.341889E-06		62.472995	0.051221662	0.0002247058	0.000001366		70.989421	0.26066394	0.0002263035	4.5747728E-06		77.036703	0.12693246	0.0002168495	3.2154177E-06		74.607494	0.20409909	0.0002281301	4.2488789E-06		70.23909	0.066309577	0.0002296641	2.7504752E-06
553.542			6.0484318E-06	1.3346835		72.730188	0.094375697	0.000231975	4.337909E-06		62.492072	0.051273829	0.000224733	1.3632523E-06		71.07814	0.26086014	0.0002262266	4.5709349E-06		77.187015	0.1272253	0.0002167993	3.2125847E-06		74.710082	0.20429715	0.0002280684	4.2449035E-06		70.356095	0.066442061	0.0002296007	2.7482491E-06
553.997			5.9468557E-06	1.3346669		72.804247	0.094554871	0.0002318718	4.3341091E-06		62.526444	0.051334611	0.0002247446	1.3598699E-06		71.178553	0.26111894	0.0002261482	4.5679446E-06		77.266834	0.12733212	0.0002167428	3.2098099E-06		74.807892	0.20439155	0.0002280008	4.2410864E-06		70.432003	0.066569296	0.0002295306	0.000002746
554.452			5.8574991E-06	1.3346503		72.887248	0.094816384	0.0002317654	4.3305433E-06		62.523015	0.051319021	0.0002247403	1.3560636E-06		71.20937	0.2611369	0.0002260697	4.5659166E-06		77.361647	0.12753393	0.0002166805	3.2071285E-06		74.900827	0.20452594	0.000227928	4.2374856E-06		70.516446	0.066667002	0.0002294542	2.743857E-06
554.907			5.7682235E-06	1.3346338		72.950549	0.095070528	0.0002316569	4.3272633E-06		62.579054	0.051408209	0.0002247197	0.000001352		71.281625	0.26132211	0.0002259921	4.5649267E-06		77.446268	0.12760635	0.0002166127	3.2045734E-06		74.988106	0.20458604	0.0002278507	4.2341528E-06		70.633715	0.066799038	0.0002293723	2.7417402E-06
555.362			5.6903351E-06	1.3346173		73.056743	0.095421985	0.0002315474	4.3243184E-06		62.569026	0.051420024	0.0002246826	1.3478657E-06		71.338719	0.26143912	0.0002259168	0.000004565		77.537895	0.12787215	0.0002165399	3.2021756E-06		75.074501	0.20471273	0.0002277696	4.2311335E-06		70.720208	0.066835941	0.0002292854	2.7397079E-06
555.816			5.6155367E-06	1.3346009		73.095638	0.095602989	0.0002314382	4.3217605E-06		62.587162	0.051494455	0.0002246287	1.3437589E-06		71.408287	0.26156778	0.0002258449	4.5661596E-06		77.656483	0.12807357	0.0002164629	0.0000032		75.169962	0.2048878	0.0002276855	4.2284724E-06		70.8474	0.06698534	0.0002291944	2.7377871E-06
556.271			5.5495565E-06	1.3345845		73.207214	0.09597258	0.0002313299	4.3196227E-06		62.612657	0.051580644	0.0002245576	1.339764E-06		71.429286	0.26152891	0.0002257775	4.5683384E-06		77.658894	0.1280617	0.0002163816	0.000003198		75.191409	0.2048042	0.0002275988	4.2261906E-06		70.880108	0.066916437	0.0002290995	0.000002736
556.726			5.4896753E-06	1.3345681		73.219635	0.096156034	0.0002312239	0.000004318		62.617858	0.051569069	0.0002244689	1.3359477E-06		71.443879	0.26146208	0.000225716	4.5714709E-06		77.797912	0.12832473	0.0002162967	3.196209E-06		75.309149	0.20499077	0.0002275103	4.2243217E-06		70.98212	0.067019752	0.0002290015	2.7343474E-06
557.181			0.000005436	1.3345517		73.314137	0.096620343	0.0002311214	4.3167938E-06		62.598738	0.051530501	0.0002243623	1.3323331E-06		71.519901	0.26164648	0.0002256614	4.575455E-06		77.920166	0.12858214	0.0002162088	3.1947102E-06		75.356011	0.2049959	0.0002274207	4.222888E-06		71.078809	0.067106995	0.0002289009	2.7328757E-06
557.636			5.3916374E-06	1.3345354		73.36331	0.096987667	0.0002310233	4.3161828E-06		62.635166	0.051622238	0.0002242377	1.3289094E-06		71.575049	0.26174191	0.000225615	4.5801689E-06		77.992464	0.12873759	0.0002161182	3.1934955E-06		75.434236	0.20514377	0.0002273307	4.2219082E-06		71.18204	0.067150311	0.0002287985	2.7315973E-06
558.09			5.3505616E-06	1.3345192		73.424261	0.097365172	0.0002309311	4.3161586E-06		62.637703	0.051689629	0.0002240948	1.3256417E-06		71.628807	0.26188299	0.000225578	4.5854677E-06		78.028629	0.12878535	0.0002160256	3.1925882E-06		75.526907	0.20527927	0.0002272412	4.221399E-06		71.272067	0.0671441	0.0002286951	2.7305347E-06
558.545			5.3222283E-06	1.334503		73.510711	0.09791001	0.0002308454	4.3167598E-06		62.652	0.051710443	0.0002239329	1.3224451E-06		71.652628	0.26187507	0.0002255516	4.5912419E-06		78.17211	0.12908761	0.0002159311	0.000003192		75.556381	0.20530126	0.0002271524	4.2213736E-06		71.296032	0.067062199	0.0002285908	2.7297036E-06
559			5.293895E-06	1.3344867		73.497804	0.098191641	0.0002307674	0.000004318		62.634017	0.051733371	0.0002237518	1.3192334E-06		71.697062	0.26202981	0.000225537	4.5973596E-06		78.216841	0.12917259	0.0002158353	3.1917715E-06		75.617845	0.20535152	0.0002270653	4.2218498E-06		71.397189	0.067077355	0.0002284864	2.7291269E-06
559.454			5.2820588E-06	1.3344706		73.577352	0.098654547	0.0002306986	0.00000432		62.624919	0.051739626	0.0002235518	1.3159029E-06		71.708045	0.26196509	0.0002255353	4.6037109E-06		78.299601	0.12938303	0.000215739	3.1919078E-06		75.682016	0.2054991	0.0002269806	4.2228444E-06		71.450919	0.067064351	0.0002283828	2.7288257E-06
559.909			5.2701965E-06	1.3344545		73.589577	0.099003644	0.0002306396	4.3227149E-06		62.596988	0.051723299	0.0002233316	1.312318E-06		71.745402	0.26199511	0.0002255478	4.610269E-06		78.322206	0.12959188	0.000215642	3.1924396E-06		75.714539	0.20548453	0.0002268988	4.2243867E-06		71.480483	0.067022387	0.0002282802	2.7288197E-06
560.364			0.000005272	1.3344384		73.674354	0.099612396	0.0002305917	4.3262279E-06		62.59372	0.051744631	0.0002230916	1.3083688E-06		71.777037	0.26201214	0.0002255757	0.000004617		78.43437	0.12983471	0.0002155453	3.1933915E-06		75.854924	0.20583195	0.0002268207	4.2265059E-06		71.591048	0.067030247	0.0002281794	2.7291302E-06
560.818			5.2771165E-06	1.3344223		73.691426	0.10005423	0.0002305554	4.3305249E-06		62.560995	0.051709471	0.0002228343	0.000001304		71.793442	0.2619855	0.0002256188	4.6240918E-06		78.457241	0.1298485	0.0002154497	3.1947664E-06		75.845445	0.20584131	0.0002267472	4.2292104E-06		71.63974	0.067003478	0.0002280815	2.7297594E-06
561.273			5.29306E-06	1.3344063		73.720003	0.10054368	0.0002305308	4.3356051E-06		62.573853	0.051790964	0.0002225619	1.2992225E-06		71.785701	0.26183979	0.000225677	4.6316829E-06		78.505126	0.1300313	0.0002153558	3.1965666E-06		75.911053	0.20603149	0.0002266785	4.2325203E-06		71.688529	0.066952196	0.000227987	2.7307057E-06
561.727			5.316136E-06	1.3343903		73.745453	0.10106226	0.000230518	4.3414276E-06		62.508616	0.051623413	0.0002222788	1.294054E-06		71.817302	0.26183729	0.0002257495	0.00000464		78.55903	0.13025878	0.0002152649	3.1987817E-06		75.94804	0.20614288	0.0002266157	4.2364324E-06		71.765478	0.066903026	0.0002278973	0.000002732
562.182			5.3468559E-06	1.3343743		73.748329	0.10151768	0.0002305172	0.000004348		62.522347	0.051728655	0.000221987	1.2885284E-06		71.772186	0.26159204	0.0002258362	4.6491987E-06		78.635034	0.13054637	0.0002151775	3.201419E-06		75.968251	0.20614791	0.0002265592	0.000004241		71.771705	0.066844316	0.0002278128	2.7335252E-06
562.636			5.3888732E-06	1.3343584		73.73866	0.10184182	0.0002305286	4.3552702E-06		62.461084	0.051568126	0.000221691	1.2827314E-06		71.809264	0.26166522	0.0002259364	4.6595049E-06		78.661851	0.13074392	0.0002150951	3.2044642E-06		75.980501	0.20620814	0.0002265099	4.2461427E-06		71.844979	0.066826375	0.000227735	2.7353887E-06
563.091			0.000005435	1.3343425		73.73827	0.10231681	0.0002305523	4.3632515E-06		62.446481	0.051567392	0.0002213927	1.2767087E-06		71.740686	0.26131925	0.00022605	4.6710875E-06		78.694919	0.13094222	0.0002150182	3.2079265E-06		75.9482	0.20610222	0.0002264682	0.000004252		71.876963	0.066715945	0.0002276645	2.7375545E-06
563.545			0.000005497	1.3343267		73.752995	0.10283046	0.0002305884	4.371883E-06		62.370067	0.051463404	0.0002210968	1.270563E-06		71.798533	0.26146669	0.0002261761	0.000004684		78.762027	0.13112971	0.000214948	3.2117849E-06		75.970416	0.20623005	0.0002264352	4.2584065E-06		71.912843	0.066647513	0.0002276024	0.00000274
563.999			0.000005559	1.3343109		73.766814	0.10337184	0.0002306371	4.3811538E-06		62.371836	0.051539375	0.0002208057	1.2643589E-06		71.766948	0.26134116	0.0002263145	4.6983337E-06		78.75522	0.13119193	0.0002148853	0.000003216		76.021349	0.20640697	0.0002264112	4.2654861E-06		71.944443	0.066531075	0.0002275496	2.7427481E-06
564.454			5.6420881E-06	1.3342951		73.752062	0.10380661	0.0002306988	4.391055E-06		62.288402	0.051392124	0.0002205221	1.2581586E-06		71.738585	0.26122965	0.0002264651	4.7141155E-06		78.718847	0.1312457	0.000214831	3.2206877E-06		75.989221	0.20638599	0.0002263971	4.2732039E-06		71.937336	0.066402486	0.000227507	2.7457753E-06
564.908			5.7250802E-06	1.3342793		73.740811	0.10425713	0.0002307732	4.4015079E-06		62.243725	0.051346872	0.0002202504	1.2520597E-06		71.686686	0.26092746	0.0002266267	4.731222E-06		78.727827	0.13132234	0.0002147862	3.2256985E-06		76.018083	0.20654077	0.0002263934	4.2815041E-06		71.96921	0.066334459	0.0002274757	2.7490689E-06
565.362			5.8254038E-06	1.3342636		73.717553	0.10471669	0.0002308608	4.4124951E-06		62.191114	0.051226632	0.0002199933	1.2461113E-06		71.734631	0.26117351	0.0002267994	4.7495711E-06		78.746175	0.13148913	0.0002147518	3.2310648E-06		76.057068	0.20678643	0.000226401	4.2903726E-06		71.97072	0.066195098	0.0002274565	2.7526272E-06
565.817			5.9303627E-06	1.3342479		73.70794	0.10518585	0.0002309618	0.000004424		62.136225	0.051152355	0.0002197535	1.2403542E-06		71.656619	0.26079986	0.0002269829	0.000004769		78.729311	0.13160611	0.0002147286	3.2367808E-06		75.94823	0.20646873	0.0002264205	4.2997917E-06		71.986902	0.066098262	0.0002274504	2.7564502E-06
566.271			6.0477589E-06	1.3342323		73.649601	0.10549962	0.000231076	4.4359262E-06		62.092538	0.051130617	0.0002195352	1.2348558E-06		71.575039	0.26048981	0.0002271762	4.7893114E-06		78.75662	0.13179541	0.0002147177	3.2427999E-06		75.979083	0.20669902	0.0002264524	4.309673E-06		71.941776	0.06584525	0.0002274583	2.7605112E-06
566.725			6.1737094E-06	1.3342167		73.624009	0.10585885	0.0002312037	4.4482499E-06		62.022328	0.051017155	0.0002193411	1.2296335E-06		71.598167	0.26050957	0.0002273792	4.8101766E-06		78.740776	0.13189091	0.00021472	3.2491105E-06		75.972756	0.20673952	0.0002264976	0.00000432		71.996043	0.065846699	0.0002274813	2.7648079E-06
567.179			6.3077E-06	1.3342011		73.552611	0.10609311	0.0002313451	4.4609202E-06		61.985693	0.050905849	0.0002191745	1.2247051E-06		71.529576	0.26029035	0.0002275914	4.831338E-06		78.674553	0.13186604	0.0002147363	3.2556868E-06		75.943937	0.20675911	0.0002265567	4.3306593E-06		71.968825	0.065693978	0.0002275201	2.7693294E-06
567.633			0.000006454	1.3341856		73.51956	0.10642666	0.0002315005	4.4738844E-06		61.887904	0.050706136	0.0002190386	1.2200772E-06		71.422987	0.25986365	0.0002278123	4.852482E-06		78.656926	0.13198598	0.0002147678	3.2625015E-06		75.879175	0.20663713	0.0002266303	4.3416391E-06		71.93236	0.065595159	0.0002275758	2.774064E-06
568.087			6.6041329E-06	1.33417		73.460777	0.10669949	0.0002316698	4.4870891E-06		61.803698	0.050568739	0.0002189366	1.2157457E-06		71.366933	0.25968743	0.0002280417	4.8732889E-06		78.674584	0.13213445	0.0002148152	3.2695262E-06		75.831382	0.20653929	0.0002267193	4.352854E-06		71.895227	0.065369546	0.0002276493	0.000002779
568.541			0.00000677	1.3341546		73.397564	0.10695252	0.0002318533	4.500481E-06		61.768393	0.050512788	0.0002188718	1.2116978E-06		71.332827	0.25960872	0.0002282789	4.8934485E-06		78.647069	0.13209366	0.0002148796	3.2767322E-06		75.832003	0.20667434	0.0002268241	4.3642353E-06		71.874411	0.065220184	0.0002277416	2.7841251E-06
568.995			6.9359279E-06	1.3341391		73.343819	0.10718719	0.0002320512	0.000004514		61.712278	0.050425353	0.0002188473	1.2079148E-06		71.229729	0.25927813	0.0002285236	4.9126773E-06		78.591267	0.13214932	0.0002149618	3.2840913E-06		75.751841	0.20651786	0.0002269456	4.3757161E-06		71.820458	0.065029545	0.0002278537	2.7894277E-06
569.449			7.1203305E-06	1.3341237		73.256651	0.10732494	0.0002322635	4.5276203E-06		61.609132	0.050174537	0.0002188664	1.2043752E-06		71.170727	0.25905654	0.0002287754	4.9307381E-06		78.514193	0.13209388	0.0002150629	3.2915763E-06		75.658947	0.20637312	0.0002270844	4.3872337E-06		71.735913	0.064787631	0.0002279863	2.794896E-06
569.903			7.3049392E-06	1.3341083		73.184775	0.10743688	0.0002324905	4.541272E-06		61.528763	0.050029352	0.0002189323	1.2010588E-06		71.059356	0.2586514	0.0002290338	4.9474602E-06		78.450829	0.13211587	0.0002151836	3.2991626E-06		75.602232	0.20632374	0.0002272411	4.3987326E-06		71.747826	0.064703018	0.0002281406	2.8005191E-06
570.357			7.501724E-06	1.3340929		73.073256	0.10747249	0.0002327322	4.5549198E-06		61.460994	0.049874133	0.0002190478	0.000001198		71.018941	0.25861356	0.0002292982	4.9627826E-06		78.404034	0.13212924	0.000215325	3.3068266E-06		75.493967	0.20608314	0.0002274164	4.4101667E-06		71.606695	0.064365219	0.0002283172	2.8062848E-06
570.811			7.7018173E-06	1.3340776		73.060964	0.10777756	0.000232987	4.568501E-06		61.414898	0.049796439	0.0002192116	1.195058E-06		70.969665	0.25840582	0.0002295671	4.976922E-06		78.287662	0.13199119	0.0002154858	3.31453E-06		75.513302	0.20619966	0.000227609	4.4214924E-06		71.571969	0.064265602	0.0002285151	2.8121605E-06
571.265			7.9034944E-06	1.3340623		72.943044	0.10774234	0.0002332527	4.5819433E-06		61.350777	0.049672523	0.0002194199	1.1923992E-06		70.843837	0.25799486	0.0002298383	4.9902415E-06		78.22281	0.13185566	0.0002156644	3.3222275E-06		75.381608	0.20592398	0.0002278169	4.43267E-06		71.570468	0.064209802	0.0002287319	2.8181028E-06
571.719			8.1063012E-06	1.3340471		72.895508	0.1078619	0.0002335271	4.5951755E-06		61.258882	0.0494984	0.0002196692	0.00000119		70.813409	0.25790048	0.0002301095	5.0031092E-06		78.125041	0.13178462	0.0002158587	3.329875E-06		75.351653	0.20588864	0.0002280381	4.443664E-06		71.457273	0.064003342	0.0002289655	2.8240689E-06
572.173			8.3043322E-06	1.3340318		72.789863	0.10781652	0.0002338078	4.608126E-06		61.193915	0.049331826	0.0002199558	1.1879269E-06		70.688528	0.25753301	0.0002303786	5.0158687E-06		78.036633	0.131693	0.0002160668	3.3374287E-06		75.234134	0.20563212	0.0002282705	4.4544395E-06		71.38828	0.063818045	0.0002292136	0.00000283
572.627			8.4946058E-06	1.3340166		72.748436	0.10794441	0.0002340925	4.6207219E-06		61.164209	0.049232008	0.000220276	1.1861995E-06		70.659123	0.25743275	0.0002306434	5.0288155E-06		77.94883	0.13151374	0.000216287	3.3448446E-06		75.211055	0.20565586	0.0002285122	0.000004465		71.313842	0.06374519	0.0002294742	2.8359007E-06
573.08			8.6795466E-06	1.3340015		72.67433	0.10795968	0.0002343784	4.6328608E-06		61.14005	0.049137841	0.0002206254	1.1848749E-06		70.547464	0.25709462	0.0002309012	5.0421484E-06		77.936329	0.13150718	0.0002165166	3.3520614E-06		75.081695	0.20529367	0.0002287604	4.4751618E-06		71.242066	0.063680981	0.0002297442	2.8416675E-06
573.534			8.8419342E-06	1.3339863		72.581562	0.10781596	0.0002346644	4.644517E-06		61.090811	0.049031379	0.0002210018	0.000001184		70.487191	0.25695117	0.0002311508	5.0560748E-06		77.875344	0.13139104	0.000216755	3.3590638E-06		74.998431	0.20513147	0.0002290142	0.000004485		71.177363	0.063518261	0.0002300228	2.8472981E-06
573.988			9.0043218E-06	1.3339712		72.554558	0.10789087	0.0002349475	4.6555791E-06		61.034058	0.048855786	0.0002214009	1.1835928E-06		70.434373	0.25677939	0.0002313896	5.0706264E-06		77.790359	0.13114217	0.0002169996	3.3657857E-06		74.963556	0.20504276	0.0002292711	4.4945219E-06		71.084786	0.063372393	0.0002303071	2.8527347E-06
574.441			9.1242491E-06	1.3339562		72.455474	0.10771964	0.000235225	4.6659363E-06		61.042458	0.048845298	0.000221818	1.1837115E-06		70.415156	0.25683216	0.0002316149	5.0857381E-06		77.675364	0.13090093	0.0002172481	3.3721605E-06		74.861056	0.20476058	0.0002295284	4.5035164E-06		71.03091	0.06327629	0.0002305943	2.857921E-06
574.895			9.2432928E-06	1.3339411		72.407044	0.10764598	0.0002354957	4.6755407E-06		60.987998	0.048710708	0.0002222514	1.184374E-06		70.380427	0.25677121	0.0002318254	5.1013559E-06		77.67955	0.13088395	0.0002174995	3.3781607E-06		74.838148	0.20468245	0.0002297853	0.000004512		70.991152	0.063234064	0.0002308834	2.8628335E-06
575.349			9.3188826E-06	1.3339261		72.395635	0.1077274	0.0002357568	4.6842698E-06		60.985501	0.048662881	0.0002226965	1.1855972E-06		70.331067	0.25658749	0.0002320184	5.1172432E-06		77.607291	0.13072911	0.0002177516	3.3837127E-06		74.82218	0.20464381	0.0002300391	4.5198365E-06		70.955431	0.063218573	0.0002311716	2.8674133E-06
575.802			9.3812612E-06	1.3339111		72.314517	0.10755224	0.0002360054	0.000004692		60.994387	0.048619847	0.0002231485	1.1873836E-06		70.280737	0.25652579	0.0002321915	5.13309E-06		77.557542	0.13055933	0.0002180018	3.3887437E-06		74.761239	0.20446124	0.0002302873	4.5269453E-06		70.909216	0.063150534	0.0002314561	2.8716032E-06
576.256			9.4098037E-06	1.3338962		72.34361	0.10771831	0.0002362403	4.6986696E-06		61.042144	0.048669011	0.000223606	1.189738E-06		70.368459	0.25687804	0.0002323432	5.1486359E-06		77.51205	0.13045876	0.0002182493	3.3932105E-06		74.765203	0.20444038	0.0002305288	4.5332424E-06		70.880872	0.063171915	0.0002317359	2.8753728E-06
576.709			9.4120646E-06	1.3338813		72.344682	0.10779872	0.0002364583	4.7041257E-06		61.067323	0.048706606	0.0002240631	1.1926375E-06		70.323435	0.25673144	0.0002324706	5.163448E-06		77.536584	0.13037284	0.0002184911	0.000003397		74.759989	0.20435186	0.0002307607	4.5385865E-06		70.841008	0.063190759	0.0002320075	2.8786558E-06
577.163			9.3922121E-06	1.3338664		72.344705	0.10785337	0.000236658	4.7082815E-06		61.108995	0.048747326	0.0002245184	1.1960731E-06		70.327573	0.25675836	0.0002325722	5.1772157E-06		77.547723	0.13026278	0.0002187265	3.4001354E-06		74.715794	0.20416029	0.0002309818	4.5428797E-06		70.859161	0.063297987	0.00023227	2.8814161E-06
577.616			0.000009333	1.3338515		72.376974	0.10797943	0.0002368362	0.000004711		61.137881	0.048731124	0.000224966	0.0000012		70.447856	0.25728238	0.0002326452	5.1895211E-06		77.571953	0.13021547	0.0002189525	3.4024537E-06		74.78792	0.20428977	0.0002311893	0.000004546		70.852233	0.063372988	0.00023252	2.8835906E-06
578.07			0.000009264	1.3338367		72.405919	0.10806293	0.0002369915	4.7121819E-06		61.218469	0.048845252	0.0002254044	1.2044017E-06		70.417682	0.25716919	0.0002326878	5.2001104E-06		77.590356	0.13006495	0.0002191682	3.4039169E-06		74.786674	0.20421788	0.0002313818	4.5477596E-06		70.874137	0.063515248	0.0002327564	2.8851374E-06
578.523			9.1419137E-06	1.3338219		72.438621	0.10807395	0.0002371209	4.7116981E-06		61.230834	0.048775942	0.000225828	1.2092178E-06		70.481694	0.25743551	0.0002326977	5.2087164E-06		77.57961	0.12987452	0.0002193707	3.4044442E-06		74.895733	0.20444558	0.0002315567	4.5480896E-06		70.889302	0.063703577	0.000232976	0.000002886
578.977			9.0196043E-06	1.3338071		72.552226	0.10833068	0.0002372227	4.7094331E-06		61.346687	0.048960752	0.000226235	1.2144291E-06		70.599323	0.25794719	0.0002326728	5.2152845E-06		77.687473	0.12988727	0.0002195591	0.000003404		74.942284	0.20451926	0.0002317125	4.5468373E-06		70.949691	0.063951152	0.0002331775	2.8861252E-06
579.43			8.8366264E-06	1.3337924		72.643281	0.10856464	0.0002372942	4.7052854E-06		61.412613	0.04902499	0.00022662	0.00000122		70.669943	0.25820476	0.0002326108	5.2198672E-06		77.770799	0.12987689	0.0002197306	3.4024036E-06		74.994823	0.20457161	0.0002318466	4.5438825E-06		70.986727	0.064175885	0.0002333578	2.8854667E-06
579.883			8.650389E-06	1.3337777		72.732534	0.1087521	0.0002373334	4.6991465E-06		61.505268	0.04912663	0.0002269802	1.2258236E-06		70.781814	0.25859442	0.0002325098	5.2227877E-06		77.887915	0.12987953	0.0002198838	3.3996942E-06		75.073468	0.20466577	0.0002319574	4.5391073E-06		71.110068	0.064511895	0.0002335153	0.000002884
580.337			8.4173896E-06	1.333763		72.839479	0.10891398	0.0002373381	4.6909136E-06		61.620342	0.049290589	0.0002273129	0.000001232		70.950415	0.25921364	0.0002323673	5.2246526E-06		77.919938	0.12975541	0.0002200173	3.3957668E-06		75.197989	0.20486596	0.000232043	4.532405E-06		71.147805	0.06465687	0.0002336481	2.8815967E-06
580.79			8.1688466E-06	1.3337484		72.984298	0.1092112	0.0002373092	4.6807099E-06		61.695106	0.049332001	0.000227616	1.2383437E-06		71.011743	0.25945213	0.0002321856	5.2264885E-06		78.026304	0.12967908	0.0002201302	3.3906792E-06		75.316571	0.20508281	0.0002321034	4.5238862E-06		71.274301	0.064988903	0.0002337555	2.8783717E-06
581.243			7.8949259E-06	1.3337338		73.104073	0.10945086	0.000237249	4.6687052E-06		61.851662	0.049587235	0.0002278907	1.2449412E-06		71.121451	0.25984608	0.0002319676	5.2294998E-06		78.21727	0.12975295	0.0002202238	3.3845229E-06		75.48603	0.20537421	0.0002321401	4.5137216E-06		71.385618	0.065340448	0.0002338391	2.8743596E-06
581.696			7.5990739E-06	1.3337192		73.227371	0.10971455	0.00023716	4.6550884E-06		61.924738	0.04968667	0.0002281379	1.251739E-06		71.28745	0.26045022	0.0002317168	5.234829E-06		78.294029	0.12971577	0.0002202989	3.3773998E-06		75.579955	0.20545075	0.0002321543	4.5021016E-06		71.521127	0.065646125	0.0002338999	2.8696265E-06
582.149			7.2937063E-06	1.3337046		73.35818	0.10999181	0.0002370444	0.00000464		62.014987	0.04979518	0.0002283583	1.2587207E-06		71.427421	0.2609985	0.0002314364	5.2434814E-06		78.436729	0.12970577	0.0002203563	3.3694126E-06		75.768111	0.20581221	0.0002321476	4.489218E-06		71.706524	0.066143974	0.000233939	2.8642389E-06
582.603			6.9682073E-06	1.3336901		73.587415	0.11053169	0.0002369043	4.6237319E-06		62.128857	0.050041006	0.000228553	1.2658872E-06		71.578995	0.26149364	0.0002311293	5.2562918E-06		78.549513	0.12976144	0.0002203971	3.3606435E-06		75.874821	0.20593994	0.0002321211	4.4752287E-06		71.803747	0.066422713	0.0002339575	2.8582493E-06
583.056			6.642137E-06	1.3336756		73.70152	0.11072429	0.0002367426	4.6063938E-06		62.255516	0.050253343	0.0002287218	1.2731908E-06		71.696389	0.26188301	0.0002308001	5.2737484E-06		78.774104	0.12988273	0.0002204217	3.3512326E-06		76.069928	0.20627369	0.0002320763	4.4603803E-06		71.939716	0.066860689	0.0002339565	2.8517502E-06
583.509			6.3069328E-06	1.3336611		73.89788	0.11114792	0.0002365616	4.5881736E-06		62.36965	0.050423568	0.0002288659	1.2806277E-06		71.863883	0.2625197	0.0002304515	5.2961228E-06		78.939005	0.12998112	0.0002204312	3.3412606E-06		76.221435	0.20651863	0.0002320145	4.4448194E-06		72.115858	0.067330719	0.000233937	2.8447942E-06
583.962			5.9717287E-06	1.3336467		74.05817	0.11146751	0.0002363634	4.5692389E-06		62.457821	0.050594884	0.000228986	1.2881743E-06		72.032026	0.26308814	0.000230087	5.3233462E-06		79.126161	0.13007001	0.0002204265	3.3308242E-06		76.377196	0.20668073	0.0002319371	4.428712E-06		72.234915	0.067619894	0.0002339002	2.8374458E-06
584.415			0.000005644	1.3336323		74.179021	0.11165981	0.0002361506	4.549749E-06		62.575389	0.050842661	0.0002290828	1.295801E-06		72.118416	0.26332586	0.0002297099	0.000005355		79.295143	0.13011417	0.0002204083	0.00000332		76.585179	0.20703195	0.0002318454	4.4122124E-06		72.411296	0.068019622	0.0002338472	2.8297684E-06
584.868			5.3170555E-06	1.3336179		74.315119	0.11185217	0.0002359254	4.5298544E-06		62.676282	0.05099401	0.0002291571	1.3034715E-06		72.334402	0.26406	0.0002293235	5.3904717E-06		79.439797	0.13011388	0.0002203775	3.3089285E-06		76.702423	0.20710826	0.0002317408	4.3954614E-06		72.596784	0.068451812	0.000233779	2.8218244E-06
585.321			0.000005007	1.3336035		74.50111	0.11221522	0.0002356902	4.5096969E-06		62.781016	0.05122306	0.0002292096	1.3111425E-06		72.440009	0.26439913	0.0002289312	5.4286943E-06		79.651654	0.13029944	0.0002203349	3.2976452E-06		76.873703	0.20730579	0.0002316246	4.3785862E-06		72.714966	0.068753196	0.0002336968	2.8136751E-06
585.774			4.7039422E-06	1.3335892		74.688652	0.11254041	0.0002354474	4.4894097E-06		62.858214	0.051290132	0.0002292409	1.3187633E-06		72.570129	0.26472334	0.0002285365	5.4684741E-06		79.86783	0.13057142	0.0002202815	3.2862494E-06		77.080473	0.20770328	0.0002314981	4.3617002E-06		72.948206	0.069310376	0.0002336017	2.8053805E-06
586.227			4.414649E-06	1.3335749		74.835353	0.11273053	0.0002351993	4.469118E-06		62.949419	0.051460311	0.0002292518	1.3262759E-06		72.685401	0.2650493	0.0002281426	5.5083967E-06		80.043937	0.13075096	0.000220218	3.2748196E-06		77.231756	0.20784786	0.0002313628	4.3449034E-06		73.100761	0.069710161	0.0002334947	0.000002797
586.68			4.1390732E-06	1.3335606		74.986617	0.11296661	0.0002349484	4.4489401E-06		63.032806	0.051542171	0.0002292431	1.3336154E-06		72.853375	0.26558136	0.000227753	5.5469129E-06		80.162348	0.13076134	0.0002201453	3.2634308E-06		77.373065	0.20801224	0.0002312199	4.328284E-06		73.270182	0.070099866	0.0002333769	2.78859E-06
587.133			3.8717268E-06	1.3335464		75.149226	0.11322588	0.0002346969	0.000004429		63.082475	0.051635084	0.0002292153	1.3407105E-06		72.9851	0.26599953	0.0002273711	5.5824024E-06		80.309545	0.13082717	0.0002200642	3.2521548E-06		77.590817	0.20837127	0.0002310709	4.31192E-06		73.470343	0.070526937	0.0002332496	2.7802089E-06
587.585			3.6247269E-06	1.3335322		75.295885	0.11341763	0.0002344478	4.4094183E-06		63.121623	0.051643332	0.0002291694	1.3474699E-06		73.067957	0.26621641	0.0002270009	5.6131793E-06		80.508672	0.13092619	0.0002199757	3.2410853E-06		77.690997	0.20835959	0.0002309173	4.2959171E-06		73.588565	0.070728925	0.0002331139	2.7719305E-06
588.038			3.3795768E-06	1.333518		75.44543	0.11358511	0.0002342024	4.3902495E-06		63.230014	0.051903506	0.0002291058	1.3538421E-06		73.232185	0.26668463	0.0002266443	5.6378271E-06		80.655968	0.13102622	0.0002198804	3.2302409E-06		77.883099	0.20870227	0.00023076	4.2802706E-06		73.740195	0.071086312	0.0002329705	2.763774E-06
588.491			3.1605971E-06	1.3335038		75.552625	0.11365523	0.0002339635	4.3716384E-06		63.236501	0.051955707	0.0002290254	1.3597273E-06		73.367597	0.26715704	0.0002263055	5.6548627E-06		80.802982	0.13126789	0.0002197792	3.2197132E-06		77.927235	0.20838327	0.0002306004	4.265083E-06		73.849063	0.071266716	0.0002328207	2.7558134E-06
588.944			2.9416173E-06	1.3334897		75.611128	0.11347225	0.0002337336	4.3537026E-06		63.319363	0.052132836	0.0002289288	0.000001365		73.378803	0.26718977	0.0002259877	5.6631093E-06		80.946747	0.13142871	0.0002196731	3.2095696E-06		78.123321	0.20867824	0.0002304401	4.2504253E-06		74.041658	0.07173029	0.0002326657	2.7481043E-06
589.396			2.748564E-06	1.3334756		75.778095	0.11366118	0.0002335154	4.3366066E-06		63.361278	0.052234925	0.0002288171	1.3696805E-06		73.516363	0.26751777	0.0002256951	5.6617345E-06		81.135916	0.13158281	0.000219563	3.1999003E-06		78.2404	0.20867006	0.0002302807	4.2364095E-06		74.179984	0.071994855	0.0002325068	2.7407191E-06
589.849			2.5586895E-06	1.3334615		75.847468	0.1135513	0.0002333104	4.3204168E-06		63.378313	0.052247734	0.0002286905	1.3735875E-06		73.631359	0.26783226	0.0002254297	5.6503299E-06		81.214697	0.13165849	0.0002194493	3.1907351E-06		78.30376	0.20855175	0.0002301228	4.2230718E-06		74.303336	0.072184794	0.0002323445	2.7336826E-06
590.302			2.3881062E-06	1.3334474		75.952295	0.113575	0.0002331212	4.3053265E-06		63.38545	0.052293349	0.0002285498	1.3766725E-06		73.661709	0.26774766	0.0002251952	5.6291584E-06		81.342918	0.13178978	0.0002193331	3.1821693E-06		78.566623	0.20903617	0.0002299682	4.2105603E-06		74.445574	0.072402841	0.0002321801	2.727067E-06
590.754			2.2275237E-06	1.3334334		76.046591	0.11345947	0.0002329487	4.2914456E-06		63.411176	0.052452964	0.0002283966	1.3789314E-06		73.780864	0.26807554	0.0002249923	5.6003885E-06		81.523468	0.13207409	0.0002192153	3.1742414E-06		78.637516	0.20889935	0.0002298175	0.000004199		74.518637	0.07244414	0.0002320148	2.7208993E-06
591.207			2.0784292E-06	1.3334194		76.137759	0.11340767	0.0002327912	4.2787379E-06		63.416463	0.052466197	0.0002282311	1.3804293E-06		73.845153	0.2681693	0.000224818	5.5671711E-06		81.71128	0.13239454	0.0002190955	3.1669027E-06		78.720043	0.20881235	0.00022967	4.188303E-06		74.720361	0.072715094	0.0002318481	2.7151371E-06
591.659			1.9437074E-06	1.3334055		76.283377	0.11345399	0.0002326485	4.2672836E-06		63.481428	0.052643585	0.0002280554	1.3812208E-06		73.906838	0.26815794	0.0002246711	5.5330854E-06		81.752365	0.1325822	0.0002189746	3.160174E-06		78.740543	0.20856778	0.0002295264	4.1786421E-06		74.805625	0.072816519	0.0002316811	2.7097909E-06
592.112			1.8141681E-06	1.3333915		76.351467	0.11331717	0.0002325191	4.2570503E-06		63.50364	0.052759263	0.0002278697	1.3813743E-06		73.942213	0.26821321	0.000224549	5.5014189E-06		81.861167	0.13278444	0.0002188525	0.000003154		78.921876	0.20875164	0.0002293859	0.00000417		74.951427	0.073062619	0.0002315135	2.7048224E-06
592.564			1.7015641E-06	1.3333776		76.400244	0.11310511	0.0002324027	4.2480895E-06		63.516013	0.052822672	0.000227676	0.000001381		73.992641	0.26829425	0.0002244503	5.4755779E-06		81.957026	0.1329527	0.00021873	3.1484375E-06		79.009928	0.20869883	0.000229249	4.1624263E-06		75.044052	0.073137582	0.0002313465	2.7002383E-06
593.017			1.5894009E-06	1.3333637		76.506427	0.11299154	0.0002322979	4.2403524E-06		63.528431	0.05288717	0.0002274747	0.00000138		74.052667	0.2683212	0.0002243724	5.4584005E-06		82.162004	0.13331211	0.0002186068	3.1434044E-06		79.112369	0.20867203	0.000229115	4.1559288E-06		75.143335	0.073279326	0.0002311795	0.000002696
593.469			1.4951436E-06	1.3333499		76.539154	0.11267821	0.0002322043	4.2338451E-06		63.4946	0.052797871	0.0002272677	1.3786692E-06		74.127341	0.26850322	0.0002243138	5.452426E-06		82.253804	0.13354992	0.0002184838	3.138918E-06		79.209484	0.20871803	0.0002289845	4.1505265E-06		75.190483	0.073307602	0.0002310139	2.6921161E-06
593.922			1.4006777E-06	1.333336		76.600476	0.11239454	0.0002321206	4.22849E-06		63.537805	0.052872443	0.0002270553	1.3769306E-06		74.150816	0.26842839	0.0002242721	5.4594744E-06		82.266035	0.13355384	0.0002183609	3.1349346E-06		79.27809	0.208634	0.0002288567	4.1461696E-06		75.342739	0.073495578	0.0002308491	2.6885436E-06
594.374			1.3184601E-06	1.3333222		76.693892	0.11224551	0.0002320463	4.2242409E-06		63.521977	0.052881752	0.0002268395	1.3748843E-06		74.149797	0.26835505	0.0002242456	5.4806206E-06		82.384134	0.13387954	0.0002182388	3.1314427E-06		79.325939	0.20849496	0.0002287322	4.1428259E-06		75.409855	0.073424986	0.0002306863	2.6852803E-06
594.827			1.2385772E-06	1.3333084		76.693768	0.11182727	0.0002319802	0.000004221		63.501241	0.052938391	0.0002266206	1.37258E-06		74.225585	0.26853873	0.0002242322	5.516259E-06		82.412849	0.13403208	0.0002181174	3.1283919E-06		79.371649	0.208336	0.0002286102	4.1404019E-06		75.503837	0.07344913	0.0002305251	2.6822896E-06
595.279			1.1657859E-06	1.3332947		76.737744	0.11159048	0.0002319216	4.2186368E-06		63.505452	0.052958944	0.0002264007	1.3700823E-06		74.243485	0.26848711	0.0002242298	5.5657064E-06		82.538679	0.13422456	0.0002179974	3.1257547E-06		79.455485	0.20831615	0.0002284914	4.1388041E-06		75.580825	0.073344251	0.0002303667	2.6795608E-06
595.731			1.0972826E-06	1.333281		76.840131	0.11141762	0.0002318696	4.2170537E-06		63.48447	0.052933882	0.0002261805	1.3674365E-06		74.299727	0.26853819	0.0002242365	5.627707E-06		82.582028	0.13439433	0.0002178791	3.1234777E-06		79.56011	0.20835727	0.0002283752	4.1378978E-06		75.662231	0.07346085	0.000230211	2.6770613E-06
596.183			1.0327224E-06	1.3332673		76.868198	0.11102666	0.0002318233	4.2161029E-06		63.479452	0.052996384	0.0002259609	1.3646876E-06		74.324434	0.26850696	0.0002242503	5.7002258E-06		82.689188	0.13469477	0.0002177626	3.121509E-06		79.622612	0.20826049	0.0002282617	4.1375338E-06		75.728942	0.073451591	0.0002300585	2.6747635E-06
596.636			9.7382834E-07	1.3332536		76.857535	0.11060531	0.0002317817	4.2156417E-06		63.446456	0.052945999	0.0002257429	1.3618699E-06		74.325811	0.26838477	0.0002242692	5.7808052E-06		82.761317	0.13498232	0.000217648	3.1197888E-06		79.636381	0.20804595	0.0002281504	4.1375465E-06		75.847755	0.073548464	0.0002299091	2.6726342E-06
597.088			9.167664E-07	1.3332399		76.893141	0.11030294	0.0002317441	4.2155304E-06		63.450027	0.053032327	0.0002255283	0.000001359		74.334985	0.26840957	0.0002242912	0.000005866		82.790052	0.1352036	0.0002175362	3.1182646E-06		79.700191	0.20795381	0.0002280419	4.1377588E-06		75.889872	0.07345894	0.0002297639	2.6706525E-06
597.54			8.6674492E-07	1.3332263		76.94243	0.11005951	0.0002317096	4.2156348E-06		63.445725	0.053074678	0.000225318	1.3561978E-06		74.42228	0.26870117	0.0002243142	5.9523951E-06		82.863314	0.13543846	0.0002174273	3.1168698E-06		79.748621	0.20778034	0.0002279356	0.000004138		75.971764	0.073506899	0.0002296229	2.6687826E-06
597.992			8.1672344E-07	1.3332127		76.979109	0.1097211	0.0002316772	4.2158388E-06		63.42553	0.05307351	0.000225113	1.3533958E-06		74.415276	0.26863144	0.0002243364	6.036417E-06		82.928039	0.13567048	0.0002173215	3.115541E-06		79.761236	0.20757811	0.0002278317	4.1380611E-06		75.99783	0.073344991	0.0002294865	0.000002667
598.444			7.7430394E-07	1.3331992		77.023111	0.10942554	0.0002316461	4.216054E-06		63.446001	0.053145048	0.0002249145	1.3506496E-06		74.442348	0.26877638	0.0002243557	6.1142325E-06		83.007621	0.13587157	0.0002172192	3.1142154E-06		79.811145	0.20753161	0.0002277299	4.1378097E-06		76.103328	0.073455253	0.0002293552	2.6652528E-06
598.896			0.000000732	1.3331856		77.064237	0.10911926	0.0002316154	4.2162298E-06		63.379758	0.052985841	0.0002247237	0.000001348		74.466481	0.2687209	0.0002243701	0.000006182		83.024473	0.13605205	0.0002171207	3.112833E-06		79.879877	0.20743112	0.0002276303	4.1370943E-06		76.131671	0.073429555	0.0002292292	2.6635311E-06
599.349			6.9484053E-07	1.3331721		77.025946	0.10862994	0.0002315841	4.2163666E-06		63.382429	0.053072891	0.0002245412	1.3454046E-06		74.403676	0.26843867	0.0002243776	6.2362317E-06		83.140326	0.13629893	0.0002170261	3.1113352E-06		79.925861	0.20740376	0.0002275324	4.1358049E-06		76.271623	0.073501644	0.0002291086	2.6617948E-06
599.801			6.5928644E-07	1.3331586		77.116747	0.10847638	0.0002315516	4.2165278E-06		63.346556	0.0530271	0.000224369	0.000001343		74.499441	0.26879295	0.0002243762	0.000006273		83.153251	0.13640324	0.0002169361	3.1096808E-06		79.935687	0.20718585	0.0002274366	4.1338886E-06		76.300225	0.073433542	0.0002289944	0.00000266
600.253			0.000000627	1.3331451		77.129553	0.10816522	0.0002315169	4.2168586E-06		63.318664	0.052980179	0.0002242078	1.3406394E-06		74.457377	0.26862149	0.000224364	6.2892897E-06		83.186932	0.13666779	0.0002168509	3.1078313E-06		80.01114	0.20717151	0.0002273427	4.1313533E-06		76.365264	0.07338102	0.0002288867	2.6581934E-06
600.705			5.9716757E-07	1.3331317		77.13874	0.10783534	0.0002314797	4.2176322E-06		63.316281	0.053023361	0.0002240579	1.3384696E-06		74.511032	0.26889181	0.0002243406	6.2841574E-06		83.273032	0.13693954	0.0002167703	3.1058026E-06		80.010849	0.20701089	0.0002272506	4.1284021E-06		76.385552	0.073151826	0.0002287854	2.6563012E-06
601.157			5.6911421E-07	1.3331182		77.169188	0.10760064	0.0002314399	4.2191839E-06		63.298493	0.052986772	0.0002239185	1.3364348E-06		74.546639	0.26901644	0.0002243067	6.2587959E-06		83.297712	0.13705493	0.000216694	3.1036521E-06		80.017174	0.20675714	0.0002271601	4.1253756E-06		76.450934	0.073196122	0.0002286899	2.6543665E-06
601.608			5.443802E-07	1.3331049		77.241501	0.10752878	0.000231398	4.2218202E-06		63.237598	0.052891458	0.0002237895	1.3345346E-06		74.471648	0.26876604	0.0002242632	0.000006215		83.359071	0.13728654	0.0002166216	3.1014449E-06		80.125759	0.20690329	0.0002270713	4.1226169E-06		76.449518	0.073115527	0.0002286002	2.6524139E-06
602.06			5.201605E-07	1.3330915		77.261681	0.10730551	0.0002313536	4.2258209E-06		63.255843	0.052956164	0.0002236695	1.332759E-06		74.552658	0.26904978	0.0002242107	6.1544236E-06		83.430162	0.13752973	0.0002165526	3.0992298E-06		80.125685	0.20674604	0.0002269839	4.1204244E-06		76.492783	0.073157452	0.0002285153	2.6504543E-06
602.512			4.9965932E-07	1.3330781		77.190128	0.10683656	0.0002313072	4.2313871E-06		63.221443	0.052879712	0.0002235583	1.3311131E-06		74.555365	0.26915445	0.0002241502	6.0794284E-06		83.434068	0.13751018	0.0002164865	3.0970657E-06		80.212353	0.20688712	0.0002268979	4.1190735E-06		76.595807	0.073312066	0.0002284349	2.6485107E-06
602.964			4.7915814E-07	1.3330648		77.261639	0.10678611	0.0002312586	4.2386471E-06		63.17686	0.052812978	0.0002234552	1.3295983E-06		74.460447	0.26884941	0.0002240824	5.9923351E-06		83.447337	0.13762217	0.0002164231	0.000003095		80.269767	0.20691373	0.0002268133	4.1187789E-06		76.569408	0.073219966	0.0002283587	2.6466E-06
603.416			4.6194136E-07	1.3330515		77.265653	0.10652321	0.0002312081	4.2476416E-06		63.157525	0.052796957	0.0002233597	1.3282163E-06		74.481799	0.2690132	0.0002240081	5.8956115E-06		83.508348	0.13774505	0.0002163618	3.0930714E-06		80.232358	0.20661092	0.0002267299	4.1196921E-06		76.665786	0.073368491	0.0002282862	2.6447366E-06
603.868			0.000000445	1.3330382		77.264558	0.10629702	0.0002311558	4.2583166E-06		63.136873	0.052810224	0.0002232711	0.000001327		74.536974	0.26935335	0.0002239282	5.7917861E-06		83.560037	0.13795125	0.0002163022	3.0913084E-06		80.270832	0.20654821	0.0002266476	4.1218975E-06		76.710101	0.073372753	0.0002282169	2.642932E-06
604.319			4.3012137E-07	1.333025		77.312227	0.10620752	0.0002311019	4.2704929E-06		63.119646	0.052781586	0.0002231891	1.3258537E-06		74.534275	0.26949086	0.0002238436	5.6836384E-06		83.592202	0.13807208	0.0002162442	3.0897318E-06		80.31707	0.20649956	0.0002265667	4.1254025E-06		76.7412	0.0732869	0.0002281505	2.6411985E-06
604.771			0.000000416	1.3330118		77.322625	0.10608856	0.0002310461	0.000004284		63.123787	0.052814606	0.0002231125	1.324867E-06		74.537051	0.26967416	0.0002237547	5.5731725E-06		83.65843	0.13823613	0.000216187	3.0883406E-06		80.318132	0.20628879	0.0002264865	4.130176E-06		76.802965	0.073368069	0.0002280862	2.6395335E-06
605.223			0.000000403	1.3329986		77.355977	0.10615089	0.0002309889	4.2984112E-06		63.06869	0.052744804	0.0002230411	0.000001324		74.550067	0.26988938	0.0002236627	0.000005463		83.671723	0.1382502	0.0002161302	3.0871335E-06		80.262475	0.20593752	0.0002264073	4.1361088E-06		76.795256	0.073327443	0.0002280238	2.6379429E-06
605.674			3.9114961E-07	1.3329854		77.346039	0.10603247	0.0002309303	4.3133385E-06		63.021383	0.052654775	0.0002229743	1.3232601E-06		74.547621	0.27006958	0.0002235684	5.3555823E-06		83.70083	0.13833918	0.0002160737	3.086097E-06		80.341049	0.20600663	0.0002263291	0.000004143		76.85547	0.073289405	0.000227963	2.6364286E-06
606.126			3.7975237E-07	1.3329723		77.344932	0.10602582	0.0002308703	4.3283379E-06		63.038024	0.052771176	0.0002229112	1.3226188E-06		74.546248	0.27027357	0.0002234723	5.2523986E-06		83.718459	0.13843483	0.0002160168	3.0852017E-06		80.356302	0.20584519	0.0002262515	4.150821E-06		76.862105	0.073261064	0.000227903	0.000002635
606.578			3.6965903E-07	1.3329591		77.414994	0.10625734	0.000230809	4.3428305E-06		62.997429	0.052708035	0.0002228514	1.3220686E-06		74.57025	0.27049676	0.0002233753	5.155372E-06		83.816954	0.13868971	0.0002159592	3.0844175E-06		80.438062	0.20597838	0.0002261745	4.15926E-06		76.971292	0.073466237	0.0002278435	2.6335935E-06
607.029			3.596841E-07	1.332946		77.350351	0.10603804	0.0002307467	4.3562025E-06		62.976278	0.052719616	0.0002227943	1.3215934E-06		74.510315	0.27056455	0.0002232786	0.000005066		83.873225	0.13885525	0.0002159005	3.0837081E-06		80.420254	0.20573922	0.0002260983	4.1681669E-06		76.98334	0.073554767	0.0002277841	2.6322644E-06
607.481			3.5108837E-07	1.3329329		77.43749	0.10636579	0.0002306833	4.3679071E-06		63.005317	0.05280108	0.0002227392	1.3211713E-06		74.52581	0.27079458	0.0002231824	4.9848157E-06		83.862366	0.13889307	0.0002158402	0.000003083		80.465213	0.20575226	0.0002260225	4.1774547E-06		76.981554	0.073529954	0.0002277243	0.000002631
607.932			3.4251166E-07	1.3329199		77.420181	0.10639815	0.0002306191	4.377288E-06		62.911647	0.052627159	0.0002226856	1.3207821E-06		74.552716	0.27115127	0.000223088	4.9126234E-06		83.866973	0.13889048	0.0002157781	3.0823466E-06		80.460295	0.20565723	0.0002259473	0.000004187		77.055554	0.073665481	0.0002276637	2.6297281E-06
608.384			3.3492286E-07	1.3329069		77.417933	0.10644169	0.0002305539	4.3838029E-06		62.921924	0.052659571	0.0002226327	1.3204001E-06		74.51468	0.27129514	0.0002229958	4.8491345E-06		83.922971	0.13917119	0.0002157134	3.0816197E-06		80.493701	0.20556764	0.0002258722	0.000004197		77.043489	0.073663464	0.0002276017	2.6285029E-06
608.835			3.2752876E-07	1.3328939		77.435	0.10657018	0.0002304881	4.386888E-06		62.896876	0.052620866	0.0002225801	0.00000132		74.568889	0.27172581	0.0002229071	4.7942306E-06		83.875258	0.13917985	0.0002156461	3.0808262E-06		80.47829	0.20542165	0.0002257976	4.2074386E-06		77.037367	0.07362886	0.0002275381	2.6273005E-06
609.287			3.2067114E-07	1.3328809		77.42714	0.10658698	0.0002304215	4.3860961E-06		62.81626	0.052427988	0.000222527	1.3195596E-06		74.477739	0.27160872	0.0002228221	4.7468938E-06		83.921779	0.13929664	0.0002155754	3.0799498E-06		80.50685	0.2054985	0.000225723	4.2188365E-06		77.125829	0.073906235	0.0002274721	2.6261123E-06
609.738			3.1414585E-07	1.3328679		77.447289	0.10672338	0.0002303546	4.3810771E-06		62.803781	0.052436276	0.000222473	0.000001319		74.504898	0.27190242	0.0002227421	4.7062688E-06		84.010197	0.13960527	0.0002155013	0.000003079		80.557229	0.20552188	0.0002256486	4.2317035E-06		77.149535	0.074025038	0.0002274036	2.6249451E-06
610.189			3.0787338E-07	1.332855		77.448952	0.10685749	0.0002302873	4.3716331E-06		62.782897	0.052373968	0.0002224173	1.3184471E-06		74.462495	0.27201105	0.0002226677	0.000004671		84.014782	0.13960743	0.0002154232	0.000003078		80.617949	0.20556326	0.0002255743	4.2469112E-06		77.149438	0.074071298	0.000227332	2.6238044E-06
610.641			3.0193826E-07	1.3328421		77.448713	0.10698609	0.0002302194	4.3580512E-06		62.751841	0.052319014	0.0002223597	1.3177406E-06		74.465888	0.27227176	0.000222599	4.6396465E-06		84.054626	0.13963665	0.0002153409	0.000003077		80.653141	0.20556104	0.0002254998	4.2655581E-06		77.215288	0.074200379	0.0002272571	2.6227057E-06
611.092			2.9612598E-07	1.3328292		77.460909	0.10715372	0.0002301516	4.3412633E-06		62.763014	0.052363345	0.0002223005	1.3169408E-06		74.508118	0.27265185	0.000222536	4.6111892E-06		84.067251	0.13968755	0.0002152556	3.0762535E-06		80.532352	0.20491231	0.0002254256	4.2886032E-06		77.213609	0.074172949	0.0002271794	2.6216791E-06
611.543			2.907418E-07	1.3328163		77.51699	0.10742972	0.0002300838	4.3222096E-06		62.726242	0.052294633	0.0002222397	1.3160572E-06		74.484069	0.27292175	0.0002224781	4.5847332E-06		84.101531	0.13990108	0.0002151677	3.0757399E-06		80.632608	0.20511631	0.0002253517	0.000004317		77.263583	0.074434492	0.000227099	2.620748E-06
611.994			2.8535763E-07	1.3328035		77.512094	0.10748665	0.0002300162	4.3018878E-06		62.681034	0.052180911	0.0002221776	1.315103E-06		74.489963	0.27322187	0.0002224249	4.5597755E-06		84.20554	0.14018688	0.0002150778	3.0756255E-06		80.657225	0.20507939	0.000225278	4.3514704E-06		77.304383	0.074569024	0.0002270163	2.6199366E-06
612.446			2.8047821E-07	1.3327907		77.511298	0.10764571	0.0002299487	4.281246E-06		62.680296	0.05221375	0.0002221142	1.3140899E-06		74.45775	0.27335498	0.000222376	0.000004536		84.177752	0.14030856	0.0002149865	0.000003076		80.637643	0.20488623	0.0002252046	4.3925672E-06		77.313657	0.074590863	0.0002269313	2.6192647E-06
612.897			2.7561652E-07	1.3327779		77.471049	0.10768841	0.0002298817	4.261331E-06		62.632998	0.052079899	0.0002220498	0.000001313		74.456561	0.27355594	0.0002223312	4.5135043E-06		84.205009	0.14042934	0.0002148949	0.000003077		80.66452	0.20478647	0.0002251319	4.4402622E-06		77.38287	0.074820209	0.0002268447	2.6187512E-06
613.348			2.7114602E-07	1.3327651		77.533757	0.10805443	0.0002298154	0.000004243		62.569607	0.051995859	0.0002219847	0.000001312		74.509663	0.27407425	0.0002222899	4.4922807E-06		84.170479	0.14046734	0.0002148034	3.0786071E-06		80.690297	0.20471153	0.0002250598	4.4944615E-06		77.372251	0.074790951	0.0002267567	2.6184047E-06
613.799			2.667913E-07	1.3327523		77.423229	0.10790643	0.0002297498	0.000004227		62.591514	0.052078564	0.0002219189	1.3108607E-06		74.42455	0.2739448	0.0002222519	4.4725303E-06		84.257232	0.14086536	0.0002147127	3.0809039E-06		80.639459	0.20440756	0.0002249884	4.5546534E-06		77.338702	0.074701151	0.0002266674	2.6182285E-06
614.25			2.6270893E-07	1.3327396		77.524636	0.10831509	0.0002296851	4.2139297E-06		62.54381	0.05200194	0.0002218526	1.3097635E-06		74.408859	0.27402527	0.0002222167	4.4544887E-06		84.221531	0.14101872	0.0002146235	3.0838849E-06		80.729398	0.20450693	0.0002249178	0.00000462		77.424727	0.074922297	0.0002265773	2.6182185E-06
614.701			2.5884552E-07	1.3327269		77.503329	0.10838854	0.0002296214	4.2043683E-06		62.50307	0.051941841	0.0002217861	1.3086754E-06		74.459087	0.27437602	0.0002221839	4.4384008E-06		84.284194	0.14127981	0.0002145365	3.0875284E-06		80.715276	0.20426175	0.0002248481	4.6893891E-06		77.48596	0.075026153	0.0002264866	2.6183635E-06
615.152			2.5514004E-07	1.3327142		77.565812	0.10875855	0.000229559	4.1985921E-06		62.434479	0.051845475	0.0002217194	1.3076054E-06		74.433485	0.27445297	0.0002221532	4.4244853E-06		84.29318	0.14153167	0.0002144523	3.0917875E-06		80.705576	0.20408484	0.0002247795	4.7614235E-06		77.478787	0.075044704	0.0002263955	2.6186451E-06
615.603			2.5174518E-07	1.3327016		77.497396	0.10862079	0.0002294978	4.1967283E-06		62.439695	0.051854793	0.0002216528	1.3065606E-06		74.4272	0.27466453	0.0002221242	4.4129045E-06		84.293496	0.14171499	0.0002143717	3.0965918E-06		80.725033	0.20399755	0.0002247119	4.8345158E-06		77.499027	0.075085225	0.0002263044	0.000002619
616.054			2.4840029E-07	1.3326889		77.497839	0.10877773	0.0002294381	4.1987124E-06		62.419491	0.051754372	0.0002215864	1.3055461E-06		74.382986	0.27461305	0.0002220965	4.4037399E-06		84.349287	0.14204983	0.0002142952	3.1018529E-06		80.725657	0.20396739	0.0002246456	4.9069126E-06		77.534139	0.075306237	0.0002262136	2.6195126E-06
616.505			2.4542274E-07	1.3326763		77.54789	0.10906618	0.0002293801	4.2042906E-06		62.400415	0.051727347	0.0002215204	1.3045648E-06		74.370017	0.27465727	0.0002220696	0.000004397		84.386165	0.14225733	0.0002142237	3.1074691E-06		80.63551	0.20352268	0.0002245806	4.9767489E-06		77.587153	0.075338471	0.0002261233	0.00000262
616.956			2.4244519E-07	1.3326637		77.520971	0.10907457	0.0002293239	0.000004213		62.414491	0.051719619	0.0002214551	1.3036178E-06		74.357498	0.27484838	0.0002220434	4.392483E-06		84.410373	0.14262369	0.0002141577	3.1133324E-06		80.758986	0.20382204	0.000224517	5.0420966E-06		77.508024	0.075228838	0.0002260339	2.6205626E-06
617.407			2.3979129E-07	1.3326511		77.518396	0.10911851	0.0002292695	4.2243346E-06		62.362267	0.051593459	0.0002213905	1.302704E-06		74.387948	0.27503965	0.0002220172	0.00000439		84.291834	0.14259977	0.000214098	3.1193371E-06		80.747063	0.2036457	0.000224455	0.000005101		77.610292	0.075457104	0.0002259456	2.6210624E-06
617.858			2.3717238E-07	1.3326386		77.568773	0.10932695	0.0002292173	4.2374692E-06		62.318918	0.051493196	0.0002213268	1.3018208E-06		74.456286	0.27542578	0.0002219908	4.3892478E-06		84.430748	0.14314084	0.0002140452	3.1253885E-06		80.733268	0.20343801	0.0002243945	5.1515791E-06		77.667615	0.075665205	0.0002258587	2.621496E-06
618.309			2.347588E-07	1.3326261		77.519466	0.10930307	0.0002291673	4.2515853E-06		62.258818	0.051310946	0.0002212643	0.000001301		74.372042	0.2751535	0.0002219638	4.389701E-06		84.394535	0.14338118	0.0002140001	3.1314134E-06		80.759241	0.2034343	0.0002243358	0.000005192		77.683066	0.07578376	0.0002257736	2.6218306E-06
618.76			2.3243958E-07	1.3326136		77.534134	0.10932373	0.0002291196	4.2657533E-06		62.248015	0.051259301	0.0002212031	1.30013E-06		74.339447	0.27509354	0.0002219358	4.3908459E-06		84.372042	0.14361006	0.0002139632	3.1373719E-06		80.743101	0.20324973	0.0002242789	5.2204314E-06		77.622825	0.075699209	0.0002256904	0.000002622
619.21			2.3023732E-07	1.3326011		77.528992	0.1093143	0.0002290746	0.000004279		62.235136	0.051244508	0.0002211434	1.2993144E-06		74.350153	0.27525352	0.0002219065	4.3920786E-06		84.4503	0.14400916	0.0002139354	3.1432569E-06		80.759308	0.2032363	0.000224224	5.2354347E-06		77.670449	0.075978031	0.0002256098	2.6221112E-06
619.661			2.2815826E-07	1.3325886		77.544866	0.10936631	0.0002290322	4.2903008E-06		62.183741	0.051083169	0.0002210854	1.2985089E-06		74.371134	0.27525149	0.0002218754	4.3927681E-06		84.475068	0.14441594	0.0002139171	3.1491599E-06		80.812981	0.20337813	0.000224171	5.2357253E-06		77.727923	0.076129246	0.0002255315	0.000002622
620.112			2.2612542E-07	1.3325762		77.534502	0.10933087	0.0002289925	4.2987602E-06		62.155116	0.051071036	0.0002210291	1.2977114E-06		74.356944	0.27525066	0.0002218421	4.3922723E-06		84.509884	0.14493134	0.0002139092	3.1552083E-06		80.782644	0.2031731	0.0002241201	5.2202587E-06		77.749298	0.076267493	0.0002254562	2.6218469E-06
620.563			2.2423253E-07	1.3325638		77.508712	0.10918322	0.0002289557	4.303697E-06		62.164174	0.051125697	0.0002209748	1.29692E-06		74.290677	0.2750103	0.0002218064	4.3901545E-06		84.476276	0.14523153	0.0002139116	3.1616316E-06		80.762935	0.2030503	0.0002240714	5.1893466E-06		77.770402	0.076259252	0.0002253839	2.621584E-06
621.013			2.2234832E-07	1.3325514		77.536801	0.10924997	0.0002289215	0.000004305		62.105881	0.051057268	0.0002209224	1.2961373E-06		74.268742	0.27492799	0.0002217686	4.3863779E-06		84.521863	0.14567692	0.0002139229	3.1686912E-06		80.860895	0.20323263	0.0002240247	5.1453964E-06		77.730632	0.076097174	0.0002253149	2.6213516E-06
621.464			2.2061089E-07	1.332539		77.487735	0.10909123	0.0002288894	4.3028931E-06		62.075823	0.051034748	0.0002208717	1.2953629E-06		74.259863	0.27486745	0.0002217286	0.000004381		84.499766	0.14603263	0.000213942	3.1766843E-06		80.753913	0.20276044	0.0002239799	5.0908927E-06		77.729135	0.076174732	0.000225249	2.6212495E-06
621.914			2.1887731E-07	1.3325266		77.533107	0.10918452	0.0002288592	4.2975254E-06		62.032217	0.050947766	0.0002208227	1.2946045E-06		74.225934	0.2745961	0.0002216866	4.3742577E-06		84.544414	0.1464976	0.0002139671	3.1858026E-06		80.83133	0.20292405	0.0002239368	5.0288944E-06		77.76689	0.076327283	0.0002251866	2.6213721E-06
622.365			2.1724536E-07	1.3325143		77.513299	0.10898647	0.0002288306	4.2892385E-06		61.995143	0.050887743	0.0002207752	1.293864E-06		74.352104	0.2749233	0.0002216426	4.3663069E-06		84.498494	0.14676217	0.0002139972	3.1962578E-06		80.720191	0.20245364	0.0002238952	0.000004962		77.799803	0.076457691	0.0002251273	2.621802E-06
622.816			2.1563827E-07	1.332502		77.569583	0.10897051	0.0002288032	4.2784406E-06		61.983222	0.050949789	0.0002207292	1.2931482E-06		74.276078	0.27458458	0.0002215968	4.3574431E-06		84.606372	0.14738942	0.0002140306	3.2081306E-06		80.804248	0.20261988	0.000223855	4.8933492E-06		77.808351	0.076586701	0.0002250714	2.6226056E-06
623.266			2.1409677E-07	1.3324897		77.535015	0.10872908	0.0002287769	4.2656055E-06		61.96775	0.05105633	0.0002206847	1.2924639E-06		74.25597	0.2745779	0.0002215494	0.000004348		84.551495	0.14751529	0.000214066	3.2214062E-06		80.849371	0.20267868	0.0002238162	4.8258417E-06		77.837431	0.076606277	0.0002250191	2.6238273E-06
623.717			2.1259485E-07	1.3324774		77.51378	0.10848429	0.0002287511	4.2511424E-06		61.887425	0.050903237	0.0002206413	1.2918126E-06		74.236022	0.27447491	0.0002215004	4.3381519E-06		84.567911	0.14804098	0.000214102	3.23607E-06		80.902184	0.20284156	0.0002237784	4.7618857E-06		77.832662	0.076597422	0.0002249701	2.6254994E-06
624.167			2.1112578E-07	1.3324652		77.498249	0.10818419	0.0002287257	4.2355847E-06		61.870551	0.05090912	0.0002205993	1.2912005E-06		74.196383	0.27421825	0.0002214501	4.3282944E-06		84.58756	0.14826951	0.0002141372	3.2518912E-06		80.891858	0.20274813	0.0002237417	4.7041754E-06		77.894703	0.07669485	0.0002249249	2.62762E-06
624.617			2.0970675E-07	1.332453		77.489197	0.10792486	0.0002287002	4.2193587E-06		61.857459	0.050932766	0.0002205584	1.2906287E-06		74.231931	0.27424009	0.0002213984	4.3186352E-06		84.566513	0.1484977	0.0002141702	3.2686445E-06		80.818717	0.20248129	0.0002237059	4.6546115E-06		77.949212	0.076809046	0.0002248832	2.6301768E-06
625.068			2.0829274E-07	1.3324408		77.508612	0.10778623	0.0002286745	4.2028581E-06		61.859385	0.05099667	0.0002205184	1.2900968E-06		74.136686	0.27369893	0.0002213455	4.3093741E-06		84.553891	0.14877171	0.0002141996	0.000003286		80.821937	0.20254321	0.0002236706	4.6147088E-06		77.942859	0.076822573	0.0002248451	2.6331415E-06
625.518			2.069278E-07	1.3324286		77.517141	0.10751224	0.0002286481	4.1865474E-06		61.79827	0.05092236	0.0002204794	1.2896067E-06		74.085719	0.27339333	0.0002212916	4.3007297E-06		84.590478	0.14919429	0.000214224	3.3035388E-06		80.812362	0.20249647	0.000223636	4.5856983E-06		77.907865	0.076750472	0.0002248109	2.6364487E-06
625.969			2.0555983E-07	1.3324164		77.505441	0.10721313	0.0002286207	4.1706966E-06		61.741537	0.050850826	0.0002204412	1.2891539E-06		74.16808	0.2736558	0.0002212366	4.2927921E-06		84.589842	0.14965692	0.000214242	3.3207702E-06		80.840233	0.2025221	0.0002236018	4.5679055E-06		77.860966	0.076581452	0.0002247803	0.00000264
626.419			2.0422187E-07	1.3324043		77.502924	0.10693893	0.0002285922	4.1556579E-06		61.748261	0.051003526	0.0002204038	1.2887366E-06		74.109888	0.27335709	0.0002211809	4.2856717E-06		84.555469	0.14990058	0.0002142522	3.337103E-06		80.830228	0.20255828	0.0002235678	4.561233E-06		77.918834	0.076676852	0.0002247537	2.643844E-06
626.869			2.0288591E-07	1.3323921		77.499986	0.10664949	0.0002285621	4.1416118E-06		61.734191	0.051031156	0.0002203671	1.2883484E-06		74.04256	0.2729452	0.0002211245	4.2793705E-06		84.641613	0.15036952	0.0002142532	0.000003352		80.814705	0.20252841	0.000223534	4.564834E-06		77.945862	0.076729473	0.0002247309	2.6477692E-06
627.319			2.0155257E-07	1.33238		77.512832	0.10638708	0.0002285301	4.128706E-06		61.700008	0.051070694	0.0002203309	0.000001288		74.015267	0.27265147	0.0002210675	4.2738551E-06		84.622166	0.15072452	0.0002142437	3.3648547E-06		80.86465	0.20271047	0.0002235002	4.5773408E-06		77.885201	0.076559204	0.0002247121	2.6517455E-06
627.77			2.0021734E-07	1.3323679		77.454453	0.10587019	0.0002284958	0.000004117		61.71572	0.051239307	0.0002202952	1.2876303E-06		74.029308	0.27263697	0.0002210099	0.000004269		84.647657	0.15101137	0.000214222	3.3750934E-06		80.845347	0.20269293	0.0002234661	4.5969399E-06		77.948418	0.076780269	0.0002246973	2.6557149E-06
628.22			1.988744E-07	1.3323559		77.534472	0.10579978	0.0002284591	4.1065371E-06		61.605129	0.051083656	0.0002202599	1.2872841E-06		74.033755	0.27240306	0.0002209521	4.2647936E-06		84.653653	0.15144969	0.0002141871	3.382085E-06		80.837111	0.20267691	0.0002234318	4.6212808E-06		77.971473	0.07689799	0.0002246866	2.659611E-06
628.67			1.975203E-07	1.3323439		77.477033	0.10537352	0.0002284195	4.0972573E-06		61.575328	0.051163405	0.0002202249	1.2869338E-06		74.060041	0.27242732	0.0002208941	0.000004261		84.60725	0.15163409	0.0002141373	3.385315E-06		80.822713	0.20265607	0.0002233971	4.6478571E-06		78.008543	0.076927014	0.00022468	2.6634209E-06
629.12			1.961536E-07	1.3323318		77.473466	0.1050232	0.0002283769	0.000004089		61.5819	0.051313736	0.0002201901	1.2865695E-06		74.015135	0.2721743	0.0002208359	4.2573533E-06		84.660116	0.15199478	0.0002140714	3.3843098E-06		80.823083	0.20267794	0.0002233617	0.000004674		78.070359	0.077058283	0.0002246776	2.6671604E-06
629.57			1.9475221E-07	1.3323198		77.448255	0.10466204	0.0002283307	4.0817637E-06		61.518546	0.051317392	0.0002201554	1.2861816E-06		74.008977	0.27211905	0.0002207777	4.253758E-06		84.716301	0.15224916	0.000213988	3.3786909E-06		80.867501	0.20279171	0.0002233257	4.6968289E-06		78.047621	0.076923091	0.0002246795	2.6708932E-06
630.02			1.9334767E-07	1.3323079		77.418055	0.10422229	0.0002282809	4.0752269E-06		61.50843	0.051402651	0.0002201207	1.2857612E-06		74.045255	0.27217886	0.0002207196	0.00000425		84.684349	0.15242372	0.0002138855	3.3682089E-06		80.829907	0.2027666	0.0002232887	4.7137627E-06		78.017911	0.076813325	0.0002246856	2.6747435E-06
630.47			1.9187554E-07	1.3322959		77.463493	0.10399105	0.000228227	4.0692481E-06		61.467068	0.051457826	0.000220086	1.285303E-06		73.943513	0.27173953	0.0002206618	4.2458596E-06		84.723147	0.15270082	0.0002137634	0.000003353		80.873195	0.20298339	0.0002232507	4.7226257E-06		78.045375	0.076791063	0.0002246959	2.6789094E-06
630.92			1.9040341E-07	1.332284		77.412298	0.10358721	0.0002281695	4.063649E-06		61.38809	0.051422407	0.0002200513	1.2848096E-06		73.971505	0.27187198	0.0002206043	4.2413672E-06		84.711764	0.15287326	0.0002136231	3.3338337E-06		80.782602	0.20276976	0.0002232118	4.7228322E-06		78.008985	0.076804548	0.0002247099	2.6836451E-06
631.37			1.8886106E-07	1.332272		77.398613	0.10318833	0.0002281085	4.0583045E-06		61.369607	0.051469659	0.0002200164	1.2842862E-06		73.912235	0.27161189	0.0002205471	4.2365323E-06		84.731748	0.1529224	0.0002134663	3.3118359E-06		80.813984	0.20292664	0.000223172	4.7144699E-06		78.106258	0.076954304	0.0002247269	2.6892034E-06
631.82			1.8730352E-07	1.3322601		77.481515	0.10313662	0.0002280444	4.0531397E-06		61.364368	0.051630423	0.0002199815	1.2837394E-06		73.925331	0.27163267	0.0002204902	4.2314268E-06		84.708957	0.15306442	0.0002132948	3.2880725E-06		80.867809	0.20318407	0.0002231313	0.000004698		78.004497	0.076685007	0.0002247462	2.6958112E-06
632.27			1.856872E-07	1.3322483		77.410276	0.10258335	0.0002279774	4.048119E-06		61.311128	0.05164114	0.0002199465	1.2831762E-06		73.882079	0.27132797	0.0002204339	4.2261505E-06		84.755296	0.15333341	0.0002131106	3.263646E-06		80.79392	0.2030784	0.0002230899	4.6741301E-06		77.995036	0.076627096	0.0002247672	2.7036535E-06
632.72			0.000000184	1.3322364		77.42301	0.10228666	0.0002279078	4.0432379E-06		61.342415	0.051852601	0.0002199115	1.2826038E-06		73.898468	0.27134061	0.000220378	4.2208203E-06		84.739793	0.1534422	0.0002129152	3.2396335E-06		80.874076	0.20341086	0.0002230477	4.6438309E-06		78.076783	0.07681242	0.0002247893	2.7128593E-06
633.17			1.8233442E-07	1.3322245		77.393418	0.10199429	0.000227836	4.0385139E-06		61.264609	0.051828043	0.0002198763	0.000001282		73.871215	0.27117442	0.0002203228	4.2155602E-06		84.76115	0.15365239	0.0002127107	3.2170509E-06		80.791647	0.20319755	0.0002230048	4.6081879E-06		77.988669	0.076563723	0.0002248118	2.7234917E-06
633.62			1.8056835E-07	1.3322127		77.426415	0.10184849	0.0002277622	0.000004034		61.254091	0.051922167	0.0002198411	1.2814589E-06		73.855297	0.27099656	0.0002202681	4.2104926E-06		84.82223	0.15368916	0.0002124987	3.1968173E-06		80.808065	0.20336288	0.0002229613	4.568391E-06		78.100599	0.076666217	0.000224834	2.7355403E-06
634.07			1.787831E-07	1.3322009		77.333636	0.10140749	0.0002276868	4.0296743E-06		61.280248	0.052108946	0.0002198058	1.2808985E-06		73.810038	0.27089517	0.0002202141	4.2057305E-06		84.711681	0.15341915	0.0002122811	3.1797214E-06		80.844629	0.20349763	0.0002229172	4.5256773E-06		78.118564	0.076580532	0.0002248553	2.7489172E-06
634.52			1.7689378E-07	1.3321891		77.361376	0.1013503	0.0002276099	4.0256411E-06		61.183593	0.051988445	0.0002197704	1.2803526E-06		73.829644	0.27102184	0.0002201608	4.2013711E-06		84.781459	0.15353812	0.0002120597	3.1663908E-06		80.80271	0.20344045	0.0002228726	4.481285E-06		78.020762	0.076173607	0.0002248752	2.7634565E-06
634.969			0.000000175	1.3321774		77.408821	0.1012949	0.0002275321	4.0219268E-06		61.158224	0.052098036	0.000219735	1.279826E-06		73.806647	0.27097805	0.0002201084	4.1974985E-06		84.708264	0.15333794	0.0002118367	3.1572815E-06		80.804391	0.20351802	0.0002228276	4.4365098E-06		78.065343	0.076343294	0.0002248928	2.7788815E-06
635.419			0.000000173	1.3321656		77.360074	0.10101205	0.0002274533	4.0185463E-06		61.13363	0.05211169	0.0002196994	1.2793183E-06		73.776025	0.2707669	0.0002200568	4.1941464E-06		84.709412	0.15337206	0.0002116131	3.152588E-06		80.803995	0.2035429	0.0002227822	4.3922638E-06		78.048343	0.076215401	0.0002249076	2.794949E-06
635.869			0.000000171	1.3321539		77.297374	0.1006869	0.000227374	4.0155291E-06		61.126212	0.05227516	0.0002196637	1.2788316E-06		73.682961	0.27044013	0.000220006	4.191347E-06		84.742039	0.15337545	0.000211391	3.1523556E-06		80.801643	0.20358431	0.0002227363	4.34964E-06		78.154987	0.076368343	0.000224919	2.81125E-06
636.318			1.6887771E-07	1.3321422		77.293208	0.10060984	0.0002272947	4.0128881E-06		61.060765	0.052204005	0.000219628	1.2783664E-06		73.779372	0.27084013	0.0002199563	4.1890985E-06		84.717415	0.15325642	0.0002111728	3.1563749E-06		80.793856	0.20363824	0.0002226903	4.3095638E-06		78.130816	0.076230912	0.0002249262	2.82732E-06
636.768			1.6673908E-07	1.3321305		77.307708	0.10061191	0.0002272152	4.0106038E-06		61.017612	0.05218495	0.0002195921	1.2779189E-06		73.664832	0.27041271	0.0002199074	4.187355E-06		84.740276	0.15317429	0.0002109593	3.1642625E-06		80.796104	0.20361569	0.0002226439	4.2725128E-06		78.098686	0.076033199	0.0002249287	2.8427593E-06
637.218			1.6455173E-07	1.3321188		77.283196	0.10045263	0.0002271361	4.008659E-06		60.99986	0.052336667	0.0002195561	1.2774869E-06		73.64079	0.27026433	0.0002198597	4.1860577E-06		84.764077	0.15310388	0.0002107528	3.1754236E-06		80.771266	0.20366683	0.0002225973	0.000004239		78.123266	0.076008169	0.0002249258	0.000002857
637.667			1.6231751E-07	1.3321072		77.28843	0.10033243	0.0002270579	0.000004007		60.972022	0.052412066	0.0002195201	1.2770674E-06		73.64825	0.27032146	0.0002198131	4.1851178E-06		84.774772	0.15302822	0.0002105556	3.1890727E-06		80.814073	0.20385064	0.0002225507	4.2094286E-06		78.097695	0.07594346	0.0002249168	2.8695865E-06
638.117			1.6005682E-07	1.3320956		77.28536	0.10034851	0.0002269804	4.0056181E-06		60.955658	0.052470666	0.0002194839	1.2766537E-06		73.602147	0.27015005	0.0002197676	4.1844185E-06		84.730475	0.15283476	0.0002103685	3.2043893E-06		80.752914	0.20376649	0.0002225039	4.183591E-06		78.158245	0.0760504	0.0002249012	0.00000288
638.566			1.5774011E-07	1.332084		77.262097	0.1003375	0.0002269042	4.0044001E-06		60.908694	0.052478995	0.0002194476	1.2762422E-06		73.580126	0.27013947	0.0002197234	4.1838331E-06		84.735411	0.15275513	0.0002101941	3.2203321E-06		80.761001	0.20390269	0.0002224572	4.161458E-06		78.178543	0.076033168	0.0002248782	2.8876175E-06
639.016			1.5541595E-07	1.3320724		77.255412	0.10037855	0.0002268295	4.0032808E-06		60.88317	0.052522553	0.0002194112	1.2758255E-06		73.577699	0.27019664	0.0002196804	4.1832177E-06		84.698289	0.15243568	0.0002100336	3.2359398E-06		80.839637	0.20428797	0.0002224103	4.1425725E-06		78.161134	0.07586063	0.0002248473	2.8920997E-06
639.465			0.000000153	1.3320608		77.234393	0.1004077	0.0002267567	4.0021816E-06		60.829551	0.052518126	0.0002193747	1.2754001E-06		73.551403	0.27013612	0.0002196388	4.1824301E-06		84.766735	0.15237533	0.0002098894	3.2500964E-06		80.784889	0.20420484	0.0002223637	4.1265159E-06		78.174438	0.075750356	0.0002248078	0.000002893
639.915			1.5064819E-07	1.3320492		77.224025	0.10038677	0.0002266858	0.000004001		60.819754	0.052615739	0.000219338	0.000001275		73.545011	0.27006117	0.0002195985	4.1813264E-06		84.771828	0.15208292	0.0002097626	3.2618382E-06		80.780432	0.20424238	0.0002223171	4.1126142E-06		78.11352	0.075621339	0.0002247589	2.8898711E-06
640.364			1.4822983E-07	1.3320377		77.226465	0.10050008	0.0002266175	3.9997011E-06		60.746652	0.052545878	0.0002193012	1.2745012E-06		73.526755	0.26995711	0.0002195597	4.1797987E-06		84.69689	0.15180664	0.0002096553	3.2702373E-06		80.699577	0.20405895	0.0002222708	4.1002869E-06		78.191729	0.07573577	0.0002247004	2.8826425E-06
640.813			1.4580281E-07	1.3320262		77.161458	0.10048615	0.0002265516	3.9982219E-06		60.779388	0.052696509	0.0002192644	0.000001274		73.538205	0.26991669	0.0002195222	4.1778322E-06		84.750101	0.15168275	0.0002095667	3.275056E-06		80.758612	0.20424462	0.0002222247	4.0889262E-06		78.194231	0.075622672	0.0002246327	2.8716672E-06
641.263			1.4335605E-07	1.3320147		77.214669	0.10068509	0.0002264878	3.9965756E-06		60.73476	0.052665415	0.0002192274	1.2735385E-06		73.445471	0.26951367	0.0002194858	4.1754646E-06		84.656543	0.15126824	0.0002094953	3.2763659E-06		80.714634	0.20417957	0.0002221789	4.07811E-06		78.181776	0.075454757	0.0002245564	2.8575387E-06
641.712			1.4090455E-07	1.3320032		77.165092	0.10074038	0.0002264266	3.9947884E-06		60.704563	0.0526511	0.0002191905	0.000001273		73.512051	0.26974134	0.0002194507	4.1727733E-06		84.728719	0.15127993	0.0002094402	3.274374E-06		80.759722	0.20440915	0.0002221336	4.0676527E-06		78.154323	0.075388753	0.0002244726	0.000002841
642.161			1.3845219E-07	1.3319917		77.107367	0.10076711	0.0002263676	3.9928853E-06		60.643919	0.052540656	0.0002191535	1.2725449E-06		73.391887	0.26924431	0.0002194166	4.1698355E-06		84.640878	0.15090204	0.0002094001	3.2694044E-06		80.669217	0.20410257	0.0002220889	4.0574294E-06		78.239297	0.0754842	0.000224382	2.8227201E-06
642.611			0.000000136	1.3319803		77.170015	0.10108997	0.0002263108	3.9908972E-06		60.664287	0.052699312	0.0002191165	0.000001272		73.322101	0.26892907	0.0002193832	4.1667348E-06		84.659633	0.15075511	0.0002093735	3.2618313E-06		80.737478	0.2043446	0.0002220446	4.0474206E-06		78.228897	0.075373785	0.0002242853	2.8033702E-06
643.06			1.3354152E-07	1.3319689		77.178754	0.10139351	0.0002262563	3.9888719E-06		60.588203	0.052632349	0.0002190796	1.2715604E-06		73.42912	0.26930042	0.0002193507	4.1635783E-06		84.747479	0.15082494	0.0002093593	3.2521319E-06		80.707176	0.20418422	0.0002220011	4.0377481E-06		78.22282	0.075256658	0.0002241835	2.7837291E-06
643.509			1.3110736E-07	1.3319575		77.077505	0.10125528	0.0002262041	3.9868449E-06		60.520226	0.052615016	0.0002190427	1.2710853E-06		73.395552	0.269074	0.0002193189	4.1604494E-06		84.7419	0.15057454	0.0002093564	3.2407619E-06		80.663253	0.20393352	0.0002219583	4.0285164E-06		78.177927	0.074964435	0.0002240775	2.7644128E-06
643.958			1.2867319E-07	1.3319461		77.066794	0.10148154	0.0002261539	3.9848548E-06		60.478167	0.052600225	0.000219006	1.2706271E-06		73.375379	0.2689275	0.0002192875	4.1574309E-06		84.702719	0.15044126	0.0002093633	3.228197E-06		80.685574	0.20396541	0.0002219163	4.0198795E-06		78.183891	0.074945453	0.0002239679	0.000002746
644.407			1.2627725E-07	1.3319347		77.106396	0.10185944	0.000226106	3.9829371E-06		60.498656	0.052788981	0.0002189695	1.2701889E-06		73.35598	0.26876485	0.0002192566	4.154594E-06		84.755973	0.15037663	0.0002093788	3.2149001E-06		80.627342	0.20377384	0.0002218753	0.000004012		78.160444	0.074830146	0.0002238556	2.7290964E-06
644.857			1.2387992E-07	1.3319233		77.062585	0.10205508	0.00022606	3.9811182E-06		60.418793	0.052718527	0.000218933	1.2697721E-06		73.320689	0.26853387	0.000219226	0.000004152		84.756534	0.15018674	0.0002094018	3.2012751E-06		80.673032	0.20389128	0.0002218352	0.000004005		78.230824	0.074832455	0.0002237412	0.000002714
645.306			1.2153054E-07	1.331912		76.988999	0.10210343	0.0002260162	3.9794307E-06		60.413122	0.052812067	0.0002188968	1.2693798E-06		73.316357	0.26830025	0.0002191956	4.1496696E-06		84.660983	0.1499234	0.0002094308	3.1877738E-06		80.630799	0.20375755	0.0002217962	3.9990563E-06		78.174498	0.074530931	0.0002236259	2.7012517E-06
645.755			1.1920108E-07	1.3319007		77.016567	0.10237625	0.0002259744	3.9778876E-06		60.390965	0.052885752	0.0002188608	0.000001269		73.2236	0.26774209	0.0002191653	4.1476485E-06		84.720449	0.14987899	0.0002094648	3.174701E-06		80.689621	0.20390218	0.0002217584	3.9942193E-06		78.231694	0.074533238	0.0002235104	2.6909266E-06
646.204			1.1690559E-07	1.3318894		76.97184	0.10250814	0.0002259346	3.9764986E-06		60.362208	0.053023719	0.0002188251	1.268664E-06		73.286873	0.26783677	0.0002191349	4.1459283E-06		84.650656	0.1497526	0.0002095023	3.1623263E-06		80.682122	0.2037415	0.0002217218	3.9905308E-06		78.151399	0.074218382	0.0002233954	2.6831621E-06
646.653			1.146509E-07	1.3318781		76.942025	0.10264943	0.0002258968	3.9752652E-06		60.297239	0.05302469	0.0002187897	1.2683368E-06		73.15181	0.26720681	0.0002191044	4.1444914E-06		84.678217	0.14977637	0.0002095423	3.150847E-06		80.626986	0.20340081	0.0002216865	0.000003988		78.195506	0.074071118	0.0002232818	2.677934E-06
647.102			1.1241554E-07	1.3318668		76.915686	0.10282186	0.0002258609	3.9741813E-06		60.272882	0.053137104	0.0002187546	0.000001268		73.258789	0.26747653	0.0002190737	4.143302E-06		84.710016	0.14979884	0.0002095834	3.1403848E-06		80.589358	0.2031655	0.0002216526	3.9864762E-06		78.214456	0.073969363	0.0002231705	2.6750966E-06
647.551			1.1024597E-07	1.3318556		77.013566	0.10327746	0.0002258269	3.9732333E-06		60.238344	0.053145589	0.0002187199	1.2677268E-06		73.134789	0.26678483	0.0002190425	4.1423069E-06		84.670172	0.1497066	0.0002096244	0.000003131		80.655433	0.20328319	0.0002216202	3.9859068E-06		78.258944	0.073898254	0.0002230621	2.6743898E-06
648			1.080764E-07	1.3318444		76.945605	0.10336404	0.0002257948	3.972401E-06		60.19357	0.053178419	0.0002186855	1.2674344E-06		73.142883	0.26661886	0.0002190109	4.1414391E-06		84.740688	0.1498443	0.000209664	3.1226197E-06		80.576628	0.20293847	0.0002215894	3.9860833E-06		78.226026	0.073704723	0.0002229575	2.6754516E-06
648.449			0.000000106	1.3318331		76.956942	0.10364822	0.0002257645	3.9716588E-06		60.196164	0.053367283	0.0002186515	1.267143E-06		73.137234	0.26634507	0.0002189786	4.1406198E-06		84.710216	0.14982089	0.0002097009	3.1151954E-06		80.539028	0.20277575	0.0002215601	3.986776E-06		78.175263	0.073449801	0.0002228576	2.6778345E-06
648.897			1.0393307E-07	1.331822		76.892965	0.10366528	0.000225736	0.000003971		60.16478	0.053466908	0.0002186181	1.2668473E-06		73.138891	0.26613119	0.0002189457	4.1397651E-06		84.664311	0.14985973	0.000209734	3.1085772E-06		80.624062	0.20295243	0.0002215327	3.987716E-06		78.217759	0.073346247	0.0002227633	0.000002681
649.346			1.0194084E-07	1.3318108		76.965677	0.10405833	0.0002257093	3.9703257E-06		60.136186	0.053579128	0.0002185851	1.2665402E-06		73.062456	0.26575291	0.0002189119	4.1387832E-06		84.664783	0.149914	0.000209762	3.1025454E-06		80.545806	0.2025972	0.000221507	3.9886162E-06		78.21129	0.073212321	0.0002226751	2.6844584E-06
649.795			0.0000001	1.3317996		76.9295	0.10422893	0.0002256843	3.9696703E-06		60.071414	0.053522285	0.0002185525	1.2662171E-06		72.989724	0.26527897	0.0002188772	4.1375906E-06		84.718108	0.15020838	0.0002097836	3.0969021E-06		80.598169	0.20266973	0.0002214832	3.989173E-06		78.194107	0.072915873	0.0002225939	2.6875762E-06
650.244			9.8067404E-08	1.3317885		76.86373	0.10422513	0.000225661	0.000003969		60.06696	0.053622802	0.0002185205	1.2658734E-06		73.02323	0.26513285	0.0002188413	4.136114E-06		84.694235	0.15036489	0.0002097977	3.0914327E-06		80.553186	0.20241326	0.0002214613	3.9891016E-06		78.224346	0.07284971	0.0002225207	2.6898166E-06
650.693			9.621422E-08	1.3317773		76.866138	0.10450366	0.0002256393	3.9682546E-06		60.020358	0.053550613	0.000218489	1.2655093E-06		73.057521	0.26487509	0.0002188045	4.1343364E-06		84.653695	0.15055935	0.000209804	0.000003086		80.524636	0.2022027	0.0002214413	3.9882697E-06		78.196714	0.072617995	0.0002224553	2.6908418E-06
651.141			9.4401433E-08	1.3317663		76.874365	0.10467885	0.0002256192	3.9674863E-06		59.962859	0.053531003	0.0002184581	1.2651287E-06		72.999479	0.26434297	0.0002187668	4.1322932E-06		84.651201	0.15070945	0.0002098031	3.0804427E-06		80.571438	0.20216272	0.000221423	3.9866904E-06		78.160666	0.072351933	0.0002223974	2.6905352E-06
651.59			9.2663749E-08	1.3317552		76.88467	0.10497017	0.0002256004	3.9666852E-06		59.922679	0.053606892	0.0002184276	1.2647344E-06		72.953183	0.26399265	0.0002187281	0.00000413		84.607533	0.15095049	0.0002097955	3.0748051E-06		80.517272	0.20181266	0.0002214061	3.9844175E-06		78.185576	0.072366154	0.0002223464	2.6888763E-06
652.039			9.0935994E-08	1.3317441		76.802021	0.10501003	0.0002255829	3.9658674E-06		59.91289	0.053715686	0.0002183975	1.2643321E-06		72.950634	0.26376708	0.0002186887	4.1275893E-06		84.704549	0.15150248	0.0002097815	3.0691012E-06		80.544021	0.20173594	0.0002213906	3.9815514E-06		78.245452	0.072314967	0.0002223018	2.6859219E-06
652.487			8.9316232E-08	1.331733		76.735893	0.10506862	0.0002255666	3.9650516E-06		59.880101	0.053809639	0.000218368	1.2639276E-06		72.912247	0.26346532	0.0002186487	4.1250619E-06		84.610298	0.15163781	0.0002097619	3.0634116E-06		80.481399	0.20138404	0.0002213761	3.9782235E-06		78.196207	0.071899815	0.0002222632	2.6817997E-06
652.936			8.7692855E-08	1.331722		76.73226	0.10534564	0.0002255514	3.9642526E-06		59.806653	0.053775474	0.0002183387	1.2635244E-06		72.894732	0.26312663	0.0002186081	4.1224962E-06		84.541114	0.15184419	0.000209737	3.057803E-06		80.462007	0.20124606	0.0002213625	3.9745567E-06		78.186901	0.071787364	0.0002222301	2.6766519E-06
653.384			8.6169841E-08	1.331711		76.784125	0.10579812	0.0002255371	3.9634921E-06		59.814574	0.053926234	0.0002183099	1.2631287E-06		72.843946	0.26276443	0.0002185671	0.00000412		84.631546	0.15228781	0.0002097074	3.0524047E-06		80.529688	0.20136738	0.0002213496	3.9707104E-06		78.131571	0.071431742	0.0002222021	2.6706911E-06
653.833			8.465959E-08	1.3317		76.782505	0.10598228	0.0002255236	3.962783E-06		59.782681	0.053892384	0.0002182813	1.262743E-06		72.89477	0.26281053	0.0002185257	4.117524E-06		84.637678	0.15273233	0.0002096734	3.0473E-06		80.337926	0.20070366	0.0002213373	3.9668082E-06		78.18998	0.071294074	0.0002221785	2.664098E-06
654.281			8.3222738E-08	1.331689		76.743512	0.10605158	0.0002255109	3.9621427E-06		59.692049	0.053754814	0.0002182532	1.2623723E-06		72.801056	0.26230518	0.0002184841	4.1152269E-06		84.573195	0.15309734	0.0002096358	3.0426121E-06		80.496597	0.20097454	0.0002213252	0.000003963		78.163883	0.071102052	0.000222159	2.6571142E-06
654.73			8.1824394E-08	1.331678		76.712968	0.10621862	0.0002254987	3.9615789E-06		59.796095	0.054088536	0.0002182252	0.000001262		72.741212	0.26182811	0.0002184422	4.1131065E-06		84.599184	0.15356874	0.0002095949	3.0384072E-06		80.408853	0.20065662	0.0002213132	3.9593766E-06		78.171111	0.07092362	0.000222143	2.6499173E-06
655.178			8.0472794E-08	1.331667		76.740803	0.10653194	0.0002254871	3.9611007E-06		59.694142	0.05390113	0.0002181976	1.2616815E-06		72.803327	0.26181769	0.0002184004	4.1112009E-06		84.568452	0.15406264	0.0002095513	3.0347706E-06		80.450961	0.20063096	0.0002213012	3.9560545E-06		78.134331	0.070516118	0.0002221302	2.6427346E-06
655.627			7.91845E-08	1.3316561		76.662986	0.10650302	0.0002254759	3.960708E-06		59.676642	0.053935417	0.0002181701	1.2613634E-06		72.744408	0.26150251	0.0002183584	4.1095171E-06		84.547325	0.15439964	0.0002095054	3.0317278E-06		80.438716	0.20051193	0.0002212889	3.9530859E-06		78.129897	0.07036161	0.0002221199	2.6357096E-06
656.075			7.7916712E-08	1.3316452		76.707151	0.10678691	0.0002254649	3.9604001E-06		59.600142	0.053799364	0.0002181429	1.261064E-06		72.7075	0.26111616	0.0002183167	4.1080644E-06		84.524042	0.15486968	0.0002094578	3.0293057E-06		80.446319	0.20048675	0.0002212762	3.9505257E-06		78.203452	0.070291837	0.0002221118	0.000002629
656.524			7.6733996E-08	1.3316343		76.71767	0.10702545	0.0002254541	3.960168E-06		59.567066	0.053753342	0.0002181158	1.2607803E-06		72.655681	0.26067405	0.0002182752	4.1068245E-06		84.52541	0.15539799	0.0002094089	3.0274764E-06		80.423883	0.2003957	0.0002212628	3.9483759E-06		78.1898	0.069974861	0.0002221054	2.6227611E-06
656.972			7.5553915E-08	1.3316234		76.661089	0.1070823	0.0002254434	0.00000396		59.544178	0.053832172	0.000218089	1.2605109E-06		72.607385	0.26024757	0.000218234	4.1057781E-06		84.488407	0.1558468	0.0002093593	3.0262003E-06		80.374886	0.20013517	0.0002212486	3.946631E-06		78.113537	0.069726539	0.0002221001	0.000002617
657.42			7.4467779E-08	1.3316125		76.580331	0.10703036	0.0002254326	3.9598815E-06		59.499451	0.053760584	0.0002180622	1.2602517E-06		72.518983	0.25968853	0.0002181933	4.1048854E-06		84.534387	0.15643261	0.0002093095	3.0253952E-06		80.392933	0.20014708	0.0002212333	3.9452433E-06		78.133326	0.069679549	0.0002220955	2.6118855E-06
657.868			7.3387907E-08	1.3316017		76.596644	0.10744285	0.0002254216	3.9597901E-06		59.449161	0.053628111	0.0002180356	0.00000126		72.608433	0.2598156	0.000218153	4.1040994E-06		84.479693	0.15687772	0.0002092599	0.000003025		80.231857	0.19957239	0.0002212168	3.9441455E-06		78.162095	0.069620276	0.0002220911	2.6073175E-06
658.317			7.2372863E-08	1.3315908		76.654031	0.10779853	0.0002254104	3.9597035E-06		59.394891	0.053523602	0.0002180089	1.2597464E-06		72.55105	0.25932878	0.0002181133	4.1033634E-06		84.574051	0.15771989	0.000209211	3.0247568E-06		80.341318	0.19993405	0.0002211988	3.9432474E-06		78.108286	0.069334796	0.0002220865	2.6033046E-06
658.765			7.1388015E-08	1.33158		76.611828	0.10798197	0.0002253987	3.959597E-06		59.397071	0.053567162	0.0002179824	1.2594912E-06		72.654945	0.25953877	0.0002180744	4.1026201E-06		84.532332	0.15814249	0.0002091635	3.0246507E-06		80.325695	0.19995874	0.0002211792	3.9424477E-06		78.168151	0.069362504	0.0002220811	2.599814E-06
659.213			7.0445872E-08	1.3315692		76.578935	0.10814345	0.0002253866	3.9594444E-06		59.356558	0.053427621	0.0002179559	1.2592275E-06		72.511167	0.25877789	0.0002180363	4.1018055E-06		84.421081	0.15830699	0.0002091177	3.0244811E-06		80.316386	0.19989278	0.0002211579	3.941629E-06		78.143396	0.069297325	0.0002220745	2.5967609E-06
659.661			6.9550844E-08	1.3315584		76.592948	0.10859458	0.0002253738	3.9592205E-06		59.344698	0.05343502	0.0002179294	0.000001259		72.496279	0.25872427	0.000217999	4.1008588E-06		84.50951	0.15895037	0.0002090741	3.0240887E-06		80.306224	0.19995967	0.0002211345	3.9406729E-06		78.161365	0.069308295	0.0002220662	2.5940526E-06
660.109			6.867641E-08	1.3315476		76.534253	0.10868436	0.0002253604	3.958902E-06		59.349866	0.05345385	0.0002179028	1.2586568E-06		72.47133	0.25850323	0.0002179628	4.0997261E-06		84.380343	0.15928112	0.0002090333	3.0233211E-06		80.242678	0.19982077	0.0002211089	3.939467E-06		78.154007	0.069187092	0.0002220557	2.5915874E-06
660.557			6.7866023E-08	1.3315369		76.480899	0.1087572	0.0002253461	3.9584778E-06		59.257229	0.053137875	0.0002178762	1.2583446E-06		72.402329	0.2581842	0.0002179276	4.0983838E-06		84.454555	0.15990466	0.0002089955	3.022091E-06		80.318499	0.20005111	0.0002210811	3.9379441E-06		78.139254	0.069140964	0.0002220428	2.5892688E-06
661.006			6.7054894E-08	1.3315261		76.487743	0.10909788	0.000225331	0.000003958		59.253433	0.053107218	0.0002178495	0.000001258		72.343454	0.25787761	0.0002178934	4.0968478E-06		84.417497	0.16037706	0.0002089604	3.020407E-06		80.322466	0.20011816	0.000221051	3.9361047E-06		78.082832	0.069082066	0.0002220278	0.000002587
661.454			6.6324197E-08	1.3315154		76.483904	0.10927746	0.0002253151	3.957344E-06		59.220445	0.053001219	0.0002178228	1.2576751E-06		72.321712	0.2577765	0.0002178602	4.0951595E-06		84.416736	0.16102811	0.0002089281	3.0183239E-06		80.25576	0.19999489	0.0002210191	0.000003934		78.117366	0.069079533	0.0002220108	2.5848212E-06
661.902			6.55935E-08	1.3315046		76.450819	0.10945038	0.0002252984	3.9566631E-06		59.125927	0.052721305	0.000217796	1.2573262E-06		72.319043	0.25757357	0.0002178279	4.0933588E-06		84.39499	0.16152944	0.0002088984	3.0159071E-06		80.257041	0.20015784	0.0002209854	3.9316541E-06		78.063292	0.06895453	0.000221992	2.582645E-06
662.35			6.4921197E-08	1.3314939		76.461767	0.10981706	0.0002252809	3.9559279E-06		59.139552	0.052770526	0.0002177693	0.000001257		72.289913	0.25742802	0.0002177966	4.0914934E-06		84.457203	0.16220967	0.000208871	3.0132395E-06		80.238806	0.20015692	0.0002209501	3.9291591E-06		78.085387	0.068860569	0.0002219718	2.5804994E-06
662.798			6.4265244E-08	1.3314833		76.444678	0.11007097	0.0002252626	3.9551562E-06		59.088197	0.052658715	0.0002177425	1.2566214E-06		72.253823	0.25724307	0.0002177661	4.0896128E-06		84.350452	0.16243337	0.0002088458	3.0104115E-06		80.168402	0.19998458	0.0002209133	3.9265796E-06		78.105605	0.068976159	0.0002219502	2.5784033E-06
663.245			6.3648905E-08	1.3314726		76.35817	0.11011785	0.0002252435	3.9543668E-06		59.095209	0.052699825	0.0002177157	1.2562747E-06		72.229485	0.25706143	0.0002177365	4.087769E-06		84.366121	0.16280446	0.0002088227	3.0075222E-06		80.137792	0.20009329	0.0002208752	0.000003924		78.083212	0.068974728	0.0002219277	2.5763888E-06
663.693			6.306271E-08	1.331462		76.317883	0.11031011	0.0002252234	3.9535722E-06		59.011124	0.052452897	0.0002176889	1.2559355E-06		72.219606	0.25695028	0.0002177077	0.000004086		84.394755	0.1634658	0.0002088014	3.004648E-06		80.134339	0.20012783	0.0002208358	3.9214698E-06		78.021452	0.068922538	0.0002219042	2.5744791E-06
664.141			6.2496896E-08	1.3314513		76.328299	0.11065312	0.0002252026	3.9527882E-06		58.955643	0.052318918	0.0002176621	1.2556078E-06		72.228203	0.25690945	0.0002176796	4.0843415E-06		84.317166	0.16384038	0.0002087818	3.0018773E-06		80.179467	0.2005046	0.0002207955	3.9190715E-06		78.023916	0.068979455	0.0002218801	2.5727119E-06
664.589			0.000000062	1.3314407		76.329167	0.11096543	0.0002251809	0.000003952		58.925744	0.052158902	0.0002176352	1.2552937E-06		72.164087	0.25668509	0.0002176522	4.0828307E-06		84.202421	0.16393025	0.0002087638	2.9992815E-06		80.104945	0.20031503	0.0002207543	3.916857E-06		78.083213	0.069101154	0.0002218557	2.5711181E-06
665.037			6.145895E-08	1.3314301		76.304805	0.11120669	0.0002251583	3.9512946E-06		58.925726	0.052144916	0.0002176084	0.000001255		72.1362	0.25649619	0.0002176255	4.0814871E-06		84.308515	0.16452836	0.0002087472	2.9969176E-06		80.067549	0.20038863	0.0002207124	3.9148697E-06		77.987666	0.068982613	0.000221831	2.5697234E-06
665.485			0.000000061	1.3314195		76.277149	0.11132374	0.0002251349	3.9505986E-06		58.863836	0.052063487	0.0002175816	1.2547114E-06		72.078274	0.25615602	0.0002175995	4.0803223E-06		84.258904	0.1648597	0.0002087319	2.9948266E-06		80.053362	0.20045513	0.0002206699	3.9131384E-06		78.034724	0.069244119	0.0002218065	2.5685464E-06
665.932			6.0536626E-08	1.331409		76.297299	0.11161012	0.0002251107	3.9499412E-06		58.849627	0.052063615	0.0002175549	1.2544437E-06		71.979787	0.25566414	0.0002175742	4.0793399E-06		84.263137	0.16511866	0.0002087176	0.000002993		80.104474	0.20073353	0.0002206272	3.9116794E-06		78.044886	0.069328183	0.0002217822	2.5675985E-06
666.38			6.0121594E-08	1.3313984		76.25356	0.11171609	0.0002250855	3.9493175E-06		58.8616	0.052128926	0.0002175281	1.2541892E-06		72.081405	0.25584663	0.0002175493	4.0785267E-06		84.334322	0.16567731	0.0002087042	2.9915417E-06		80.039245	0.20057356	0.0002205841	3.9104832E-06		78.02221	0.06934806	0.0002217584	2.5668749E-06
666.828			5.9714908E-08	1.3313878		76.214035	0.11174988	0.0002250595	3.9487238E-06		58.751443	0.051907941	0.0002175013	1.2539462E-06		72.064021	0.25574843	0.0002175251	4.0778662E-06		84.205386	0.16582446	0.0002086915	2.990336E-06		79.946812	0.20042925	0.000220541	3.9095344E-06		77.968892	0.06944439	0.0002217353	2.5663671E-06
667.276			5.9339179E-08	1.3313773		76.22322	0.1119403	0.0002250325	3.9481517E-06		58.708708	0.051857157	0.0002174746	1.2537117E-06		72.012865	0.25550551	0.0002175013	4.0773305E-06		84.285608	0.16632697	0.0002086795	2.989388E-06		79.970705	0.20061159	0.0002204979	3.9087989E-06		77.957798	0.069475942	0.0002217132	2.5660532E-06
667.723			0.000000059	1.3313668		76.17733	0.11189662	0.0002250048	3.9475911E-06		58.705095	0.051914251	0.0002174479	1.2534823E-06		72.016476	0.25555243	0.0002174781	4.0768844E-06		84.1804	0.16631166	0.0002086678	2.9886528E-06		79.987556	0.20077673	0.0002204552	3.9082297E-06		77.984711	0.069638276	0.0002216923	2.5659017E-06
668.171			5.8644457E-08	1.3313563		76.163617	0.11190213	0.0002249761	0.000003947		58.651963	0.051809205	0.0002174213	1.253253E-06		71.981147	0.25542845	0.0002174552	4.0764838E-06		84.218139	0.16663206	0.0002086565	2.9880675E-06		79.936729	0.20068842	0.0002204128	3.907765E-06		78.014549	0.06983269	0.0002216727	2.565871E-06
668.618			5.833419E-08	1.3313458		76.168065	0.11198567	0.0002249465	3.9464446E-06		58.644501	0.051926624	0.0002173947	0.000001253		71.910781	0.25516146	0.0002174328	4.0760838E-06		84.193916	0.16672396	0.0002086452	2.9875649E-06		79.922964	0.20066259	0.000220371	3.9073387E-06		77.998213	0.070026528	0.0002216548	2.565913E-06
669.066			0.000000058	1.3313354		76.139989	0.11195125	0.000224916	3.945828E-06		58.584993	0.05191579	0.0002173682	1.2527783E-06		71.903831	0.25503209	0.0002174107	4.0756341E-06		84.247561	0.16696442	0.0002086339	2.9870666E-06		79.93472	0.20063956	0.0002203299	3.9068756E-06		78.000356	0.070081126	0.0002216387	0.000002566
669.513			5.7759537E-08	1.3313249		76.060376	0.1117744	0.0002248847	3.9451636E-06		58.607248	0.052145625	0.0002173417	1.2525241E-06		71.83294	0.25478667	0.000217389	4.075089E-06		84.198042	0.16700837	0.0002086223	2.986497E-06		79.917552	0.20074997	0.0002202897	3.9063034E-06		77.972795	0.07018136	0.0002216247	0.000002566
669.961			5.7489249E-08	1.3313145		76.064568	0.11180033	0.0002248523	3.9444342E-06		58.509801	0.052022762	0.0002173153	1.2522526E-06		71.815404	0.25463827	0.0002173675	4.0744024E-06		84.200076	0.16724232	0.0002086104	2.985779E-06		79.874077	0.20061636	0.0002202504	3.9055489E-06		77.873303	0.070061833	0.000221613	2.5659295E-06
670.408			5.7252434E-08	1.3313041		76.035584	0.11173429	0.0002248192	3.943634E-06		58.493966	0.052083373	0.000217289	0.000001252		71.819759	0.25455582	0.0002173464	4.0735491E-06		84.102707	0.1670661	0.0002085979	2.9848613E-06		79.890203	0.20068684	0.0002202124	3.9045649E-06		77.963465	0.070323504	0.0002216037	2.5657238E-06
670.856			0.000000057	1.3312936		76.063042	0.11191283	0.0002247851	3.9427634E-06		58.444361	0.052125139	0.0002172627	1.2516554E-06		71.729675	0.2541994	0.0002173255	4.0725342E-06		84.046009	0.16707213	0.000208585	2.9837377E-06		79.821554	0.20047211	0.0002201754	3.9033495E-06		77.90322	0.070324331	0.0002215966	2.5653729E-06
671.303			5.6806537E-08	1.3312833		76.033504	0.11184832	0.0002247503	3.9418356E-06		58.453536	0.052269997	0.0002172366	1.2513352E-06		71.831466	0.25441209	0.0002173048	4.0713876E-06		84.19066	0.16752857	0.0002085716	2.9824371E-06		79.790665	0.20033809	0.0002201396	3.9019356E-06		77.903312	0.070407318	0.0002215917	2.5648877E-06
671.751			5.660483E-08	1.3312729		75.986569	0.11175927	0.0002247147	3.9408585E-06		58.397381	0.052394419	0.0002172105	0.000001251		71.704897	0.25382533	0.0002172843	4.0701369E-06		84.061278	0.1672459	0.0002085579	0.000002981		79.825594	0.20042865	0.0002201048	3.9003564E-06		77.923383	0.070495853	0.0002215887	2.564284E-06
672.198			5.6416435E-08	1.3312625		75.90113	0.11140976	0.0002246785	3.9398497E-06		58.355305	0.05249445	0.0002171847	1.2506704E-06		71.67417	0.25359721	0.0002172641	4.0688246E-06		84.026499	0.16722817	0.0002085438	2.9794534E-06		79.722097	0.19999328	0.0002200712	3.898666E-06		77.94602	0.070780178	0.0002215874	2.5635882E-06
672.645			5.6244214E-08	1.3312522		75.927374	0.11152291	0.0002246418	3.9388213E-06		58.335139	0.052673578	0.000217159	1.2503353E-06		71.59437	0.25328002	0.000217244	4.0674864E-06		84.053345	0.16706505	0.0002085294	2.9778712E-06		79.759721	0.19995032	0.0002200385	3.8969121E-06		77.90379	0.070933015	0.0002215875	2.5628262E-06
673.093			5.6076944E-08	1.3312418		75.923633	0.11159355	0.0002246046	3.9377846E-06		58.280576	0.052686305	0.0002171334	0.00000125		71.700168	0.25364879	0.0002172241	4.0661571E-06		84.085321	0.16724604	0.0002085148	2.9762938E-06		79.746477	0.19975102	0.0002200068	3.8951426E-06		77.814807	0.070860111	0.000221589	0.000002562
673.54			5.5930369E-08	1.3312315		75.934425	0.1116442	0.000224567	3.9367574E-06		58.208836	0.05264748	0.0002171081	1.2496794E-06		71.550943	0.25291962	0.0002172044	4.0648778E-06		84.066734	0.16716518	0.0002085	2.9747786E-06		79.768132	0.19973563	0.0002199761	3.8934151E-06		77.83692	0.070988054	0.0002215915	2.5612169E-06
673.987			5.5783793E-08	1.3312212		75.804245	0.11132536	0.000224529	3.9357487E-06		58.256132	0.052906877	0.0002170831	1.2493663E-06		71.618133	0.25292544	0.0002171848	4.0636761E-06		83.952016	0.1667589	0.0002084851	2.9733676E-06		79.63683	0.19919163	0.0002199463	3.8917705E-06		77.934532	0.071268264	0.000221595	2.5604268E-06
674.434			5.56588E-08	1.3312109		75.864779	0.11140081	0.0002244907	3.9347684E-06		58.146344	0.052834483	0.0002170582	1.2490668E-06		71.540761	0.25246413	0.0002171654	4.0625769E-06		83.906734	0.1666064	0.0002084701	2.9720993E-06		79.658263	0.19897956	0.0002199174	3.8902471E-06		77.805543	0.071032544	0.0002215991	2.5596783E-06
674.881			5.5534453E-08	1.3312007		75.846815	0.1113499	0.0002244523	3.9338237E-06		58.136109	0.053030201	0.0002170336	1.2487824E-06		71.507987	0.25224301	0.0002171461	4.0615983E-06		83.999229	0.16672892	0.0002084551	0.000002971		79.67241	0.19885463	0.0002198894	3.8888747E-06		77.884321	0.07125164	0.0002216037	0.000002559
675.329			5.5423815E-08	1.3311904		75.812887	0.11119668	0.0002244136	3.9329177E-06		58.079349	0.053122275	0.0002170092	1.2485136E-06		71.49272	0.25205629	0.0002171268	4.0607489E-06		83.926696	0.16657786	0.00020844	2.9700971E-06		79.6539	0.19865591	0.0002198622	3.8876711E-06		77.864192	0.071266247	0.0002216087	2.5583778E-06
675.776			5.531847E-08	1.3311801		75.751899	0.11091084	0.000224375	3.9320567E-06		58.014244	0.053085701	0.0002169852	1.2482618E-06		71.379393	0.25155182	0.0002171077	0.00000406		83.986084	0.16652511	0.0002084251	2.9693928E-06		79.511311	0.1980787	0.0002198358	3.8866516E-06		77.806761	0.071272201	0.0002216137	2.5578505E-06
676.223			5.5221399E-08	1.3311699		75.726488	0.11079071	0.0002243363	3.9312382E-06		58.014074	0.053309233	0.0002169615	0.000001248		71.431062	0.25157672	0.0002170887	4.0594485E-06		83.977185	0.16639875	0.0002084103	2.9688849E-06		79.590363	0.19802213	0.0002198102	3.8858124E-06		77.831014	0.071342604	0.0002216186	2.5574105E-06
676.67			5.5132638E-08	1.3311597		75.743355	0.11087528	0.0002242977	3.9304592E-06		57.981211	0.053422957	0.0002169381	1.247803E-06		71.406605	0.25127039	0.0002170697	0.000004059		83.929217	0.16623394	0.0002083957	2.9685583E-06		79.599909	0.19781674	0.0002197853	3.885142E-06		77.82934	0.071403713	0.0002216232	2.5570546E-06
677.117			0.000000055	1.3311495		75.699768	0.11064719	0.0002242593	3.9297143E-06		57.993358	0.053661279	0.000216915	1.2475921E-06		71.301196	0.25074291	0.0002170508	4.0585963E-06		83.846132	0.16594823	0.0002083812	2.9683871E-06		79.563556	0.19741545	0.0002197611	3.8846187E-06		77.804253	0.071385202	0.0002216274	2.556774E-06
677.564			0.000000055	1.3311393		75.602612	0.11044909	0.0002242211	0.000003929		57.921674	0.053834838	0.0002168924	1.2473896E-06		71.390563	0.25081521	0.0002170319	4.0582818E-06		83.866335	0.16588672	0.0002083671	2.9683354E-06		79.498878	0.19697306	0.0002197376	3.8842119E-06		77.785297	0.071283559	0.0002216308	2.5565543E-06
678.011			5.4899127E-08	1.3311291		75.647522	0.11050536	0.0002241831	3.9282945E-06		57.904212	0.054080585	0.0002168701	1.2471922E-06		71.264394	0.25018659	0.0002170131	0.000004058		83.811773	0.16592386	0.0002083533	2.9683588E-06		79.447818	0.19651438	0.0002197148	3.8838829E-06		77.802954	0.07137827	0.0002216333	2.5563763E-06
678.458			5.4836851E-08	1.331119		75.586186	0.11033449	0.0002241456	3.9275997E-06		57.84351	0.054153754	0.0002168482	0.000001247		71.258433	0.24996872	0.0002169942	4.0577126E-06		83.786846	0.16577785	0.0002083398	2.9684064E-06		79.496071	0.19636281	0.0002196925	3.8835873E-06		77.760949	0.071324419	0.0002216347	2.5562169E-06
678.905			5.4774575E-08	1.3311088		75.584813	0.11040585	0.0002241084	3.9269E-06		57.812427	0.054238531	0.0002168267	1.2467971E-06		71.209	0.24957394	0.0002169754	4.0573822E-06		83.809395	0.16566399	0.0002083268	2.9684233E-06		79.442762	0.19591536	0.0002196709	3.8832767E-06		77.673728	0.071083496	0.0002216349	2.5560505E-06
679.352			5.4720068E-08	1.3310987		75.581415	0.11035873	0.0002240717	3.9261843E-06		57.749133	0.054271236	0.0002168057	1.2465916E-06		71.175559	0.24918175	0.0002169565	0.000004057		83.754925	0.16549183	0.0002083143	2.9683535E-06		79.396946	0.19556628	0.0002196498	3.882902E-06		77.697036	0.071216066	0.0002216335	2.55585E-06
679.799			5.4667657E-08	1.3310885		75.430083	0.10996126	0.0002240357	3.9254419E-06		57.739882	0.054428122	0.0002167851	1.2463762E-06		71.187153	0.24892572	0.0002169376	4.0564381E-06		83.765999	0.16551863	0.0002083023	2.9681429E-06		79.402584	0.19526583	0.0002196292	3.882416E-06		77.737696	0.071373714	0.0002216305	2.5555887E-06
680.245			5.4619735E-08	1.3310785		75.430234	0.11008699	0.0002240003	3.9246667E-06		57.661122	0.054405406	0.0002167651	1.2461491E-06		71.089394	0.24841562	0.0002169187	4.0557607E-06		83.744868	0.1653369	0.0002082908	2.967747E-06		79.343329	0.19477352	0.0002196092	3.8817808E-06		77.719971	0.071300963	0.0002216255	2.5552442E-06
680.692			5.4575298E-08	1.3310684		75.458157	0.11029507	0.0002239655	3.9238547E-06		57.684244	0.054601588	0.0002167454	1.2459096E-06		71.126229	0.24827779	0.0002168997	4.054932E-06		83.762272	0.16546364	0.0002082799	2.9671551E-06		79.404442	0.19464503	0.0002195896	0.000003881		77.664591	0.071324401	0.0002216187	2.5548078E-06
681.139			5.4533247E-08	1.3310583		75.377497	0.11023714	0.0002239312	0.000003923		57.663617	0.054750151	0.0002167262	1.2456607E-06		71.1194	0.24788981	0.0002168805	0.000004054		83.669473	0.16531082	0.0002082693	2.9663865E-06		79.25857	0.19385436	0.0002195705	3.8800529E-06		77.663057	0.071406241	0.00022161	2.5542861E-06
681.586			5.4496482E-08	1.3310482		75.444884	0.11068215	0.0002238975	3.9221506E-06		57.568198	0.054663679	0.0002167073	1.2454056E-06		71.086706	0.24752127	0.000216861	4.0529045E-06		83.674261	0.16531709	0.0002082589	2.9654699E-06		79.34765	0.19401696	0.0002195518	0.000003879		77.698987	0.071530589	0.0002215994	2.5536903E-06
682.032			5.4460394E-08	1.3310382		75.319223	0.11048582	0.0002238644	3.9212776E-06		57.491384	0.054700502	0.0002166887	1.2451484E-06		71.054307	0.24721271	0.0002168413	4.051762E-06		83.772343	0.16551817	0.0002082487	2.9644424E-06		79.256372	0.1934142	0.0002195335	3.8778829E-06		77.707096	0.071532897	0.0002215871	0.000002553
682.479			5.4431951E-08	1.3310281		75.348594	0.11089527	0.0002238316	3.9204001E-06		57.567773	0.055058933	0.0002166703	1.2448915E-06		70.9729	0.24676631	0.0002168213	4.0505699E-06		83.744039	0.16553132	0.0002082384	2.963338E-06		79.263681	0.193362	0.0002195157	3.8767131E-06		77.661643	0.071608379	0.000221573	2.5523382E-06
682.926			5.4403509E-08	1.3310181		75.352086	0.11115575	0.0002237993	3.9195298E-06		57.450585	0.054922773	0.0002166522	1.2446392E-06		70.982395	0.24656483	0.0002168007	4.0493615E-06		83.605636	0.16538448	0.0002082279	2.962198E-06		79.247867	0.19312005	0.0002194982	3.8755363E-06		77.61953	0.071492352	0.0002215573	2.5516145E-06
683.372			5.4382722E-08	1.3310081		75.304846	0.11127482	0.0002237673	3.9186778E-06		57.512409	0.055185737	0.0002166342	1.2443951E-06		70.952069	0.24615774	0.0002167798	4.0481684E-06		83.669804	0.16567818	0.0002082172	2.961063E-06		79.270158	0.19292431	0.0002194811	3.8743901E-06		77.569141	0.071594316	0.0002215399	2.5508842E-06
683.819			5.4363403E-08	1.3309981		75.239375	0.11139745	0.0002237356	3.9178481E-06		57.442601	0.055071351	0.0002166162	1.2441607E-06		70.961052	0.24603363	0.0002167582	0.000004047		83.605576	0.16579466	0.000208206	0.00000296		79.222277	0.1926075	0.0002194644	3.8733018E-06		77.715782	0.072036333	0.0002215209	2.5501602E-06
684.266			5.4349991E-08	1.3309881		75.282823	0.11184438	0.0002237042	0.000003917		57.411361	0.055066554	0.0002165983	1.2439387E-06		70.886535	0.24555723	0.000216736	4.0459138E-06		83.711093	0.16620258	0.0002081942	2.9589284E-06		79.19201	0.19246249	0.0002194479	3.8723012E-06		77.652339	0.07187624	0.0002215004	2.5494582E-06
684.712			5.4340621E-08	1.3309781		75.159733	0.1119497	0.000223673	3.9162876E-06		57.374237	0.055128684	0.0002165804	1.2437307E-06		70.86804	0.24515034	0.0002167132	4.0448948E-06		83.65604	0.16622763	0.0002081818	0.000002958		79.145383	0.19210448	0.0002194319	3.8714118E-06		77.622382	0.071797378	0.0002214784	2.5487915E-06
685.159			5.4335014E-08	1.3309682		75.197783	0.11237303	0.000223642	3.9155623E-06		57.333051	0.055155222	0.0002165623	1.2435364E-06		70.962338	0.24526613	0.0002166895	0.000004044		83.579347	0.1663719	0.0002081684	2.9571489E-06		79.194077	0.19223175	0.0002194161	3.8706445E-06		77.520863	0.071602668	0.0002214549	2.5481654E-06
685.605			5.4336258E-08	1.3309582		75.133275	0.11265542	0.0002236111	3.9148771E-06		57.300975	0.055222661	0.0002165443	1.2433562E-06		70.785427	0.24435159	0.0002166651	4.0431159E-06		83.579442	0.16663585	0.0002081542	2.9564274E-06		79.118654	0.19196983	0.0002194007	0.00000387		77.55098	0.071609137	0.0002214301	2.5475878E-06
686.052			5.4338779E-08	1.3309483		75.12261	0.11306809	0.0002235803	3.9142274E-06		57.231423	0.055193281	0.0002165259	1.2431881E-06		70.778305	0.24415962	0.0002166397	4.0423572E-06		83.514624	0.16676575	0.0002081388	2.955819E-06		79.109163	0.19189245	0.0002193855	3.8695054E-06		77.540197	0.071642478	0.0002214039	2.5470578E-06
686.498			5.435095E-08	1.3309384		75.079136	0.1134153	0.0002235495	3.9136121E-06		57.247668	0.055423579	0.0002165074	0.000001243		70.66899	0.24351858	0.0002166135	4.0416776E-06		83.504248	0.16712461	0.0002081222	2.9553184E-06		78.983196	0.19149225	0.0002193705	3.8691251E-06		77.519457	0.071532049	0.0002213764	2.5465754E-06
686.944			5.4363122E-08	1.3309285		75.011687	0.11347445	0.0002235188	0.000003913		57.151036	0.055186646	0.0002164887	1.2428811E-06		70.669368	0.24320415	0.0002165862	4.0410597E-06		83.517223	0.16739048	0.0002081042	2.9549082E-06		79.098562	0.19179632	0.0002193559	3.8688526E-06		77.514117	0.071489221	0.0002213476	2.5461337E-06
687.391			5.4385103E-08	1.3309186		75.009704	0.11395233	0.0002234879	3.9124541E-06		57.15719	0.055348913	0.0002164695	1.2427352E-06		70.606597	0.24262857	0.0002165578	4.0404814E-06		83.459073	0.16742991	0.0002080847	2.9545647E-06		78.981477	0.19147717	0.0002193414	3.8686662E-06		77.46766	0.071415104	0.0002213176	2.5457228E-06
687.837			5.4408433E-08	1.3309087		74.971651	0.11433843	0.0002234569	3.9118958E-06		57.128149	0.055461404	0.00021645	1.2425899E-06		70.665477	0.24265292	0.0002165282	4.0399197E-06		83.521418	0.16773566	0.0002080636	2.9542601E-06		78.955578	0.19144763	0.0002193271	3.8685392E-06		77.466273	0.071561666	0.0002212865	2.5453328E-06
688.283			5.4438983E-08	1.3308989		75.025835	0.11496296	0.0002234259	3.9113376E-06		57.054141	0.05541418	0.0002164301	1.2424404E-06		70.526731	0.24201834	0.0002164975	4.0393441E-06		83.333672	0.16765281	0.0002080408	0.000002954		78.948203	0.19151921	0.0002193131	3.8684395E-06		77.44801	0.071579936	0.0002212542	2.5449484E-06
688.73			5.4473769E-08	1.330889		74.874366	0.11497283	0.0002233945	3.9107672E-06		57.026035	0.055566721	0.0002164097	1.2422819E-06		70.53106	0.24172632	0.0002164654	4.0387218E-06		83.339514	0.16776764	0.0002080159	2.9536243E-06		78.950505	0.191511	0.0002192992	3.8683324E-06		77.459471	0.071758349	0.0002212208	2.5445529E-06
689.176			5.4513054E-08	1.3308792		74.907595	0.11554995	0.000223363	3.9101763E-06		56.951078	0.055567755	0.0002163887	1.2421106E-06		70.528132	0.24147488	0.000216432	0.000004038		83.437491	0.16820511	0.0002079891	2.9532174E-06		78.979867	0.19163409	0.0002192855	3.8681826E-06		77.431832	0.071844531	0.0002211864	2.5441314E-06
689.622			5.4559362E-08	1.3308693		74.862234	0.11588042	0.0002233312	3.909553E-06		56.95871	0.055661347	0.0002163672	1.241922E-06		70.43648	0.24097393	0.0002163972	4.0372186E-06		83.27586	0.16785889	0.0002079602	2.9527002E-06		78.957034	0.19172603	0.0002192719	0.000003868		77.374804	0.071841957	0.0002211511	2.5436667E-06
690.068			5.4607491E-08	1.3308595		74.858524	0.11642297	0.000223299	3.9088884E-06		56.940884	0.055744681	0.0002163451	1.2417127E-06		70.40013	0.24065449	0.000216361	4.0362791E-06		83.242353	0.16793813	0.0002079289	0.000002952		78.863097	0.19160681	0.0002192585	3.8676206E-06		77.351623	0.071877373	0.0002211148	2.5431437E-06
690.515			5.4665874E-08	1.3308497		74.857819	0.11705202	0.0002232665	3.9081777E-06		56.83326	0.055524241	0.0002163222	1.241481E-06		70.398894	0.24037069	0.0002163232	4.0351929E-06		83.243198	0.16821421	0.0002078953	2.9512144E-06		78.822136	0.19162737	0.0002192451	3.8671623E-06		77.403567	0.072012719	0.0002210776	2.5425539E-06
690.961			5.4724126E-08	1.3308399		74.812329	0.11744919	0.0002232338	3.9074301E-06		56.826582	0.055726014	0.0002162988	1.241231E-06		70.265156	0.23975269	0.0002162842	0.000004034		83.22701	0.16809621	0.0002078596	2.9502457E-06		78.899023	0.19206391	0.0002192319	3.8665932E-06		77.306191	0.071851115	0.0002210398	2.5419052E-06
691.407			5.4794031E-08	1.3308302		74.78948	0.11788161	0.0002232009	3.9066527E-06		56.801822	0.055856944	0.0002162749	0.000001241		70.409225	0.24000469	0.0002162441	4.0326622E-06		83.234636	0.16833461	0.0002078223	2.9491537E-06		78.813825	0.19193035	0.0002192186	3.8659312E-06		77.281112	0.071773916	0.0002210015	2.5412058E-06
691.853			5.4865052E-08	1.3308204		74.729695	0.11819477	0.0002231679	3.9058552E-06		56.78745	0.055936636	0.0002162505	1.2406899E-06		70.301753	0.23940457	0.0002162031	4.0312654E-06		83.181386	0.16842481	0.0002077834	0.000002948		78.754012	0.19196712	0.0002192054	3.8652001E-06		77.380562	0.072011956	0.0002209627	2.5404675E-06
692.299			5.4945261E-08	1.3308106		74.746515	0.11881011	0.0002231349	0.000003905		56.720779	0.055842877	0.0002162258	1.2404075E-06		70.265671	0.23904179	0.0002161614	4.0298193E-06		83.187887	0.16869805	0.0002077432	2.9467158E-06		78.754776	0.19201639	0.0002191921	3.8644262E-06		77.318049	0.07187883	0.0002209237	2.5397036E-06
692.745			0.000000055	1.3308009		74.696244	0.11924216	0.000223102	3.9042423E-06		56.62205	0.055630722	0.0002162007	1.2401231E-06		70.263005	0.2388788	0.0002161193	4.0283534E-06		83.113122	0.1685563	0.000207702	2.9454339E-06		78.771474	0.19223908	0.0002191788	3.8636368E-06		77.226579	0.071664468	0.0002208846	2.5389279E-06
693.191			5.5120991E-08	1.3307912		74.710432	0.11988003	0.0002230693	3.9034475E-06		56.653067	0.055836758	0.0002161754	1.2398408E-06		70.230204	0.23851796	0.0002160768	4.0268963E-06		83.171078	0.16880563	0.0002076602	2.9441529E-06		78.780967	0.19250084	0.0002191654	3.8628581E-06		77.306597	0.071997039	0.0002208455	2.5381543E-06
693.637			5.5220373E-08	1.3307815		74.630399	0.12005632	0.0002230368	3.902673E-06		56.627187	0.055954125	0.0002161499	1.2395643E-06		70.151313	0.23796726	0.0002160342	4.0254745E-06		83.115158	0.16853071	0.0002076178	2.9429027E-06		78.610534	0.19219246	0.0002191518	3.8621143E-06		77.172792	0.071771746	0.0002208067	2.5373956E-06
694.083			5.5322661E-08	1.3307718		74.562216	0.12040491	0.0002230047	3.901927E-06		56.622924	0.056120107	0.0002161242	1.2392968E-06		70.104529	0.23767357	0.0002159917	4.0241111E-06		83.123348	0.1684309	0.0002075753	2.9417098E-06		78.65559	0.19239339	0.0002191381	3.8614259E-06		77.225721	0.071958399	0.0002207682	2.5366636E-06
694.529			5.5437657E-08	1.3307621		74.584673	0.12101283	0.000222973	3.9012159E-06		56.590913	0.056193331	0.0002160985	0.000001239		70.044739	0.23739422	0.0002159494	4.0228249E-06		83.14005	0.16852072	0.0002075328	2.9405966E-06		78.651867	0.19254637	0.0002191241	3.8608093E-06		77.127723	0.071860376	0.0002207303	0.000002536
694.975			5.5552654E-08	1.3307524		74.540968	0.12141456	0.0002229417	3.9005445E-06		56.530133	0.056178092	0.0002160728	1.2387974E-06		70.020259	0.23702263	0.0002159076	4.0216303E-06		83.065195	0.16835619	0.0002074906	2.9395801E-06		78.536351	0.19234892	0.0002191099	3.8602755E-06		77.150482	0.071937873	0.000220693	2.5353169E-06
695.42			5.568263E-08	1.3307428		74.490162	0.12170934	0.0002229112	3.8999172E-06		56.462044	0.056219846	0.0002160473	1.2385685E-06		70.0258	0.23677931	0.0002158665	4.0205386E-06		82.968334	0.16812784	0.0002074492	2.9386738E-06		78.604004	0.19278618	0.0002190955	3.859831E-06		77.166089	0.072071429	0.0002206566	2.5347167E-06
695.866			5.5813808E-08	1.3307331		74.483285	0.12209845	0.0002228813	3.8993322E-06		56.471607	0.056381828	0.0002160218	1.2383529E-06		69.940082	0.23628782	0.0002158262	4.0195485E-06		82.98237	0.16801027	0.0002074084	2.937879E-06		78.568781	0.19284933	0.0002190807	3.8594735E-06		77.120563	0.071948912	0.000220621	2.5341676E-06
696.312			0.000000056	1.3307235		74.417058	0.12225808	0.0002228521	3.89879E-06		56.443417	0.056519991	0.0002159966	1.2381504E-06		69.894025	0.23585383	0.0002157869	4.0186609E-06		82.921352	0.16769457	0.0002073688	2.9371973E-06		78.564221	0.19300314	0.0002190655	3.8591977E-06		77.148932	0.072012093	0.0002205867	2.5336715E-06
696.758			5.6102049E-08	1.3307138		74.401016	0.12257354	0.0002228237	3.8982881E-06		56.346236	0.056397266	0.0002159716	0.000001238		69.816608	0.23527908	0.0002157489	4.017869E-06		82.837557	0.16734443	0.0002073306	2.9366222E-06		78.577701	0.19308832	0.00021905	0.000003859		77.089539	0.07191572	0.0002205535	2.5332262E-06
697.204			5.625481E-08	1.3307042		74.368789	0.1227774	0.0002227963	3.897822E-06		56.358457	0.05653506	0.0002159469	1.2377773E-06		69.814958	0.23504801	0.0002157123	4.0171612E-06		82.86998	0.16718652	0.000207294	2.9361417E-06		78.421314	0.19276245	0.0002190341	3.8588384E-06		77.135417	0.071998534	0.0002205218	2.5328271E-06
697.649			5.6414747E-08	1.3306946		74.354603	0.12290948	0.00022277	3.897387E-06		56.276923	0.056487985	0.0002159228	1.2376022E-06		69.693038	0.23436422	0.0002156773	4.0165233E-06		82.8759	0.16708224	0.0002072594	2.9357398E-06		78.518728	0.19315354	0.0002190178	3.8587162E-06		77.023025	0.07187297	0.0002204918	2.5324686E-06
698.095			5.6577713E-08	1.330685		74.28099	0.12276374	0.0002227447	0.000003897		56.231799	0.056505587	0.000215899	1.2374297E-06		69.820119	0.23452567	0.0002156441	4.0159334E-06		82.808898	0.16675741	0.0002072269	2.935394E-06		78.403569	0.19283329	0.0002190009	3.8585992E-06		77.02963	0.071962155	0.0002204634	2.5321408E-06
698.541			5.6750538E-08	1.3306755		74.284755	0.12300804	0.0002227206	3.8965775E-06		56.219823	0.056702953	0.0002158758	1.2372568E-06		69.668151	0.23385215	0.0002156129	4.0153722E-06		82.803938	0.16647447	0.0002071968	2.9350816E-06		78.305843	0.19256036	0.0002189835	3.8584595E-06		77.022741	0.071977016	0.0002204369	2.531835E-06
698.986			5.6922975E-08	1.3306659		74.248468	0.12301068	0.0002226978	3.8961893E-06		56.168936	0.056657672	0.0002158532	1.2370804E-06		69.619611	0.23351968	0.0002155839	4.0148189E-06		82.815028	0.16629014	0.0002071695	2.9347782E-06		78.365618	0.19277738	0.0002189656	3.8582687E-06		77.029326	0.072038891	0.0002204125	2.5315417E-06
699.432			5.7106617E-08	1.3306564		74.119283	0.12279631	0.0002226763	3.8958006E-06		56.11476	0.056657221	0.0002158313	1.2368964E-06		69.696514	0.23368469	0.0002155572	4.0142497E-06		82.786966	0.16584434	0.0002071451	2.9344576E-06		78.374578	0.19279267	0.0002189471	0.000003858		76.892213	0.07169787	0.0002203902	2.5312495E-06
699.877			5.7290198E-08	1.3306468		74.226718	0.12323745	0.0002226563	3.8954065E-06		56.082205	0.056713122	0.0002158101	1.2367027E-06		69.707485	0.23360464	0.0002155332	4.0136484E-06		82.70192	0.16552738	0.0002071239	2.9340984E-06		78.322539	0.19265416	0.000218928	3.8576191E-06		76.9735	0.07183763	0.0002203702	0.000002531
700.323			5.74815E-08	1.3306373		74.124093	0.12288765	0.0002226377	0.000003895		56.078265	0.056856771	0.0002157897	1.2364968E-06		69.546726	0.23291554	0.0002155118	0.000004013		82.770102	0.16537906	0.0002071061	2.9336819E-06		78.342307	0.19271373	0.0002189082	3.8571145E-06		76.945558	0.071818225	0.0002203527	2.5306355E-06
700.768			5.7675151E-08	1.3306278		74.051019	0.12274172	0.0002226206	3.8945858E-06		56.012532	0.056839188	0.0002157701	1.2362809E-06		69.602323	0.23293245	0.0002154931	4.0123072E-06		82.710278	0.16483435	0.0002070916	2.9332102E-06		78.185774	0.19225867	0.0002188878	3.8564902E-06		76.83926	0.071686334	0.0002203375	2.5303056E-06
701.214			5.7874109E-08	1.3306183		74.075321	0.12287317	0.0002226049	3.8941644E-06		56.007404	0.05704339	0.0002157512	1.2360567E-06		69.562485	0.23268015	0.0002154767	4.0115809E-06		82.685984	0.16461966	0.00020708	2.9326911E-06		78.190303	0.19219554	0.0002188669	3.8557603E-06		76.91924	0.071861891	0.0002203243	0.00000253
701.659			5.8077892E-08	1.3306088		74.103414	0.12301221	0.0002225904	3.893744E-06		55.954672	0.057078096	0.0002157331	1.2358286E-06		69.53804	0.23247458	0.0002154625	4.0108384E-06		82.586457	0.16411323	0.0002070712	2.9321414E-06		78.177785	0.192168	0.0002188456	3.854949E-06		76.922502	0.072136461	0.0002203129	2.5296107E-06
702.105			5.8284608E-08	1.3305993		74.046647	0.12287427	0.0002225772	3.893329E-06		55.888372	0.056987308	0.0002157155	1.2355991E-06		69.439049	0.23203379	0.0002154503	4.0100938E-06		82.651403	0.16404759	0.0002070648	2.9315759E-06		78.197174	0.19218812	0.0002188238	3.8540766E-06		76.845027	0.072129285	0.0002203031	2.5292561E-06
702.55			5.8498875E-08	1.3305898		74.006643	0.12271025	0.0002225651	3.8929279E-06		55.893652	0.057131318	0.0002156986	1.2353729E-06		69.414135	0.23176691	0.0002154399	4.0093685E-06		82.541501	0.16353818	0.0002070606	0.000002931		78.185171	0.19191757	0.0002188018	3.8531718E-06		76.828712	0.07212323	0.0002202946	2.5289063E-06
702.995			5.8713143E-08	1.3305804		73.947223	0.12245099	0.000222554	3.8925462E-06		55.817024	0.057064819	0.0002156822	1.2351528E-06		69.416137	0.23161141	0.000215431	4.0086784E-06		82.5231	0.16326862	0.0002070584	2.9304782E-06		78.108569	0.19151043	0.0002187796	3.8522571E-06		76.833996	0.072236565	0.0002202873	2.5285669E-06
703.441			5.8938634E-08	1.3305709		73.948717	0.12237024	0.0002225438	3.8921889E-06		55.80787	0.057144935	0.0002156663	1.2349415E-06		69.364376	0.23131354	0.0002154235	0.000004008		82.578907	0.16314017	0.0002070577	0.00000293		78.179136	0.19161619	0.0002187572	3.8513536E-06		76.723964	0.072121946	0.0002202808	2.5282431E-06
703.886			5.9163742E-08	1.3305615		73.962125	0.12227868	0.0002225345	3.8918626E-06		55.791214	0.057227868	0.0002156509	1.2347424E-06		69.333331	0.23110893	0.0002154171	4.0074641E-06		82.531639	0.16271832	0.0002070585	2.9295363E-06		78.054264	0.19111311	0.0002187347	3.8504859E-06		76.780942	0.072269213	0.0002202749	2.5279414E-06
704.331			5.9397178E-08	1.3305521		73.917175	0.12208007	0.000222526	3.8915702E-06		55.736337	0.05729187	0.0002156359	1.234557E-06		69.211156	0.23059889	0.0002154117	0.000004007		82.455051	0.16240519	0.0002070603	2.92916E-06		78.123268	0.19121871	0.0002187122	3.8496692E-06		76.825531	0.072393163	0.0002202694	2.5276648E-06
704.777			5.9634013E-08	1.3305427		73.880419	0.12179462	0.0002225182	3.8913133E-06		55.661184	0.057097089	0.0002156213	1.2343861E-06		69.29793	0.23083802	0.000215407	4.006546E-06		82.527945	0.1623831	0.000207063	2.9288579E-06		78.07041	0.19087399	0.0002186897	3.8489151E-06		76.671811	0.072215994	0.000220264	2.527415E-06
705.222			5.9876026E-08	1.3305333		73.898642	0.12174794	0.000222511	3.8910941E-06		55.631807	0.057150624	0.0002156071	1.2342309E-06		69.213569	0.23053804	0.0002154029	4.0062113E-06		82.424995	0.16168337	0.0002070663	2.9286353E-06		77.998286	0.19054112	0.0002186674	3.8482362E-06		76.691302	0.072270417	0.0002202586	2.5271937E-06
705.667			6.0123776E-08	1.3305239		73.833741	0.12132713	0.0002225044	3.8909108E-06		55.659513	0.057363081	0.0002155932	1.2340904E-06		69.2251	0.23060512	0.0002153991	0.000004006		82.370764	0.16149936	0.0002070699	2.928491E-06		78.032585	0.19045411	0.0002186454	3.8476348E-06		76.70784	0.072318566	0.0002202528	0.000002527
706.112			6.0374347E-08	1.3305145		73.839802	0.12106232	0.0002224982	3.8907611E-06		55.602235	0.057403275	0.0002155795	0.000001234		69.134738	0.23013568	0.0002153955	4.0057766E-06		82.474122	0.16162297	0.0002070735	2.9284198E-06		77.923592	0.19000262	0.0002186236	3.8471105E-06		76.684095	0.072459493	0.0002202465	2.5268279E-06
706.557			6.0633311E-08	1.3305051		73.703668	0.12040113	0.0002224923	3.8906408E-06		55.524708	0.057343667	0.0002155661	1.2338482E-06		69.163183	0.23026448	0.0002153918	4.0056581E-06		82.190741	0.16076436	0.0002070768	2.9284122E-06		77.960443	0.18991701	0.0002186021	3.8466583E-06		76.653283	0.072557845	0.0002202394	2.526675E-06
707.002			6.0892323E-08	1.3304958		73.777003	0.1204182	0.0002224867	3.8905442E-06		55.527579	0.057453749	0.0002155528	1.2337416E-06		69.135418	0.23023955	0.0002153878	4.0055861E-06		82.344046	0.16101134	0.0002070797	2.9284543E-06		77.866172	0.1896346	0.0002185811	3.8462687E-06		76.646385	0.072615525	0.0002202312	2.5265338E-06
707.448			6.1162777E-08	1.3304864		73.686816	0.11992538	0.0002224814	3.8904644E-06		55.410406	0.057290751	0.0002155396	1.2336404E-06		68.979928	0.22974563	0.0002153833	4.0055414E-06		82.249445	0.16069534	0.0002070818	2.9285287E-06		77.822949	0.18926516	0.0002185605	3.8459278E-06		76.607539	0.072674798	0.0002202218	2.5263956E-06
707.893			6.1432625E-08	1.3304771		73.66491	0.11959474	0.0002224761	3.8903935E-06		55.446591	0.05752807	0.0002155266	1.233541E-06		69.090888	0.23004287	0.0002153781	4.0055018E-06		82.334124	0.1606793	0.0002070828	2.928614E-06		77.800606	0.18918074	0.0002185406	3.8456204E-06		76.678585	0.072899157	0.0002202108	2.5262513E-06
708.338			6.171048E-08	1.3304678		73.640382	0.11927528	0.0002224709	3.8903226E-06		55.469415	0.057748847	0.0002155136	1.2334393E-06		69.094873	0.23009123	0.000215372	4.005443E-06		82.299587	0.1604874	0.0002070826	2.9286871E-06		77.776829	0.18901859	0.0002185212	3.8453269E-06		76.605494	0.072769748	0.0002201982	2.5260898E-06
708.783			0.000000062	1.3304585		73.544862	0.11869611	0.0002224656	3.8902424E-06		55.415208	0.057791068	0.0002155006	1.2333309E-06		68.925525	0.22964129	0.0002153649	4.0053395E-06		82.31649	0.16037859	0.0002070808	2.9287232E-06		77.741983	0.18872318	0.0002185026	0.000003845		76.598208	0.072883848	0.0002201835	2.5259001E-06
709.228			6.2276484E-08	1.3304492		73.622772	0.11877635	0.0002224601	3.8901437E-06		55.330637	0.057686368	0.0002154876	1.2332117E-06		68.968622	0.22978376	0.0002153564	4.0051661E-06		82.204205	0.16006471	0.0002070771	2.9286972E-06		77.741642	0.18859962	0.0002184848	3.8446999E-06		76.546412	0.072957035	0.0002201667	2.5256706E-06
709.672			6.2566416E-08	1.3304399		73.546248	0.11825185	0.0002224545	0.00000389		55.291028	0.057769859	0.0002154745	1.2330783E-06		69.009569	0.22991467	0.0002153465	4.0048994E-06		82.19921	0.15983753	0.0002070713	2.9285855E-06		77.655149	0.1880876	0.0002184679	3.8443276E-06		76.43349	0.072791123	0.0002201474	2.5253911E-06
710.117			6.2859545E-08	1.3304306		73.539106	0.11809888	0.0002224486	3.8898572E-06		55.260947	0.057861728	0.0002154612	1.232927E-06		68.876075	0.22948909	0.0002153348	4.0045179E-06		82.199781	0.15980056	0.0002070632	2.9283664E-06		77.667413	0.18811365	0.0002184519	3.8438922E-06		76.448673	0.072953272	0.0002201254	2.5250508E-06
710.562			6.3159804E-08	1.3304214		73.508399	0.11788408	0.0002224423	3.8896588E-06		55.271333	0.058031218	0.0002154479	1.2327578E-06		68.738671	0.22911094	0.0002153214	0.000004004		82.117232	0.15952731	0.0002070526	0.000002928		77.677536	0.18810925	0.0002184368	3.84339E-06		76.429701	0.07303574	0.0002201007	2.5246478E-06
711.007			6.3460195E-08	1.3304121		73.524165	0.1177212	0.0002224355	3.8894258E-06		55.214433	0.058124579	0.0002154343	1.2325734E-06		68.793605	0.22934656	0.0002153064	4.0034115E-06		82.132224	0.15952377	0.0002070398	2.9275992E-06		77.607395	0.18778391	0.0002184226	3.8428299E-06		76.441647	0.073158504	0.0002200736	2.5241885E-06
711.452			6.3768861E-08	1.3304029		73.448788	0.1172955	0.0002224284	3.889163E-06		55.109642	0.057951609	0.0002154206	1.2323772E-06		68.747417	0.22908354	0.0002152898	4.0027178E-06		82.067498	0.15943682	0.0002070249	2.9270775E-06		77.64441	0.18768767	0.0002184092	3.8422253E-06		76.417566	0.073210881	0.0002200442	2.5236811E-06
711.897			6.4077526E-08	1.3303936		73.401777	0.11684035	0.0002224207	3.8888758E-06		55.122169	0.058139049	0.0002154067	1.2321731E-06		68.68312	0.22898957	0.0002152719	0.000004002		82.104588	0.1594518	0.0002070082	2.9264873E-06		77.460319	0.18717885	0.0002183965	3.8415923E-06		76.316563	0.073028964	0.0002200129	2.523135E-06
712.341			6.4390841E-08	1.3303844		73.425471	0.11680606	0.0002224126	3.8885708E-06		55.124652	0.058339974	0.0002153927	0.000001232		68.738546	0.22919331	0.0002152527	4.0011518E-06		82.041128	0.15915291	0.0002069897	2.9258496E-06		77.56714	0.1873607	0.0002183845	3.8409497E-06		76.335733	0.07311191	0.0002199799	2.5225613E-06
712.786			6.470648E-08	1.3303752		73.37894	0.11646417	0.0002224038	3.8882526E-06		55.124748	0.05854604	0.0002153785	1.231757E-06		68.67485	0.22895027	0.0002152323	4.0003204E-06		82.044237	0.15900454	0.0002069698	2.9251814E-06		77.473769	0.18703361	0.0002183731	3.8403123E-06		76.385207	0.073456482	0.0002199453	0.000002522
713.231			0.000000065	1.330366		73.283468	0.11605263	0.0002223945	3.8879275E-06		55.057537	0.058493537	0.000215364	1.231552E-06		68.533186	0.22839389	0.0002152109	3.9994849E-06		82.075218	0.15896087	0.0002069485	2.9245034E-06		77.462978	0.18706956	0.0002183622	3.8396981E-06		76.380051	0.073654597	0.0002199095	2.5213644E-06
713.676			6.5346132E-08	1.3303568		73.343354	0.11615981	0.0002223845	3.8876006E-06		55.081805	0.058759452	0.0002153493	1.2313536E-06		68.594095	0.22856874	0.0002151886	3.9986636E-06		81.985995	0.15864884	0.000206926	2.9238332E-06		77.369628	0.18682434	0.0002183518	3.8391222E-06		76.357179	0.073706081	0.0002198727	2.5207613E-06
714.12			6.5667655E-08	1.3303477		73.23898	0.11590471	0.0002223739	3.8872764E-06		54.965772	0.058740815	0.0002153345	1.2311645E-06		68.572756	0.22852127	0.0002151655	3.997874E-06		81.974122	0.15860097	0.0002069027	2.9231877E-06		77.424408	0.18691001	0.0002183418	3.8385981E-06		76.304494	0.073667751	0.0002198351	2.5201676E-06
714.565			0.000000066	1.3303385		73.228234	0.11585262	0.0002223625	0.000003887		54.851715	0.058578535	0.0002153194	0.000001231		68.493581	0.22825158	0.0002151418	3.9971251E-06		81.882847	0.15818541	0.0002068785	2.9225766E-06		77.388839	0.18679288	0.0002183321	3.8381329E-06		76.149542	0.073501273	0.0002197969	2.5195875E-06
715.009			6.631739E-08	1.3303293		73.179411	0.11571985	0.0002223504	3.8866441E-06		54.841786	0.058726658	0.0002153041	1.2308194E-06		68.491144	0.22821606	0.0002151175	3.9964289E-06		81.921889	0.15826292	0.0002068538	0.000002922		77.348048	0.1867318	0.0002183226	3.8377346E-06		76.268051	0.07376409	0.0002197586	0.000002519
715.454			6.6645684E-08	1.3303202		73.123656	0.11562687	0.0002223375	3.8863379E-06		54.876301	0.058974524	0.0002152886	1.2306646E-06		68.516188	0.22818549	0.0002150928	3.9957875E-06		81.841634	0.15789674	0.0002068286	2.921498E-06		77.27003	0.1863528	0.0002183133	3.8374036E-06		76.211698	0.073727314	0.00021972	2.5184947E-06
715.898			0.000000067	1.3303111		73.143847	0.11571774	0.0002223238	0.000003886		54.74865	0.058671276	0.0002152728	1.2305217E-06		68.410976	0.22777669	0.0002150678	3.9952046E-06		81.8049	0.1576561	0.0002068033	0.000002921		77.314467	0.18651084	0.0002183042	3.8371396E-06		76.150167	0.073687481	0.0002196818	0.000002518
716.343			6.7304752E-08	1.3303019		73.046362	0.11544055	0.0002223092	3.8857416E-06		54.723591	0.058786322	0.0002152568	1.2303885E-06		68.42735	0.22795263	0.0002150427	3.9946746E-06		81.698977	0.15738328	0.0002067778	2.920631E-06		77.238443	0.1863352	0.000218295	3.836936E-06		76.2248	0.073956919	0.0002196439	2.5175108E-06
716.787			6.7636473E-08	1.3302928		73.147988	0.11581719	0.0002222937	3.8854451E-06		54.73051	0.059071633	0.0002152405	1.2302636E-06		68.393144	0.22783119	0.0002150175	3.9941934E-06		81.703522	0.15745709	0.0002067526	2.9202721E-06		77.19583	0.18616032	0.0002182859	3.8367843E-06		76.118799	0.073800207	0.0002196067	2.5170622E-06
717.232			0.000000068	1.3302837		73.069914	0.11554903	0.0002222772	3.8851427E-06		54.693477	0.059174258	0.0002152239	1.2301437E-06		68.389379	0.22783574	0.0002149923	3.9937487E-06		81.763966	0.15754646	0.0002067276	0.00000292		77.269815	0.18638898	0.0002182766	3.8366713E-06		76.107431	0.073893041	0.0002195703	2.5166397E-06
717.676			6.8309438E-08	1.3302746		72.990243	0.11532967	0.0002222598	3.8848298E-06		54.670587	0.059356173	0.0002152071	0.00000123		68.261139	0.22744956	0.0002149674	3.9933297E-06		81.644903	0.15713104	0.0002067032	2.9196641E-06		77.245425	0.18623669	0.0002182673	3.8365821E-06		76.126136	0.073992691	0.0002195352	2.5162425E-06
718.121			6.8649691E-08	1.3302655		73.003465	0.11541735	0.0002222413	3.8844982E-06		54.622173	0.059418752	0.00021519	1.2299062E-06		68.255377	0.22728768	0.0002149427	3.9929193E-06		81.744917	0.15736038	0.0002066795	2.919392E-06		77.170555	0.18588807	0.0002182576	3.8364987E-06		76.03516	0.073934864	0.0002195014	2.5158653E-06
718.565			0.000000069	1.3302565		72.922964	0.11518472	0.0002222217	3.8841422E-06		54.608867	0.059565019	0.0002151726	1.2297811E-06		68.167282	0.22698563	0.0002149185	3.9925031E-06		81.648183	0.15689658	0.0002066567	2.9191238E-06		77.057807	0.18551183	0.0002182477	3.8364022E-06		76.093607	0.074171666	0.0002194692	2.5155056E-06
719.009			6.933957E-08	1.3302474		72.935388	0.11528426	0.0002222011	3.8837537E-06		54.612933	0.059764519	0.0002151549	1.2296465E-06		68.127593	0.22678396	0.0002148949	3.9920634E-06		81.588122	0.15660505	0.0002066349	2.9188442E-06		77.103645	0.18569513	0.0002182374	3.8362728E-06		75.947566	0.073943361	0.0002194389	2.5151581E-06
719.454			6.9693603E-08	1.3302384		72.830433	0.11508118	0.0002221793	3.8833245E-06		54.482732	0.059737128	0.0002151368	1.2294983E-06		68.11284	0.22661914	0.0002148719	3.9915831E-06		81.640017	0.15644308	0.0002066144	2.9185386E-06		77.037324	0.18556154	0.0002182266	3.8360912E-06		75.959387	0.074075879	0.0002194107	2.5148178E-06
719.898			0.00000007	1.3302293		72.918392	0.11536873	0.0002221563	3.8828501E-06		54.470134	0.059985019	0.0002151185	1.2293342E-06		68.091688	0.22638972	0.0002148498	3.9910503E-06		81.496475	0.15607835	0.0002065953	2.9181955E-06		77.124184	0.185779	0.0002182154	3.8358406E-06		75.92576	0.07403151	0.0002193848	2.5144827E-06
720.342			7.0405639E-08	1.3302203		72.806418	0.11519011	0.0002221322	3.8823257E-06		54.491575	0.060233297	0.0002150999	1.2291521E-06		67.966594	0.22599569	0.0002148285	3.9904558E-06		81.419621	0.15585792	0.0002065778	2.9178065E-06		77.035146	0.18540569	0.0002182036	3.8355095E-06		75.860239	0.073881732	0.0002193614	2.5141496E-06
720.786			7.0766096E-08	1.3302113		72.797423	0.11524213	0.000222107	3.881755E-06		54.409125	0.060168335	0.0002150809	0.000001229		68.030506	0.22628036	0.0002148082	3.989805E-06		81.480748	0.15595225	0.0002065618	2.9173745E-06		77.051324	0.18546949	0.0002181913	3.8351024E-06		75.932398	0.074055034	0.0002193405	2.5138191E-06
721.231			7.1130728E-08	1.3302023		72.726248	0.11507578	0.0002220807	3.881143E-06		54.355303	0.060168851	0.0002150617	1.2287423E-06		68.008175	0.2260179	0.0002147886	3.9891082E-06		81.406471	0.15576275	0.0002065472	2.9169072E-06		76.858233	0.18497159	0.0002181784	3.8346297E-06		75.839448	0.073830452	0.0002193218	2.5134925E-06
721.675			7.149765E-08	1.3301933		72.81256	0.11545622	0.0002220536	3.8805001E-06		54.361153	0.060350077	0.0002150423	1.2285222E-06		67.894404	0.22545018	0.0002147698	3.9883831E-06		81.435151	0.15562508	0.0002065339	2.9164178E-06		76.926964	0.18509083	0.0002181651	3.8341079E-06		75.815935	0.073782303	0.0002193053	2.5131746E-06
722.119			7.1866172E-08	1.3301843		72.728481	0.11525133	0.0002220258	3.8798329E-06		54.259636	0.060205489	0.0002150227	1.2282973E-06		67.892916	0.22544163	0.0002147518	3.9876444E-06		81.35318	0.15521991	0.0002065219	2.9159181E-06		76.895157	0.18492999	0.0002181513	3.8335515E-06		75.769513	0.073746708	0.0002192907	2.5128686E-06
722.563			7.2239066E-08	1.3301753		72.653185	0.11514356	0.0002219973	3.8791497E-06		54.209725	0.060224913	0.000215003	1.2280715E-06		67.816791	0.22526357	0.0002147345	3.9869084E-06		81.457728	0.15535688	0.0002065109	2.9154212E-06		76.865922	0.18486899	0.0002181371	0.000003833		75.764745	0.073697491	0.000219278	2.5125785E-06
723.007			7.2612045E-08	1.3301664		72.651366	0.11521402	0.0002219684	3.8784584E-06		54.201538	0.060438372	0.0002149832	1.2278489E-06		67.835666	0.22526112	0.0002147178	3.9861911E-06		81.365892	0.15528024	0.000206501	2.91494E-06		76.783805	0.18466991	0.0002181225	3.8324002E-06		75.752012	0.073925618	0.0002192669	2.5123084E-06
723.451			0.000000073	1.3301574		72.560186	0.11511898	0.0002219391	3.8777667E-06		54.145179	0.060403729	0.0002149633	1.2276328E-06		67.750918	0.22504578	0.0002147018	3.9855069E-06		81.305983	0.15525392	0.0002064919	2.9144862E-06		76.756815	0.18455263	0.0002181075	3.8318358E-06		75.705736	0.073877673	0.0002192574	2.5120618E-06
723.895			7.3368772E-08	1.3301485		72.45065	0.11492832	0.0002219095	3.8770813E-06		54.155916	0.060635096	0.0002149433	1.2274263E-06		67.701352	0.22490125	0.0002146863	3.9848681E-06		81.368147	0.15521982	0.0002064837	2.9140701E-06		76.79107	0.1845491	0.0002180922	3.8312966E-06		75.675667	0.073804598	0.0002192492	2.5118417E-06
724.339			7.3751488E-08	1.3301395		72.504238	0.11524977	0.0002218797	3.8764081E-06		54.075177	0.060583567	0.0002149234	1.2272317E-06		67.708586	0.22487768	0.0002146713	3.9842843E-06		81.194697	0.15468039	0.0002064761	2.9136996E-06		76.730938	0.18418834	0.0002180766	3.8307929E-06		75.667416	0.07376726	0.0002192422	2.5116502E-06
724.783			7.4135553E-08	1.3301306		72.370829	0.1150049	0.00022185	3.8757521E-06		54.04494	0.06058959	0.0002149034	1.2270505E-06		67.664449	0.22479282	0.0002146568	3.9837622E-06		81.206824	0.15478227	0.0002064691	2.9133802E-06		76.74676	0.18426787	0.0002180608	3.8303324E-06		75.584715	0.073524518	0.0002192363	2.5114882E-06
725.227			7.4524003E-08	1.3301217		72.425648	0.115341	0.0002218203	3.8751169E-06		54.044848	0.06085545	0.0002148836	1.2268835E-06		67.567134	0.22450777	0.0002146427	3.9833048E-06		80.980656	0.15430321	0.0002064626	2.9131146E-06		76.741748	0.18422655	0.0002180447	3.8299197E-06		75.594449	0.073485287	0.0002192313	2.5113556E-06
725.671			7.4916645E-08	1.3301128		72.44654	0.11542867	0.0002217909	3.8745051E-06		54.02156	0.060874383	0.0002148638	1.2267307E-06		67.618646	0.22470087	0.000214629	3.9829117E-06		81.128263	0.1545387	0.0002064565	2.9129026E-06		76.716633	0.18413237	0.0002180284	3.8295559E-06		75.648857	0.07361681	0.0002192271	2.5112512E-06
726.115			7.5312117E-08	1.3301039		72.26687	0.11490988	0.0002217618	3.873918E-06		53.953322	0.060832655	0.0002148442	1.2265912E-06		67.508758	0.22439631	0.0002146157	3.9825791E-06		81.090094	0.1545378	0.0002064507	2.9127409E-06		76.564246	0.18376331	0.0002180119	3.8292391E-06		75.537499	0.073347708	0.0002192234	2.5111724E-06
726.559			7.5715682E-08	1.330095		72.336277	0.11531308	0.0002217331	3.8733557E-06		53.903063	0.060830744	0.0002148247	1.2264635E-06		67.59671	0.22472303	0.0002146026	3.9822996E-06		81.184658	0.1549511	0.0002064451	2.9126234E-06		76.581165	0.18371145	0.0002179953	0.000003829		75.604214	0.073474341	0.0002192203	2.5111155E-06
727.002			7.6118396E-08	1.3300861		72.27717	0.1152577	0.0002217051	3.8728185E-06		53.872439	0.060941009	0.0002148055	1.2263454E-06		67.541506	0.22452325	0.0002145898	3.9820632E-06		81.038592	0.15464458	0.0002064395	2.9125415E-06		76.467991	0.18345219	0.0002179786	3.8287234E-06		75.554937	0.073292784	0.0002192174	2.5110758E-06
727.446			7.6534935E-08	1.3300773		72.227453	0.11520333	0.0002216777	3.872302E-06		53.866119	0.061056579	0.0002147865	1.2262335E-06		67.53192	0.22443358	0.0002145772	3.9818554E-06		81.0841	0.15461273	0.0002064339	2.9124836E-06		76.558883	0.18358962	0.0002179617	3.8285049E-06		75.483466	0.073035625	0.0002192147	0.000002511
727.89			0.000000077	1.3300684		72.267005	0.11539653	0.0002216511	3.8718048E-06		53.809978	0.060987556	0.0002147678	1.2261247E-06		67.360164	0.22391779	0.0002145648	3.9816615E-06		81.06156	0.1547039	0.0002064282	2.912437E-06		76.508386	0.18339825	0.0002179448	3.8282966E-06		75.50379	0.072988429	0.000219212	0.000002511
728.334			7.7379311E-08	1.3300595		72.151933	0.1150508	0.0002216255	3.8713238E-06		53.788615	0.061023625	0.0002147493	0.000001226		67.350319	0.22376932	0.0002145524	3.9814644E-06		80.92305	0.1543255	0.0002064223	2.912387E-06		76.501577	0.18349751	0.0002179279	3.8280838E-06		75.437903	0.072859744	0.0002192091	0.000002511
728.777			7.7809898E-08	1.3300507		72.106318	0.11520661	0.000221601	3.8708565E-06		53.738072	0.061093486	0.0002147313	1.2259018E-06		67.352491	0.22387714	0.0002145402	3.9812468E-06		80.891975	0.15445759	0.0002064161	2.9123186E-06		76.350132	0.18311228	0.000217911	3.8278522E-06		75.370626	0.072462206	0.000219206	0.000002511
729.221			7.8249666E-08	1.3300419		72.110171	0.11530835	0.0002215775	3.8703975E-06		53.690185	0.061064323	0.0002147136	1.22578E-06		67.375756	0.22394646	0.0002145279	0.000003981		80.91022	0.15448108	0.0002064094	2.9122164E-06		76.43809	0.18331316	0.0002178942	3.8275853E-06		75.390358	0.07234937	0.0002192024	2.5109084E-06
729.665			7.8697715E-08	1.3300331		72.026888	0.11524749	0.0002215554	3.8699448E-06		53.674587	0.061188324	0.0002146963	1.2256468E-06		67.30867	0.22379585	0.0002145156	3.9806786E-06		80.820177	0.15441893	0.0002064021	2.9120662E-06		76.200644	0.18269082	0.0002178774	3.8272697E-06		75.429815	0.07249397	0.0002191982	2.5108304E-06
730.108			7.9148462E-08	1.3300243		72.029598	0.11539363	0.0002215348	3.8694975E-06		53.6249	0.06113676	0.0002146796	1.2255001E-06		67.221769	0.22366087	0.0002145033	3.9802997E-06		80.823297	0.15461329	0.0002063943	2.9118566E-06		76.408343	0.18327404	0.0002178607	3.8268947E-06		75.340649	0.072112529	0.0002191932	2.5107219E-06
730.552			7.9611749E-08	1.3300155		71.969068	0.11549276	0.0002215154	3.869053E-06		53.556112	0.061039859	0.0002146632	1.2253391E-06		67.217911	0.22375085	0.0002144909	3.9798491E-06		80.822914	0.15484128	0.0002063857	2.9115838E-06		76.220675	0.18282604	0.0002178441	3.8264565E-06		75.452211	0.072222169	0.0002191874	2.5105803E-06
730.995			8.0073993E-08	1.3300067		71.999633	0.11575715	0.0002214975	3.8686144E-06		53.514015	0.061007539	0.0002146473	1.2251672E-06		67.188899	0.22371266	0.0002144783	3.9793378E-06		80.76279	0.15492273	0.0002063765	2.9112561E-06		76.262874	0.18303315	0.0002178277	0.000003826		75.352362	0.071964101	0.0002191808	2.5104085E-06
731.439			8.0549256E-08	1.3299979		71.936352	0.11570031	0.0002214806	3.8681819E-06		53.456659	0.061017441	0.0002146319	0.000001225		67.215356	0.22374922	0.0002144656	3.978776E-06		80.811901	0.15514872	0.0002063666	2.9108822E-06		76.204973	0.18289613	0.0002178114	3.8254321E-06		75.32384	0.072046546	0.0002191732	2.5102093E-06
731.882			0.000000081	1.3299891		71.938646	0.11580703	0.0002214648	3.8677602E-06		53.473073	0.061182146	0.0002146169	1.2248029E-06		67.14391	0.22370836	0.0002144526	3.9781803E-06		80.753381	0.15535154	0.000206356	2.9104753E-06		76.24429	0.18306413	0.0002177953	3.8248713E-06		75.269141	0.071903652	0.0002191646	0.00000251
732.326			8.1505335E-08	1.3299804		71.926163	0.11598198	0.0002214499	3.8673506E-06		53.383888	0.060999902	0.0002146022	1.2246181E-06		67.108657	0.223677	0.0002144394	3.9775632E-06		80.729484	0.15539852	0.0002063448	0.00000291		76.092691	0.18267501	0.0002177794	3.8242953E-06		75.29487	0.07187143	0.0002191551	2.5097478E-06
732.769			0.000000082	1.3299716		71.875843	0.11608382	0.0002214358	0.000003867		53.415386	0.06122917	0.000214588	1.2244372E-06		66.969803	0.22331564	0.000214426	3.9769422E-06		80.897249	0.15590277	0.0002063329	2.9096083E-06		76.071112	0.18270332	0.0002177637	3.8237209E-06		75.278472	0.071898439	0.0002191445	2.5094946E-06
733.213			8.2474822E-08	1.3299629		71.837999	0.116149	0.0002214223	3.8665829E-06		53.3748	0.061177525	0.0002145742	1.2242627E-06		67.071451	0.22377372	0.0002144122	3.9763284E-06		80.698591	0.15581182	0.0002063203	2.9091721E-06		76.084692	0.18274654	0.0002177483	3.823159E-06		75.215031	0.071638807	0.0002191328	2.5092314E-06
733.656			0.000000083	1.3299541		71.808803	0.11638856	0.0002214095	3.8662294E-06		53.325119	0.061125897	0.0002145607	1.2240985E-06		66.934604	0.22344443	0.0002143981	3.9757368E-06		80.62799	0.15606351	0.0002063071	2.9087497E-06		76.073726	0.18266227	0.0002177331	3.8226244E-06		75.205372	0.07144682	0.0002191201	0.000002509
734.099			8.3451423E-08	1.3299454		71.743691	0.11638255	0.000221397	3.8658979E-06		53.293196	0.061127309	0.0002145476	1.2239466E-06		66.965754	0.22359188	0.0002143836	3.9751762E-06		80.665142	0.15630853	0.0002062933	2.9083486E-06		75.945998	0.18229458	0.0002177182	3.822126E-06		75.201924	0.071572959	0.0002191062	2.5086929E-06
734.543			8.3942305E-08	1.3299367		71.647341	0.1161807	0.0002213847	3.8655882E-06		53.264977	0.061316268	0.0002145348	1.2238084E-06		66.746608	0.22285549	0.0002143687	3.9746525E-06		80.61856	0.15645605	0.0002062788	0.000002908		75.998882	0.18256078	0.0002177035	3.8216707E-06		75.193331	0.071556492	0.0002190911	2.5084219E-06
734.986			8.4432082E-08	1.329928		71.619432	0.11643105	0.0002213727	3.8653011E-06		53.185908	0.061266533	0.0002145224	1.2236854E-06		66.878013	0.22337536	0.0002143534	3.9741728E-06		80.59417	0.15662776	0.0002062638	2.9076339E-06		75.959193	0.18246281	0.0002176892	3.8212661E-06		75.162885	0.071523029	0.0002190748	2.5081528E-06
735.429			8.4920678E-08	1.3299193		71.56776	0.11650914	0.0002213607	0.000003865		53.159864	0.061285408	0.0002145103	1.2235773E-06		66.72139	0.22297936	0.0002143377	3.9737369E-06		80.603116	0.15669708	0.0002062481	2.907327E-06		75.92599	0.18237893	0.0002176753	3.8209136E-06		74.943544	0.071065115	0.0002190572	2.5078855E-06
735.873			8.5410339E-08	1.3299106		71.606727	0.11692671	0.0002213486	3.8647838E-06		53.184753	0.061499392	0.0002144984	1.2234834E-06		66.808759	0.22324925	0.0002143214	3.973342E-06		80.432627	0.15659074	0.0002062317	2.9070526E-06		75.889741	0.18238953	0.0002176616	3.8206125E-06		74.982461	0.071296153	0.0002190383	2.5076188E-06
736.316			8.5897776E-08	1.3299019		71.496584	0.11679926	0.0002213363	3.8645477E-06		53.185473	0.061650437	0.0002144869	1.2234025E-06		66.736869	0.22309242	0.0002143045	0.000003973		80.452159	0.15690064	0.0002062148	2.9068086E-06		75.794744	0.18225919	0.0002176483	3.8203609E-06		74.997103	0.071334104	0.0002190181	2.5073524E-06
736.759			8.6384761E-08	1.3298933		71.483342	0.11701193	0.0002213236	3.8643202E-06		53.087875	0.061469575	0.0002144757	1.2233321E-06		66.601862	0.22274308	0.0002142872	3.9726561E-06		80.276035	0.15662923	0.0002061973	2.9065885E-06		75.88161	0.18257943	0.0002176354	3.8201526E-06		75.116522	0.071732415	0.0002189966	2.507083E-06
737.202			8.6871159E-08	1.3298846		71.484967	0.11727233	0.0002213105	3.8640955E-06		53.019826	0.061544228	0.0002144647	1.2232694E-06		66.708018	0.22322995	0.0002142692	3.9723452E-06		80.385564	0.15706299	0.0002061791	2.9063844E-06		75.797487	0.18240909	0.0002176229	0.00000382		74.957653	0.071580224	0.0002189736	2.5068071E-06
737.645			8.7356855E-08	1.329876		71.443753	0.11740511	0.0002212968	3.863867E-06		53.007693	0.061687079	0.0002144539	1.2232108E-06		66.594286	0.22301477	0.0002142505	0.000003972		80.213536	0.15700989	0.0002061604	2.9061864E-06		75.854432	0.18277385	0.0002176109	3.8198312E-06		74.962704	0.07162414	0.0002189492	2.5065208E-06
738.088			8.784235E-08	1.3298673		71.455849	0.11767252	0.0002212824	3.8636276E-06		52.968737	0.061714951	0.0002144434	1.2231527E-06		66.706094	0.22340729	0.0002142313	3.9717225E-06		80.229903	0.15705711	0.0002061411	0.000002906		75.714808	0.18250779	0.0002175992	3.8196963E-06		74.913313	0.071716271	0.0002189233	2.5062191E-06
738.531			8.8327032E-08	1.3298587		71.351674	0.11760476	0.0002212672	3.8633698E-06		52.882471	0.061610534	0.0002144331	1.2230909E-06		66.482703	0.22286963	0.0002142113	3.97138E-06		80.254026	0.1572701	0.0002061213	2.9057633E-06		75.737853	0.18276477	0.0002175881	3.8195619E-06		74.880658	0.071863821	0.0002188959	2.505897E-06
738.975			8.8812808E-08	1.3298501		71.35167	0.11789891	0.0002212509	3.8630853E-06		52.939042	0.061940931	0.000214423	0.000001223		66.565301	0.22315655	0.0002141905	0.000003971		80.183154	0.15736656	0.0002061008	2.905513E-06		75.771286	0.18278972	0.0002175773	3.8194147E-06		74.828785	0.072271926	0.0002188669	2.5055484E-06
739.418			8.9296804E-08	1.3298414		71.273188	0.1177597	0.0002212336	3.8627681E-06		52.900154	0.061954059	0.000214413	1.2229401E-06		66.523629	0.22307597	0.000214169	3.970552E-06		80.204472	0.15762431	0.0002060798	2.9052219E-06		75.661311	0.18249276	0.0002175671	3.8192429E-06		74.766283	0.072529374	0.0002188364	2.5051697E-06
739.86			8.9779667E-08	1.3298329		71.241012	0.11793411	0.0002212152	3.8624118E-06		52.876713	0.062054355	0.0002144033	1.2228445E-06		66.42837	0.22304564	0.0002141467	0.00000397		80.159505	0.15766127	0.0002060582	2.9048796E-06		75.728729	0.18264387	0.0002175575	0.000003819		74.697302	0.072443621	0.0002188043	2.5047567E-06
740.303			9.0263456E-08	1.3298243		71.231503	0.1181341	0.0002211954	0.000003862		52.800703	0.062045453	0.0002143938	1.2227319E-06		66.262669	0.22266178	0.0002141236	3.9694459E-06		80.010101	0.15762634	0.0002060361	2.9044778E-06		75.552198	0.18218181	0.0002175483	3.8187842E-06		74.669701	0.072648797	0.0002187705	2.5043047E-06
740.746			9.0747167E-08	1.3298157		71.215702	0.11838188	0.0002211743	3.8615669E-06		52.770135	0.062203984	0.0002143843	1.2226038E-06		66.325876	0.22278626	0.0002140998	3.9687787E-06		80.096826	0.15787143	0.0002060135	0.000002904		75.521684	0.18220494	0.0002175396	3.818492E-06		74.664718	0.073035628	0.0002187352	2.5038177E-06
741.189			9.1231336E-08	1.3298071		71.112899	0.11813397	0.0002211521	3.8610875E-06		52.742476	0.062362316	0.0002143749	1.2224633E-06		66.371	0.22288062	0.0002140753	3.9680508E-06		80.087639	0.15803122	0.0002059905	2.9035197E-06		75.448085	0.1821145	0.0002175313	3.8181664E-06		74.698499	0.073424273	0.0002186987	2.5033015E-06
741.632			9.171612E-08	1.3297985		71.102685	0.11827943	0.0002211289	3.8605784E-06		52.697449	0.062481701	0.0002143656	1.2223138E-06		66.133478	0.22223454	0.0002140503	3.9672776E-06		79.974616	0.1580748	0.0002059671	0.000002903		75.519749	0.18239916	0.0002175233	3.8178169E-06		74.624691	0.073616085	0.0002186612	2.5027623E-06
742.075			9.2201344E-08	1.32979		71.151984	0.11867736	0.0002211048	0.00000386		52.656687	0.062559568	0.0002143563	1.2221591E-06		66.255448	0.22256831	0.000214025	3.9664754E-06		79.999755	0.15819787	0.0002059435	2.9024252E-06		75.460314	0.18237084	0.0002175156	3.817454E-06		74.616064	0.073937584	0.0002186228	2.5022069E-06
742.518			9.2688723E-08	1.3297814		71.075782	0.11852734	0.0002210799	3.8594982E-06		52.600972	0.062645582	0.0002143469	0.000001222		66.272947	0.22286629	0.0002139993	3.965661E-06		79.96614	0.15823755	0.0002059196	2.9018566E-06		75.334726	0.18212441	0.0002175081	3.8170887E-06		74.612084	0.074342593	0.0002185839	2.5016424E-06
742.961			9.3176103E-08	1.3297729		71.093169	0.11877874	0.0002210543	3.8589408E-06		52.56847	0.06280207	0.0002143375	1.221849E-06		66.208128	0.22280281	0.0002139735	3.9648505E-06		79.988934	0.15850392	0.0002058956	2.9012898E-06		75.279632	0.18217532	0.0002175008	3.8167313E-06		74.529039	0.074579609	0.0002185446	2.5010753E-06
743.403			9.366613E-08	1.3297643		70.964836	0.11858233	0.0002210282	3.8583815E-06		52.551017	0.063031114	0.0002143279	1.2217006E-06		66.148756	0.22257238	0.0002139477	3.9640607E-06		79.840583	0.15807502	0.0002058716	2.9007371E-06		75.313625	0.18226475	0.0002174935	3.8163923E-06		74.518825	0.074967615	0.0002185053	2.5005135E-06
743.846			9.415763E-08	1.3297558		70.929447	0.11856861	0.0002210016	3.8578234E-06		52.490689	0.063035697	0.0002143182	1.2215598E-06		66.085558	0.22241479	0.0002139219	3.9633012E-06		79.884029	0.15814741	0.0002058476	2.9002055E-06		75.322831	0.18230774	0.0002174862	3.8160781E-06		74.454556	0.075322246	0.0002184659	0.0000025
744.289			9.4652823E-08	1.3297473		70.935572	0.11871083	0.0002209745	3.8572727E-06		52.442127	0.063198895	0.0002143083	1.2214289E-06		66.034618	0.2223436	0.0002138963	3.9625849E-06		79.771382	0.15787009	0.0002058237	2.8997043E-06		75.316404	0.18225067	0.0002174788	3.8157958E-06		74.401806	0.075509813	0.0002184269	2.4994223E-06
744.731			9.5148862E-08	1.3297388		70.930402	0.11881267	0.0002209473	3.8567343E-06		52.384613	0.063193644	0.0002142981	1.2213095E-06		65.973115	0.22223934	0.000213871	3.9619214E-06		79.750864	0.15792896	0.0002057999	2.8992404E-06		75.232924	0.18217845	0.0002174713	3.8155498E-06		74.40921	0.075999439	0.0002183884	2.4989051E-06
745.174			9.5648706E-08	1.3297303		70.892895	0.11878838	0.0002209199	3.8562087E-06		52.420957	0.063604748	0.0002142877	1.2212014E-06		65.947042	0.22227201	0.0002138461	3.9613134E-06		79.576018	0.15763966	0.0002057764	2.8988155E-06		75.207405	0.18221625	0.0002174636	3.8153407E-06		74.477248	0.076516252	0.0002183506	2.49841E-06
745.617			9.6152699E-08	1.3297218		70.761304	0.11862123	0.0002208925	3.8556992E-06		52.338673	0.063615269	0.0002142769	1.2211046E-06		65.942494	0.22233381	0.0002138216	3.960765E-06		79.723644	0.15797112	0.0002057531	2.898432E-06		75.156201	0.18222973	0.0002174556	3.8151682E-06		74.326297	0.076537848	0.0002183138	2.4979409E-06
746.059			9.6656418E-08	1.3297133		70.723857	0.11879462	0.0002208651	3.8552075E-06		52.30573	0.063750635	0.0002142658	0.000001221		65.84593	0.22212365	0.0002137979	3.9602768E-06		79.773043	0.15815945	0.0002057303	2.8980898E-06		75.11691	0.18212271	0.0002174473	0.000003815		74.225858	0.076636488	0.0002182782	2.4975008E-06
746.502			9.7166905E-08	1.3297048		70.705209	0.1187946	0.0002208379	3.8547314E-06		52.335889	0.063979922	0.0002142542	1.2209393E-06		65.865684	0.22225156	0.0002137748	3.9598433E-06		79.618461	0.15794592	0.0002057078	2.8977843E-06		75.104425	0.18217932	0.0002174385	3.8149174E-06		74.325357	0.077169943	0.0002182439	2.4970884E-06
746.944			9.7676239E-08	1.3296964		70.656966	0.11878882	0.0002208111	3.8542718E-06		52.23306	0.063841935	0.0002142422	1.2208661E-06		65.844475	0.22229686	0.0002137526	3.9594606E-06		79.569747	0.15781917	0.0002056859	2.8975116E-06		75.105574	0.18225766	0.0002174294	3.814825E-06		74.265248	0.077398091	0.0002182113	2.496706E-06
747.387			9.8191768E-08	1.3296879		70.704245	0.11905105	0.0002207846	3.8538249E-06		52.263543	0.06408855	0.0002142297	1.2207948E-06		65.78171	0.22193948	0.0002137314	3.9591188E-06		79.511768	0.15781616	0.0002056646	2.8972637E-06		75.05546	0.18216578	0.0002174196	3.8147417E-06		74.262169	0.077769768	0.0002181805	2.496351E-06
747.829			9.8706862E-08	1.3296795		70.628546	0.11906927	0.0002207586	3.8533902E-06		52.151604	0.063937592	0.0002142167	1.220722E-06		65.591342	0.22132826	0.0002137112	3.9588093E-06		79.589238	0.15815415	0.0002056439	0.000002897		74.900462	0.18168356	0.0002174093	3.814656E-06		74.210418	0.077949639	0.0002181518	0.000002496
748.272			9.9226219E-08	1.329671		70.596357	0.1192213	0.0002207333	0.000003853		52.096399	0.064005672	0.0002142031	1.2206431E-06		65.709934	0.22182243	0.0002136922	3.9585193E-06		79.455903	0.15767562	0.0002056239	2.8968094E-06		74.975289	0.1819771	0.0002173982	3.8145548E-06		74.115422	0.077899069	0.0002181253	2.4957221E-06
748.714			9.9746347E-08	1.3296626		70.542698	0.11921682	0.0002207087	3.8525414E-06		52.237329	0.06464947	0.000214189	1.2205543E-06		65.589695	0.22149035	0.0002136746	3.9582381E-06		79.43565	0.15793443	0.0002056048	2.8965836E-06		74.870156	0.18174645	0.0002173865	3.8144251E-06		74.150825	0.078112206	0.0002181014	2.4954445E-06
749.157			1.0026918E-07	1.3296542		70.54151	0.11938791	0.0002206849	3.8521212E-06		52.097601	0.064390487	0.0002141741	1.220451E-06		65.502114	0.22120972	0.0002136583	0.000003958		79.454481	0.15825291	0.0002055864	2.8963448E-06		74.943582	0.18202746	0.0002173739	3.8142529E-06		74.113757	0.07809794	0.0002180801	2.4951883E-06
749.599			1.0079361E-07	1.3296458		70.486563	0.1193637	0.000220662	3.8517013E-06		52.031706	0.064348068	0.0002141586	1.2203298E-06		65.447758	0.22085326	0.0002136436	3.9576532E-06		79.359653	0.15810538	0.0002055691	2.8960848E-06		74.875287	0.18172785	0.0002173604	0.000003814		73.997328	0.077949194	0.0002180618	0.000002495
750.041			1.0131839E-07	1.3296374		70.331173	0.11907591	0.0002206403	3.8512789E-06		51.947792	0.064130488	0.0002141423	1.2201874E-06		65.503681	0.22102275	0.0002136305	3.9573305E-06		79.464684	0.1583398	0.0002055527	2.8957959E-06		74.882156	0.18168328	0.0002173461	3.8137346E-06		74.000643	0.077731716	0.0002180466	2.4947368E-06
750.484			1.0184773E-07	1.329629		70.342117	0.11915407	0.0002206196	3.8508527E-06		51.906881	0.064221707	0.0002141253	0.00000122		65.562677	0.22116217	0.000213619	0.000003957		79.294539	0.15799144	0.0002055374	2.8954752E-06		74.815586	0.18154687	0.0002173307	3.8133736E-06		74.016201	0.077767269	0.0002180345	2.4945387E-06
750.926			1.0237588E-07	1.3296206		70.400324	0.11944251	0.0002205999	3.8504262E-06		51.960271	0.064543413	0.0002141078	1.2198406E-06		65.701664	0.22156717	0.0002136091	3.9566125E-06		79.301235	0.15826792	0.000205523	2.8951295E-06		74.845335	0.18160091	0.0002173145	0.000003813		74.017871	0.077669034	0.0002180255	2.4943588E-06
751.368			1.0290708E-07	1.3296122		70.279431	0.11927062	0.0002205811	0.00000385		51.908706	0.064579666	0.0002140897	1.2196438E-06		65.335958	0.22049303	0.0002136006	3.9562318E-06		79.162909	0.15821924	0.0002055096	2.8947657E-06		74.762011	0.18145444	0.0002172975	3.8124813E-06		73.982939	0.077505625	0.000218019	2.4941964E-06
751.81			1.0343889E-07	1.3296038		70.258699	0.11952008	0.0002205631	3.8495795E-06		51.865015	0.064651531	0.0002140713	1.2194371E-06		65.340624	0.22039806	0.0002135934	3.9558492E-06		79.231556	0.15855997	0.0002054971	2.8943926E-06		74.754049	0.18128809	0.0002172799	0.000003812		73.904552	0.077257004	0.000218015	2.4940522E-06
752.252			0.000000104	1.3295955		70.274266	0.11984775	0.0002205459	3.8491657E-06		51.799882	0.064544051	0.0002140525	1.2192253E-06		65.345949	0.22044281	0.0002135874	3.9554753E-06		79.181886	0.15860132	0.0002054853	0.000002894		74.582403	0.18073187	0.0002172616	3.8114354E-06		73.954242	0.077206949	0.000218013	2.4939269E-06
752.695			1.0450963E-07	1.3295871		70.202673	0.11986653	0.0002205293	3.8487615E-06		51.81969	0.064718956	0.0002140336	0.000001219		65.434555	0.22061661	0.0002135823	3.95512E-06		79.25103	0.1591075	0.0002054743	2.8936555E-06		74.620121	0.18069285	0.0002172428	3.8108844E-06		73.903541	0.0768166	0.000218013	2.493821E-06
753.137			0.000000105	1.3295788		70.097918	0.11990292	0.0002205133	3.8483716E-06		51.764811	0.064598689	0.0002140146	1.218804E-06		65.289227	0.22009727	0.0002135782	3.9547947E-06		79.087433	0.15901694	0.000205464	2.8933105E-06		74.555329	0.18035964	0.0002172236	3.8103328E-06		73.870299	0.076550617	0.0002180145	2.4937357E-06
753.579			1.0558575E-07	1.3295704		70.053214	0.11988641	0.0002204977	0.000003848		51.751503	0.064634406	0.0002139957	1.2186031E-06		65.221076	0.21976059	0.0002135749	3.954507E-06		79.119069	0.1592864	0.0002054543	0.000002893		74.639752	0.18076403	0.000217204	3.80979E-06		73.889474	0.076343038	0.0002180174	2.493671E-06
754.021			1.0612532E-07	1.3295621		70.061464	0.12023013	0.0002204825	3.8476407E-06		51.691504	0.064497669	0.0002139769	1.2184133E-06		65.237122	0.21978415	0.0002135722	3.9542636E-06		79.047603	0.15945698	0.0002054452	2.8927048E-06		74.619973	0.18051922	0.0002171842	3.8092654E-06		73.778541	0.075808443	0.0002180213	2.4936265E-06
754.463			1.0666867E-07	1.3295538		69.99457	0.12036474	0.0002204676	3.8473022E-06		51.668945	0.064552703	0.0002139585	1.2182372E-06		65.152123	0.21964815	0.0002135701	3.9540686E-06		78.996221	0.15981828	0.0002054366	2.8924549E-06		74.44865	0.18006293	0.0002171642	3.8087663E-06		73.776699	0.075528167	0.000218026	2.4936016E-06
754.905			1.0721202E-07	1.3295455		70.047225	0.12087532	0.0002204529	0.000003847		51.670496	0.064617818	0.0002139403	1.2180766E-06		65.139226	0.21951558	0.0002135684	3.9539239E-06		79.048138	0.16024337	0.0002054285	2.8922446E-06		74.511095	0.1801347	0.0002171442	3.808298E-06		73.747905	0.075106555	0.0002180313	2.4935947E-06
755.347			1.0775828E-07	1.3295372		69.991165	0.12109075	0.0002204383	3.8466784E-06		51.593222	0.064417781	0.0002139227	1.2179327E-06		64.952077	0.21894678	0.000213567	3.9538288E-06		78.93368	0.16042446	0.0002054209	2.8920743E-06		74.515668	0.1798903	0.0002171241	3.8078639E-06		73.693516	0.074533704	0.0002180368	2.4936034E-06
755.789			1.0830535E-07	1.3295289		69.864543	0.12088554	0.0002204237	3.84639E-06		51.532813	0.064152993	0.0002139057	1.2178057E-06		65.097192	0.2192818	0.0002135657	3.9537794E-06		78.784497	0.16041195	0.0002054135	2.8919425E-06		74.413811	0.17955494	0.0002171042	3.8074648E-06		73.592339	0.073856656	0.0002180424	2.4936248E-06
756.231			1.0885384E-07	1.3295206		69.879136	0.12120281	0.0002204091	3.8461135E-06		51.527574	0.064194329	0.0002138894	1.217695E-06		65.074965	0.21901654	0.0002135645	3.9537694E-06		78.729981	0.16069048	0.0002054065	2.8918454E-06		74.442054	0.17968576	0.0002170844	3.8070994E-06		73.736746	0.073753129	0.0002180476	2.4936551E-06
756.673			1.0940364E-07	1.3295123		69.805595	0.12122641	0.0002203943	3.8458449E-06		51.459518	0.063944619	0.0002138739	1.2175994E-06		65.024006	0.21882329	0.0002135631	3.95379E-06		78.679166	0.160816	0.0002053997	2.8917775E-06		74.154813	0.17887439	0.0002170649	3.8067643E-06		73.64144	0.073009032	0.0002180524	2.4936897E-06
757.115			0.00000011	1.329504		69.811643	0.12174322	0.0002203792	3.8455796E-06		51.465841	0.064050715	0.0002138593	1.2175169E-06		64.94768	0.21848038	0.0002135616	3.9538299E-06		78.824206	0.16159686	0.0002053932	2.8917312E-06		74.283126	0.17929182	0.0002170457	3.8064541E-06		73.5016	0.072319503	0.0002180564	2.4937234E-06
757.556			1.1050384E-07	1.3294958		69.710683	0.12167503	0.0002203638	3.8453124E-06		51.438874	0.063934833	0.0002138458	1.2174451E-06		64.885557	0.21824501	0.0002135597	3.9538758E-06		78.615992	0.16141296	0.0002053867	2.8916976E-06		74.294272	0.17924802	0.000217027	3.8061623E-06		73.459366	0.071855374	0.0002180593	2.4937503E-06
757.998			1.1105511E-07	1.3294875		69.645082	0.121843	0.000220348	0.000003845		51.276937	0.063471909	0.0002138333	1.2173807E-06		64.772314	0.21787353	0.0002135574	3.9539132E-06		78.749782	0.16229624	0.0002053804	2.8916664E-06		74.200638	0.17897206	0.0002170088	3.8058795E-06		73.444585	0.071307431	0.0002180609	2.4937643E-06
758.44			1.1160654E-07	1.3294792		69.67409	0.1223239	0.0002203316	3.8447456E-06		51.323593	0.063526942	0.0002138222	1.2173206E-06		64.797767	0.21797818	0.0002135544	3.9539264E-06		78.622095	0.16223108	0.000205374	2.8916269E-06		74.233278	0.17926409	0.0002169913	3.8055972E-06		73.383394	0.070604471	0.000218061	2.4937588E-06
758.882			1.1215798E-07	1.329471		69.615722	0.1225047	0.0002203147	3.8444337E-06		51.305782	0.063468733	0.0002138124	1.2172616E-06		64.837949	0.21794401	0.0002135508	3.9538995E-06		78.635382	0.16254368	0.0002053676	2.8915678E-06		74.143863	0.17904023	0.0002169744	3.805306E-06		73.383012	0.070055524	0.0002180592	2.4937271E-06
759.324			1.1270855E-07	1.3294628		69.589217	0.12281525	0.000220297	3.8440946E-06		51.222028	0.06317814	0.000213804	1.2172007E-06		64.722136	0.21741729	0.0002135463	3.9538171E-06		78.432005	0.16257709	0.0002053611	2.8914785E-06		74.003338	0.178606	0.0002169583	0.000003805		73.426324	0.069926662	0.0002180553	2.4936626E-06
759.765			1.1325755E-07	1.3294545		69.62623	0.12343655	0.0002202786	3.8437234E-06		51.208116	0.063195692	0.0002137973	1.2171352E-06		64.730864	0.21738433	0.0002135409	3.9536656E-06		78.534427	0.16311211	0.0002053545	2.8913495E-06		73.940356	0.17849384	0.0002169431	3.8046626E-06		73.374197	0.069494422	0.000218049	2.4935592E-06
760.207			1.1380688E-07	1.3294463		69.612963	0.12378285	0.0002202593	3.8433142E-06		51.125537	0.062964269	0.0002137922	1.2170631E-06		64.631409	0.21717935	0.0002135343	3.9534338E-06		78.516188	0.1632882	0.0002053477	2.8911731E-06		73.983949	0.1786661	0.0002169289	3.8042963E-06		73.387827	0.069291542	0.0002180401	2.4934115E-06
760.649			1.1435518E-07	1.3294381		69.551415	0.12395126	0.0002202392	3.8428692E-06		51.17588	0.063177574	0.0002137887	0.000001217		64.680823	0.21732441	0.0002135267	3.953124E-06		78.437561	0.16332692	0.0002053406	0.000002891		74.078695	0.17906241	0.0002169155	3.8039002E-06		73.351001	0.069012793	0.0002180287	2.4932201E-06
761.09			1.1490214E-07	1.3294299		69.448669	0.12392531	0.0002202183	3.8423941E-06		51.135419	0.063123246	0.0002137867	1.2169032E-06		64.596259	0.21718029	0.000213518	3.952747E-06		78.347656	0.16340359	0.0002053332	2.8906878E-06		73.91736	0.17873454	0.000216903	3.8034815E-06		73.263651	0.068478612	0.0002180148	0.000002493
761.532			1.1544991E-07	1.3294217		69.470936	0.12440677	0.0002201966	3.841892E-06		51.023876	0.062662753	0.0002137858	1.2168194E-06		64.636979	0.21745027	0.0002135081	3.9523127E-06		78.417342	0.16380403	0.0002053253	2.8903921E-06		73.901668	0.17884275	0.0002168913	0.000003803		73.244372	0.068162325	0.0002179986	2.4927234E-06
761.973			0.000000116	1.3294135		69.40136	0.12461517	0.0002201742	3.8413709E-06		50.995998	0.062541488	0.0002137861	1.216737E-06		64.532734	0.21735012	0.0002134972	3.951836E-06		78.363676	0.16400452	0.000205317	2.8900728E-06		73.908907	0.17900851	0.0002168802	3.8026059E-06		73.200788	0.067922462	0.0002179803	2.4924275E-06
762.415			1.1654545E-07	1.3294053		69.349095	0.12473388	0.0002201511	3.8408342E-06		50.863412	0.062205985	0.0002137873	1.2166585E-06		64.526961	0.21741134	0.0002134852	3.9513279E-06		78.264874	0.16402314	0.000205308	2.8897372E-06		73.779118	0.17879932	0.0002168697	3.8021671E-06		73.33065	0.068289869	0.00021796	2.4921056E-06
762.856			1.1709331E-07	1.3293972		69.321531	0.12495353	0.0002201275	3.8402901E-06		50.841388	0.062203042	0.0002137892	1.2165869E-06		64.525472	0.21739015	0.0002134721	3.9508036E-06		78.387967	0.16453581	0.0002052984	2.8893954E-06		73.542491	0.17830763	0.0002168597	3.8017409E-06		73.317899	0.068157408	0.0002179379	2.4917638E-06
763.298			1.1764461E-07	1.329389		69.403554	0.1256401	0.0002201033	3.8397413E-06		50.84232	0.062355421	0.0002137918	1.2165242E-06		64.567008	0.2175324	0.0002134579	3.9502723E-06		78.353137	0.16440953	0.0002052881	2.8890535E-06		73.666622	0.17880982	0.0002168501	3.8013337E-06		73.31469	0.068035126	0.000217914	2.4914055E-06
763.739			1.1819573E-07	1.3293808		69.359851	0.12592245	0.0002200787	3.8391948E-06		50.891578	0.062567264	0.0002137948	1.2164727E-06		64.552878	0.2176438	0.0002134427	3.9497467E-06		78.452859	0.16501982	0.000205277	2.8887195E-06		73.716758	0.17924877	0.0002168409	0.000003801		73.343923	0.067980245	0.0002178886	0.000002491
764.181			1.1875023E-07	1.3293727		69.403263	0.12636148	0.0002200536	3.8386522E-06		50.888744	0.062564583	0.000213798	1.2164333E-06		64.547209	0.2177738	0.0002134264	3.9492328E-06		78.603623	0.16560059	0.0002052649	2.888397E-06		73.784837	0.1796922	0.0002168318	3.8006063E-06		73.309115	0.067970431	0.0002178617	2.4906587E-06
764.622			1.1930655E-07	1.3293645		69.283773	0.12624697	0.0002200281	3.8381189E-06		50.921278	0.062833957	0.0002138013	1.2164068E-06		64.443526	0.21768155	0.0002134091	3.9487388E-06		78.665625	0.16558994	0.0002052519	2.8880909E-06		73.68902	0.17975192	0.000216823	3.8002952E-06		73.207315	0.067874322	0.0002178337	2.4902773E-06
765.063			1.198639E-07	1.3293564		69.191677	0.12623096	0.0002200023	3.8375958E-06		50.919169	0.063001685	0.0002138046	1.2163928E-06		64.45831	0.21795401	0.0002133907	3.9482671E-06		78.510609	0.16541712	0.0002052379	2.8878018E-06		73.648763	0.1799865	0.0002168142	0.0000038		73.244185	0.067984587	0.0002178045	2.489894E-06
765.505			1.2042864E-07	1.3293483		69.135384	0.12638941	0.0002199761	3.837083E-06		50.850684	0.062929898	0.0002138076	1.2163904E-06		64.24212	0.21750153	0.0002133713	3.9478178E-06		78.276848	0.16517131	0.0002052227	2.8875288E-06		73.626295	0.18028082	0.0002168054	3.7997849E-06		73.123904	0.067968214	0.0002177743	2.4895098E-06
765.946			0.000000121	1.3293402		69.065585	0.12657514	0.0002199498	3.8365828E-06		50.865406	0.063063159	0.0002138103	1.2163977E-06		64.238838	0.21773242	0.0002133508	3.9473911E-06		78.240335	0.16503415	0.0002052064	2.8872705E-06		73.680304	0.18084203	0.0002167965	3.7995836E-06		72.879852	0.06767415	0.0002177433	2.4891278E-06
766.387			1.2156265E-07	1.329332		68.958565	0.12662133	0.0002199232	3.8360933E-06		50.751717	0.062907162	0.0002138123	1.2164121E-06		64.140865	0.21772222	0.0002133293	0.000003947		78.073451	0.16473196	0.0002051888	0.000002887		73.59103	0.18098714	0.0002167875	3.7994125E-06		72.984246	0.068195986	0.0002177117	2.4887477E-06
766.829			1.2213548E-07	1.3293239		68.989942	0.12697297	0.0002198965	3.8356119E-06		50.740452	0.063000322	0.0002138137	1.2164303E-06		64.04101	0.21762468	0.0002133068	3.9465828E-06		78.146889	0.16503618	0.0002051699	2.8867762E-06		73.459046	0.180961	0.0002167781	3.7992651E-06		72.903705	0.068527626	0.0002176795	2.4883687E-06
767.27			1.2270967E-07	1.3293158		68.909034	0.12697687	0.0002198698	3.8351382E-06		50.688214	0.062975845	0.0002138141	1.2164482E-06		64.133061	0.21817947	0.0002132833	3.946187E-06		77.958195	0.16468994	0.0002051495	2.8865269E-06		73.468732	0.18128263	0.0002167685	3.7991339E-06		72.898944	0.068834409	0.0002176469	0.000002488
767.711			1.2328552E-07	1.3293077		68.790507	0.12679545	0.000219843	3.8346681E-06		50.647571	0.062919793	0.0002138135	1.2164616E-06		63.993966	0.21828719	0.0002132587	3.9457834E-06		77.958295	0.16484324	0.0002051276	2.8862641E-06		73.443014	0.1814902	0.0002167584	0.000003799		72.687761	0.068867262	0.0002176141	2.4876158E-06
768.152			1.2386112E-07	1.3292997		68.833684	0.12727463	0.0002198163	3.8341982E-06		50.594723	0.06288614	0.0002138117	1.2164656E-06		64.114099	0.21893486	0.0002132332	3.9453606E-06		78.003978	0.16506296	0.0002051042	0.000002886		73.436526	0.1817555	0.0002167478	3.7988805E-06		72.774159	0.06959549	0.0002175812	2.4872387E-06
768.593			1.2443623E-07	1.3292916		68.777731	0.12731512	0.0002197896	3.8337248E-06		50.549455	0.062937517	0.0002138085	1.2164553E-06		63.977793	0.21887233	0.0002132067	3.9449065E-06		77.709466	0.16445447	0.0002050791	2.8856578E-06		73.362758	0.18208995	0.0002167366	3.7987371E-06		72.654925	0.069715753	0.0002175484	2.4868593E-06
769.034			0.000000125	1.3292835		68.76475	0.12753754	0.000219763	3.8332443E-06		50.519817	0.063143433	0.0002138037	1.2164258E-06		63.739608	0.21853617	0.0002131791	3.9444093E-06		77.733022	0.16467399	0.0002050523	2.8852932E-06		73.308922	0.18235336	0.0002167247	3.7985678E-06		72.643621	0.070199298	0.0002175158	2.4864763E-06
769.475			1.2558146E-07	1.3292755		68.773746	0.12786909	0.0002197366	3.8327532E-06		50.523754	0.063317112	0.0002137973	1.2163726E-06		63.871909	0.2191285	0.0002131506	3.9438578E-06		77.662336	0.16471307	0.0002050237	2.884874E-06		73.273482	0.18264296	0.000216712	3.7983624E-06		72.702262	0.070796537	0.0002174835	2.4860883E-06
769.916			1.2615194E-07	1.3292674		68.722478	0.12796353	0.0002197105	3.832249E-06		50.406611	0.063176682	0.0002137889	1.2162915E-06		63.790226	0.21933637	0.0002131211	3.9432427E-06		77.575779	0.16459341	0.0002049932	2.8843917E-06		73.173017	0.18294502	0.0002166985	3.7981118E-06		72.608644	0.070991026	0.0002174517	2.4856945E-06
770.358			1.2672074E-07	1.3292593		68.686603	0.12824385	0.0002196845	3.8317296E-06		50.358978	0.063191865	0.0002137786	1.2161805E-06		63.830707	0.2197543	0.0002130906	3.9425586E-06		77.636752	0.16499457	0.0002049608	2.8838411E-06		73.131991	0.18319252	0.0002166841	3.7978109E-06		72.606737	0.071397428	0.0002174205	2.4852942E-06
770.798			1.2728627E-07	1.3292513		68.54462	0.12808755	0.000219659	3.8312018E-06		50.387721	0.063457014	0.0002137664	0.000001216		63.699165	0.21989853	0.0002130595	3.9418185E-06		77.472525	0.16484265	0.0002049268	2.8832331E-06		73.149998	0.18380654	0.0002166689	3.7974667E-06		72.554328	0.071775616	0.00021739	2.484892E-06
771.239			1.2785244E-07	1.3292433		68.538013	0.12832375	0.0002196338	3.8306664E-06		50.297598	0.063436852	0.0002137526	1.2158835E-06		63.609305	0.2201795	0.0002130275	0.000003941		77.54793	0.16509888	0.0002048912	2.882574E-06		73.145427	0.18418581	0.0002166529	3.7970852E-06		72.595463	0.072392556	0.0002173601	2.4844878E-06
771.68			1.2841807E-07	1.3292352		68.501403	0.12840786	0.000219609	3.8301295E-06		50.344857	0.063795936	0.0002137371	1.215706E-06		63.651254	0.22082881	0.000212995	3.9402064E-06		77.487911	0.16501166	0.0002048544	2.8818768E-06		73.152198	0.18451007	0.0002166363	3.7966767E-06		72.487163	0.072718255	0.0002173309	2.4840855E-06
772.121			0.000000129	1.3292272		68.487395	0.12875925	0.0002195845	3.8295966E-06		50.280754	0.063840449	0.0002137203	1.2155158E-06		63.586064	0.22130072	0.000212962	3.939364E-06		77.503426	0.16517564	0.0002048164	2.8811535E-06		73.031582	0.18468557	0.000216619	3.796251E-06		72.412377	0.073062457	0.0002173024	2.4836883E-06
772.562			1.2955101E-07	1.3292192		68.438886	0.12882746	0.0002195606	3.8290728E-06		50.259606	0.064088065	0.0002137022	1.2153178E-06		63.577893	0.22177233	0.0002129287	3.9385162E-06		77.456494	0.1652887	0.0002047777	2.8804165E-06		72.956145	0.18478152	0.0002166013	3.7958184E-06		72.386829	0.073770486	0.0002172746	2.4832996E-06
773.003			1.3011798E-07	1.3292112		68.294214	0.12858041	0.0002195371	3.8285631E-06		50.259504	0.064455341	0.000213683	1.2151168E-06		63.608701	0.2223116	0.0002128952	3.9376767E-06		77.34361	0.16523901	0.0002047382	2.8796775E-06		73.069475	0.18548883	0.0002165832	3.7953885E-06		72.394608	0.074351988	0.0002172476	2.4829223E-06
773.444			1.3068881E-07	1.3292032		68.391937	0.12918179	0.0002195142	3.8280722E-06		50.115725	0.064237987	0.0002136628	1.214917E-06		63.548392	0.22274098	0.0002128617	3.9368578E-06		77.496376	0.16581009	0.0002046984	2.8789473E-06		72.975434	0.18552604	0.0002165647	0.000003795		72.391824	0.074845161	0.0002172213	2.4825593E-06
773.885			1.3125964E-07	1.3291952		68.18651	0.12867288	0.0002194919	3.8276039E-06		50.188846	0.064704624	0.0002136419	1.2147221E-06		63.431771	0.22299395	0.0002128283	3.9360701E-06		77.281776	0.1655889	0.0002046583	2.8782358E-06		73.000983	0.18593468	0.0002165459	3.7945706E-06		72.14424	0.074725363	0.0002171958	2.4822128E-06
774.325			1.3183393E-07	1.3291872		68.182515	0.12883681	0.0002194702	3.8271624E-06		50.108346	0.064873591	0.0002136203	1.2145356E-06		63.471178	0.22386373	0.0002127951	3.935324E-06		77.344165	0.16591198	0.0002046183	2.8775525E-06		72.884116	0.18593008	0.000216527	3.7941968E-06		72.331097	0.075624679	0.0002171711	2.4818854E-06
774.766			1.3241119E-07	1.3291793		68.146683	0.12886721	0.0002194491	3.8267478E-06		50.139621	0.065226915	0.0002135982	1.2143589E-06		63.389238	0.22410325	0.0002127622	3.9346221E-06		77.329337	0.16618749	0.0002045784	2.876901E-06		72.6822	0.18565926	0.000216508	3.7938512E-06		72.175475	0.07578311	0.0002171472	2.4815768E-06
775.207			0.000000133	1.3291713		68.286978	0.12957638	0.0002194287	3.8263626E-06		49.980592	0.065029254	0.0002135757	1.2141938E-06		63.433309	0.22472335	0.0002127298	0.000003934		77.159374	0.16637802	0.0002045389	2.8762874E-06		72.846273	0.18622348	0.000216489	3.7935368E-06		72.155685	0.076191576	0.0002171241	2.4812883E-06
775.648			1.3357785E-07	1.3291633		68.103978	0.12927869	0.000219409	0.000003826		50.031904	0.065395208	0.0002135531	0.000001214		63.125333	0.22433556	0.0002126979	3.933369E-06		77.192145	0.16672058	0.0002045	2.8757146E-06		72.661042	0.18583264	0.00021647	3.7932539E-06		72.190575	0.076623819	0.0002171018	0.000002481
776.088			1.3416348E-07	1.3291554		68.180004	0.12978233	0.0002193901	3.8256811E-06		49.921809	0.065459935	0.0002135304	1.2139008E-06		63.226517	0.22513476	0.0002126668	3.9328187E-06		77.076871	0.16679324	0.0002044621	2.8751846E-06		72.659308	0.18596195	0.0002164513	0.000003793		72.250865	0.077132816	0.0002170805	2.4807714E-06
776.529			1.3475623E-07	1.3291474		68.118909	0.12990731	0.0002193719	3.8253819E-06		49.938621	0.065668296	0.0002135078	1.2137713E-06		63.186897	0.22553407	0.0002126365	3.9323129E-06		76.898855	0.16678888	0.0002044251	2.8746943E-06		72.666286	0.18616133	0.0002164327	3.7927743E-06		72.132057	0.077269951	0.00021706	2.4805402E-06
776.969			1.3534763E-07	1.3291395		68.065532	0.12989345	0.0002193546	3.8251085E-06		49.822557	0.065536126	0.0002134854	1.2136516E-06		63.20104	0.22609151	0.0002126073	3.9318478E-06		77.085026	0.16755936	0.0002043895	2.8742431E-06		72.628111	0.18620372	0.0002164145	3.7925686E-06		72.074417	0.077512663	0.0002170404	2.4803257E-06
777.41			1.3594546E-07	1.3291315		68.064224	0.13012057	0.0002193382	3.8248564E-06		49.753582	0.065520998	0.0002134634	1.2135388E-06		63.147269	0.22656234	0.0002125791	3.9314135E-06		77.104084	0.16796595	0.0002043553	2.8738253E-06		72.616737	0.18634106	0.0002163966	3.7923764E-06		72.083899	0.078012326	0.0002170217	2.4801243E-06
777.85			1.3654233E-07	1.3291236		68.005767	0.13019491	0.0002193227	3.8246232E-06		49.807751	0.065907752	0.000213442	1.2134309E-06		63.200164	0.22722744	0.0002125522	0.000003931		76.914542	0.16802289	0.0002043228	2.8734375E-06		72.655623	0.18669518	0.0002163793	3.7921907E-06		72.025367	0.078222027	0.000217004	2.4799344E-06
778.291			1.3714299E-07	1.3291157		67.879783	0.1299378	0.0002193081	3.8244039E-06		49.746708	0.06607941	0.0002134213	1.2133244E-06		62.994924	0.22702922	0.0002125266	3.9306026E-06		77.012389	0.1686303	0.0002042921	2.8730721E-06		72.477537	0.18633796	0.0002163624	0.000003792		71.976597	0.078475782	0.0002169873	2.4797521E-06
778.731			1.3774354E-07	1.3291078		67.959776	0.1303181	0.0002192945	3.8241953E-06		49.722235	0.066197265	0.0002134014	1.2132166E-06		63.017204	0.22769667	0.0002125025	3.930205E-06		76.939977	0.16867509	0.0002042637	2.8727248E-06		72.529426	0.18657098	0.0002163463	3.7918012E-06		71.970247	0.078570692	0.0002169715	2.4795751E-06
779.172			1.3834622E-07	1.3290999		67.778448	0.12989096	0.0002192819	0.000003824		49.691179	0.066374138	0.0002133825	1.2131043E-06		62.769379	0.22739736	0.00021248	3.9297975E-06		76.839215	0.16887181	0.0002042374	2.8723878E-06		72.386718	0.18632707	0.0002163308	3.7915793E-06		71.95339	0.078912511	0.0002169567	2.4793996E-06
779.612			1.3894871E-07	1.329092		67.839667	0.1304961	0.0002192704	3.8237927E-06		49.653201	0.066578099	0.0002133648	0.000001213		62.770277	0.22789441	0.0002124593	3.9293727E-06		76.766112	0.16905949	0.0002042138	2.8720576E-06		72.49628	0.18677722	0.0002163162	3.7913288E-06		71.913175	0.079159679	0.0002169429	2.4792239E-06
780.053			1.3955262E-07	1.3290841		67.78841	0.13053814	0.0002192599	3.8235924E-06		49.577564	0.066617912	0.0002133483	1.2128578E-06		62.794927	0.22854463	0.0002124404	3.9289217E-06		76.790542	0.16940142	0.0002041929	2.8717289E-06		72.253184	0.18618405	0.0002163025	0.000003791		71.990937	0.079485565	0.0002169302	0.000002479
780.493			1.4015551E-07	1.3290762		67.692542	0.13055944	0.0002192506	3.823392E-06		49.573014	0.066816183	0.0002133332	1.2127222E-06		62.950484	0.22944631	0.0002124235	3.9284463E-06		76.694594	0.16943376	0.0002041747	2.8714028E-06		72.278524	0.18624587	0.0002162896	3.7907192E-06		71.730555	0.07895257	0.0002169185	2.4788636E-06
780.933			1.407584E-07	1.3290683		67.677339	0.13070399	0.0002192422	3.8231926E-06		49.571575	0.067022988	0.0002133194	1.2125808E-06		62.810669	0.22936456	0.0002124083	0.000003928		76.720869	0.16978071	0.0002041592	2.8710818E-06		72.192674	0.18617627	0.0002162776	3.7903653E-06		71.749483	0.07914007	0.0002169077	2.4786807E-06
781.374			1.4136284E-07	1.3290604		67.73091	0.13126195	0.0002192347	0.000003823		49.499934	0.067020631	0.0002133067	1.2124366E-06		62.711511	0.22927493	0.0002123948	3.9274476E-06		76.792951	0.17028863	0.0002041461	2.8707703E-06		72.370043	0.1866403	0.0002162663	0.00000379		71.86573	0.079516538	0.0002168979	2.4784983E-06
781.814			0.000000142	1.3290525		67.564795	0.13095589	0.0002192282	3.8228076E-06		49.469248	0.067220616	0.0002132952	1.2122937E-06		62.670426	0.22976386	0.0002123828	3.9269453E-06		76.467637	0.16968689	0.0002041353	2.8704757E-06		72.269447	0.18642491	0.0002162557	3.7895936E-06		71.677519	0.079251851	0.0002168889	2.4783198E-06
782.254			1.4256916E-07	1.3290447		67.621186	0.13127404	0.0002192224	3.8226289E-06		49.437603	0.067464928	0.0002132848	1.2121555E-06		62.570127	0.22987943	0.0002123722	3.9264552E-06		76.509658	0.17005144	0.0002041267	2.8702034E-06		72.198651	0.18648913	0.0002162457	3.7891938E-06		71.706286	0.079470175	0.0002168808	2.4781476E-06
782.694			1.4317244E-07	1.3290368		67.583531	0.1313218	0.0002192173	3.8224635E-06		49.348198	0.067386051	0.0002132753	0.000001212		62.696484	0.23060587	0.000212363	0.000003926		76.383883	0.17012086	0.00020412	0.00000287		72.201033	0.18654721	0.0002162361	3.788796E-06		71.614253	0.079459356	0.0002168734	0.000002478
783.135			1.4377719E-07	1.329029		67.649667	0.13187095	0.0002192128	3.8223139E-06		49.362782	0.067692236	0.0002132667	1.2119068E-06		62.568869	0.23056596	0.0002123549	3.9255525E-06		76.567612	0.17085304	0.0002041151	2.86975E-06		72.186286	0.18636846	0.000216227	3.7884073E-06		71.561533	0.079538193	0.0002168667	2.4778316E-06
783.575			1.4438079E-07	1.3290211		67.537961	0.13180447	0.0002192089	3.8221833E-06		49.442062	0.068134094	0.0002132591	1.2118027E-06		62.612957	0.23103766	0.0002123479	3.9251592E-06		76.454186	0.17084224	0.0002041119	2.8695798E-06		72.071486	0.18608467	0.0002162182	0.000003788		71.522966	0.079569307	0.0002168607	2.4776927E-06
784.015			0.000000145	1.3290133		67.450196	0.13165537	0.0002192056	3.8220727E-06		49.230963	0.067875966	0.0002132521	1.2117148E-06		62.555679	0.23097051	0.0002123418	3.9248138E-06		76.266399	0.17051218	0.0002041101	2.869452E-06		72.063156	0.18616941	0.0002162098	3.7876893E-06		71.495411	0.079594012	0.0002168553	2.4775686E-06
784.455			1.4558833E-07	1.3290055		67.434201	0.13179426	0.0002192026	0.000003822		49.260488	0.068339321	0.0002132459	1.2116447E-06		62.414033	0.23076326	0.0002123365	3.9245208E-06		76.327764	0.17077398	0.0002041097	2.8693687E-06		71.937447	0.1860075	0.0002162015	3.7873692E-06		71.607797	0.080009412	0.0002168505	2.4774604E-06
784.895			1.4619228E-07	1.3289977		67.458433	0.13231928	0.0002192	3.8219147E-06		49.196175	0.068371081	0.0002132404	1.2115928E-06		62.484065	0.23114774	0.000212332	3.9242821E-06		76.352985	0.17075407	0.0002041104	2.8693301E-06		71.841666	0.18583371	0.0002161933	3.787079E-06		71.616115	0.080069587	0.0002168462	2.4773683E-06
785.335			1.4679659E-07	1.3289898		67.387449	0.13241257	0.0002191976	3.8218662E-06		49.214611	0.068661592	0.0002132354	1.2115588E-06		62.38819	0.23100408	0.0002123281	3.9240974E-06		76.33156	0.17071677	0.000204112	2.8693347E-06		71.891693	0.18578012	0.0002161851	3.7868197E-06		71.432746	0.079722095	0.0002168423	2.4772921E-06
785.775			1.4740102E-07	1.328982		67.30968	0.13246989	0.0002191955	3.8218357E-06		49.155051	0.068738238	0.0002132309	1.2115415E-06		62.253352	0.23076911	0.0002123246	0.000003924		76.238181	0.17062431	0.0002041146	2.8693794E-06		71.842957	0.18568174	0.0002161769	3.7865899E-06		71.529905	0.080104973	0.0002168388	2.4772309E-06
786.215			0.000000148	1.3289742		67.279995	0.1327251	0.0002191934	3.8218204E-06		49.082667	0.068899243	0.0002132268	1.2115387E-06		62.232746	0.23089438	0.0002123215	3.9238757E-06		76.305843	0.17085567	0.0002041177	2.869459E-06		71.952489	0.18595767	0.0002161686	3.7863869E-06		71.49198	0.079999339	0.0002168357	2.4771832E-06
786.655			1.4861125E-07	1.3289664		67.18441	0.13250114	0.0002191915	3.8218165E-06		49.11298	0.069207563	0.000213223	1.2115478E-06		62.157272	0.2307178	0.0002123186	3.9238253E-06		76.207003	0.17081186	0.0002041214	2.8695669E-06		71.851601	0.18562114	0.0002161601	3.786206E-06		71.335932	0.079794544	0.0002168329	2.4771467E-06
787.095			1.4921691E-07	1.3289586		67.255298	0.13326954	0.0002191895	3.8218194E-06		49.0961	0.069382342	0.0002132196	1.2115651E-06		62.159556	0.23070822	0.0002123158	3.9238027E-06		76.113761	0.17069755	0.0002041254	2.8696948E-06		71.750584	0.18529592	0.0002161513	0.000003786		71.373259	0.080113796	0.0002168304	2.4771186E-06
787.535			1.4982372E-07	1.3289508		67.209173	0.13341868	0.0002191874	3.8218239E-06		49.062326	0.06952611	0.0002132164	1.2115865E-06		62.230062	0.23096819	0.0002123131	3.9237962E-06		76.121714	0.17087413	0.0002041296	2.8698333E-06		71.726481	0.18520915	0.0002161421	3.7858841E-06		71.239653	0.080013951	0.0002168281	2.4770959E-06
787.975			1.5043052E-07	1.3289431		67.183327	0.13380045	0.0002191852	3.8218243E-06		48.912311	0.069275251	0.0002132133	1.2116074E-06		62.261785	0.23112454	0.0002123102	3.9237928E-06		76.156188	0.17122283	0.0002041338	0.00000287		71.754358	0.18521726	0.0002161325	3.7857269E-06		71.284442	0.080281956	0.0002168259	2.477075E-06
788.415			0.000000151	1.3289353		67.193026	0.13419679	0.0002191828	3.8218146E-06		48.97808	0.0697553	0.0002132103	1.211623E-06		62.330438	0.23133467	0.0002123071	3.9237787E-06		76.197109	0.17145805	0.0002041378	2.8700995E-06		71.909064	0.18556851	0.0002161224	3.7855602E-06		71.225809	0.080308555	0.0002168238	2.4770522E-06
788.855			1.5164806E-07	1.3289275		67.138665	0.13413102	0.00021918	3.8217886E-06		48.902936	0.069867524	0.0002132073	1.2116285E-06		62.280756	0.23106383	0.0002123036	3.9237399E-06		75.983947	0.17101595	0.0002041416	2.8702049E-06		71.63158	0.18483661	0.0002161117	3.7853745E-06		71.285272	0.08061343	0.0002168218	0.000002477
789.294			1.5225715E-07	1.3289198		67.113979	0.13457571	0.0002191768	3.8217407E-06		48.938896	0.070166931	0.0002132042	1.2116193E-06		62.155363	0.23068615	0.0002122997	3.9236632E-06		76.0596	0.17150879	0.0002041448	2.8702772E-06		71.501314	0.18446454	0.0002161004	3.7851612E-06		71.244342	0.080507719	0.0002168198	0.000002477
789.734			1.5286845E-07	1.328912		67.088057	0.13491504	0.0002191732	3.8216652E-06		48.873412	0.070133983	0.000213201	1.2115912E-06		62.219821	0.2309216	0.0002122952	3.9235364E-06		76.107303	0.1716601	0.0002041474	2.8703067E-06		71.606719	0.18466653	0.0002160883	3.7849111E-06		71.091454	0.080239557	0.0002168178	2.4769356E-06
790.174			1.5348092E-07	1.3289043		66.959204	0.13474362	0.0002191691	3.8215582E-06		48.758368	0.069930889	0.0002131976	1.2115412E-06		62.168097	0.23096716	0.00021229	3.9233507E-06		75.897178	0.17149854	0.0002041492	2.8702854E-06		71.461025	0.18431885	0.0002160753	3.7846187E-06		71.15099	0.080857906	0.0002168156	2.4768702E-06
790.614			1.5409521E-07	1.3288965		66.907263	0.13497885	0.0002191644	3.8214196E-06		48.816732	0.070366174	0.0002131939	1.2114703E-06		61.977201	0.23022413	0.000212284	3.9231074E-06		76.087174	0.17191893	0.0002041502	2.8702138E-06		71.529663	0.18456227	0.0002160616	3.7842856E-06		71.212547	0.08128994	0.0002168132	2.4767893E-06
791.053			1.5470843E-07	1.3288888		66.928921	0.1354383	0.0002191591	3.8212527E-06		48.821983	0.070527921	0.00021319	1.2113821E-06		61.954777	0.23009582	0.0002122773	3.9228152E-06		75.890781	0.17148252	0.0002041502	2.8700977E-06		71.473343	0.18427665	0.0002160472	3.7839193E-06		70.974675	0.080935268	0.0002168105	2.4766943E-06
791.493			1.5532548E-07	1.3288811		66.83343	0.13553462	0.0002191531	3.8210604E-06		48.804137	0.070617996	0.0002131859	1.2112801E-06		61.883867	0.22981766	0.0002122697	3.9224825E-06		75.909388	0.17182585	0.0002041492	2.8699436E-06		71.40509	0.18402722	0.0002160322	3.783526E-06		71.077819	0.081362042	0.0002168074	2.4765862E-06
791.933			1.5594254E-07	1.3288733		66.912927	0.13645537	0.0002191465	3.8208469E-06		48.702018	0.07057508	0.0002131815	1.2111689E-06		62.010604	0.23014489	0.0002122613	3.9221209E-06		75.956451	0.17203546	0.0002041472	2.8697593E-06		71.340826	0.18393597	0.0002160166	3.7831155E-06		71.044027	0.081498209	0.0002168037	2.476467E-06
792.372			1.5655905E-07	1.3288656		66.744345	0.13606449	0.0002191391	3.8206167E-06		48.6721	0.070736069	0.0002131769	1.2110531E-06		61.840269	0.22974135	0.000212252	3.9217423E-06		75.68512	0.17140401	0.0002041441	2.8695532E-06		71.342217	0.18399511	0.0002160005	3.7826977E-06		71.017177	0.081639722	0.0002167993	2.4763389E-06
792.812			1.5717712E-07	1.3288579		66.740953	0.13640935	0.0002191308	3.8203728E-06		48.668339	0.070958665	0.000213172	1.2109365E-06		61.707196	0.22933742	0.0002122418	3.9213555E-06		75.714025	0.17171372	0.0002041399	2.8693321E-06		71.325434	0.18401674	0.000215984	3.7822795E-06		70.842701	0.081423451	0.0002167941	2.476203E-06
793.251			1.5779313E-07	1.3288502		66.571703	0.13620297	0.0002191218	3.8201197E-06		48.592326	0.07090061	0.0002131668	1.2108235E-06		61.689118	0.22924022	0.0002122307	0.000003921		75.565362	0.17155499	0.0002041345	2.8691039E-06		71.225541	0.18390512	0.0002159673	3.7818711E-06		70.935548	0.081923223	0.0002167879	2.4760614E-06
793.691			1.5841005E-07	1.3288425		66.607158	0.13677677	0.0002191119	3.8198592E-06		48.609547	0.071166373	0.0002131614	1.2107169E-06		61.722631	0.22933567	0.0002122187	3.9205981E-06		75.625716	0.17200356	0.0002041279	2.8688737E-06		71.198456	0.18388748	0.0002159502	3.7814777E-06		70.933167	0.082382447	0.0002167807	2.4759147E-06
794.13			0.000000159	1.3288348		66.533437	0.13691686	0.0002191011	3.8195949E-06		48.524852	0.071113618	0.0002131557	1.2106199E-06		61.485094	0.22855288	0.0002122056	3.9202416E-06		75.629804	0.17206228	0.00020412	2.8686473E-06		71.117708	0.18363187	0.000215933	3.7811072E-06		70.850212	0.082502675	0.0002167723	2.475764E-06
794.57			1.5963885E-07	1.3288271		66.488698	0.13718714	0.0002190893	3.819327E-06		48.499554	0.071132737	0.0002131496	1.2105339E-06		61.515704	0.22863629	0.0002121916	3.9199051E-06		75.592336	0.17227326	0.0002041107	2.8684269E-06		71.245016	0.18407311	0.0002159157	3.7807623E-06		70.753457	0.082531271	0.0002167626	2.4756088E-06
795.009			1.602515E-07	1.3288195		66.596674	0.13799533	0.0002190765	3.8190573E-06		48.464043	0.071126787	0.0002131433	1.2104605E-06		61.454542	0.22871464	0.0002121765	3.9195915E-06		75.415899	0.1720039	0.0002041001	2.8682153E-06		71.121333	0.18390602	0.0002158985	3.7804475E-06		70.876216	0.083073006	0.0002167515	2.4754492E-06
795.449			1.608628E-07	1.3288118		66.57531	0.13834967	0.0002190627	3.8187842E-06		48.435099	0.071258382	0.0002131367	1.2103994E-06		61.474996	0.22893795	0.0002121603	3.9192988E-06		75.443997	0.17192371	0.000204088	0.000002868		71.050393	0.18345465	0.0002158813	3.7801624E-06		70.722444	0.083048321	0.0002167388	2.4752833E-06
795.888			1.614727E-07	1.3288041		66.479928	0.13841282	0.0002190478	3.8185077E-06		48.466651	0.071415303	0.0002131298	1.2103502E-06		61.43048	0.22883945	0.0002121431	0.000003919		75.275544	0.17171959	0.0002040744	2.8678148E-06		71.011842	0.18331607	0.0002158642	3.7799078E-06		70.663572	0.083232517	0.0002167245	2.4751099E-06
796.327			1.6208139E-07	1.3287965		66.453706	0.13866636	0.0002190318	3.818225E-06		48.304481	0.071019116	0.0002131225	1.2103113E-06		61.436489	0.22898697	0.0002121247	3.9187627E-06		75.239463	0.17157609	0.0002040593	2.8676214E-06		70.948897	0.18318506	0.0002158474	3.7796806E-06		70.59088	0.083433024	0.0002167084	2.4749262E-06
796.767			1.6269106E-07	1.3287888		66.453363	0.13886251	0.0002190146	3.8179323E-06		48.296381	0.071094463	0.0002131149	1.2102803E-06		61.486523	0.22921118	0.0002121051	3.9185043E-06		75.312562	0.17187067	0.0002040426	2.8674259E-06		70.910198	0.18269716	0.0002158308	3.7794765E-06		70.677222	0.084108704	0.0002166904	2.4747288E-06
797.206			1.6329921E-07	1.3287812		66.398187	0.13861211	0.0002189962	3.8176272E-06		48.278834	0.071065346	0.000213107	1.2102542E-06		61.391654	0.22919134	0.0002120844	3.9182406E-06		75.273589	0.17183635	0.0002040243	2.8672229E-06		70.888816	0.18279816	0.0002158147	3.7792912E-06		70.600214	0.084286254	0.0002166703	2.4745147E-06
797.645			1.6390722E-07	1.3287735		66.284015	0.13832553	0.0002189765	3.8173047E-06		48.296129	0.071217121	0.0002130988	1.2102292E-06		61.306919	0.22896666	0.0002120625	0.000003918		75.342442	0.17218104	0.0002040043	0.000002867		70.900554	0.18285126	0.000215799	3.7791177E-06		70.554976	0.084587442	0.0002166481	2.4742797E-06
798.085			1.6451685E-07	1.3287659		66.411481	0.13905747	0.0002189555	0.000003817		48.247024	0.071059528	0.0002130901	1.2102014E-06		61.288779	0.22907922	0.0002120393	3.917647E-06		75.328297	0.17241335	0.0002039825	2.8667621E-06		70.856188	0.18301261	0.0002157839	3.7789483E-06		70.431709	0.084599191	0.0002166236	0.000002474
798.524			1.65126E-07	1.3287582		66.332186	0.13890397	0.0002189332	3.8165864E-06		48.182143	0.070958062	0.0002130812	1.2101664E-06		61.358779	0.22963729	0.0002120149	3.9172915E-06		75.330742	0.17265151	0.000203959	2.8664878E-06		70.780801	0.18308552	0.0002157694	3.7787759E-06		70.533422	0.085059238	0.0002165967	2.4737284E-06
798.963			1.6573516E-07	1.3287506		66.150561	0.13824086	0.0002189095	3.816181E-06		48.211611	0.071069998	0.0002130719	1.2101199E-06		61.352864	0.22985815	0.0002119892	3.9168788E-06		75.252616	0.17266831	0.0002039336	2.8661723E-06		70.737373	0.18300618	0.0002157555	3.7785922E-06		70.359111	0.084958509	0.0002165673	2.4734037E-06
799.402			1.6634661E-07	1.328743		66.110026	0.13822344	0.0002188844	3.815738E-06		48.090306	0.070605544	0.0002130622	1.2100579E-06		61.14405	0.22954313	0.0002119622	3.9163964E-06		75.140351	0.17259431	0.0002039063	2.8658072E-06		70.666891	0.18303643	0.0002157425	3.7783898E-06		70.369176	0.085163111	0.0002165353	0.000002473
799.841			0.000000167	1.3287354		66.130798	0.13830024	0.0002188579	3.8152526E-06		48.08572	0.070530505	0.0002130522	0.00000121		61.110459	0.22986334	0.0002119338	3.9158332E-06		75.039005	0.17262082	0.0002038771	2.8653852E-06		70.681209	0.18326344	0.0002157303	3.7781622E-06		70.333479	0.085367655	0.0002165005	2.4726337E-06
800.28			1.6757214E-07	1.3287278		66.170099	0.13847845	0.0002188299	3.814723E-06		48.06147	0.07049472	0.0002130417	1.2098744E-06		61.149454	0.2302974	0.000211904	3.9151838E-06		75.006491	0.17255094	0.000203846	2.8649024E-06		70.564099	0.18311795	0.000215719	3.7779055E-06		70.305883	0.08563091	0.0002164629	2.4721825E-06
800.719			1.6818726E-07	1.3287202		66.108839	0.13832985	0.0002188005	3.8141535E-06		48.03663	0.07042258	0.0002130309	1.2097523E-06		60.950132	0.22988713	0.0002118732	3.9144574E-06		74.988344	0.1727052	0.0002038131	2.8643646E-06		70.533383	0.18336554	0.0002157085	3.7776224E-06		70.241559	0.085826248	0.0002164228	2.4716912E-06
801.158			1.6880334E-07	1.3287126		65.959699	0.13770613	0.0002187702	3.813551E-06		47.940874	0.070102026	0.0002130195	1.2096133E-06		61.149907	0.23102038	0.0002118413	3.9136682E-06		75.037194	0.1729027	0.0002037788	2.8637812E-06		70.504623	0.1836756	0.0002156988	3.7773181E-06		70.152512	0.085825234	0.0002163806	2.4711664E-06
801.597			1.694211E-07	1.328705		65.913434	0.13744812	0.0002187389	3.8129231E-06		47.899287	0.0698488	0.0002130077	1.2094611E-06		60.947094	0.23069256	0.0002118088	3.9128322E-06		74.874738	0.17268198	0.0002037433	2.8631628E-06		70.601977	0.18428915	0.0002156897	0.000003777		70.283953	0.086607848	0.0002163368	2.4706154E-06
802.036			0.00000017	1.3286974		65.937281	0.13739401	0.000218707	3.8122776E-06		47.989587	0.070069875	0.0002129954	1.2092996E-06		60.922505	0.23113398	0.0002117757	0.000003912		75.057919	0.17318681	0.0002037068	2.8625205E-06		70.469213	0.18438446	0.0002156813	3.7766727E-06		69.996372	0.086355218	0.0002162916	0.00000247
802.475			1.7065814E-07	1.3286898		65.83736	0.13675901	0.0002186747	3.8116224E-06		47.985508	0.070040592	0.0002129825	1.2091326E-06		60.775595	0.23118902	0.0002117423	3.9110875E-06		74.616109	0.17204918	0.0002036697	2.8618655E-06		70.561702	0.18499092	0.0002156734	3.776346E-06		70.242178	0.087413267	0.0002162456	2.4694641E-06
802.914			1.7127731E-07	1.3286822		65.949283	0.13703773	0.0002186422	0.000003811		47.885309	0.069657235	0.000212969	0.000001209		60.828309	0.23197669	0.0002117088	3.9102117E-06		74.761407	0.17247199	0.0002036322	2.861209E-06		70.457481	0.1850855	0.0002156659	0.000003776		70.140243	0.087542244	0.0002161991	2.4688786E-06
803.353			1.7189654E-07	1.3286747		65.755279	0.13607687	0.0002186098	3.8103139E-06		47.876619	0.069683361	0.0002129548	1.2087969E-06		60.827594	0.23263651	0.0002116754	3.9093541E-06		74.789127	0.17252153	0.0002035946	2.8605612E-06		70.451721	0.18541404	0.0002156588	3.7757189E-06		70.044265	0.087414188	0.0002161524	2.4682961E-06
803.792			1.725158E-07	1.3286671		65.86684	0.13644812	0.0002185775	3.809675E-06		47.867081	0.069681813	0.00021294	1.2086347E-06		60.73351	0.23271256	0.0002116423	3.908528E-06		74.656117	0.17235245	0.0002035571	2.8599314E-06		70.355178	0.18542524	0.0002156519	3.7754301E-06		69.955951	0.087337988	0.0002161061	2.4677232E-06
804.231			1.7313445E-07	1.3286595		65.630982	0.13525749	0.0002185457	3.8090549E-06		47.792	0.069357186	0.0002129245	1.2084794E-06		60.797063	0.23334181	0.0002116098	3.9077451E-06		74.64838	0.17238574	0.00020352	2.8593278E-06		70.383502	0.18590132	0.0002156452	3.7751637E-06		69.890304	0.087283122	0.0002160604	2.4671664E-06
804.67			1.7375256E-07	1.328652		65.615418	0.13484553	0.0002185146	3.8084593E-06		47.72892	0.06904451	0.0002129081	1.2083327E-06		60.708916	0.23361521	0.0002115781	0.000003907		74.583759	0.17219106	0.0002034836	2.8587572E-06		70.251495	0.185746	0.0002156386	3.7749223E-06		70.032049	0.087909203	0.0002160159	2.4666313E-06
805.108			1.7436877E-07	1.3286445		65.660182	0.13464896	0.0002184844	3.807894E-06		47.6541	0.068659511	0.0002128911	1.2081956E-06		60.682848	0.23401416	0.0002115474	3.9063441E-06		74.64531	0.17222169	0.0002034482	2.858226E-06		70.127585	0.18566988	0.0002156321	3.7747076E-06		69.839446	0.087545591	0.0002159729	2.4661242E-06
805.547			0.000000175	1.3286369		65.544034	0.13385194	0.0002184553	3.8073604E-06		47.618754	0.068543505	0.0002128732	1.2080675E-06		60.517053	0.23396234	0.0002115178	3.9057354E-06		74.468329	0.17189403	0.000203414	2.8577354E-06		70.196016	0.18624467	0.0002156254	3.774518E-06		69.919148	0.088026111	0.0002159317	2.4656474E-06
805.986			1.7560095E-07	1.3286294		65.564209	0.13352129	0.0002184274	3.8068629E-06		47.573565	0.068227841	0.0002128544	1.2079478E-06		60.524997	0.23445492	0.0002114897	3.9051916E-06		74.5857	0.1720106	0.0002033812	2.8572886E-06		70.231093	0.18658232	0.0002156187	3.7743521E-06		69.911603	0.087966968	0.0002158928	2.4652061E-06
806.425			1.7621568E-07	1.3286218		65.389066	0.13231801	0.0002184012	3.8064037E-06		47.546962	0.068011145	0.0002128346	1.2078348E-06		60.537016	0.23507646	0.0002114631	3.9047121E-06		74.327564	0.1712958	0.0002033501	2.8568863E-06		70.079761	0.18637634	0.0002156117	3.7742061E-06		69.851927	0.087791696	0.0002158565	2.4648035E-06
806.863			1.7682897E-07	1.3286143		65.507934	0.13226601	0.0002183767	0.000003806		47.583165	0.068165234	0.0002128141	1.2077264E-06		60.566398	0.23569127	0.0002114384	3.9042949E-06		74.238204	0.17113392	0.0002033211	2.8565282E-06		70.024019	0.18639621	0.0002156044	3.7740753E-06		69.708193	0.087502948	0.0002158234	2.4644433E-06
807.302			1.7744339E-07	1.3286068		65.434354	0.13153347	0.0002183541	3.8056058E-06		47.517072	0.067956913	0.0002127924	1.2076189E-06		60.505491	0.23616145	0.0002114158	3.9039334E-06		74.316774	0.17137737	0.0002032943	2.8562105E-06		70.069575	0.18664795	0.0002155967	0.000003774		69.788947	0.087814577	0.0002157937	2.464126E-06
807.741			1.7805768E-07	1.3285993		65.287703	0.130551	0.0002183338	3.8052671E-06		47.475292	0.067789939	0.0002127698	1.207509E-06		60.410664	0.23648615	0.0002113953	3.9036222E-06		74.278579	0.17127826	0.00020327	2.8559308E-06		70.051097	0.18663655	0.0002155886	3.773831E-06		69.603379	0.087270993	0.0002157679	2.4638545E-06
808.179			1.7867086E-07	1.3285918		65.295415	0.12996761	0.0002183158	0.000003805		47.342042	0.067274527	0.0002127461	1.2073928E-06		60.18977	0.236399	0.0002113774	3.9033547E-06		74.281425	0.17107063	0.0002032486	2.8556858E-06		70.02736	0.18672706	0.0002155799	3.7737025E-06		69.763703	0.087604075	0.0002157463	2.4636308E-06
808.618			1.7928586E-07	1.3285843		65.364851	0.12967724	0.0002183005	3.8047107E-06		47.395354	0.067268527	0.0002127214	1.2072656E-06		60.254432	0.23700299	0.0002113621	3.9031221E-06		74.311489	0.17112675	0.0002032301	2.85547E-06		70.023365	0.18667428	0.0002155705	3.773558E-06		69.574346	0.086900898	0.0002157294	2.4634552E-06
809.056			1.7989961E-07	1.3285768		65.239385	0.12885581	0.000218288	3.8044918E-06		47.326874	0.066914807	0.0002126955	1.2071236E-06		60.297169	0.23762151	0.0002113498	3.9029179E-06		74.251215	0.17088043	0.0002032151	2.8552801E-06		69.998966	0.18645335	0.0002155605	3.7733894E-06		69.464774	0.086396863	0.0002157175	2.4633299E-06
809.495			1.8051588E-07	1.3285693		65.224736	0.12835101	0.0002182786	3.8043113E-06		47.263958	0.066681364	0.0002126684	0.000001207		60.225059	0.23789502	0.0002113405	3.9027348E-06		74.176129	0.17047579	0.0002032036	2.8551113E-06		69.801372	0.18576051	0.0002155497	3.773188E-06		69.445556	0.086082116	0.0002157111	2.4632557E-06
809.933			1.8113075E-07	1.3285618		65.271838	0.12801784	0.0002182724	3.8041704E-06		47.316406	0.066670324	0.0002126402	1.2067784E-06		60.174614	0.23822858	0.0002113345	3.9025691E-06		74.155343	0.17035203	0.000203196	0.000002855		69.881057	0.18594708	0.000215538	3.7729475E-06		69.519368	0.085907266	0.0002157105	2.4632348E-06
810.372			1.8174739E-07	1.3285543		65.122371	0.12694016	0.0002182696	3.8040684E-06		47.286772	0.066513835	0.0002126107	1.2065704E-06		60.204752	0.23879869	0.000211332	3.9024189E-06		74.050343	0.1700692	0.0002031923	2.8548299E-06		69.753662	0.18538562	0.0002155253	3.7726642E-06		69.401022	0.085257417	0.0002157159	2.4632673E-06
810.81			1.8236269E-07	1.3285468		65.177489	0.12663471	0.00021827	0.000003804		47.180604	0.065895465	0.0002125804	1.206342E-06		60.057805	0.23884391	0.0002113326	3.9022878E-06		73.897092	0.16966129	0.0002031924	2.8547182E-06		69.720645	0.18499908	0.000215512	3.7723448E-06		69.386966	0.084829861	0.0002157269	2.4633501E-06
811.248			0.000000183	1.3285394		65.079364	0.12581566	0.0002182734	0.000003804		47.178897	0.065659457	0.0002125494	1.2060969E-06		60.14079	0.2395054	0.0002113361	3.9021807E-06		73.938096	0.16982039	0.0002031962	2.8546299E-06		69.570772	0.18423269	0.000215498	0.000003772		69.372461	0.084328076	0.000215743	2.4634802E-06
811.687			1.8359442E-07	1.3285319		65.021369	0.12502575	0.0002182796	0.000003804		47.060803	0.065226055	0.0002125178	1.2058391E-06		59.922603	0.23918179	0.0002113423	3.9021041E-06		73.974005	0.16984983	0.0002032033	2.8545691E-06		69.656168	0.18410112	0.0002154835	3.7716263E-06		69.377285	0.084002165	0.0002157638	2.4636553E-06
812.125			1.8420935E-07	1.3285245		65.035005	0.12454823	0.0002182884	0.000003804		47.125178	0.065268356	0.0002124861	1.2055746E-06		59.941198	0.23970356	0.0002113509	3.9020657E-06		73.935242	0.16994833	0.0002032137	2.8545411E-06		69.489962	0.18342564	0.0002154688	3.7712456E-06		69.335879	0.083433188	0.0002157889	2.4638725E-06
812.563			1.8482378E-07	1.328517		64.950485	0.12381401	0.0002182996	3.8041387E-06		47.006006	0.064757539	0.0002124544	1.205308E-06		59.97793	0.24014513	0.0002113617	3.9020723E-06		73.837425	0.16952186	0.000203227	2.8545506E-06		69.723772	0.18365872	0.0002154538	3.7708627E-06		69.337178	0.082903671	0.0002158178	2.4641296E-06
813.002			1.854396E-07	1.3285095		64.848417	0.1230283	0.0002183131	3.8042718E-06		46.908692	0.064265997	0.0002124228	0.000001205		59.718818	0.23964879	0.0002113744	3.9021306E-06		73.759391	0.16921305	0.0002032432	2.8546024E-06		69.546783	0.18274057	0.0002154388	3.7704853E-06		69.248804	0.082067519	0.0002158503	2.4644251E-06
813.44			1.8605284E-07	1.3285021		64.874506	0.12280092	0.0002183286	3.804445E-06		46.956201	0.064237349	0.0002123917	1.2047862E-06		59.876637	0.24060489	0.0002113888	3.9022452E-06		73.866002	0.16919614	0.000203262	2.8547E-06		69.450219	0.18192618	0.0002154239	3.7701236E-06		69.011217	0.080785118	0.0002158856	2.464755E-06
813.878			1.8666609E-07	1.3284947		64.928726	0.12244567	0.000218346	3.8046585E-06		46.907766	0.063954739	0.0002123613	1.2045403E-06		59.871439	0.24094676	0.0002114046	3.9024195E-06		73.753492	0.16879067	0.0002032831	2.8548465E-06		69.453085	0.18134438	0.0002154092	3.7697839E-06		69.158623	0.080303669	0.0002159234	2.465117E-06
814.316			1.8727813E-07	1.3284872		64.851966	0.12177155	0.000218365	3.8049111E-06		46.926325	0.063809639	0.0002123319	1.2043091E-06		59.883197	0.24130817	0.0002114215	3.9026545E-06		73.799511	0.1684977	0.0002033065	0.000002855		69.357149	0.18041445	0.0002153949	3.7694725E-06		69.12504	0.079482581	0.0002159633	2.4655081E-06
814.754			1.8788971E-07	1.3284798		64.70967	0.12091113	0.0002183854	3.8052015E-06		46.849409	0.063384161	0.0002123036	1.2040954E-06		59.790819	0.24124609	0.0002114394	3.9029491E-06		73.703974	0.16784462	0.0002033319	2.855292E-06		69.520053	0.18010435	0.0002153812	3.7691944E-06		69.096666	0.078756772	0.0002160049	2.4659246E-06
815.193			1.8850176E-07	1.3284724		64.739053	0.12075046	0.0002184072	3.8055282E-06		46.781036	0.062981836	0.0002122767	1.2039009E-06		59.744976	0.24151649	0.000211458	3.9033003E-06		73.615464	0.1674916	0.0002033591	2.8555914E-06		69.218387	0.17848514	0.0002153681	0.000003769		69.161562	0.078147593	0.0002160478	2.4663633E-06
815.631			1.8911124E-07	1.328465		64.726636	0.12054291	0.00021843	3.8058866E-06		46.845013	0.062904655	0.0002122514	1.2037281E-06		59.743137	0.2417652	0.000211477	3.9037004E-06		73.43078	0.16680385	0.0002033879	2.855938E-06		69.421972	0.17801536	0.0002153558	3.7687501E-06		68.970615	0.076964675	0.0002160913	2.4668178E-06
816.069			1.8972029E-07	1.3284575		64.770358	0.12036257	0.0002184537	3.8062738E-06		46.816956	0.06267621	0.000212228	1.2035772E-06		59.565101	0.24146464	0.0002114962	3.9041412E-06		73.548561	0.16675794	0.0002034181	2.8563286E-06		69.211822	0.17669164	0.0002153445	3.7685873E-06		69.10868	0.076566047	0.0002161352	2.4672838E-06
816.507			1.9032705E-07	1.3284501		64.705048	0.11995729	0.000218478	3.8066852E-06		46.806611	0.062432844	0.0002122067	1.2034482E-06		59.679472	0.24212578	0.0002115153	3.9046115E-06		73.501934	0.16648714	0.0002034495	2.856758E-06		69.220386	0.17599004	0.0002153343	3.7684635E-06		69.058565	0.075697693	0.0002161791	2.4677558E-06
816.945			1.9093381E-07	1.3284427		64.71007	0.11984505	0.0002185029	3.8071157E-06		46.704479	0.0619366	0.0002121877	1.2033405E-06		59.522265	0.24170651	0.000211534	3.9050981E-06		73.422707	0.16593615	0.0002034819	2.8572196E-06		69.301762	0.17516086	0.0002153254	3.7683767E-06		68.888316	0.074353645	0.0002162224	2.4682278E-06
817.383			1.9153774E-07	1.3284353		64.558404	0.11905403	0.0002185281	3.8075596E-06		46.615971	0.061463098	0.0002121712	1.203253E-06		59.568671	0.24205781	0.0002115522	3.9055858E-06		73.300718	0.16536399	0.0002035151	2.857706E-06		69.258272	0.17412193	0.0002153178	3.7683238E-06		68.970714	0.073702953	0.0002162647	2.4686934E-06
817.821			1.9214126E-07	1.3284279		64.573311	0.11904346	0.0002185533	0.000003808		46.558817	0.06109996	0.0002121576	1.203184E-06		59.572234	0.24226085	0.0002115696	3.9060579E-06		73.386649	0.16519817	0.0002035489	2.8582085E-06		69.192395	0.17309669	0.0002153118	3.7683009E-06		68.99327	0.072885702	0.0002163056	2.4691457E-06
818.259			1.9274257E-07	1.3284206		64.497431	0.11860804	0.0002185785	3.8084629E-06		46.542797	0.060818145	0.0002121469	1.2031316E-06		59.54281	0.24221541	0.0002115859	3.9064972E-06		73.322002	0.16472957	0.0002035831	2.8587181E-06		69.065358	0.17178271	0.0002153074	3.7683033E-06		68.905555	0.071941591	0.0002163447	2.4695779E-06
818.697			1.9334237E-07	1.3284132		64.475916	0.11833296	0.0002186035	3.8089091E-06		46.528965	0.060419687	0.0002121395	1.2030937E-06		59.525412	0.24237664	0.0002116009	3.9068857E-06		73.429649	0.16481068	0.0002036176	2.8592256E-06		69.145122	0.17099688	0.0002153049	3.7683262E-06		68.900025	0.071121578	0.0002163815	0.00000247
819.135			1.9394085E-07	1.3284058		64.460031	0.11829886	0.0002186279	3.809343E-06		46.427897	0.059909917	0.0002121356	1.203068E-06		59.468119	0.24225252	0.0002116144	3.9072063E-06		73.397403	0.16436825	0.000203652	2.8597216E-06		69.055537	0.16977791	0.0002153043	3.7683646E-06		68.942678	0.070341218	0.0002164156	2.4703531E-06
819.572			1.9453499E-07	1.3283984		64.560869	0.11852904	0.0002186517	3.8097573E-06		46.404304	0.059577705	0.0002121355	1.203053E-06		59.479083	0.24242103	0.000211626	3.9074423E-06		73.29108	0.16383745	0.0002036862	2.8601964E-06		68.918355	0.1684893	0.0002153058	3.7684142E-06		68.836642	0.069213467	0.0002164465	2.4706812E-06
820.01			1.9513041E-07	1.3283911		64.487476	0.11826315	0.0002186747	3.8101481E-06		46.304321	0.059069469	0.0002121392	0.000001203		59.526087	0.24271843	0.0002116355	3.9075811E-06		73.318102	0.16342728	0.0002037201	2.8606447E-06		68.873257	0.16736711	0.0002153096	3.7684717E-06		68.916215	0.068474678	0.0002164739	0.000002471
820.448			1.9572206E-07	1.3283837		64.436892	0.11802371	0.0002186967	3.8105119E-06		46.27893	0.058758116	0.0002121469	0.000001203		59.415755	0.24251999	0.0002116429	3.9076194E-06		73.286206	0.16301451	0.0002037534	2.8610625E-06		68.932516	0.16666136	0.0002153156	3.7685356E-06		68.890522	0.067448172	0.0002164975	2.4711921E-06
820.886			1.9631371E-07	1.3283763		64.448702	0.1179898	0.0002187177	3.8108492E-06		46.200191	0.058326767	0.0002121582	1.2030603E-06		59.408776	0.24270276	0.0002116483	3.9075676E-06		73.3104	0.16284897	0.0002037861	2.8614518E-06		68.74242	0.16531243	0.0002153236	3.7686064E-06		68.886394	0.066644247	0.0002165176	2.471374E-06
821.324			1.9690601E-07	1.328369		64.510339	0.11809104	0.0002187376	3.8111617E-06		46.172619	0.05802135	0.0002121727	1.2030803E-06		59.532084	0.2433024	0.0002116516	3.9074384E-06		73.374437	0.16252193	0.000203818	2.8618164E-06		68.792636	0.16465988	0.0002153335	3.768686E-06		68.971273	0.066041917	0.0002165341	2.4715111E-06
821.761			1.9749718E-07	1.3283616		64.516987	0.11814242	0.0002187563	3.8114505E-06		46.21672	0.057970269	0.0002121901	1.2031102E-06		59.549802	0.24340089	0.000211653	3.9072468E-06		73.410666	0.16242548	0.000203849	2.8621599E-06		68.783163	0.16364622	0.000215345	3.7687767E-06		68.957547	0.065350998	0.0002165473	2.4716066E-06
822.199			1.9809271E-07	1.3283543		64.467735	0.11807632	0.000218774	3.811719E-06		46.1881	0.05761749	0.0002122101	1.2031515E-06		59.441324	0.24309097	0.0002116525	0.000003907		73.545455	0.16263743	0.0002038792	2.8624885E-06		68.742789	0.16302091	0.0002153579	3.7688819E-06		68.957996	0.064720577	0.0002165574	2.4716646E-06
822.637			1.9869185E-07	1.328347		64.433623	0.11792313	0.0002187905	0.000003812		46.291738	0.057774841	0.0002122324	1.2032051E-06		59.389954	0.24320505	0.0002116503	3.9067315E-06		73.550172	0.16225275	0.0002039082	2.8628062E-06		68.765832	0.16235541	0.000215372	0.000003769		68.888278	0.063970141	0.0002165645	2.4716884E-06
823.074			1.9929171E-07	1.3283396		64.391672	0.11792039	0.0002188057	3.8122007E-06		46.327484	0.057773924	0.0002122564	1.2032721E-06		59.347251	0.24327235	0.0002116464	3.9064367E-06		73.600234	0.16228747	0.0002039361	2.8631164E-06		68.702344	0.16163922	0.0002153872	3.7691465E-06		68.897743	0.063354178	0.0002165687	2.4716819E-06
823.512			1.999032E-07	1.3283323		64.337486	0.1180334	0.0002188197	3.8124177E-06		46.357097	0.05768108	0.0002122821	1.2033534E-06		59.293614	0.2432017	0.0002116408	3.9061324E-06		73.572961	0.16197908	0.0002039628	2.8634241E-06		68.768001	0.16149708	0.0002154032	3.7693107E-06		68.821941	0.062666227	0.0002165702	2.4716482E-06
823.949			2.005133E-07	1.328325		64.26462	0.11801167	0.0002188324	3.8126197E-06		46.336177	0.057493034	0.0002123089	1.2034489E-06		59.166577	0.2429355	0.0002116338	3.9058302E-06		73.470898	0.1615606	0.000203988	2.8637306E-06		68.730012	0.16093578	0.0002154198	3.7694973E-06		68.743757	0.062162899	0.0002165691	2.4715908E-06
824.387			2.0114015E-07	1.3283177		64.235442	0.11818469	0.0002188437	3.8128081E-06		46.35313	0.057390308	0.0002123366	1.2035587E-06		59.03384	0.24272826	0.0002116253	3.9055364E-06		73.348357	0.1610477	0.0002040119	0.000002864		68.72844	0.16057743	0.0002154368	3.7697074E-06		68.694261	0.061600089	0.0002165656	2.4715122E-06
824.824			2.017676E-07	1.3283104		64.163168	0.11822233	0.0002188536	0.000003813		46.332578	0.057143829	0.0002123648	1.2036815E-06		58.998968	0.24285779	0.0002116155	3.905258E-06		73.251604	0.16058933	0.0002040341	2.8643475E-06		68.711473	0.16003682	0.000215454	3.7699388E-06		68.581749	0.061143579	0.0002165598	2.4714152E-06
825.262			2.0240748E-07	1.328303		64.104278	0.118174	0.0002188621	3.813141E-06		46.199602	0.056646025	0.0002123932	1.2038165E-06		59.018697	0.24314145	0.0002116044	0.000003905		73.127943	0.1600913	0.0002040547	2.8646571E-06		68.645863	0.15957421	0.0002154712	3.7701903E-06		68.541286	0.060968042	0.000216552	2.4713017E-06
825.699			2.0305328E-07	1.3282957		64.125435	0.11833893	0.000218869	3.8132833E-06		46.100301	0.056233452	0.0002124214	0.000001204		59.064933	0.24337712	0.000211592	3.9047536E-06		72.977965	0.15969874	0.0002040736	0.000002865		68.553288	0.15924681	0.0002154882	3.7704571E-06		68.525563	0.060820682	0.0002165421	2.4711738E-06
826.137			2.037052E-07	1.3282884		64.11752	0.11842931	0.0002188745	3.8134071E-06		46.055693	0.056079483	0.0002124492	1.2041127E-06		58.963686	0.24331108	0.0002115786	3.9045259E-06		72.876391	0.15947057	0.0002040906	2.8652652E-06		68.555586	0.15896735	0.0002155049	3.7707357E-06		68.555331	0.06066878	0.0002165305	0.000002471
826.574			2.0436582E-07	1.3282811		64.087604	0.11853733	0.0002188784	3.8135091E-06		45.987861	0.055843515	0.000212476	1.2042678E-06		58.960768	0.24365999	0.0002115641	3.9043098E-06		73.067915	0.15970537	0.0002041056	2.865555E-06		68.444302	0.15853079	0.0002155209	0.000003771		68.4913	0.060456474	0.0002165172	2.4708789E-06
827.012			0.000000205	1.3282738		64.093888	0.11879994	0.0002188807	3.8135863E-06		46.033953	0.055880985	0.0002125018	1.2044232E-06		58.967059	0.24401476	0.0002115486	3.9040976E-06		73.095499	0.15993648	0.0002041185	2.8658283E-06		68.475359	0.1586176	0.0002155361	3.7713E-06		68.533386	0.060344027	0.0002165023	2.4707135E-06
827.449			2.0569906E-07	1.3282666		64.052993	0.11879518	0.0002188813	3.8136346E-06		46.021555	0.055780972	0.0002125259	1.2045736E-06		59.015976	0.24456252	0.0002115323	3.9038818E-06		73.211085	0.16007476	0.0002041293	2.8660769E-06		68.466473	0.15846058	0.0002155503	3.7715707E-06		68.534514	0.060309104	0.0002164861	2.4705372E-06
827.886			2.063699E-07	1.3282593		63.974084	0.11873265	0.0002188803	3.8136498E-06		46.052219	0.055726158	0.0002125482	1.204715E-06		58.945511	0.24453936	0.0002115152	3.903652E-06		73.16503	0.15998044	0.0002041378	2.8662935E-06		68.472147	0.15841911	0.0002155633	3.7718225E-06		68.403845	0.060227355	0.0002164687	2.4703499E-06
828.324			0.000000207	1.328252		63.930334	0.11889062	0.0002188775	3.8136275E-06		46.115304	0.055998186	0.0002125683	1.2048427E-06		58.683967	0.24418995	0.0002114973	3.9033971E-06		73.077932	0.15968374	0.0002041439	2.8664703E-06		68.445299	0.15848574	0.0002155749	0.000003772		68.367391	0.060106425	0.0002164502	2.4701511E-06
828.761			2.0772293E-07	1.3282447		63.800021	0.11867064	0.0002188729	3.8135631E-06		46.053061	0.055939499	0.0002125859	0.000001205		58.629784	0.24445233	0.0002114788	3.9031073E-06		72.826949	0.15916967	0.0002041476	2.866598E-06		68.410338	0.15860474	0.0002155849	3.7722335E-06		68.228424	0.059978987	0.0002164308	2.4699417E-06
829.198			2.0839986E-07	1.3282375		63.746796	0.11885325	0.0002188665	3.8134522E-06		45.975864	0.055722072	0.0002126005	0.000001205		58.572701	0.24468853	0.0002114598	3.9027719E-06		72.696509	0.15915274	0.0002041487	2.8666688E-06		68.264569	0.15850068	0.0002155931	3.7723738E-06		68.110179	0.060032946	0.0002164107	2.4697213E-06
829.635			2.0907734E-07	1.3282302		63.702396	0.11895942	0.0002188583	3.8132907E-06		45.910748	0.055525588	0.000212612	1.2050923E-06		58.520393	0.24478388	0.0002114403	3.902382E-06		72.62312	0.15906851	0.0002041471	2.8666752E-06		68.308633	0.15892648	0.0002155992	3.7724595E-06		68.048065	0.060230015	0.0002163899	2.4694901E-06
830.072			2.0975426E-07	1.328223		63.632484	0.11897973	0.0002188482	3.8130752E-06		45.924644	0.055627712	0.0002126199	1.2051168E-06		58.522157	0.24521076	0.0002114204	3.9019313E-06		72.506315	0.15930429	0.0002041428	2.8666112E-06		68.361508	0.15950102	0.0002156032	3.7724835E-06		68.093928	0.060740499	0.0002163686	2.4692487E-06
830.51			2.1042987E-07	1.3282157		63.687188	0.11931378	0.0002188361	3.8128056E-06		45.869923	0.055562803	0.0002126242	1.2051094E-06		58.40301	0.24552554	0.0002114	3.9014204E-06		72.533594	0.1596723	0.0002041356	2.8664766E-06		68.310154	0.15975118	0.0002156049	3.7724461E-06		67.954998	0.060991492	0.0002163469	0.000002469
830.947			2.1110395E-07	1.3282084		63.660184	0.11955461	0.0002188223	3.8124869E-06		45.765486	0.055389186	0.0002126252	1.2050733E-06		58.442394	0.24607351	0.0002113792	3.9008602E-06		72.491653	0.16007874	0.0002041258	2.8662776E-06		68.14524	0.15982336	0.0002156045	3.7723537E-06		67.938739	0.061551606	0.0002163247	2.4687367E-06
831.384			2.1177168E-07	1.3282012		63.565521	0.11955899	0.0002188066	3.8121226E-06		45.738104	0.055470212	0.0002126229	0.000001205		58.38877	0.24642984	0.000211358	3.9002603E-06		72.360194	0.16029474	0.0002041133	0.000002866		68.104875	0.16039641	0.0002156022	3.7722137E-06		67.971167	0.062302538	0.000216302	2.4684681E-06
831.821			2.1243855E-07	1.328194		63.561847	0.1198702	0.0002187892	3.8117173E-06		45.617335	0.055281569	0.0002126177	1.2049307E-06		58.395882	0.24707187	0.0002113362	3.8996326E-06		72.343978	0.16086963	0.0002040982	2.8657134E-06		68.116145	0.16099546	0.0002155979	0.000003772		67.950448	0.062792728	0.0002162787	2.4681922E-06
832.258			2.1309901E-07	1.3281867		63.501734	0.11999167	0.00021877	3.8112758E-06		45.583445	0.055429744	0.0002126097	1.2048324E-06		58.278447	0.24705865	0.0002113139	0.000003899		72.303673	0.16126509	0.0002040806	2.865363E-06		67.934723	0.16116365	0.000215592	3.7718231E-06		67.998231	0.063432205	0.0002162548	2.46791E-06
832.695			2.1375503E-07	1.3281795		63.546345	0.12046847	0.0002187493	3.8108027E-06		45.531091	0.055542028	0.0002125992	1.2047214E-06		58.428064	0.24830595	0.0002112909	3.8983417E-06		72.329106	0.16201817	0.0002040606	0.000002865		67.915574	0.16204024	0.0002155844	3.7715884E-06		67.901982	0.064033937	0.0002162303	2.4676226E-06
833.132			2.1440666E-07	1.3281723		63.53433	0.12073582	0.0002187269	3.8103022E-06		45.455564	0.055567769	0.0002125863	1.2046017E-06		58.46054	0.24911922	0.0002112673	3.8977008E-06		72.41073	0.16289448	0.0002040382	2.8645621E-06		67.861435	0.16263169	0.0002155753	3.7713376E-06		68.029307	0.06509329	0.000216205	2.4673306E-06
833.569			0.000000215	1.3281651		63.542744	0.12109892	0.0002187029	3.8097784E-06		45.491955	0.055822398	0.0002125712	1.2044765E-06		58.421763	0.24948159	0.000211243	3.8970756E-06		72.459818	0.16346392	0.0002040134	2.8641246E-06		67.83676	0.1633587	0.0002155648	3.7710774E-06		67.946353	0.065990368	0.0002161791	0.000002467
834.006			2.1568936E-07	1.3281578		63.520108	0.12124962	0.0002186774	3.8092347E-06		45.522179	0.055982382	0.0002125542	1.204349E-06		58.447922	0.25014454	0.000211218	3.8964733E-06		72.658996	0.16437383	0.0002039864	2.8636696E-06		67.953822	0.16474524	0.0002155531	3.7708135E-06		67.938506	0.066816108	0.0002161523	2.4667354E-06
834.443			2.1631274E-07	1.3281506		63.433066	0.12130232	0.0002186504	3.808674E-06		45.550711	0.056376331	0.0002125354	1.2042214E-06		58.36174	0.25038568	0.0002111922	3.8958986E-06		72.564064	0.16470731	0.0002039571	2.8632011E-06		67.840136	0.16557614	0.0002155403	3.7705506E-06		67.82087	0.067424233	0.0002161248	2.4664323E-06
834.88			2.1693612E-07	1.3281434		63.370222	0.12143317	0.000218622	3.8080986E-06		45.556597	0.056623966	0.000212515	1.2040956E-06		58.207544	0.25055701	0.0002111655	3.895354E-06		72.408738	0.16494937	0.0002039258	2.862722E-06		67.805085	0.16632325	0.0002155264	3.7702922E-06		67.853977	0.068432133	0.0002160963	2.4661251E-06
835.316			2.1754243E-07	1.3281362		63.292371	0.12160401	0.0002185923	3.8075114E-06		45.523926	0.056842709	0.0002124933	0.000001204		58.167649	0.25091652	0.000211138	3.8948402E-06		72.434328	0.16581685	0.0002038924	2.8622347E-06		67.833596	0.16746628	0.0002155117	0.00000377		67.68779	0.069090176	0.000216067	2.4658137E-06
835.753			2.1814418E-07	1.328129		63.178458	0.12165299	0.0002185611	3.8069108E-06		45.496215	0.056894728	0.0002124705	1.2038535E-06		57.998314	0.25106175	0.0002111096	3.8943519E-06		72.254896	0.16598092	0.0002038569	2.8617373E-06		67.774861	0.16843879	0.0002154962	3.7697969E-06		67.660789	0.070062713	0.0002160367	2.4654953E-06
836.19			2.1873607E-07	1.3281218		63.115397	0.12182503	0.0002185287	3.8062982E-06		45.412838	0.056982195	0.0002124466	1.2037373E-06		57.940523	0.25149459	0.0002110802	3.8938848E-06		72.238141	0.16641392	0.0002038195	2.8612296E-06		67.856514	0.16977291	0.00021548	3.7695601E-06		67.571424	0.07087599	0.0002160055	2.4651692E-06
836.627			2.1931514E-07	1.3281146		63.155873	0.12232551	0.000218495	3.8056733E-06		45.428518	0.057494207	0.000212422	1.2036239E-06		57.877938	0.25189574	0.0002110497	3.8934309E-06		72.116265	0.16673381	0.0002037802	2.8607092E-06		67.710539	0.1705944	0.0002154633	3.7693292E-06		67.570878	0.071887791	0.0002159731	2.4648332E-06
837.063			2.1989032E-07	1.3281075		62.978532	0.12213897	0.0002184603	0.000003805		45.394375	0.057777729	0.000212397	1.2035122E-06		57.922196	0.25275533	0.0002110183	0.000003893		71.954658	0.16707806	0.0002037392	2.860174E-06		67.763065	0.17175509	0.0002154462	3.7691022E-06		67.492416	0.072790834	0.0002159398	2.464486E-06
837.5			2.204516E-07	1.3281003		63.024234	0.12261042	0.0002184242	3.8043842E-06		45.337483	0.058028105	0.0002123715	1.2034001E-06		57.768184	0.25296273	0.0002109858	3.8925212E-06		71.783004	0.16755506	0.0002036963	2.8596171E-06		67.658835	0.17261934	0.0002154288	3.7688749E-06		67.473512	0.073706881	0.0002159053	2.4641234E-06
837.937			0.000000221	1.3280931		62.914351	0.12269227	0.0002183871	3.8037154E-06		45.324253	0.058438845	0.0002123458	1.2032861E-06		57.674121	0.25328585	0.0002109521	0.000003892		71.761638	0.1679904	0.0002036518	0.000002859		67.541425	0.17329283	0.0002154112	3.7686437E-06		67.332994	0.074453996	0.0002158695	2.4637435E-06
[truncated: 611 more rows]
