# Supplementary material for: Refractive index of human red blood cells between 290 nm and 1100 nm determined by optical extinction measurements
Source: Sci Rep. 2019 Mar 15;9:4623. doi: 10.1038/s41598-019-38767-5 (PMC6420646; doi:10.1038/s41598-019-38767-5)
Supplement: Supplementary file 2 — Supplementary Dataset 2 [file 41598_2019_38767_MOESM2_ESM.csv]

expansion coefficients of retrieved RI increment of RBCs of volunteers A, B, C, D, E, F
	arithmetic mean of 6 datasets	volunteer A	volunteer B	volunteer C	volunteer D	volunteer E	volunteer F
	temperature betweeen 17.9degC and 18.9degC	temperature = 18.8degC	temperature = 17.9degC	temperature = 18.9degC	temperature = 18.4degC	temperature = 18.6degC	temperature = 18.8degC
j	a_j/(L g^-1)	a_j/(L g^-1)	a_j/(L g^-1)	a_j/(L g^-1)	a_j/(L g^-1)	a_j/(L g^-1)	a_j/(L g^-1)
1	0.0007666091	0.0007738873	0.0007894082	0.0007683041	0.0007529086	0.000760273	0.0007548734
2	0.0009661372	0.000982445	0.0009588733	0.0009653055	0.0009527848	0.0009646483	0.000972766
3	0.0010432804	0.0010667698	0.0010345851	0.0010440681	0.0010137941	0.0010438006	0.001056665
4	0.0010596305	0.00108542	0.0010490075	0.0010610401	0.0010272805	0.001061309	0.0010737262
5	0.0010575047	0.0010827029	0.0010457627	0.001060535	0.0010248955	0.0010596026	0.0010715295
6	0.0010514629	0.0010748963	0.0010394171	0.0010537315	0.0010200124	0.0010542131	0.0010665071
7	0.0010465657	0.0010688914	0.0010338961	0.0010456461	0.001015894	0.0010517569	0.0010633096
8	0.0010401934	0.0010644865	0.0010274476	0.0010386841	0.001007808	0.0010473121	0.0010554222
9	0.0010206401	0.0010455994	0.0010103691	0.0010201845	0.0009850481	0.001028487	0.0010341525
10	0.0009898615	0.0010157519	0.0009813612	0.0009906221	0.000951922	0.0009979924	0.0010015192
11	0.000953271	0.0009803498	0.0009454235	0.000955578	0.0009136974	0.0009615197	0.0009630579
12	0.0009216576	0.0009544279	0.0009113356	0.0009278114	0.0008765731	0.000930436	0.0009293616
13	0.00091576	0.0009691587	0.0008937366	0.0009337602	0.000851708	0.0009258238	0.0009203723
14	0.0010070149	0.0010834512	0.0009937253	0.0010388437	0.0009155113	0.0010117338	0.0009988241
15	0.0011743382	0.0012296746	0.0011863483	0.0011942954	0.001101353	0.0011716785	0.0011626791
16	0.0011975014	0.0012274773	0.001182188	0.0011966588	0.0011617667	0.0012027177	0.0012141996
17	0.0011562574	0.0011853467	0.0011437619	0.0011549398	0.0011160953	0.0011626546	0.0011747459
18	0.0011305387	0.001158584	0.0011186643	0.0011292293	0.0010905142	0.0011382268	0.0011480138
19	0.0011098073	0.0011376047	0.0010987735	0.0011083575	0.0010690131	0.001118163	0.001126932
20	0.0010943397	0.0011217347	0.0010829917	0.0010929505	0.0010538517	0.0011032116	0.001111298
21	0.0010804626	0.0011075684	0.0010688233	0.0010786791	0.0010405781	0.0010893833	0.0010977434
22	0.001069273	0.0010958489	0.0010575027	0.0010675472	0.0010295023	0.0010787366	0.0010865001
23	0.0010585704	0.0010850303	0.0010459658	0.0010567741	0.0010193831	0.0010681863	0.0010760827
24	0.0010474001	0.0010743992	0.0010331565	0.0010457839	0.0010085157	0.0010575635	0.0010649819
25	0.001037185	0.0010647832	0.0010176853	0.0010379883	0.000998813	0.0010485442	0.0010552959
26	0.0010401905	0.0010697036	0.0010164808	0.00104481	0.001000141	0.0010519447	0.0010580626
27	0.0010560008	0.0010868385	0.0010383514	0.0010599563	0.0010125027	0.0010657428	0.0010726131
28	0.0010602464	0.0010872587	0.0010528439	0.0010607561	0.0010158818	0.00106884	0.0010758981
29	0.0010534692	0.0010822725	0.001037507	0.0010618941	0.0010085463	0.001062564	0.0010680314
30	0.0010662522	0.0011018012	0.0010375329	0.0010848418	0.0010178392	0.0010753146	0.0010801836
31	0.0010827296	0.0011114427	0.0010770307	0.0010820038	0.0010361413	0.0010902849	0.0010994743
32	0.0010652988	0.0010892423	0.00106687	0.0010513284	0.0010257034	0.0010745028	0.001084146
33	0.0010571213	0.001086853	0.0010486434	0.00105349	0.0010163147	0.0010651959	0.0010722309
34	0.0010509578	0.0010809459	0.0010441109	0.0010452491	0.0010106252	0.0010584227	0.0010663933
35	0.0010463375	0.0010767604	0.0010386915	0.0010429173	0.0010069625	0.0010534499	0.0010592431
36	0.0010429464	0.0010730737	0.001035796	0.0010376864	0.0010015386	0.0010504811	0.0010591029
37	0.0010370327	0.0010663171	0.0010327644	0.0010339456	0.0009859974	0.0010465246	0.0010566474
38	0.0010346511	0.001064254	0.0010300507	0.0010312525	0.00099002	0.0010443924	0.0010479373
39	0.0010327891	0.0010636386	0.0010280088	0.0010280339	0.0009858868	0.0010429364	0.00104823
40	0.0010309573	0.0010611693	0.0010259926	0.0010264656	0.0009854567	0.0010394362	0.0010472237
41	0.0010296526	0.0010580283	0.001024454	0.0010250712	0.0009846139	0.001037986	0.0010477621
42	0.001027695	0.0010556008	0.0010230388	0.0010224879	0.0009827392	0.0010372358	0.0010450676
43	0.0010258941	0.0010540139	0.0010214117	0.0010201596	0.0009805328	0.0010361181	0.0010431288
44	0.0010255209	0.0010540903	0.0010207414	0.0010200726	0.0009809827	0.0010349413	0.0010422973
45	0.00102408	0.0010527037	0.0010196135	0.0010183211	0.000979383	0.0010345772	0.0010398816
46	0.0010233363	0.0010508602	0.0010184897	0.0010176767	0.0009793225	0.0010335768	0.001040092
47	0.0010222023	0.0010499101	0.0010180846	0.0010162912	0.0009778872	0.0010331181	0.0010379228
48	0.0010210261	0.0010480639	0.0010173845	0.0010152314	0.0009766494	0.0010325952	0.001036232
49	0.0010206829	0.0010469767	0.0010170245	0.0010154154	0.0009764864	0.0010315238	0.0010366703
50	0.0010191783	0.0010449809	0.0010172839	0.0010133003	0.0009744673	0.0010310351	0.0010340025
51	0.0010179137	0.0010443621	0.0010159814	0.0010115815	0.000972322	0.0010300527	0.0010331828
52	0.0010181848	0.0010446439	0.0010163635	0.0010117745	0.0009732088	0.0010296793	0.0010334392
53	0.0010167807	0.0010430672	0.0010159347	0.0010099626	0.0009714208	0.0010288811	0.0010314178
54	0.0010160264	0.0010425266	0.0010142231	0.001009286	0.0009706157	0.0010287534	0.0010307538
55	0.0010184473	0.0010457684	0.0010142663	0.0010114254	0.0009748188	0.0010292663	0.0010351383
56	0.0010187178	0.0010457222	0.0010167023	0.0010099267	0.0009754796	0.0010309593	0.0010335167
57	0.0010158928	0.0010423742	0.001014707	0.0010069373	0.0009712172	0.0010297778	0.0010303429
58	0.0010144603	0.0010405114	0.0010141893	0.0010052223	0.0009689556	0.0010292195	0.0010286638
59	0.0010156505	0.0010418889	0.0010136974	0.001006944	0.0009715658	0.0010289698	0.001030837
60	0.0010164403	0.0010428655	0.0010136795	0.0010073637	0.0009733564	0.0010294475	0.0010319294
61	0.0010181326	0.0010444048	0.0010153516	0.0010088775	0.0009759023	0.0010302099	0.0010340496
62	0.0010187268	0.0010444046	0.0010165978	0.0010092241	0.0009768209	0.001030967	0.0010343465
63	0.0010190397	0.0010452753	0.0010163164	0.00100976	0.0009770643	0.0010306942	0.0010351283
64	0.001019155	0.0010453904	0.0010170685	0.0010093942	0.000976885	0.0010312147	0.0010349769
65	0.0010203589	0.0010467993	0.0010185274	0.0010105443	0.00097855	0.0010321812	0.0010355511
66	0.001019988	0.0010464271	0.0010179543	0.0010103704	0.0009780233	0.0010319376	0.0010352156
67	0.0010216849	0.0010476938	0.0010187686	0.0010127427	0.0009817468	0.0010312689	0.0010378888
68	0.0010214053	0.0010465432	0.0010200238	0.0010121021	0.0009808165	0.001032601	0.0010363454
69	0.0010208048	0.0010459586	0.0010197261	0.0010115042	0.0009791778	0.0010330994	0.0010353628
70	0.001020981	0.0010470765	0.0010188784	0.0010121522	0.0009792937	0.0010322254	0.0010362596
71	0.0010224999	0.0010492149	0.0010209544	0.0010130802	0.0009806496	0.0010334052	0.0010376951
72	0.0010234476	0.0010510331	0.0010214378	0.0010139646	0.0009806416	0.0010343946	0.001039214
73	0.0010252573	0.0010530163	0.001023403	0.0010157177	0.0009822483	0.001036271	0.0010408876
74	0.001026249	0.0010544048	0.0010229762	0.0010177351	0.0009835572	0.0010358296	0.0010429911
75	0.0010275153	0.0010552121	0.0010256352	0.001018157	0.0009836407	0.0010385797	0.0010438672
76	0.0010279498	0.00105626	0.0010261237	0.0010188774	0.0009832757	0.0010388279	0.0010443341
77	0.0010291223	0.0010574712	0.0010274515	0.0010188565	0.0009847688	0.0010399096	0.0010462762
78	0.0010308326	0.0010590914	0.0010286295	0.0010213535	0.0009866074	0.0010411385	0.0010481752
79	0.0010328984	0.0010613396	0.0010307724	0.0010232071	0.0009884162	0.001044277	0.0010493782
80	0.0010339465	0.0010618708	0.001032321	0.0010244245	0.0009891721	0.0010457918	0.001050099
81	0.0010353406	0.001063873	0.0010329825	0.0010259112	0.0009909489	0.0010460179	0.00105231
82	0.0009748598	0.001001388	0.0009741073	0.0009661585	0.0009308302	0.0009859231	0.0009907514
83	0.0004319984	0.0004441173	0.000431679	0.0004275076	0.0004114705	0.0004381423	0.0004390733
84	2.9622904E-05	3.0587272E-05	2.8783422E-05	2.9781915E-05	2.8838739E-05	3.0077561E-05	2.9668514E-05
