# Supplementary material for: Refractive index of human red blood cells between 290 nm and 1100 nm determined by optical extinction measurements
Source: Sci Rep. 2019 Mar 15;9:4623. doi: 10.1038/s41598-019-38767-5 (PMC6420646; doi:10.1038/s41598-019-38767-5)
Supplement: Supplementary file 3 — Supplementary Dataset 3 [file 41598_2019_38767_MOESM3_ESM.csv]

elements of covariance matrix Cov(a_i, a_j)/(L g^-1)^2
1.8290415e-10	2.318985e-10	2.504761e-10	2.5303198e-10	2.5194976e-10	2.5075863e-10	2.508171e-10	2.5254981e-10	2.4997185e-10	2.4363213e-10	2.3790499e-10	2.4192791e-10	2.6617371e-10	2.8663334e-10	2.7907867e-10	2.8893564e-10	2.8563145e-10	2.7909921e-10	2.7416853e-10	2.6991268e-10	2.6645052e-10	2.6353475e-10	2.6117375e-10	2.5945045e-10	2.6110326e-10	2.7016146e-10	2.7760626e-10	2.7447287e-10	2.7724458e-10	2.9377898e-10	2.8942039e-10	2.6389495e-10	2.5855303e-10	2.5420196e-10	2.5755835e-10	2.5454916e-10	2.5297262e-10	2.5221067e-10	2.5195162e-10	2.5112956e-10	2.501919e-10	2.4945756e-10	2.4898618e-10	2.4892013e-10	2.4847457e-10	2.4790788e-10	2.4761322e-10	2.4711252e-10	2.4676468e-10	2.4620973e-10
2.318985e-10	2.9460642e-10	3.1802972e-10	3.2133361e-10	3.199575e-10	3.1846068e-10	3.1843592e-10	3.206859e-10	3.1741368e-10	3.0937322e-10	3.0210551e-10	3.0722074e-10	3.3801596e-10	3.6399729e-10	3.543878e-10	3.6689578e-10	3.6270614e-10	3.5441493e-10	3.4815733e-10	3.4275616e-10	3.3836304e-10	3.346639e-10	3.316698e-10	3.2948655e-10	3.3159227e-10	3.4310067e-10	3.5255677e-10	3.4858495e-10	3.5211844e-10	3.7311892e-10	3.6759351e-10	3.35235e-10	3.2857119e-10	3.2288443e-10	3.267074e-10	3.2314496e-10	3.2114405e-10	3.2020723e-10	3.1988269e-10	3.1884967e-10	3.1766393e-10	3.1673653e-10	3.1614103e-10	3.1605978e-10	3.1549625e-10	3.1477871e-10	3.1440615e-10	3.1377187e-10	3.1333142e-10	3.1262792e-10
2.504761e-10	3.1802972e-10	3.435598e-10	3.4705648e-10	3.4562861e-10	3.4393895e-10	3.4382646e-10	3.4632355e-10	3.4279967e-10	3.3413068e-10	3.2628998e-10	3.3182426e-10	3.6509336e-10	3.9315236e-10	3.8274838e-10	3.9624694e-10	3.9173352e-10	3.8278506e-10	3.7603256e-10	3.7020401e-10	3.654644e-10	3.6147445e-10	3.5824681e-10	3.558964e-10	3.5818092e-10	3.7061908e-10	3.8083549e-10	3.7655641e-10	3.8039323e-10	4.0308088e-10	3.9712712e-10	3.6226004e-10	3.5523954e-10	3.4885912e-10	3.5233959e-10	3.488742e-10	3.4671473e-10	3.4574834e-10	3.4540439e-10	3.4430476e-10	3.4303143e-10	3.4203735e-10	3.4139876e-10	3.4131492e-10	3.4070963e-10	3.3993774e-10	3.3953776e-10	3.3885498e-10	3.3838115e-10	3.3762312e-10
2.5303198e-10	3.2133361e-10	3.4705648e-10	3.5076411e-10	3.4934204e-10	3.4753277e-10	3.4714511e-10	3.4983694e-10	3.4628936e-10	3.375606e-10	3.2964889e-10	3.3524892e-10	3.688592e-10	3.9718892e-10	3.8664786e-10	4.0029343e-10	3.9575781e-10	3.867278e-10	3.7991422e-10	3.7403172e-10	3.6924911e-10	3.6522344e-10	3.6196835e-10	3.5960043e-10	3.6191678e-10	3.7448934e-10	3.8481356e-10	3.8049972e-10	3.8439241e-10	4.0731772e-10	4.0131447e-10	3.6615424e-10	3.5919979e-10	3.5256812e-10	3.5557808e-10	3.5237577e-10	3.5019546e-10	3.492548e-10	3.4891262e-10	3.4781439e-10	3.465338e-10	3.4553553e-10	3.4489408e-10	3.4481256e-10	3.4420378e-10	3.4342645e-10	3.4302434e-10	3.423364e-10	3.4185923e-10	3.4109488e-10
2.5194976e-10	3.199575e-10	3.4562861e-10	3.4934204e-10	3.4843181e-10	3.4654596e-10	3.4509773e-10	3.4820013e-10	3.4468941e-10	3.36063e-10	3.2819982e-10	3.3378374e-10	3.6722408e-10	3.9537442e-10	3.8483445e-10	3.9846888e-10	3.9400831e-10	3.8503901e-10	3.7827037e-10	3.7242311e-10	3.6766961e-10	3.6366802e-10	3.6043335e-10	3.5808177e-10	3.6039377e-10	3.7291418e-10	3.8319472e-10	3.7890789e-10	3.827943e-10	4.0561979e-10	3.996523e-10	3.64691e-10	3.578506e-10	3.5113878e-10	3.5383303e-10	3.5082407e-10	3.4865457e-10	3.4773989e-10	3.4740287e-10	3.4631749e-10	3.4504639e-10	3.4405647e-10	3.434204e-10	3.4334153e-10	3.4273736e-10	3.419652e-10	3.4156634e-10	3.4088277e-10	3.4040887e-10	3.3964894e-10
2.5075863e-10	3.1846068e-10	3.4393895e-10	3.4753277e-10	3.4654596e-10	3.4587046e-10	3.4466801e-10	3.4657453e-10	3.4329087e-10	3.3454856e-10	3.26744e-10	3.3228362e-10	3.6562362e-10	3.9371107e-10	3.8326342e-10	3.9675674e-10	3.9225345e-10	3.8330135e-10	3.7654849e-10	3.7071924e-10	3.6598097e-10	3.6199358e-10	3.5877088e-10	3.5642894e-10	3.5873234e-10	3.7120058e-10	3.8143601e-10	3.771675e-10	3.8104116e-10	4.0376903e-10	3.9782868e-10	3.6304061e-10	3.5628434e-10	3.495258e-10	3.5200636e-10	3.4912835e-10	3.469684e-10	3.4607104e-10	3.4573676e-10	3.4466052e-10	3.4339679e-10	3.4241305e-10	3.4178068e-10	3.4170274e-10	3.4110181e-10	3.4033364e-10	3.3993682e-10	3.3925663e-10	3.3878502e-10	3.3802873e-10
2.508171e-10	3.1843592e-10	3.4382646e-10	3.4714511e-10	3.4509773e-10	3.4466801e-10	3.4732685e-10	3.4718839e-10	3.4382049e-10	3.3484965e-10	3.2699631e-10	3.3252787e-10	3.6600228e-10	3.9433488e-10	3.8401116e-10	3.9729078e-10	3.9258089e-10	3.8354891e-10	3.7674169e-10	3.7087981e-10	3.6611556e-10	3.6211005e-10	3.5887264e-10	3.5652064e-10	3.5882348e-10	3.7130666e-10	3.8155008e-10	3.7726776e-10	3.8114327e-10	4.0389766e-10	3.9794379e-10	3.6311974e-10	3.5639004e-10	3.4956973e-10	3.5191992e-10	3.4911353e-10	3.469503e-10	3.460588e-10	3.4572312e-10	3.4464719e-10	3.4338217e-10	3.4239739e-10	3.4176371e-10	3.4168461e-10	3.4108233e-10	3.4031291e-10	3.3991478e-10	3.3923337e-10	3.3876056e-10	3.3800307e-10
2.5254981e-10	3.206859e-10	3.4632355e-10	3.4983694e-10	3.4820013e-10	3.4657453e-10	3.4718839e-10	3.4977577e-10	3.4579816e-10	3.3707404e-10	3.2912924e-10	3.3474011e-10	3.6834983e-10	3.9675223e-10	3.8626014e-10	3.9976786e-10	3.9514996e-10	3.8610497e-10	3.7928356e-10	3.7340138e-10	3.6862028e-10	3.6459871e-10	3.6134866e-10	3.5898786e-10	3.6130952e-10	3.738736e-10	3.841852e-10	3.7988338e-10	3.8378962e-10	4.0668984e-10	4.0070524e-10	3.6567525e-10	3.5892087e-10	3.5203742e-10	3.5434044e-10	3.5155495e-10	3.4937882e-10	3.4848746e-10	3.481517e-10	3.4707154e-10	3.4579998e-10	3.4481055e-10	3.441742e-10	3.440961e-10	3.4349113e-10	3.4271771e-10	3.423181e-10	3.4163312e-10	3.4115812e-10	3.403964e-10
2.4997185e-10	3.1741368e-10	3.4279967e-10	3.4628936e-10	3.4468941e-10	3.4329087e-10	3.4382049e-10	3.4579816e-10	3.4243897e-10	3.3358745e-10	3.2579004e-10	3.3131585e-10	3.6460089e-10	3.9268957e-10	3.8230847e-10	3.9567555e-10	3.9111546e-10	3.8216553e-10	3.754169e-10	3.6959653e-10	3.6486618e-10	3.6088727e-10	3.5767222e-10	3.5533751e-10	3.5763797e-10	3.7007568e-10	3.8028284e-10	3.7602774e-10	3.7989897e-10	4.0256666e-10	3.9664668e-10	3.6199372e-10	3.5534906e-10	3.4848122e-10	3.5061153e-10	3.4794253e-10	3.4578902e-10	3.449173e-10	3.4458654e-10	3.4352116e-10	3.4226432e-10	3.4128677e-10	3.4065803e-10	3.4058168e-10	3.3998369e-10	3.3921892e-10	3.3882398e-10	3.3814655e-10	3.3767685e-10	3.3692335e-10
2.4363213e-10	3.0937322e-10	3.3413068e-10	3.375606e-10	3.36063e-10	3.3454856e-10	3.3484965e-10	3.3707404e-10	3.3358745e-10	3.252066e-10	3.1751364e-10	3.2293089e-10	3.5535255e-10	3.8272762e-10	3.7257718e-10	3.8562066e-10	3.8119344e-10	3.7247912e-10	3.6590746e-10	3.602391e-10	3.5563258e-10	3.5175817e-10	3.4862837e-10	3.4635711e-10	3.4860431e-10	3.6073043e-10	3.7068038e-10	3.6653902e-10	3.7032203e-10	3.9241731e-10	3.8665475e-10	3.5292038e-10	3.465272e-10	3.397224e-10	3.4149515e-10	3.3907302e-10	3.3697498e-10	3.3614681e-10	3.3582768e-10	3.3479698e-10	3.3357556e-10	3.3262645e-10	3.3201591e-10	3.3194345e-10	3.3136231e-10	3.3061845e-10	3.3023475e-10	3.2957564e-10	3.2911881e-10	3.2838531e-10
2.3790499e-10	3.0210551e-10	3.2628998e-10	3.2964889e-10	3.2819982e-10	3.26744e-10	3.2699631e-10	3.2912924e-10	3.2579004e-10	3.1751364e-10	3.1013168e-10	3.1536851e-10	3.470454e-10	3.7377373e-10	3.638528e-10	3.7657586e-10	3.722577e-10	3.6375024e-10	3.5733597e-10	3.5180323e-10	3.4730786e-10	3.4352758e-10	3.4047511e-10	3.3826215e-10	3.4046371e-10	3.5231165e-10	3.6203077e-10	3.579936e-10	3.6170204e-10	3.8328393e-10	3.7766582e-10	3.4477791e-10	3.3865667e-10	3.3184626e-10	3.3312902e-10	3.3102789e-10	3.2898008e-10	3.2820268e-10	3.2789552e-10	3.2690006e-10	3.2571229e-10	3.2479062e-10	3.2419752e-10	3.2412942e-10	3.2356418e-10	3.2283987e-10	3.2246679e-10	3.2182468e-10	3.2137982e-10	3.2066473e-10
2.4192791e-10	3.0722074e-10	3.3182426e-10	3.3524892e-10	3.3378374e-10	3.3228362e-10	3.3252787e-10	3.3474011e-10	3.3131585e-10	3.2293089e-10	3.1536851e-10	3.2082351e-10	3.5300536e-10	3.8016771e-10	3.7007177e-10	3.8298371e-10	3.7859601e-10	3.6994596e-10	3.6342653e-10	3.5780313e-10	3.5323553e-10	3.4939555e-10	3.4629685e-10	3.4405366e-10	3.4630327e-10	3.5836224e-10	3.682505e-10	3.641551e-10	3.6794796e-10	3.8990443e-10	3.8420464e-10	3.5084069e-10	3.4480034e-10	3.3762335e-10	3.3824762e-10	3.3651143e-10	3.3443033e-10	3.3368721e-10	3.3338156e-10	3.3238592e-10	3.311855e-10	3.3025596e-10	3.2965748e-10	3.2959223e-10	3.2902079e-10	3.2828732e-10	3.2791033e-10	3.272596e-10	3.2680906e-10	3.2608362e-10
2.6617371e-10	3.3801596e-10	3.6509336e-10	3.688592e-10	3.6722408e-10	3.6562362e-10	3.6600228e-10	3.6834983e-10	3.6460089e-10	3.5535255e-10	3.470454e-10	3.5300536e-10	3.886622e-10	4.1852828e-10	4.0724086e-10	4.2146669e-10	4.1661007e-10	4.0709917e-10	3.999245e-10	3.9374192e-10	3.887197e-10	3.8450071e-10	3.8109823e-10	3.7864049e-10	3.8113124e-10	3.9441523e-10	4.0530183e-10	4.0081007e-10	4.05015e-10	4.2918735e-10	4.2293528e-10	3.8634365e-10	3.7997051e-10	3.717015e-10	3.7138134e-10	3.700637e-10	3.6777586e-10	3.6702827e-10	3.6670178e-10	3.6563086e-10	3.6432099e-10	3.6330959e-10	3.6265791e-10	3.6259191e-10	3.6196809e-10	3.6116557e-10	3.6075426e-10	3.6004156e-10	3.5954852e-10	3.5875286e-10
2.8663334e-10	3.6399729e-10	3.9315236e-10	3.9718892e-10	3.9537442e-10	3.9371107e-10	3.9433488e-10	3.9675223e-10	3.9268957e-10	3.8272762e-10	3.7377373e-10	3.8016771e-10	4.1852828e-10	4.5113696e-10	4.3879149e-10	4.539007e-10	4.4870998e-10	4.3844058e-10	4.307214e-10	4.2405841e-10	4.1865354e-10	4.1411078e-10	4.1045098e-10	4.0780913e-10	4.1050104e-10	4.2481651e-10	4.3654492e-10	4.3171538e-10	4.3626275e-10	4.6230383e-10	4.555818e-10	4.1624483e-10	4.0954648e-10	4.004154e-10	3.9946047e-10	3.9840014e-10	3.9593742e-10	3.9517453e-10	3.9482871e-10	3.9369015e-10	3.92286e-10	3.9120357e-10	3.9050577e-10	3.9043806e-10	3.8976914e-10	3.8890754e-10	3.8846659e-10	3.8770097e-10	3.8717154e-10	3.8631615e-10
2.7907867e-10	3.543878e-10	3.8274838e-10	3.8664786e-10	3.8483445e-10	3.8326342e-10	3.8401116e-10	3.8626014e-10	3.8230847e-10	3.7257718e-10	3.638528e-10	3.7007177e-10	4.0724086e-10	4.3879149e-10	4.2751795e-10	4.4186354e-10	4.3681685e-10	4.268063e-10	4.1928361e-10	4.1278816e-10	4.0751776e-10	4.0308549e-10	3.9951133e-10	3.9692478e-10	3.9952512e-10	4.1344356e-10	4.2485414e-10	4.201321e-10	4.2451832e-10	4.4985599e-10	4.432852e-10	4.0483089e-10	3.979594e-10	3.8954486e-10	3.8990352e-10	3.881121e-10	3.8571169e-10	3.8487886e-10	3.845293e-10	3.8338909e-10	3.8200772e-10	3.8093908e-10	3.8025076e-10	3.8017716e-10	3.7951941e-10	3.7867459e-10	3.7824063e-10	3.7749087e-10	3.7697182e-10	3.7613562e-10
2.8893564e-10	3.6689578e-10	3.9624694e-10	4.0029343e-10	3.9846888e-10	3.9675674e-10	3.9729078e-10	3.9976786e-10	3.9567555e-10	3.8562066e-10	3.7657586e-10	3.8298371e-10	4.2146669e-10	4.539007e-10	4.4186354e-10	4.5755235e-10	4.5206106e-10	4.4176602e-10	4.3394911e-10	4.2723356e-10	4.2176333e-10	4.1716998e-10	4.1345523e-10	4.1076182e-10	4.1342593e-10	4.2780825e-10	4.396087e-10	4.3469632e-10	4.3918253e-10	4.6538841e-10	4.5855333e-10	4.1854267e-10	4.1096097e-10	4.0288921e-10	4.0498813e-10	4.0211683e-10	3.9962862e-10	3.986463e-10	3.9826764e-10	3.9704518e-10	3.9559643e-10	3.9447071e-10	3.9374651e-10	3.936604e-10	3.9297108e-10	3.9208879e-10	3.9163361e-10	3.9085184e-10	3.9030995e-10	3.8943997e-10
2.8563145e-10	3.6270614e-10	3.9173352e-10	3.9575781e-10	3.9400831e-10	3.9225345e-10	3.9258089e-10	3.9514996e-10	3.9111546e-10	3.8119344e-10	3.722577e-10	3.7859601e-10	4.1661007e-10	4.4870998e-10	4.3681685e-10	4.5206106e-10	4.4698916e-10	4.3667843e-10	4.2899257e-10	4.2233893e-10	4.1694345e-10	4.123989e-10	4.0873167e-10	4.0606848e-10	4.0870452e-10	4.229214e-10	4.3458735e-10	4.2973286e-10	4.3416985e-10	4.6007487e-10	4.533203e-10	4.1377699e-10	4.062965e-10	3.9829914e-10	4.0032317e-10	3.9751516e-10	3.9505575e-10	3.9408848e-10	3.937149e-10	3.9250788e-10	3.9107648e-10	3.8996441e-10	3.8924901e-10	3.8916435e-10	3.8848333e-10	3.876115e-10	3.8716185e-10	3.8638932e-10	3.8585389e-10	3.8499411e-10
2.7909921e-10	3.5441493e-10	3.8278506e-10	3.867278e-10	3.8503901e-10	3.8330135e-10	3.8354891e-10	3.8610497e-10	3.8216553e-10	3.7247912e-10	3.6375024e-10	3.6994596e-10	4.0709917e-10	4.3844058e-10	4.268063e-10	4.4176602e-10	4.3667843e-10	4.2676304e-10	4.1918129e-10	4.1269695e-10	4.0741839e-10	4.0298419e-10	3.993999e-10	3.9680163e-10	3.9937927e-10	4.1327431e-10	4.2467414e-10	4.1993408e-10	4.2427536e-10	4.4959005e-10	4.4299391e-10	4.0437785e-10	3.9711824e-10	3.8923653e-10	3.9103125e-10	3.8839537e-10	3.8599264e-10	3.8506034e-10	3.8469719e-10	3.8352233e-10	3.8212574e-10	3.8104125e-10	3.8034352e-10	3.8026193e-10	3.7959745e-10	3.7874643e-10	3.7830776e-10	3.7755355e-10	3.770309e-10	3.7619129e-10
2.7416853e-10	3.4815733e-10	3.7603256e-10	3.7991422e-10	3.7827037e-10	3.7654849e-10	3.7674169e-10	3.7928356e-10	3.754169e-10	3.6590746e-10	3.5733597e-10	3.6342653e-10	3.999245e-10	4.307214e-10	4.1928361e-10	4.3394911e-10	4.2899257e-10	4.1918129e-10	4.1183868e-10	4.0541975e-10	4.0024193e-10	3.9588465e-10	3.9236794e-10	3.8981718e-10	3.923541e-10	4.0600686e-10	4.1720729e-10	4.1255476e-10	4.1682748e-10	4.4169801e-10	4.3522364e-10	3.9732002e-10	3.902565e-10	3.8242198e-10	3.8393539e-10	3.8149314e-10	3.7913341e-10	3.7823504e-10	3.7788083e-10	3.7673287e-10	3.7536374e-10	3.7430128e-10	3.7361763e-10	3.7353898e-10	3.7288751e-10	3.7205269e-10	3.7162268e-10	3.7088265e-10	3.7036994e-10	3.6954582e-10
2.6991268e-10	3.4275616e-10	3.7020401e-10	3.7403172e-10	3.7242311e-10	3.7071924e-10	3.7087981e-10	3.7340138e-10	3.6959653e-10	3.602391e-10	3.5180323e-10	3.5780313e-10	3.9374192e-10	4.2405841e-10	4.1278816e-10	4.2723356e-10	4.2233893e-10	4.1269695e-10	4.0541975e-10	3.9918978e-10	3.9405018e-10	3.8976166e-10	3.8630183e-10	3.8379357e-10	3.8629528e-10	3.9974013e-10	4.1076848e-10	4.061922e-10	4.1040699e-10	4.3489496e-10	4.285264e-10	3.9124244e-10	3.8435965e-10	3.7655008e-10	3.7777811e-10	3.7552801e-10	3.7320546e-10	3.7233932e-10	3.7199322e-10	3.7086952e-10	3.6952452e-10	3.6848156e-10	3.6781033e-10	3.6773446e-10	3.6709441e-10	3.6627376e-10	3.6585136e-10	3.651237e-10	3.6461967e-10	3.6380904e-10
2.6645052e-10	3.3836304e-10	3.654644e-10	3.6924911e-10	3.6766961e-10	3.6598097e-10	3.6611556e-10	3.6862028e-10	3.6486618e-10	3.5563258e-10	3.4730786e-10	3.5323553e-10	3.887197e-10	4.1865354e-10	4.0751776e-10	4.2176333e-10	4.1694345e-10	4.0741839e-10	4.0024193e-10	3.9405018e-10	3.8906853e-10	3.8479195e-10	3.8137352e-10	3.7890357e-10	3.8137633e-10	3.9465453e-10	4.0554283e-10	4.0103028e-10	4.0520049e-10	4.2937869e-10	4.2309781e-10	3.8632832e-10	3.7961636e-10	3.7179465e-10	3.7270245e-10	3.7066048e-10	3.6836834e-10	3.6753454e-10	3.6719591e-10	3.6609409e-10	3.647697e-10	3.6374358e-10	3.6308306e-10	3.6300996e-10	3.6237965e-10	3.6157092e-10	3.6115502e-10	3.6043771e-10	3.5994098e-10	3.5914153e-10
2.6353475e-10	3.346639e-10	3.6147445e-10	3.6522344e-10	3.6366802e-10	3.6199358e-10	3.6211005e-10	3.6459871e-10	3.6088727e-10	3.5175817e-10	3.4352758e-10	3.4939555e-10	3.8450071e-10	4.1411078e-10	4.0308549e-10	4.1716998e-10	4.123989e-10	4.0298419e-10	3.9588465e-10	3.8976166e-10	3.8479195e-10	3.806693e-10	3.7723992e-10	3.747899e-10	3.7724683e-10	3.9038154e-10	4.0115537e-10	3.9669606e-10	4.0083251e-10	4.2475041e-10	4.1854547e-10	3.8221906e-10	3.7567455e-10	3.6781038e-10	3.683623e-10	3.6654643e-10	3.6428009e-10	3.6347954e-10	3.6314805e-10	3.6206676e-10	3.6076065e-10	3.5974971e-10	3.5909879e-10	3.5902852e-10	3.5840684e-10	3.5760853e-10	3.5719841e-10	3.564901e-10	3.5599975e-10	3.5520994e-10
2.6117375e-10	3.316698e-10	3.5824681e-10	3.6196835e-10	3.6043335e-10	3.5877088e-10	3.5887264e-10	3.6134866e-10	3.5767222e-10	3.4862837e-10	3.4047511e-10	3.4629685e-10	3.8109823e-10	4.1045098e-10	3.9951133e-10	4.1345523e-10	4.0873167e-10	3.993999e-10	3.9236794e-10	3.8630183e-10	3.8137352e-10	3.7723992e-10	3.7397657e-10	3.7148942e-10	3.7391098e-10	3.869458e-10	3.9761921e-10	3.9321008e-10	3.9732048e-10	4.2103171e-10	4.1488963e-10	3.7893892e-10	3.725668e-10	3.6461822e-10	3.6474361e-10	3.6319197e-10	3.6094675e-10	3.6018272e-10	3.5985836e-10	3.5879707e-10	3.5750726e-10	3.5651016e-10	3.5586795e-10	3.5580078e-10	3.5518676e-10	3.5439751e-10	3.5399255e-10	3.5329199e-10	3.5280717e-10	3.5202551e-10
2.5945045e-10	3.2948655e-10	3.558964e-10	3.5960043e-10	3.5808177e-10	3.5642894e-10	3.5652064e-10	3.5898786e-10	3.5533751e-10	3.4635711e-10	3.3826215e-10	3.4405366e-10	3.7864049e-10	4.0780913e-10	3.9692478e-10	4.1076182e-10	4.0606848e-10	3.9680163e-10	3.8981718e-10	3.8379357e-10	3.7890357e-10	3.747899e-10	3.7148942e-10	3.6920133e-10	3.7153192e-10	3.8445617e-10	3.9508109e-10	3.9069904e-10	3.9480608e-10	4.1836449e-10	4.122764e-10	3.7662611e-10	3.7044641e-10	3.6234509e-10	3.6192014e-10	3.6070279e-10	3.5847358e-10	3.5775294e-10	3.5743617e-10	3.5639536e-10	3.5512008e-10	3.5413582e-10	3.5350161e-10	3.5343811e-10	3.5283087e-10	3.5204932e-10	3.5164897e-10	3.5095486e-10	3.5047473e-10	3.4969963e-10
2.6110326e-10	3.3159227e-10	3.5818092e-10	3.6191678e-10	3.6039377e-10	3.5873234e-10	3.5882348e-10	3.6130952e-10	3.5763797e-10	3.4860431e-10	3.4046371e-10	3.4630327e-10	3.8113124e-10	4.1050104e-10	3.9952512e-10	4.1342593e-10	4.0870452e-10	3.9937927e-10	3.923541e-10	3.8629528e-10	3.8137633e-10	3.7724683e-10	3.7391098e-10	3.7153192e-10	3.7414358e-10	3.8704552e-10	3.9768727e-10	3.933171e-10	3.9745717e-10	4.2118815e-10	4.1506874e-10	3.7928398e-10	3.7326616e-10	3.6483957e-10	3.6365506e-10	3.6287385e-10	3.6063169e-10	3.5995896e-10	3.5964756e-10	3.5861853e-10	3.5734332e-10	3.5636132e-10	3.5572821e-10	3.5566869e-10	3.5506131e-10	3.5427818e-10	3.5387792e-10	3.5318186e-10	3.527007e-10	3.5192258e-10
2.7016146e-10	3.4310067e-10	3.7061908e-10	3.7448934e-10	3.7291418e-10	3.7120058e-10	3.7130666e-10	3.738736e-10	3.7007568e-10	3.6073043e-10	3.5231165e-10	3.5836224e-10	3.9441523e-10	4.2481651e-10	4.1344356e-10	4.2780825e-10	4.229214e-10	4.1327431e-10	4.0600686e-10	3.9974013e-10	3.9465453e-10	3.9038154e-10	3.869458e-10	3.8445617e-10	3.8704552e-10	4.0077042e-10	4.1160679e-10	4.0703219e-10	4.1136979e-10	4.3590856e-10	4.2960304e-10	3.926354e-10	3.8657122e-10	3.776294e-10	3.7583378e-10	3.7536417e-10	3.7304589e-10	3.7238989e-10	3.7207345e-10	3.7102282e-10	3.6970968e-10	3.6870015e-10	3.6804901e-10	3.6799078e-10	3.6736518e-10	3.6655749e-10	3.6614536e-10	3.6542706e-10	3.6493075e-10	3.641271e-10
2.7760626e-10	3.5255677e-10	3.8083549e-10	3.8481356e-10	3.8319472e-10	3.8143601e-10	3.8155008e-10	3.841852e-10	3.8028284e-10	3.7068038e-10	3.6203077e-10	3.682505e-10	4.0530183e-10	4.3654492e-10	4.2485414e-10	4.396087e-10	4.3458735e-10	4.2467414e-10	4.1720729e-10	4.1076848e-10	4.0554283e-10	4.0115537e-10	3.9761921e-10	3.9508109e-10	3.9768727e-10	4.1160679e-10	4.2324738e-10	4.1830641e-10	4.2271955e-10	4.4796715e-10	4.4147286e-10	4.0351719e-10	3.9732494e-10	3.8808528e-10	3.8606018e-10	3.8567949e-10	3.8329708e-10	3.8263498e-10	3.823114e-10	3.8123599e-10	3.7988848e-10	3.7885305e-10	3.7818512e-10	3.7812627e-10	3.7748427e-10	3.7665507e-10	3.7623218e-10	3.7549464e-10	3.7498511e-10	3.7415974e-10
2.7447287e-10	3.4858495e-10	3.7655641e-10	3.8049972e-10	3.7890789e-10	3.771675e-10	3.7726776e-10	3.7988338e-10	3.7602774e-10	3.6653902e-10	3.579936e-10	3.641551e-10	4.0081007e-10	4.3171538e-10	4.201321e-10	4.3469632e-10	4.2973286e-10	4.1993408e-10	4.1255476e-10	4.061922e-10	4.0103028e-10	3.9669606e-10	3.9321008e-10	3.9069904e-10	3.933171e-10	4.0703219e-10	4.1830641e-10	4.1407134e-10	4.1817408e-10	4.4304269e-10	4.3668744e-10	3.9922691e-10	3.9334093e-10	3.838792e-10	3.8109541e-10	3.8118908e-10	3.7883671e-10	3.782378e-10	3.7792608e-10	3.7688247e-10	3.7555903e-10	3.7454445e-10	3.7388958e-10	3.7383611e-10	3.7320537e-10	3.7238918e-10	3.719739e-10	3.7124736e-10	3.7074576e-10	3.6993177e-10
2.7724458e-10	3.5211844e-10	3.8039323e-10	3.8439241e-10	3.827943e-10	3.8104116e-10	3.8114327e-10	3.8378962e-10	3.7989897e-10	3.7032203e-10	3.6170204e-10	3.6794796e-10	4.05015e-10	4.3626275e-10	4.2451832e-10	4.3918253e-10	4.3416985e-10	4.2427536e-10	4.1682748e-10	4.1040699e-10	4.0520049e-10	4.0083251e-10	3.9732048e-10	3.9480608e-10	3.9745717e-10	4.1136979e-10	4.2271955e-10	4.1817408e-10	4.2325395e-10	4.4798682e-10	4.4135633e-10	4.0382387e-10	3.9820726e-10	3.8822053e-10	3.8378444e-10	3.8478956e-10	3.8240958e-10	3.8191179e-10	3.8161072e-10	3.8059382e-10	3.7927319e-10	3.7826552e-10	3.7761425e-10	3.7756902e-10	3.7693935e-10	3.7612172e-10	3.7570752e-10	3.749786e-10	3.7447598e-10	3.736576e-10
2.9377898e-10	3.7311892e-10	4.0308088e-10	4.0731772e-10	4.0561979e-10	4.0376903e-10	4.0389766e-10	4.0668984e-10	4.0256666e-10	3.9241731e-10	3.8328393e-10	3.8990443e-10	4.2918735e-10	4.6230383e-10	4.4985599e-10	4.6538841e-10	4.6007487e-10	4.4959005e-10	4.4169801e-10	4.3489496e-10	4.2937869e-10	4.2475041e-10	4.2103171e-10	4.1836449e-10	4.2118815e-10	4.3590856e-10	4.4796715e-10	4.4304269e-10	4.4798682e-10	4.755152e-10	4.6784444e-10	4.2787683e-10	4.2209297e-10	4.112541e-10	4.0658392e-10	4.0770216e-10	4.0519137e-10	4.0467094e-10	4.0435506e-10	4.0328058e-10	4.0188321e-10	4.0081704e-10	4.0012807e-10	4.0008098e-10	3.9941454e-10	3.9854883e-10	3.9811046e-10	3.9733859e-10	3.9680639e-10	3.9593959e-10
2.8942039e-10	3.6759351e-10	3.9712712e-10	4.0131447e-10	3.996523e-10	3.9782868e-10	3.9794379e-10	4.0070524e-10	3.9664668e-10	3.8665475e-10	3.7766582e-10	3.8420464e-10	4.2293528e-10	4.555818e-10	4.432852e-10	4.5855333e-10	4.533203e-10	4.4299391e-10	4.3522364e-10	4.285264e-10	4.2309781e-10	4.1854547e-10	4.1488963e-10	4.122764e-10	4.1506874e-10	4.2960304e-10	4.4147286e-10	4.3668744e-10	4.4135633e-10	4.6784444e-10	4.6226156e-10	4.2222517e-10	4.1641284e-10	4.0569422e-10	3.9964969e-10	4.014777e-10	3.9898833e-10	3.985601e-10	3.9825728e-10	3.9722742e-10	3.9586244e-10	3.948251e-10	3.9415387e-10	3.941141e-10	3.9346308e-10	3.926153e-10	3.9218736e-10	3.9143065e-10	3.9090937e-10	3.900583e-10
2.6389495e-10	3.35235e-10	3.6226004e-10	3.6615424e-10	3.64691e-10	3.6304061e-10	3.6311974e-10	3.6567525e-10	3.6199372e-10	3.5292038e-10	3.4477791e-10	3.5084069e-10	3.8634365e-10	4.1624483e-10	4.0483089e-10	4.1854267e-10	4.1377699e-10	4.0437785e-10	3.9732002e-10	3.9124244e-10	3.8632832e-10	3.8221906e-10	3.7893892e-10	3.7662611e-10	3.7928398e-10	3.926354e-10	4.0351719e-10	3.9922691e-10	4.0382387e-10	4.2787683e-10	4.2222517e-10	3.8971696e-10	3.8490971e-10	3.7014058e-10	3.5952034e-10	3.6485285e-10	3.6268904e-10	3.6273968e-10	3.6254446e-10	3.6176538e-10	3.6059791e-10	3.5972777e-10	3.5916286e-10	3.5916592e-10	3.5860617e-10	3.5786379e-10	3.574975e-10	3.5682997e-10	3.5637298e-10	3.5561427e-10
2.5855303e-10	3.2857119e-10	3.5523954e-10	3.5919979e-10	3.578506e-10	3.5628434e-10	3.5639004e-10	3.5892087e-10	3.5534906e-10	3.465272e-10	3.3865667e-10	3.4480034e-10	3.7997051e-10	4.0954648e-10	3.979594e-10	4.1096097e-10	4.062965e-10	3.9711824e-10	3.902565e-10	3.8435965e-10	3.7961636e-10	3.7567455e-10	3.725668e-10	3.7044641e-10	3.7326616e-10	3.8657122e-10	3.9732494e-10	3.9334093e-10	3.9820726e-10	4.2209297e-10	4.1641284e-10	3.8490971e-10	3.9558814e-10	3.806062e-10	3.3999499e-10	3.5553391e-10	3.5291533e-10	3.5410525e-10	3.5397493e-10	3.5358364e-10	3.525742e-10	3.5188589e-10	3.5142268e-10	3.5150806e-10	3.5102703e-10	3.5036245e-10	3.5005171e-10	3.4944337e-10	3.4903267e-10	3.4832447e-10
2.5420196e-10	3.2288443e-10	3.4885912e-10	3.5256812e-10	3.5113878e-10	3.495258e-10	3.4956973e-10	3.5203742e-10	3.4848122e-10	3.397224e-10	3.3184626e-10	3.3762335e-10	3.717015e-10	4.004154e-10	3.8954486e-10	4.0288921e-10	3.9829914e-10	3.8923653e-10	3.8242198e-10	3.7655008e-10	3.7179465e-10	3.6781038e-10	3.6461822e-10	3.6234509e-10	3.6483957e-10	3.776294e-10	3.8808528e-10	3.838792e-10	3.8822053e-10	4.112541e-10	4.0569422e-10	3.7014058e-10	3.806062e-10	3.990912e-10	3.5463299e-10	3.5029598e-10	3.5075226e-10	3.4954998e-10	3.4973088e-10	3.4868633e-10	3.4760371e-10	3.4667475e-10	3.4612301e-10	3.4609034e-10	3.455353e-10	3.4479833e-10	3.4443188e-10	3.4377412e-10	3.4332281e-10	3.4258094e-10
2.5755835e-10	3.267074e-10	3.5233959e-10	3.5557808e-10	3.5383303e-10	3.5200636e-10	3.5191992e-10	3.5434044e-10	3.5061153e-10	3.4149515e-10	3.3312902e-10	3.3824762e-10	3.7138134e-10	3.9946047e-10	3.8990352e-10	4.0498813e-10	4.0032317e-10	3.9103125e-10	3.8393539e-10	3.7777811e-10	3.7270245e-10	3.683623e-10	3.6474361e-10	3.6192014e-10	3.6365506e-10	3.7583378e-10	3.8606018e-10	3.8109541e-10	3.8378444e-10	4.0658392e-10	3.9964969e-10	3.5952034e-10	3.3999499e-10	3.5463299e-10	4.1002164e-10	3.6214887e-10	3.640069e-10	3.5890115e-10	3.5875816e-10	3.5640693e-10	3.5480154e-10	3.5327879e-10	3.523883e-10	3.5206066e-10	3.5125368e-10	3.5028112e-10	3.4973574e-10	3.4890462e-10	3.4831358e-10	3.474351e-10
2.5454916e-10	3.2314496e-10	3.488742e-10	3.5237577e-10	3.5082407e-10	3.4912835e-10	3.4911353e-10	3.5155495e-10	3.4794253e-10	3.3907302e-10	3.3102789e-10	3.3651143e-10	3.700637e-10	3.9840014e-10	3.881121e-10	4.0211683e-10	3.9751516e-10	3.8839537e-10	3.8149314e-10	3.7552801e-10	3.7066048e-10	3.6654643e-10	3.6319197e-10	3.6070279e-10	3.6287385e-10	3.7536417e-10	3.8567949e-10	3.8118908e-10	3.8478956e-10	4.0770216e-10	4.014777e-10	3.6485285e-10	3.5553391e-10	3.5029598e-10	3.6214887e-10	3.6103709e-10	3.5300502e-10	3.5268123e-10	3.5169648e-10	3.5059248e-10	3.4907975e-10	3.4801625e-10	3.4727428e-10	3.4714738e-10	3.4647816e-10	3.4565397e-10	3.4521226e-10	3.4448772e-10	3.4398e-10	3.4318555e-10
2.5297262e-10	3.2114405e-10	3.4671473e-10	3.5019546e-10	3.4865457e-10	3.469684e-10	3.469503e-10	3.4937882e-10	3.4578902e-10	3.3697498e-10	3.2898008e-10	3.3443033e-10	3.6777586e-10	3.9593742e-10	3.8571169e-10	3.9962862e-10	3.9505575e-10	3.8599264e-10	3.7913341e-10	3.7320546e-10	3.6836834e-10	3.6428009e-10	3.6094675e-10	3.5847358e-10	3.6063169e-10	3.7304589e-10	3.8329708e-10	3.7883671e-10	3.8240958e-10	4.0519137e-10	3.9898833e-10	3.6268904e-10	3.5291533e-10	3.5075226e-10	3.640069e-10	3.5300502e-10	3.536051e-10	3.4982218e-10	3.4981176e-10	3.4828037e-10	3.4697932e-10	3.4582632e-10	3.4513823e-10	3.4498793e-10	3.4433502e-10	3.4351021e-10	3.4307444e-10	3.4235297e-10	3.4184935e-10	3.410595e-10
2.5221067e-10	3.2020723e-10	3.4574834e-10	3.492548e-10	3.4773989e-10	3.4607104e-10	3.460588e-10	3.4848746e-10	3.449173e-10	3.3614681e-10	3.2820268e-10	3.3368721e-10	3.6702827e-10	3.9517453e-10	3.8487886e-10	3.986463e-10	3.9408848e-10	3.8506034e-10	3.7823504e-10	3.7233932e-10	3.6753454e-10	3.6347954e-10	3.6018272e-10	3.5775294e-10	3.5995896e-10	3.7238989e-10	3.8263498e-10	3.782378e-10	3.8191179e-10	4.0467094e-10	3.985601e-10	3.6273968e-10	3.5410525e-10	3.4954998e-10	3.5890115e-10	3.5268123e-10	3.4982218e-10	3.4981636e-10	3.4820954e-10	3.4712654e-10	3.4570414e-10	3.44671e-10	3.439692e-10	3.4385894e-10	3.4321544e-10	3.4241336e-10	3.419885e-10	3.412818e-10	3.4078826e-10	3.4000987e-10
2.5195162e-10	3.1988269e-10	3.4540439e-10	3.4891262e-10	3.4740287e-10	3.4573676e-10	3.4572312e-10	3.481517e-10	3.4458654e-10	3.3582768e-10	3.2789552e-10	3.3338156e-10	3.6670178e-10	3.9482871e-10	3.845293e-10	3.9826764e-10	3.937149e-10	3.8469719e-10	3.7788083e-10	3.7199322e-10	3.6719591e-10	3.6314805e-10	3.5985836e-10	3.5743617e-10	3.5964756e-10	3.7207345e-10	3.823114e-10	3.7792608e-10	3.8161072e-10	4.0435506e-10	3.9825728e-10	3.6254446e-10	3.5397493e-10	3.4973088e-10	3.5875816e-10	3.5169648e-10	3.4981176e-10	3.4820954e-10	3.4871437e-10	3.4662538e-10	3.4537352e-10	3.4427264e-10	3.4361205e-10	3.4348621e-10	3.4285479e-10	3.4205123e-10	3.416308e-10	3.4092523e-10	3.4043413e-10	3.3965744e-10
2.5112956e-10	3.1884967e-10	3.4430476e-10	3.4781439e-10	3.4631749e-10	3.4466052e-10	3.4464719e-10	3.4707154e-10	3.4352116e-10	3.3479698e-10	3.2690006e-10	3.3238592e-10	3.6563086e-10	3.9369015e-10	3.8338909e-10	3.9704518e-10	3.9250788e-10	3.8352233e-10	3.7673287e-10	3.7086952e-10	3.6609409e-10	3.6206676e-10	3.5879707e-10	3.5639536e-10	3.5861853e-10	3.7102282e-10	3.8123599e-10	3.7688247e-10	3.8059382e-10	4.0328058e-10	3.9722742e-10	3.6176538e-10	3.5358364e-10	3.4868633e-10	3.5640693e-10	3.5059248e-10	3.4828037e-10	3.4712654e-10	3.4662538e-10	3.4607542e-10	3.4410961e-10	3.4313506e-10	3.4243308e-10	3.4234008e-10	3.4170431e-10	3.4091494e-10	3.4049695e-10	3.3979927e-10	3.3931214e-10	3.385415e-10
2.501919e-10	3.1766393e-10	3.4303143e-10	3.465338e-10	3.4504639e-10	3.4339679e-10	3.4338217e-10	3.4579998e-10	3.4226432e-10	3.3357556e-10	3.2571229e-10	3.311855e-10	3.6432099e-10	3.92286e-10	3.8200772e-10	3.9559643e-10	3.9107648e-10	3.8212574e-10	3.7536374e-10	3.6952452e-10	3.647697e-10	3.6076065e-10	3.5750726e-10	3.5512008e-10	3.5734332e-10	3.6970968e-10	3.7988848e-10	3.7555903e-10	3.7927319e-10	4.0188321e-10	3.9586244e-10	3.6059791e-10	3.525742e-10	3.4760371e-10	3.5480154e-10	3.4907975e-10	3.4697932e-10	3.4570414e-10	3.4537352e-10	3.4410961e-10	3.4330126e-10	3.4178589e-10	3.4115939e-10	3.4103626e-10	3.4042174e-10	3.3962962e-10	3.3921917e-10	3.3852371e-10	3.3804094e-10	3.3727393e-10
2.4945756e-10	3.1673653e-10	3.4203735e-10	3.4553553e-10	3.4405647e-10	3.4241305e-10	3.4239739e-10	3.4481055e-10	3.4128677e-10	3.3262645e-10	3.2479062e-10	3.3025596e-10	3.6330959e-10	3.9120357e-10	3.8093908e-10	3.9447071e-10	3.8996441e-10	3.8104125e-10	3.7430128e-10	3.6848156e-10	3.6374358e-10	3.5974971e-10	3.5651016e-10	3.5413582e-10	3.5636132e-10	3.6870015e-10	3.7885305e-10	3.7454445e-10	3.7826552e-10	4.0081704e-10	3.948251e-10	3.5972777e-10	3.5188589e-10	3.4667475e-10	3.5327879e-10	3.4801625e-10	3.4582632e-10	3.44671e-10	3.4427264e-10	3.4313506e-10	3.4178589e-10	3.4119185e-10	3.4011571e-10	3.4003013e-10	3.3940474e-10	3.3862502e-10	3.3821388e-10	3.3752429e-10	3.3704339e-10	3.3628059e-10
2.4898618e-10	3.1614103e-10	3.4139876e-10	3.4489408e-10	3.434204e-10	3.4178068e-10	3.4176371e-10	3.441742e-10	3.4065803e-10	3.3201591e-10	3.2419752e-10	3.2965748e-10	3.6265791e-10	3.9050577e-10	3.8025076e-10	3.9374651e-10	3.8924901e-10	3.8034352e-10	3.7361763e-10	3.6781033e-10	3.6308306e-10	3.5909879e-10	3.5586795e-10	3.5350161e-10	3.5572821e-10	3.6804901e-10	3.7818512e-10	3.7388958e-10	3.7761425e-10	4.0012807e-10	3.9415387e-10	3.5916286e-10	3.5142268e-10	3.4612301e-10	3.523883e-10	3.4727428e-10	3.4513823e-10	3.439692e-10	3.4361205e-10	3.4243308e-10	3.4115939e-10	3.4011571e-10	3.3983747e-10	3.3935523e-10	3.3876537e-10	3.3797424e-10	3.3757219e-10	3.3688132e-10	3.3640416e-10	3.3564263e-10
2.4892013e-10	3.1605978e-10	3.4131492e-10	3.4481256e-10	3.4334153e-10	3.4170274e-10	3.4168461e-10	3.440961e-10	3.4058168e-10	3.3194345e-10	3.2412942e-10	3.2959223e-10	3.6259191e-10	3.9043806e-10	3.8017716e-10	3.936604e-10	3.8916435e-10	3.8026193e-10	3.7353898e-10	3.6773446e-10	3.6300996e-10	3.5902852e-10	3.5580078e-10	3.5343811e-10	3.5566869e-10	3.6799078e-10	3.7812627e-10	3.7383611e-10	3.7756902e-10	4.0008098e-10	3.941141e-10	3.5916592e-10	3.5150806e-10	3.4609034e-10	3.5206066e-10	3.4714738e-10	3.4498793e-10	3.4385894e-10	3.4348621e-10	3.4234008e-10	3.4103626e-10	3.4003013e-10	3.3935523e-10	3.3957478e-10	3.3864544e-10	3.3789016e-10	3.374729e-10	3.3679151e-10	3.363109e-10	3.3555263e-10
2.4847457e-10	3.1549625e-10	3.4070963e-10	3.4420378e-10	3.4273736e-10	3.4110181e-10	3.4108233e-10	3.4349113e-10	3.3998369e-10	3.3136231e-10	3.2356418e-10	3.2902079e-10	3.6196809e-10	3.8976914e-10	3.7951941e-10	3.9297108e-10	3.8848333e-10	3.7959745e-10	3.7288751e-10	3.6709441e-10	3.6237965e-10	3.5840684e-10	3.5518676e-10	3.5283087e-10	3.5506131e-10	3.6736518e-10	3.7748427e-10	3.7320537e-10	3.7693935e-10	3.9941454e-10	3.9346308e-10	3.5860617e-10	3.5102703e-10	3.455353e-10	3.5125368e-10	3.4647816e-10	3.4433502e-10	3.4321544e-10	3.4285479e-10	3.4170431e-10	3.4042174e-10	3.3940474e-10	3.3876537e-10	3.3864544e-10	3.3830562e-10	3.3726311e-10	3.3687376e-10	3.3618148e-10	3.3570906e-10	3.3494921e-10
2.4790788e-10	3.1477871e-10	3.3993774e-10	3.4342645e-10	3.419652e-10	3.4033364e-10	3.4031291e-10	3.4271771e-10	3.3921892e-10	3.3061845e-10	3.2283987e-10	3.2828732e-10	3.6116557e-10	3.8890754e-10	3.7867459e-10	3.9208879e-10	3.876115e-10	3.7874643e-10	3.7205269e-10	3.6627376e-10	3.6157092e-10	3.5760853e-10	3.5439751e-10	3.5204932e-10	3.5427818e-10	3.6655749e-10	3.7665507e-10	3.7238918e-10	3.7612172e-10	3.9854883e-10	3.926153e-10	3.5786379e-10	3.5036245e-10	3.4479833e-10	3.5028112e-10	3.4565397e-10	3.4351021e-10	3.4241336e-10	3.4205123e-10	3.4091494e-10	3.3962962e-10	3.3862502e-10	3.3797424e-10	3.3789016e-10	3.3726311e-10	3.3673004e-10	3.3609163e-10	3.3541734e-10	3.3493874e-10	3.3418534e-10
2.4761322e-10	3.1440615e-10	3.3953776e-10	3.4302434e-10	3.4156634e-10	3.3993682e-10	3.3991478e-10	3.423181e-10	3.3882398e-10	3.3023475e-10	3.2246679e-10	3.2791033e-10	3.6075426e-10	3.8846659e-10	3.7824063e-10	3.9163361e-10	3.8716185e-10	3.7830776e-10	3.7162268e-10	3.6585136e-10	3.6115502e-10	3.5719841e-10	3.5399255e-10	3.5164897e-10	3.5387792e-10	3.6614536e-10	3.7623218e-10	3.719739e-10	3.7570752e-10	3.9811046e-10	3.9218736e-10	3.574975e-10	3.5005171e-10	3.4443188e-10	3.4973574e-10	3.4521226e-10	3.4307444e-10	3.419885e-10	3.416308e-10	3.4049695e-10	3.3921917e-10	3.3821388e-10	3.3757219e-10	3.374729e-10	3.3687376e-10	3.3609163e-10	3.3591125e-10	3.3500945e-10	3.3454266e-10	3.3378525e-10
2.4711252e-10	3.1377187e-10	3.3885498e-10	3.423364e-10	3.4088277e-10	3.3925663e-10	3.3923337e-10	3.4163312e-10	3.3814655e-10	3.2957564e-10	3.2182468e-10	3.272596e-10	3.6004156e-10	3.8770097e-10	3.7749087e-10	3.9085184e-10	3.8638932e-10	3.7755355e-10	3.7088265e-10	3.651237e-10	3.6043771e-10	3.564901e-10	3.5329199e-10	3.5095486e-10	3.5318186e-10	3.6542706e-10	3.7549464e-10	3.7124736e-10	3.749786e-10	3.9733859e-10	3.9143065e-10	3.5682997e-10	3.4944337e-10	3.4377412e-10	3.4890462e-10	3.4448772e-10	3.4235297e-10	3.412818e-10	3.4092523e-10	3.3979927e-10	3.3852371e-10	3.3752429e-10	3.3688132e-10	3.3679151e-10	3.3618148e-10	3.3541734e-10	3.3500945e-10	3.3453835e-10	3.3386061e-10	3.3311153e-10
2.4676468e-10	3.1333142e-10	3.3838115e-10	3.4185923e-10	3.4040887e-10	3.3878502e-10	3.3876056e-10	3.4115812e-10	3.3767685e-10	3.2911881e-10	3.2137982e-10	3.2680906e-10	3.5954852e-10	3.8717154e-10	3.7697182e-10	3.9030995e-10	3.8585389e-10	3.770309e-10	3.7036994e-10	3.6461967e-10	3.5994098e-10	3.5599975e-10	3.5280717e-10	3.5047473e-10	3.527007e-10	3.6493075e-10	3.7498511e-10	3.7074576e-10	3.7447598e-10	3.9680639e-10	3.9090937e-10	3.5637298e-10	3.4903267e-10	3.4332281e-10	3.4831358e-10	3.4398e-10	3.4184935e-10	3.4078826e-10	3.4043413e-10	3.3931214e-10	3.3804094e-10	3.3704339e-10	3.3640416e-10	3.363109e-10	3.3570906e-10	3.3493874e-10	3.3454266e-10	3.3386061e-10	3.3359415e-10	3.3264062e-10
2.4620973e-10	3.1262792e-10	3.3762312e-10	3.4109488e-10	3.3964894e-10	3.3802873e-10	3.3800307e-10	3.403964e-10	3.3692335e-10	3.2838531e-10	3.2066473e-10	3.2608362e-10	3.5875286e-10	3.8631615e-10	3.7613562e-10	3.8943997e-10	3.8499411e-10	3.7619129e-10	3.6954582e-10	3.6380904e-10	3.5914153e-10	3.5520994e-10	3.5202551e-10	3.4969963e-10	3.5192258e-10	3.641271e-10	3.7415974e-10	3.6993177e-10	3.736576e-10	3.9593959e-10	3.900583e-10	3.5561427e-10	3.4832447e-10	3.4258094e-10	3.474351e-10	3.4318555e-10	3.410595e-10	3.4000987e-10	3.3965744e-10	3.385415e-10	3.3727393e-10	3.3628059e-10	3.3564263e-10	3.3555263e-10	3.3494921e-10	3.3418534e-10	3.3378525e-10	3.3311153e-10	3.3264062e-10	3.320931e-10
2.4603161e-10	3.1240267e-10	3.3738125e-10	3.408517e-10	3.3940778e-10	3.3778869e-10	3.3776196e-10	3.4015455e-10	3.3668433e-10	3.2815309e-10	3.204389e-10	3.2585535e-10	3.585037e-10	3.8604896e-10	3.7587278e-10	3.8916447e-10	3.8472197e-10	3.7592579e-10	3.6928555e-10	3.6355335e-10	3.5888975e-10	3.5496163e-10	3.5178029e-10	3.4945715e-10	3.5168008e-10	3.6387736e-10	3.7390346e-10	3.6968003e-10	3.7340637e-10	3.9567369e-10	3.8979862e-10	3.5539133e-10	3.4813406e-10	3.4235764e-10	3.4710772e-10	3.4292018e-10	3.4079611e-10	3.3975406e-10	3.3940305e-10	3.3829014e-10	3.3702489e-10	3.3603312e-10	3.3539686e-10	3.3530627e-10	3.3470569e-10	3.3394062e-10	3.3354396e-10	3.3286762e-10	3.3239914e-10	3.3165034e-10
2.4605939e-10	3.1243874e-10	3.3742138e-10	3.4089327e-10	3.3945003e-10	3.378307e-10	3.3780293e-10	3.4019669e-10	3.3672635e-10	3.2819469e-10	3.2048032e-10	3.2589865e-10	3.5855302e-10	3.86103e-10	3.7592309e-10	3.892137e-10	3.8477084e-10	3.7597389e-10	3.6933326e-10	3.6360079e-10	3.5893712e-10	3.5500908e-10	3.5182805e-10	3.4950555e-10	3.5173009e-10	3.639301e-10	3.7395793e-10	3.6973529e-10	3.7346477e-10	3.9573583e-10	3.8986178e-10	3.5546065e-10	3.4822574e-10	3.4241702e-10	3.4708211e-10	3.4294458e-10	3.4082031e-10	3.397842e-10	3.394339e-10	3.3832308e-10	3.3705846e-10	3.3606771e-10	3.3543166e-10	3.3534223e-10	3.3474098e-10	3.3397739e-10	3.335795e-10	3.3290522e-10	3.3243599e-10	3.3168841e-10
2.4563168e-10	3.1189646e-10	3.3683695e-10	3.4030387e-10	3.3886401e-10	3.3724741e-10	3.3721859e-10	3.3960915e-10	3.3614511e-10	3.2762883e-10	3.1992857e-10	3.2533878e-10	3.5793876e-10	3.8544249e-10	3.7527766e-10	3.8854255e-10	3.8410756e-10	3.7532614e-10	3.6869741e-10	3.6297529e-10	3.583202e-10	3.5439953e-10	3.5122471e-10	3.4890717e-10	3.5112923e-10	3.633094e-10	3.7332043e-10	3.6910642e-10	3.7283222e-10	3.9506582e-10	3.8920371e-10	3.5487266e-10	3.4767406e-10	3.4184312e-10	3.4641252e-10	3.4233365e-10	3.4021333e-10	3.3918506e-10	3.3883629e-10	3.3772947e-10	3.3646809e-10	3.3547997e-10	3.3484578e-10	3.3475666e-10	3.3415744e-10	3.3339494e-10	3.3299885e-10	3.3232503e-10	3.3185735e-10	3.3111078e-10
2.4545962e-10	3.1167866e-10	3.3660277e-10	3.4006817e-10	3.3863009e-10	3.3701452e-10	3.3698474e-10	3.3937446e-10	3.3591309e-10	3.2740325e-10	3.1970898e-10	3.2511651e-10	3.5769566e-10	3.8518152e-10	3.7502157e-10	3.8827495e-10	3.8384318e-10	3.7506812e-10	3.6844435e-10	3.6272656e-10	3.5807512e-10	3.5415766e-10	3.5098565e-10	3.4867051e-10	3.5089219e-10	3.63065e-10	3.7306955e-10	3.6885958e-10	3.7258514e-10	3.9480423e-10	3.8894768e-10	3.546494e-10	3.4747598e-10	3.4162168e-10	3.4611362e-10	3.4208135e-10	3.3996263e-10	3.3894027e-10	3.3859246e-10	3.3748826e-10	3.3622853e-10	3.3524199e-10	3.3460868e-10	3.3452023e-10	3.3392152e-10	3.3316022e-10	3.3276425e-10	3.3209166e-10	3.3162425e-10	3.3087866e-10
2.4618498e-10	3.1260017e-10	3.3759866e-10	3.4107491e-10	3.396331e-10	3.3801268e-10	3.3798208e-10	3.4037947e-10	3.3690803e-10	3.2837337e-10	3.2065676e-10	3.26081e-10	3.5875776e-10	3.8632576e-10	3.7613429e-10	3.8942536e-10	3.8498059e-10	3.7617973e-10	3.695366e-10	3.6380212e-10	3.5913721e-10	3.5520848e-10	3.5202747e-10	3.4970602e-10	3.5193504e-10	3.6414459e-10	3.7417905e-10	3.6995737e-10	3.736955e-10	3.9598095e-10	3.9010806e-10	3.5571419e-10	3.4853287e-10	3.4264315e-10	3.470993e-10	3.4308398e-10	3.4095911e-10	3.3993714e-10	3.3958879e-10	3.3848252e-10	3.3721963e-10	3.362307e-10	3.3559589e-10	3.3550738e-10	3.3490728e-10	3.3414379e-10	3.3374703e-10	3.3307236e-10	3.3260383e-10	3.3185603e-10
2.461445e-10	3.1254934e-10	3.3754462e-10	3.4102106e-10	3.3958014e-10	3.3795988e-10	3.3792838e-10	3.4032612e-10	3.3685545e-10	3.2832259e-10	3.2060775e-10	3.2603199e-10	3.5870503e-10	3.8626963e-10	3.76078e-10	3.8936507e-10	3.8492114e-10	3.761219e-10	3.6948012e-10	3.6374686e-10	3.5908303e-10	3.5515533e-10	3.5197532e-10	3.4965489e-10	3.5188451e-10	3.6409303e-10	3.7412627e-10	3.6990618e-10	3.7364565e-10	3.9592832e-10	3.9005759e-10	3.5567655e-10	3.4851297e-10	3.4260165e-10	3.4699598e-10	3.4301729e-10	3.4089288e-10	3.3987534e-10	3.3952764e-10	3.3842306e-10	3.3716102e-10	3.3617297e-10	3.3553866e-10	3.3545057e-10	3.348508e-10	3.3408779e-10	3.3369121e-10	3.3301698e-10	3.3254863e-10	3.3180117e-10
2.4527155e-10	3.1144154e-10	3.3634919e-10	3.3981418e-10	3.3837911e-10	3.3676447e-10	3.3673201e-10	3.3912213e-10	3.35664e-10	3.2716186e-10	3.1947494e-10	3.2488098e-10	3.5744002e-10	3.8490815e-10	3.7475057e-10	3.8798845e-10	3.8356041e-10	3.7479257e-10	3.6817463e-10	3.6246201e-10	3.578151e-10	3.5390176e-10	3.5073358e-10	3.4842211e-10	3.5064493e-10	3.6281124e-10	3.728094e-10	3.6860531e-10	3.7233373e-10	3.9453837e-10	3.8868984e-10	3.5443891e-10	3.4731962e-10	3.4140354e-10	3.4571262e-10	3.4178904e-10	3.3967231e-10	3.3866322e-10	3.3831745e-10	3.3721848e-10	3.3596169e-10	3.3497792e-10	3.3434635e-10	3.3425895e-10	3.3366169e-10	3.3290166e-10	3.3250679e-10	3.3183512e-10	3.3136864e-10	3.3062398e-10
2.4483513e-10	3.1088791e-10	3.357521e-10	3.3921165e-10	3.3777978e-10	3.3616789e-10	3.3613454e-10	3.3852117e-10	3.3506939e-10	3.2658276e-10	3.1890999e-10	3.2430727e-10	3.5680994e-10	3.8423026e-10	3.74089e-10	3.873016e-10	3.8288155e-10	3.7412948e-10	3.6752357e-10	3.6182137e-10	3.5718304e-10	3.5327702e-10	3.5011493e-10	3.4780819e-10	3.5002796e-10	3.6217354e-10	3.7215432e-10	3.6795856e-10	3.7168219e-10	3.9384815e-10	3.8801116e-10	3.5382798e-10	3.4673704e-10	3.4081012e-10	3.4505368e-10	3.4117113e-10	3.3905828e-10	3.3805502e-10	3.3771044e-10	3.3661484e-10	3.3536091e-10	3.3437956e-10	3.337495e-10	3.3366261e-10	3.3306667e-10	3.3230828e-10	3.3191428e-10	3.3124404e-10	3.3077853e-10	3.3003536e-10
2.450965e-10	3.1122019e-10	3.3611154e-10	3.3957531e-10	3.3814238e-10	3.3652866e-10	3.3649456e-10	3.388843e-10	3.3542897e-10	3.2693357e-10	3.1925294e-10	3.246566e-10	3.5719508e-10	3.8464543e-10	3.7449208e-10	3.8771758e-10	3.8329289e-10	3.7453159e-10	3.6791881e-10	3.6221071e-10	3.5756765e-10	3.5365772e-10	3.5049257e-10	3.481838e-10	3.504066e-10	3.6256579e-10	3.7255752e-10	3.6835789e-10	3.7208682e-10	3.9427704e-10	3.8843463e-10	3.5421981e-10	3.471325e-10	3.4118399e-10	3.4539077e-10	3.4152839e-10	3.3941337e-10	3.3841192e-10	3.3806737e-10	3.3697161e-10	3.357168e-10	3.3473487e-10	3.3410442e-10	3.3401767e-10	3.3342132e-10	3.3266229e-10	3.3226803e-10	3.3159719e-10	3.3113131e-10	3.3038743e-10
2.4529211e-10	3.1146895e-10	3.3638076e-10	3.3984781e-10	3.384142e-10	3.3679909e-10	3.3676424e-10	3.3915646e-10	3.3569851e-10	3.271966e-10	3.1951018e-10	3.2491874e-10	3.5748427e-10	3.8495726e-10	3.747946e-10	3.8802946e-10	3.8360133e-10	3.7483315e-10	3.6821526e-10	3.6250279e-10	3.5785624e-10	3.5394344e-10	3.5077608e-10	3.484659e-10	3.5069111e-10	3.6286064e-10	3.7286063e-10	3.6865825e-10	3.7239144e-10	3.9459995e-10	3.8875367e-10	3.5451629e-10	3.4743427e-10	3.414661e-10	3.4563585e-10	3.4179416e-10	3.3967753e-10	3.3867809e-10	3.3833367e-10	3.3723803e-10	3.3598265e-10	3.3500039e-10	3.3436972e-10	3.3428314e-10	3.336865e-10	3.3292706e-10	3.3253262e-10	3.3186138e-10	3.3139524e-10	3.3065088e-10
2.4563732e-10	3.1190763e-10	3.3685504e-10	3.4032743e-10	3.3889221e-10	3.3727472e-10	3.3723916e-10	3.3963527e-10	3.3617257e-10	3.2765895e-10	3.1996199e-10	3.2537869e-10	3.5799101e-10	3.8550332e-10	3.7532527e-10	3.8857771e-10	3.8414342e-10	3.7536301e-10	3.6873596e-10	3.630156e-10	3.5836271e-10	3.5444462e-10	3.5127309e-10	3.4896003e-10	3.5118894e-10	3.6337616e-10	3.7339048e-10	3.6918271e-10	3.7292229e-10	3.9516256e-10	3.8930876e-10	3.5502738e-10	3.4794506e-10	3.4195533e-10	3.4609529e-10	3.4226918e-10	3.4014965e-10	3.3915128e-10	3.3880673e-10	3.3771041e-10	3.3645366e-10	3.3547042e-10	3.348391e-10	3.3475261e-10	3.3415532e-10	3.3339496e-10	3.330001e-10	3.3232803e-10	3.3186132e-10	3.3111601e-10
2.455693e-10	3.1182162e-10	3.3676269e-10	3.4023462e-10	3.3880025e-10	3.3718309e-10	3.3714682e-10	3.3954283e-10	3.3608123e-10	3.2757022e-10	3.1987572e-10	3.2529149e-10	3.5789581e-10	3.854012e-10	3.752248e-10	3.8847244e-10	3.8403946e-10	3.7526159e-10	3.6863654e-10	3.6291794e-10	3.5826654e-10	3.5434979e-10	3.5117943e-10	3.4886742e-10	3.5109632e-10	3.6328077e-10	3.7329259e-10	3.6908656e-10	3.7282633e-10	3.95061e-10	3.8920958e-10	3.5494223e-10	3.4787232e-10	3.4187e-10	3.4597025e-10	3.421679e-10	3.4004904e-10	3.3905363e-10	3.3870955e-10	3.3761449e-10	3.363585e-10	3.3537598e-10	3.3474509e-10	3.3465885e-10	3.3406191e-10	3.3330195e-10	3.3290732e-10	3.3223557e-10	3.317691e-10	3.3102409e-10
2.4580192e-10	3.1211731e-10	3.3708251e-10	3.4055815e-10	3.3912282e-10	3.3750403e-10	3.3746706e-10	3.3986585e-10	3.3640109e-10	3.2788225e-10	3.2018073e-10	3.2560212e-10	3.5823822e-10	3.8577026e-10	3.7558321e-10	3.8884243e-10	3.8440532e-10	3.7561924e-10	3.6898806e-10	3.6326419e-10	3.5860856e-10	3.546883e-10	3.5151521e-10	3.4920136e-10	3.514329e-10	3.6362941e-10	3.7365095e-10	3.6944143e-10	3.7318581e-10	3.9544201e-10	3.895857e-10	3.552898e-10	3.4822222e-10	3.4220193e-10	3.462728e-10	3.4248642e-10	3.4036562e-10	3.3937158e-10	3.3902751e-10	3.3793222e-10	3.3667541e-10	3.3569233e-10	3.3506108e-10	3.3497494e-10	3.3437761e-10	3.3361707e-10	3.3322219e-10	3.3254991e-10	3.3208309e-10	3.3133746e-10
2.4579842e-10	3.1211319e-10	3.3707853e-10	3.4055457e-10	3.3911967e-10	3.3750078e-10	3.3746314e-10	3.3986241e-10	3.3639782e-10	3.2787934e-10	3.201782e-10	3.2560002e-10	3.5823655e-10	3.8576882e-10	3.7558089e-10	3.8883892e-10	3.8440196e-10	3.756161e-10	3.6898516e-10	3.6326153e-10	3.5860615e-10	3.5468616e-10	3.5151337e-10	3.4919991e-10	3.5143196e-10	3.6362883e-10	3.7365047e-10	3.694415e-10	3.7318691e-10	3.9544328e-10	3.8958772e-10	3.5529628e-10	3.4823797e-10	3.4220527e-10	3.4624226e-10	3.4247584e-10	3.4035514e-10	3.3936348e-10	3.3901974e-10	3.3792529e-10	3.3666887e-10	3.3568619e-10	3.3505518e-10	3.3496925e-10	3.3437208e-10	3.3361171e-10	3.3321696e-10	3.325448e-10	3.3207807e-10	3.3133254e-10
2.4610173e-10	3.1249859e-10	3.3749516e-10	3.4097586e-10	3.3953952e-10	3.3791854e-10	3.3788027e-10	3.4028295e-10	3.3681418e-10	3.2828539e-10	3.2057498e-10	3.260039e-10	3.5868145e-10	3.862482e-10	3.7604685e-10	3.8932043e-10	3.8487805e-10	3.7608143e-10	3.6944244e-10	3.6371186e-10	3.5905089e-10	3.5512624e-10	3.5194976e-10	3.4963374e-10	3.5186898e-10	3.6408134e-10	3.7411555e-10	3.6990181e-10	3.7365273e-10	3.9593697e-10	3.9007474e-10	3.5574429e-10	3.4868488e-10	3.4263437e-10	3.4664824e-10	3.4289371e-10	3.4077045e-10	3.3977952e-10	3.3943564e-10	3.3834053e-10	3.3708286e-10	3.3609929e-10	3.3546769e-10	3.3538181e-10	3.3478405e-10	3.3402287e-10	3.3362773e-10	3.3295483e-10	3.3248761e-10	3.3174122e-10
2.4601795e-10	3.1239251e-10	3.3738104e-10	3.4086096e-10	3.394255e-10	3.3780496e-10	3.3776606e-10	3.4016842e-10	3.3670093e-10	3.2817527e-10	3.2046774e-10	3.2589528e-10	3.5856255e-10	3.8612048e-10	3.7592165e-10	3.8918979e-10	3.84749e-10	3.7595547e-10	3.6931887e-10	3.6359038e-10	3.5893117e-10	3.5500805e-10	3.518329e-10	3.49518e-10	3.5175298e-10	3.6396168e-10	3.739927e-10	3.6978085e-10	3.735315e-10	3.9580861e-10	3.8994899e-10	3.5563393e-10	3.4858547e-10	3.4252538e-10	3.4650639e-10	3.4277168e-10	3.4064921e-10	3.396608e-10	3.3931735e-10	3.3822338e-10	3.3696649e-10	3.3598361e-10	3.3535244e-10	3.3526678e-10	3.3466938e-10	3.339086e-10	3.335137e-10	3.3284114e-10	3.3237415e-10	3.3162811e-10
2.4629683e-10	3.1274687e-10	3.3776411e-10	3.4124831e-10	3.3981154e-10	3.3818906e-10	3.3814956e-10	3.4055507e-10	3.3708374e-10	3.285486e-10	3.2083254e-10	3.2626661e-10	3.5897158e-10	3.865612e-10	3.7635004e-10	3.8963248e-10	3.8518672e-10	3.763833e-10	3.6973928e-10	3.6400442e-10	3.5934006e-10	3.5541266e-10	3.522341e-10	3.4991685e-10	3.5215477e-10	3.6437771e-10	3.7442028e-10	3.7020403e-10	3.7395975e-10	3.9626247e-10	3.9039671e-10	3.5604574e-10	3.4899618e-10	3.4291984e-10	3.4687994e-10	3.4315595e-10	3.4103113e-10	3.4004337e-10	3.3969978e-10	3.386052e-10	3.3734716e-10	3.3636345e-10	3.3573174e-10	3.3564612e-10	3.3504818e-10	3.3428665e-10	3.3389139e-10	3.3321815e-10	3.3275071e-10	3.3200388e-10
2.4602837e-10	3.1240626e-10	3.3739668e-10	3.4087747e-10	3.3944264e-10	3.3782181e-10	3.377817e-10	3.4018507e-10	3.3671764e-10	3.2819201e-10	3.2048461e-10	3.2591319e-10	3.585833e-10	3.8614337e-10	3.7594244e-10	3.8920955e-10	3.8476871e-10	3.7597497e-10	3.6933833e-10	3.6360985e-10	3.5895074e-10	3.550278e-10	3.5185294e-10	3.4953852e-10	3.5177447e-10	3.6398455e-10	3.7401639e-10	3.6980518e-10	3.7355774e-10	3.9583657e-10	3.899778e-10	3.5566774e-10	3.4863388e-10	3.4255325e-10	3.4647946e-10	3.4277694e-10	3.4065449e-10	3.3966987e-10	3.3932695e-10	3.3823428e-10	3.3697793e-10	3.3599563e-10	3.3536481e-10	3.3527946e-10	3.3468231e-10	3.3392175e-10	3.3352703e-10	3.3285462e-10	3.3238776e-10	3.3164183e-10
2.4587235e-10	3.1220839e-10	3.3718336e-10	3.406623e-10	3.3922872e-10	3.376088e-10	3.375681e-10	3.3997041e-10	3.3650527e-10	3.2798524e-10	3.2028294e-10	3.2570847e-10	3.5835856e-10	3.8590163e-10	3.7570636e-10	3.889643e-10	3.8452634e-10	3.7573826e-10	3.6910594e-10	3.6338121e-10	3.587252e-10	3.5480491e-10	3.5163227e-10	3.493196e-10	3.5155455e-10	3.637573e-10	3.7378297e-10	3.6957482e-10	3.7332584e-10	3.9559092e-10	3.8973638e-10	3.5545119e-10	3.4842894e-10	3.4234242e-10	3.4623977e-10	3.4255512e-10	3.4043407e-10	3.3945191e-10	3.3910946e-10	3.3801813e-10	3.3676287e-10	3.3578149e-10	3.3515125e-10	3.3506611e-10	3.3446947e-10	3.3370951e-10	3.3331513e-10	3.3264324e-10	3.3217675e-10	3.3143135e-10
2.4612863e-10	3.1253403e-10	3.3753535e-10	3.4101821e-10	3.3958341e-10	3.3796171e-10	3.3792046e-10	3.4032565e-10	3.3685698e-10	3.2832823e-10	3.2061808e-10	3.2604958e-10	3.5873428e-10	3.8630644e-10	3.7609989e-10	3.8937102e-10	3.8492849e-10	3.7613131e-10	3.6949218e-10	3.6376158e-10	3.5910083e-10	3.5517659e-10	3.5200082e-10	3.4968597e-10	3.5192359e-10	3.641394e-10	3.7417567e-10	3.6996345e-10	3.7371908e-10	3.9600768e-10	3.9014747e-10	3.5582909e-10	3.488054e-10	3.4270453e-10	3.4658423e-10	3.4290851e-10	3.407853e-10	3.3980363e-10	3.3946104e-10	3.383691e-10	3.3711277e-10	3.3613061e-10	3.3549986e-10	3.3541476e-10	3.3481761e-10	3.3405695e-10	3.3366224e-10	3.3298972e-10	3.325228e-10	3.3177668e-10
2.4659553e-10	3.1312706e-10	3.381761e-10	3.4166581e-10	3.4022853e-10	3.3860367e-10	3.385619e-10	3.4097199e-10	3.374968e-10	3.2895201e-10	3.2122738e-10	3.2666947e-10	3.5941666e-10	3.8704145e-10	3.7681497e-10	3.9011074e-10	3.8565983e-10	3.7684602e-10	3.7019438e-10	3.6445299e-10	3.597835e-10	3.5585194e-10	3.5267029e-10	3.5035124e-10	3.525934e-10	3.6483268e-10	3.7488812e-10	3.7066819e-10	3.7443153e-10	3.9676268e-10	3.9089172e-10	3.5651043e-10	3.4947847e-10	3.4335914e-10	3.4722759e-10	3.4355586e-10	3.4142865e-10	3.4044641e-10	3.4010336e-10	3.3900981e-10	3.3775129e-10	3.3676749e-10	3.3613567e-10	3.3605052e-10	3.3545232e-10	3.3469031e-10	3.3429491e-10	3.3362117e-10	3.3315342e-10	3.3240594e-10
2.4701227e-10	3.1365643e-10	3.3874808e-10	3.4224394e-10	3.4080447e-10	3.3917678e-10	3.3913449e-10	3.4154898e-10	3.3806799e-10	3.295089e-10	3.2177137e-10	3.2722292e-10	3.6002595e-10	3.8769775e-10	3.7745343e-10	3.9077113e-10	3.8631275e-10	3.774841e-10	3.708213e-10	3.650703e-10	3.6039302e-10	3.5645492e-10	3.5326804e-10	3.5094527e-10	3.5319151e-10	3.6545177e-10	3.7552434e-10	3.7129755e-10	3.7506785e-10	3.9743701e-10	3.9155649e-10	3.5711928e-10	3.5008048e-10	3.4394395e-10	3.4780032e-10	3.4413333e-10	3.4200257e-10	3.4101997e-10	3.4067652e-10	3.3958157e-10	3.3832113e-10	3.3733588e-10	3.3670312e-10	3.3661793e-10	3.3601882e-10	3.352556e-10	3.348596e-10	3.3418479e-10	3.337163e-10	3.329676e-10
2.4745454e-10	3.1421818e-10	3.3935502e-10	3.4285737e-10	3.4141556e-10	3.3978486e-10	3.3974208e-10	3.4216121e-10	3.3867405e-10	3.3009976e-10	3.2234852e-10	3.2781009e-10	3.606723e-10	3.8839396e-10	3.7813077e-10	3.9147182e-10	3.870055e-10	3.781611e-10	3.7148645e-10	3.6572522e-10	3.6103966e-10	3.5709463e-10	3.5390218e-10	3.5157543e-10	3.5382597e-10	3.6610845e-10	3.7619918e-10	3.7196508e-10	3.7574269e-10	3.9815215e-10	3.9226145e-10	3.5776463e-10	3.5071795e-10	3.44564e-10	3.4840984e-10	3.4474654e-10	3.4261201e-10	3.4162886e-10	3.4128497e-10	3.4018848e-10	3.3892598e-10	3.3793916e-10	3.3730539e-10	3.3722015e-10	3.3662005e-10	3.3585554e-10	3.3545889e-10	3.3478293e-10	3.3431365e-10	3.3356365e-10
2.478154e-10	3.1467658e-10	3.3985034e-10	3.4335804e-10	3.4191436e-10	3.402812e-10	3.4023791e-10	3.426609e-10	3.3916872e-10	3.3058205e-10	3.2281965e-10	3.2828945e-10	3.6120006e-10	3.8896246e-10	3.7868376e-10	3.9204376e-10	3.8757097e-10	3.7871373e-10	3.7202942e-10	3.6625987e-10	3.6156758e-10	3.576169e-10	3.5441993e-10	3.5208999e-10	3.5434409e-10	3.6664476e-10	3.7675033e-10	3.7251033e-10	3.7629401e-10	3.9873641e-10	3.9283747e-10	3.5829244e-10	3.5124033e-10	3.4507081e-10	3.4890439e-10	3.4524627e-10	3.4310866e-10	3.4212532e-10	3.417811e-10	3.4068346e-10	3.3941931e-10	3.3843125e-10	3.3779667e-10	3.3771142e-10	3.3711053e-10	3.3634499e-10	3.3594783e-10	3.3527094e-10	3.3480102e-10	3.3404997e-10
2.4797854e-10	3.148839e-10	3.4007451e-10	3.4358476e-10	3.4214037e-10	3.4050605e-10	3.4046228e-10	3.4288719e-10	3.3939278e-10	3.308006e-10	3.2303324e-10	3.2850691e-10	3.6143966e-10	3.8922065e-10	3.7893464e-10	3.9230292e-10	3.8782723e-10	3.7896421e-10	3.7227558e-10	3.6650232e-10	3.6180703e-10	3.5785387e-10	3.5465494e-10	3.5232365e-10	3.5457953e-10	3.6688858e-10	3.7700093e-10	3.7275841e-10	3.7654516e-10	3.9900259e-10	3.9310013e-10	3.585345e-10	3.5148267e-10	3.4530238e-10	3.4912032e-10	3.4547048e-10	3.433315e-10	3.4234877e-10	3.4200451e-10	3.4090659e-10	3.396418e-10	3.386533e-10	3.3801844e-10	3.3793323e-10	3.3733204e-10	3.3656607e-10	3.3616871e-10	3.3549144e-10	3.3502126e-10	3.3426977e-10
2.4822713e-10	3.1519972e-10	3.4041584e-10	3.4392984e-10	3.4248423e-10	3.4084818e-10	3.4080394e-10	3.4323161e-10	3.3973375e-10	3.3113308e-10	3.2335808e-10	3.2883748e-10	3.6180369e-10	3.8961282e-10	3.7931599e-10	3.9269719e-10	3.8821706e-10	3.7934521e-10	3.7264995e-10	3.6687097e-10	3.6217107e-10	3.5821405e-10	3.5501205e-10	3.526786e-10	3.54937e-10	3.6725866e-10	3.7738128e-10	3.7313475e-10	3.7692584e-10	3.9940602e-10	3.9349798e-10	3.5889968e-10	3.5184536e-10	3.4565264e-10	3.4945751e-10	3.4581396e-10	3.4367287e-10	3.4269033e-10	3.4234589e-10	3.4124728e-10	3.3998141e-10	3.3899211e-10	3.3835673e-10	3.3827153e-10	3.3766982e-10	3.3690317e-10	3.3650547e-10	3.3582757e-10	3.3535697e-10	3.3460476e-10
2.4852378e-10	3.1557656e-10	3.4082305e-10	3.4434147e-10	3.4289434e-10	3.4125626e-10	3.4121156e-10	3.4364242e-10	3.4014045e-10	3.3152962e-10	3.2374545e-10	3.2923164e-10	3.6223766e-10	3.9008031e-10	3.7977069e-10	3.9316742e-10	3.8868198e-10	3.7979958e-10	3.7309639e-10	3.6731058e-10	3.6260515e-10	3.586435e-10	3.554378e-10	3.5310173e-10	3.5536308e-10	3.6769972e-10	3.7783454e-10	3.7358317e-10	3.773793e-10	3.9988658e-10	3.9397179e-10	3.5933402e-10	3.5227559e-10	3.4606959e-10	3.4986307e-10	3.4622454e-10	3.4408092e-10	3.4309832e-10	3.4275363e-10	3.416541e-10	3.4038689e-10	3.3939659e-10	3.3876055e-10	3.3867534e-10	3.38073e-10	3.373055e-10	3.3690738e-10	3.3622872e-10	3.357576e-10	3.3500454e-10
2.4889862e-10	3.1605267e-10	3.4133746e-10	3.4486138e-10	3.4341227e-10	3.4177164e-10	3.4172649e-10	3.441613e-10	3.406541e-10	3.3203039e-10	3.242346e-10	3.2972928e-10	3.6278546e-10	3.9067036e-10	3.8034475e-10	3.9376128e-10	3.8926911e-10	3.8037336e-10	3.7366012e-10	3.6786566e-10	3.6315321e-10	3.5918568e-10	3.5597525e-10	3.5363581e-10	3.5590081e-10	3.6825628e-10	3.784065e-10	3.7414893e-10	3.7795126e-10	4.004927e-10	3.9456928e-10	3.5988099e-10	3.5281589e-10	3.4659511e-10	3.5037963e-10	3.4674425e-10	3.4459743e-10	3.4361437e-10	3.4326931e-10	3.4216847e-10	3.4089951e-10	3.3990788e-10	3.3927099e-10	3.3918574e-10	3.3858256e-10	3.3781397e-10	3.374153e-10	3.3673567e-10	3.3626388e-10	3.3550972e-10
2.4940466e-10	3.1669537e-10	3.4203177e-10	3.4556303e-10	3.4411115e-10	3.4246712e-10	3.4242153e-10	3.4486154e-10	3.4134726e-10	3.3270612e-10	3.2489459e-10	3.3040063e-10	3.6352436e-10	3.9146618e-10	3.8111919e-10	3.9456262e-10	3.9006136e-10	3.8114756e-10	3.7442073e-10	3.6861454e-10	3.6389258e-10	3.5991707e-10	3.5670022e-10	3.5435616e-10	3.5662597e-10	3.6900677e-10	3.7917772e-10	3.7491169e-10	3.7872217e-10	4.0130962e-10	3.9537442e-10	3.6061715e-10	3.5354126e-10	3.4730298e-10	3.5108205e-10	3.4744701e-10	3.4529586e-10	3.4431171e-10	3.4396607e-10	3.4286332e-10	3.4159193e-10	3.4059843e-10	3.3996033e-10	3.3987498e-10	3.3927064e-10	3.3850055e-10	3.3810111e-10	3.3742015e-10	3.3694743e-10	3.3619177e-10
2.4952379e-10	3.1684679e-10	3.4219552e-10	3.4572868e-10	3.4427632e-10	3.4263141e-10	3.425854e-10	3.4502687e-10	3.4151097e-10	3.3286582e-10	3.2505068e-10	3.3055957e-10	3.6369952e-10	3.9165496e-10	3.8130256e-10	3.9475198e-10	3.9024861e-10	3.813306e-10	3.7460063e-10	3.6879174e-10	3.6406761e-10	3.6009028e-10	3.5687202e-10	3.5452701e-10	3.5679814e-10	3.6918509e-10	3.7936101e-10	3.7509317e-10	3.7890595e-10	4.0150442e-10	3.9556669e-10	3.607946e-10	3.5371947e-10	3.4747258e-10	3.5123818e-10	3.4761039e-10	3.4545824e-10	3.4447469e-10	3.4412904e-10	3.4302613e-10	3.417543e-10	3.407605e-10	3.401222e-10	3.400369e-10	3.3943235e-10	3.3866195e-10	3.3826238e-10	3.3758114e-10	3.3710824e-10	3.3635226e-10
2.4997158e-10	3.1741552e-10	3.4280992e-10	3.463496e-10	3.448948e-10	3.4324687e-10	3.4320044e-10	3.4564654e-10	3.4212437e-10	3.334638e-10	3.2563474e-10	3.311537e-10	3.6435345e-10	3.9235927e-10	3.8198792e-10	3.9546113e-10	3.9094971e-10	3.8201573e-10	3.7527374e-10	3.6945448e-10	3.6472194e-10	3.6073756e-10	3.5751361e-10	3.5516453e-10	3.5743993e-10	3.6984931e-10	3.8004358e-10	3.7576827e-10	3.7958829e-10	4.0222749e-10	3.9627935e-10	3.6144634e-10	3.543619e-10	3.4809918e-10	3.5185902e-10	3.4823209e-10	3.4607611e-10	3.4509166e-10	3.4474551e-10	3.4364093e-10	3.4236695e-10	3.4137151e-10	3.4073215e-10	3.4064677e-10	3.400412e-10	3.3926948e-10	3.3886923e-10	3.3818681e-10	3.3771309e-10	3.3695579e-10
2.3525244e-10	2.9872513e-10	3.2262436e-10	3.2595573e-10	3.2458671e-10	3.2303577e-10	3.2299183e-10	3.2529407e-10	3.2197934e-10	3.1382879e-10	3.064608e-10	3.1165492e-10	3.4289999e-10	3.6925688e-10	3.5949597e-10	3.7217559e-10	3.6792984e-10	3.5952195e-10	3.5317699e-10	3.4770043e-10	3.432466e-10	3.3949689e-10	3.3646285e-10	3.3425218e-10	3.3639374e-10	3.4807255e-10	3.5766661e-10	3.5364317e-10	3.5723854e-10	3.785448e-10	3.7294708e-10	3.4016618e-10	3.3350128e-10	3.2760409e-10	3.3113375e-10	3.2772555e-10	3.2569654e-10	3.2477067e-10	3.2444499e-10	3.2340567e-10	3.222068e-10	3.2127007e-10	3.2066842e-10	3.2058812e-10	3.2001825e-10	3.1929201e-10	3.1891536e-10	3.1827316e-10	3.1782736e-10	3.1711466e-10
1.0437425e-10	1.3253516e-10	1.4313856e-10	1.4461664e-10	1.4400929e-10	1.4332117e-10	1.4330158e-10	1.4432308e-10	1.4285245e-10	1.3923633e-10	1.3596741e-10	1.3827192e-10	1.5213449e-10	1.6382829e-10	1.5949757e-10	1.6512303e-10	1.6323933e-10	1.5950902e-10	1.5669397e-10	1.5426421e-10	1.522882e-10	1.5062459e-10	1.4927851e-10	1.4829774e-10	1.4924793e-10	1.5442952e-10	1.5868613e-10	1.5690111e-10	1.5849637e-10	1.6794935e-10	1.6546588e-10	1.5092241e-10	1.4796633e-10	1.4534866e-10	1.4691124e-10	1.4540114e-10	1.4450094e-10	1.440904e-10	1.4394594e-10	1.4348491e-10	1.4295304e-10	1.4253748e-10	1.4227057e-10	1.4223497e-10	1.4198215e-10	1.4165995e-10	1.4149286e-10	1.4120794e-10	1.4101016e-10	1.4069397e-10
7.1803127e-12	9.1176184e-12	9.8470784e-12	9.9487702e-12	9.9069986e-12	9.8596554e-12	9.8582881e-12	9.9285755e-12	9.8274074e-12	9.5786459e-12	9.3537695e-12	9.5123164e-12	1.0465994e-11	1.1270468e-11	1.097252e-11	1.1359498e-11	1.1229914e-11	1.0973293e-11	1.0779638e-11	1.0612488e-11	1.0476554e-11	1.0362112e-11	1.0269516e-11	1.0202052e-11	1.026743e-11	1.0623902e-11	1.0916736e-11	1.0793948e-11	1.0903714e-11	1.1554031e-11	1.1383197e-11	1.0382775e-11	1.0179599e-11	9.9992682e-12	1.0106082e-11	1.0002598e-11	9.9406708e-12	9.9124755e-12	9.9025442e-12	9.8708449e-12	9.8342633e-12	9.8056832e-12	9.787326e-12	9.7848805e-12	9.7674915e-12	9.7453296e-12	9.733837e-12	9.7142387e-12	9.7006346e-12	9.6788844e-12
[truncated: 34 more columns]
