# Supplementary material for: Refractive index of human red blood cells between 290 nm and 1100 nm determined by optical extinction measurements
Source: Sci Rep. 2019 Mar 15;9:4623. doi: 10.1038/s41598-019-38767-5 (PMC6420646; doi:10.1038/s41598-019-38767-5)
Supplement: Supplementary file 4 — Supplementary Dataset 4 [file 41598_2019_38767_MOESM4_ESM.csv]

elements of covariance matrix Cov(a_i, a_j)/(L g^-1)^2
2.0736303e-11	2.4713693e-11	2.6180034e-11	2.5240068e-11	2.5536455e-11	2.5445133e-11	2.5471044e-11	2.5470332e-11	2.5214918e-11	2.4698726e-11	2.4543567e-11	2.704884e-11	3.6835692e-11	4.0128598e-11	2.8647344e-11	3.0273991e-11	2.8625688e-11	2.8096787e-11	2.7281504e-11	2.6776016e-11	2.6144574e-11	2.5570634e-11	2.4713938e-11	2.3111901e-11	2.2976146e-11	2.4400364e-11	2.2454527e-11	2.6185881e-11	2.6262376e-11	2.4731469e-11	2.6735227e-11	2.9064652e-11	2.7872767e-11	2.7674488e-11	2.729235e-11	2.7119802e-11	2.6924072e-11	2.678335e-11	2.6662117e-11	2.6552291e-11	2.6458625e-11	2.6383325e-11	2.6302033e-11	2.6249682e-11	2.6187875e-11	2.6134789e-11	2.6100753e-11	2.6058092e-11	2.6029464e-11	2.601883e-11
2.4713693e-11	3.076921e-11	3.2113251e-11	3.0183487e-11	3.0841397e-11	3.0771532e-11	3.0839153e-11	3.0857985e-11	3.0570534e-11	2.9961553e-11	2.9783672e-11	3.28165e-11	4.463276e-11	4.8569806e-11	3.4690675e-11	3.6698778e-11	3.4730647e-11	3.4103599e-11	3.3126621e-11	3.252271e-11	3.1766665e-11	3.1082125e-11	3.0061441e-11	2.8161477e-11	2.7933654e-11	2.9492145e-11	2.7203476e-11	3.1693729e-11	3.18607e-11	3.0012538e-11	3.2432029e-11	3.5264044e-11	3.3833508e-11	3.3596624e-11	3.3137851e-11	3.2931147e-11	3.2696263e-11	3.2527618e-11	3.2382258e-11	3.2250513e-11	3.2138293e-11	3.2048081e-11	3.1950511e-11	3.1888019e-11	3.1813908e-11	3.175028e-11	3.1709747e-11	3.1658717e-11	3.1624614e-11	3.1612275e-11
2.6180034e-11	3.2113251e-11	3.5464979e-11	3.3157105e-11	3.260948e-11	3.2835469e-11	3.2754249e-11	3.2816462e-11	3.2470523e-11	3.1826569e-11	3.1629301e-11	3.4872073e-11	4.7489476e-11	5.1714404e-11	3.6884243e-11	3.8992521e-11	3.6879183e-11	3.6206437e-11	3.5163197e-11	3.4519947e-11	3.3715935e-11	3.2990727e-11	3.1911947e-11	2.9912317e-11	2.9632373e-11	3.1192775e-11	2.8794294e-11	3.3551948e-11	3.3772369e-11	3.1809327e-11	3.437366e-11	3.7389424e-11	3.5874976e-11	3.5624124e-11	3.5137917e-11	3.491864e-11	3.4669502e-11	3.4490561e-11	3.4336198e-11	3.4196304e-11	3.4077137e-11	3.3981232e-11	3.3877536e-11	3.3811109e-11	3.3732303e-11	3.3664593e-11	3.3621435e-11	3.3567152e-11	3.3530786e-11	3.3517503e-11
2.5240068e-11	3.0183487e-11	3.3157105e-11	3.5501959e-11	3.2505421e-11	3.2725952e-11	3.2434484e-11	3.2436701e-11	3.1993352e-11	3.1301585e-11	3.108022e-11	3.4345682e-11	4.7104248e-11	5.1503215e-11	3.6521006e-11	3.8444494e-11	3.6229952e-11	3.5518715e-11	3.4452094e-11	3.3796913e-11	3.2985625e-11	3.2259178e-11	3.1185914e-11	2.9212039e-11	2.8905943e-11	3.0383064e-11	2.8018842e-11	3.271747e-11	3.2965697e-11	3.1019424e-11	3.3540301e-11	3.6524718e-11	3.5027467e-11	3.4777321e-11	3.4294869e-11	3.4075773e-11	3.3827646e-11	3.36488e-11	3.3494207e-11	3.3354232e-11	3.3234717e-11	3.3138163e-11	3.3034181e-11	3.2966917e-11	3.2887618e-11	3.2819268e-11	3.2775145e-11	3.2720225e-11	3.2682878e-11	3.266824e-11
2.5536455e-11	3.0841397e-11	3.260948e-11	3.2505421e-11	3.3049383e-11	3.2392569e-11	3.2470367e-11	3.2389111e-11	3.2049087e-11	3.136199e-11	3.1170163e-11	3.440475e-11	4.7041444e-11	5.1319598e-11	3.6476481e-11	3.8478279e-11	3.6327333e-11	3.5641367e-11	3.4594668e-11	3.3952147e-11	3.3153032e-11	3.2437636e-11	3.1379183e-11	2.9433835e-11	2.9093324e-11	3.0474773e-11	2.8157581e-11	3.2834658e-11	3.3124516e-11	3.1185542e-11	3.3704583e-11	3.6693591e-11	3.5206354e-11	3.4959361e-11	3.4480645e-11	3.4264054e-11	3.4018213e-11	3.3841387e-11	3.3688582e-11	3.3550146e-11	3.3432137e-11	3.3336916e-11	3.323411e-11	3.3168067e-11	3.3089805e-11	3.3022435e-11	3.2979312e-11	3.2925296e-11	3.2888838e-11	3.287509e-11
2.5445133e-11	3.0771532e-11	3.2835469e-11	3.2725952e-11	3.2392569e-11	3.24791e-11	3.22546e-11	3.2263823e-11	3.1892708e-11	3.1231359e-11	3.1033821e-11	3.4259446e-11	4.6824339e-11	5.1074828e-11	3.6301551e-11	3.8304184e-11	3.6170155e-11	3.5491228e-11	3.4452294e-11	3.3815341e-11	3.302271e-11	3.2314276e-11	3.1266727e-11	2.9345145e-11	2.8982766e-11	3.0296311e-11	2.8014444e-11	3.2658695e-11	3.2974828e-11	3.1047063e-11	3.3550981e-11	3.6529821e-11	3.5054403e-11	3.4809714e-11	3.4334689e-11	3.4119895e-11	3.3875964e-11	3.3700567e-11	3.3548976e-11	3.3411614e-11	3.3294557e-11	3.3200106e-11	3.3098074e-11	3.3032627e-11	3.2954973e-11	3.2888132e-11	3.2845424e-11	3.2791861e-11	3.2755749e-11	3.2742226e-11
2.5471044e-11	3.0839153e-11	3.2754249e-11	3.2434484e-11	3.2470367e-11	3.22546e-11	3.2371029e-11	3.2230011e-11	3.1897112e-11	3.1225461e-11	3.10384e-11	3.4257801e-11	4.6812114e-11	5.1043171e-11	3.6285299e-11	3.8296503e-11	3.6171034e-11	3.5495902e-11	3.4460265e-11	3.3825835e-11	3.3035991e-11	3.2330878e-11	3.1288693e-11	2.9379778e-11	2.8998613e-11	3.0261973e-11	2.8000689e-11	3.2634287e-11	3.2972918e-11	3.1047639e-11	3.354797e-11	3.6529008e-11	3.5058199e-11	3.4814585e-11	3.4340953e-11	3.412692e-11	3.3883732e-11	3.3708916e-11	3.3557826e-11	3.3420888e-11	3.3304222e-11	3.3210101e-11	3.3108371e-11	3.30432e-11	3.2965795e-11	3.289918e-11	3.2856681e-11	3.2803317e-11	3.2767386e-11	3.2754025e-11
2.5470332e-11	3.0857985e-11	3.2816462e-11	3.2436701e-11	3.2389111e-11	3.2263823e-11	3.2230011e-11	3.2297571e-11	3.1868526e-11	3.1216321e-11	3.1022693e-11	3.4245501e-11	4.6784409e-11	5.1010795e-11	3.6260318e-11	3.8275873e-11	3.6155188e-11	3.5482603e-11	3.4449179e-11	3.3816648e-11	3.3028935e-11	3.2326525e-11	3.1288787e-11	2.939057e-11	2.8994128e-11	3.0216196e-11	2.7971901e-11	3.2595391e-11	3.2952405e-11	3.1029621e-11	3.3525926e-11	3.6507838e-11	3.5041217e-11	3.4798504e-11	3.4326104e-11	3.4112709e-11	3.3870161e-11	3.3695826e-11	3.3545151e-11	3.3408565e-11	3.3292213e-11	3.3198358e-11	3.3096876e-11	3.3031914e-11	3.2954708e-11	3.2888272e-11	3.2845925e-11	3.2792713e-11	3.2756914e-11	3.2743661e-11
2.5214918e-11	3.0570534e-11	3.2470523e-11	3.1993352e-11	3.2049087e-11	3.1892708e-11	3.1897112e-11	3.1868526e-11	3.1595666e-11	3.0881796e-11	3.0702395e-11	3.3886508e-11	4.6294674e-11	5.0462343e-11	3.5870081e-11	3.7869042e-11	3.5775705e-11	3.5112812e-11	3.4092608e-11	3.3468825e-11	3.2691858e-11	3.2000159e-11	3.0979012e-11	2.9114932e-11	2.8700179e-11	2.9850239e-11	2.7653032e-11	3.221661e-11	3.2596371e-11	3.0696079e-11	3.3162206e-11	3.6115849e-11	3.4669521e-11	3.4430449e-11	3.396444e-11	3.3754025e-11	3.3514755e-11	3.3342816e-11	3.3194189e-11	3.3059435e-11	3.2944672e-11	3.2852096e-11	3.275195e-11	3.2687922e-11	3.2611745e-11	3.2546197e-11	3.2504477e-11	3.2451998e-11	3.2416722e-11	3.2403735e-11
2.4698726e-11	2.9961553e-11	3.1826569e-11	3.1301585e-11	3.136199e-11	3.1231359e-11	3.1225461e-11	3.1216321e-11	3.0881796e-11	3.0303896e-11	3.0074261e-11	3.3198362e-11	4.5355525e-11	4.9433366e-11	3.512354e-11	3.7085723e-11	3.5038621e-11	3.4392514e-11	3.3395865e-11	3.2787965e-11	3.2030646e-11	3.1358797e-11	3.0368584e-11	2.8568637e-11	2.8119973e-11	2.9135645e-11	2.7026908e-11	3.1476716e-11	3.1898116e-11	3.0040525e-11	3.2448847e-11	3.534787e-11	3.3939815e-11	3.37075e-11	3.3253512e-11	3.304863e-11	3.2815484e-11	3.2648006e-11	3.250316e-11	3.237181e-11	3.225999e-11	3.2169755e-11	3.2072079e-11	3.2009758e-11	3.1935468e-11	3.1871539e-11	3.1830944e-11	3.1779803e-11	3.1745452e-11	3.1732896e-11
2.4543567e-11	2.9783672e-11	3.1629301e-11	3.108022e-11	3.1170163e-11	3.1033821e-11	3.10384e-11	3.1022693e-11	3.0702395e-11	3.0074261e-11	2.9975295e-11	3.3038242e-11	4.5120652e-11	4.9186693e-11	3.4909989e-11	3.6864967e-11	3.4830612e-11	3.419259e-11	3.320505e-11	3.2605678e-11	3.1858921e-11	3.1201146e-11	3.0235016e-11	2.8494036e-11	2.7966488e-11	2.8764535e-11	2.6749208e-11	3.1136036e-11	3.1650282e-11	2.9809716e-11	3.2190294e-11	3.5085037e-11	3.3701198e-11	3.3473626e-11	3.3026742e-11	3.2825232e-11	3.2595619e-11	3.2430754e-11	3.2288042e-11	3.2158574e-11	3.2048411e-11	3.1959462e-11	3.1863073e-11	3.1801769e-11	3.172846e-11	3.1665366e-11	3.1625455e-11	3.1575038e-11	3.1541215e-11	3.1529e-11
2.704884e-11	3.28165e-11	3.4872073e-11	3.4345682e-11	3.440475e-11	3.4259446e-11	3.4257801e-11	3.4245501e-11	3.3886508e-11	3.3198362e-11	3.3038242e-11	3.6685976e-11	5.0091571e-11	5.438801e-11	3.8549546e-11	4.069472e-11	3.8448396e-11	3.7748957e-11	3.6665315e-11	3.601341e-11	3.5202778e-11	3.4499774e-11	3.3476321e-11	3.1669511e-11	3.0889654e-11	3.1259002e-11	2.9225475e-11	3.3980826e-11	3.4781848e-11	3.2763251e-11	3.5357464e-11	3.8586537e-11	3.7097345e-11	3.6854157e-11	3.6371234e-11	3.6153861e-11	3.5905439e-11	3.5727133e-11	3.5572592e-11	3.5432202e-11	3.5312805e-11	3.521636e-11	3.5111586e-11	3.5045308e-11	3.4965606e-11	3.4897017e-11	3.485392e-11	3.4799174e-11	3.4762564e-11	3.4749678e-11
3.6835692e-11	4.463276e-11	4.7489476e-11	4.7104248e-11	4.7041444e-11	4.6824339e-11	4.6812114e-11	4.6784409e-11	4.6294674e-11	4.5355525e-11	4.5120652e-11	5.0091571e-11	6.9384383e-11	7.5275566e-11	5.251365e-11	5.5665691e-11	5.249794e-11	5.1586338e-11	5.0095815e-11	4.9233177e-11	4.8144177e-11	4.7231876e-11	4.5913659e-11	4.3670094e-11	4.2214218e-11	4.1719152e-11	3.9308041e-11	4.5635651e-11	4.7191627e-11	4.4457911e-11	4.7934103e-11	5.2415028e-11	5.0456126e-11	5.0139515e-11	4.949977e-11	4.9212577e-11	4.8882899e-11	4.8646217e-11	4.8440876e-11	4.825386e-11	4.8094816e-11	4.7966398e-11	4.7826357e-11	4.7738303e-11	4.7631725e-11	4.7540055e-11	4.7482911e-11	4.7409751e-11	4.7361102e-11	4.7344626e-11
4.0128598e-11	4.8569806e-11	5.1714404e-11	5.1503215e-11	5.1319598e-11	5.1074828e-11	5.1043171e-11	5.1010795e-11	5.0462343e-11	4.9433366e-11	4.9186693e-11	5.438801e-11	7.5275566e-11	8.279918e-11	5.7224028e-11	6.0694729e-11	5.7221499e-11	5.622344e-11	5.4591109e-11	5.3645548e-11	5.2451093e-11	5.1447317e-11	4.9993733e-11	4.7506603e-11	4.598484e-11	4.5617341e-11	4.2915366e-11	4.9843884e-11	5.1468176e-11	4.8481373e-11	5.2279051e-11	5.7157274e-11	5.5009698e-11	5.466179e-11	5.3960516e-11	5.3645572e-11	5.3284301e-11	5.3024655e-11	5.2799737e-11	5.2594806e-11	5.2420355e-11	5.2279708e-11	5.2126396e-11	5.2029625e-11	5.1912933e-11	5.1812612e-11	5.1749804e-11	5.1669561e-11	5.1616222e-11	5.1598013e-11
2.8647344e-11	3.4690675e-11	3.6884243e-11	3.6521006e-11	3.6476481e-11	3.6301551e-11	3.6285299e-11	3.6260318e-11	3.5870081e-11	3.512354e-11	3.4909989e-11	3.8549546e-11	5.251365e-11	5.7224028e-11	4.1133362e-11	4.3023863e-11	4.0718757e-11	3.9925411e-11	3.878122e-11	3.8061612e-11	3.718508e-11	3.6398236e-11	3.5247637e-11	3.3149879e-11	3.2632839e-11	3.3817182e-11	3.1350863e-11	3.6521269e-11	3.7019143e-11	3.4858027e-11	3.7650372e-11	4.1025148e-11	3.9391128e-11	3.9121304e-11	3.859345e-11	3.8355336e-11	3.8084334e-11	3.7889234e-11	3.7721016e-11	3.7568189e-11	3.7437836e-11	3.7333019e-11	3.7219485e-11	3.7146644e-11	3.7060276e-11	3.6986057e-11	3.6938657e-11	3.6879011e-11	3.6839093e-11	3.6824519e-11
3.0273991e-11	3.6698778e-11	3.8992521e-11	3.8444494e-11	3.8478279e-11	3.8304184e-11	3.8296503e-11	3.8275873e-11	3.7869042e-11	3.7085723e-11	3.6864967e-11	4.069472e-11	5.5665691e-11	6.0694729e-11	4.3023863e-11	4.5589707e-11	4.2950973e-11	4.2182308e-11	4.0944718e-11	4.0205317e-11	3.9271406e-11	3.8450392e-11	3.7235194e-11	3.5032951e-11	3.4468443e-11	3.5685497e-11	3.309647e-11	3.8547973e-11	3.9089926e-11	3.6810364e-11	3.9756146e-11	4.3320684e-11	4.1598917e-11	4.1314882e-11	4.0758668e-11	4.0507878e-11	4.0222345e-11	4.0016843e-11	3.9839639e-11	3.9678635e-11	3.9541342e-11	3.9430946e-11	3.9311326e-11	3.9234665e-11	3.9143686e-11	3.9065511e-11	3.9015651e-11	3.8952851e-11	3.8910859e-11	3.8895612e-11
2.8625688e-11	3.4730647e-11	3.6879183e-11	3.6229952e-11	3.6327333e-11	3.6170155e-11	3.6171034e-11	3.6155188e-11	3.5775705e-11	3.5038621e-11	3.4830612e-11	3.8448396e-11	5.249794e-11	5.7221499e-11	4.0718757e-11	4.2950973e-11	4.0660074e-11	3.9843744e-11	3.8697594e-11	3.7988371e-11	3.7113886e-11	3.6334012e-11	3.5188865e-11	3.3104996e-11	3.2579503e-11	3.3738019e-11	3.1290531e-11	3.6441096e-11	3.6947183e-11	3.4794109e-11	3.7578125e-11	4.0943949e-11	3.9316861e-11	3.904852e-11	3.8523067e-11	3.8286193e-11	3.8016493e-11	3.7822434e-11	3.7655089e-11	3.7503048e-11	3.7373434e-11	3.7269205e-11	3.715625e-11	3.7083914e-11	3.6998027e-11	3.6924224e-11	3.6877184e-11	3.6817925e-11	3.6778315e-11	3.6763964e-11
2.8096787e-11	3.4103599e-11	3.6206437e-11	3.5518715e-11	3.5641367e-11	3.5491228e-11	3.5495902e-11	3.5482603e-11	3.5112812e-11	3.4392514e-11	3.419259e-11	3.7748957e-11	5.1586338e-11	5.622344e-11	3.9925411e-11	4.2182308e-11	3.9843744e-11	3.9170159e-11	3.7986032e-11	3.7299595e-11	3.6441922e-11	3.5686158e-11	3.4573377e-11	3.2562823e-11	3.1988642e-11	3.2979786e-11	3.0633103e-11	3.5662751e-11	3.6226449e-11	3.4117505e-11	3.6840334e-11	4.0153177e-11	3.8567546e-11	3.8306598e-11	3.7794011e-11	3.7563085e-11	3.729993e-11	3.7110619e-11	3.6947317e-11	3.6798887e-11	3.6672389e-11	3.6570655e-11	3.6460314e-11	3.6389783e-11	3.6305893e-11	3.6233808e-11	3.6187963e-11	3.6130114e-11	3.6091494e-11	3.6077621e-11
2.7281504e-11	3.3126621e-11	3.5163197e-11	3.4452094e-11	3.4594668e-11	3.4452294e-11	3.4460265e-11	3.4449179e-11	3.4092608e-11	3.3395865e-11	3.320505e-11	3.6665315e-11	5.0095815e-11	5.4591109e-11	3.878122e-11	4.0944718e-11	3.8697594e-11	3.7986032e-11	3.6947241e-11	3.6229649e-11	3.5398222e-11	3.467192e-11	3.3602715e-11	3.168186e-11	3.1071454e-11	3.1898169e-11	2.9670578e-11	3.4530418e-11	3.5140068e-11	3.3096188e-11	3.5730835e-11	3.8956386e-11	3.7427368e-11	3.7176251e-11	3.6681443e-11	3.645867e-11	3.6204593e-11	3.6021831e-11	3.5864154e-11	3.5720767e-11	3.5598591e-11	3.5500341e-11	3.5393688e-11	3.5325623e-11	3.5244548e-11	3.5174887e-11	3.5130667e-11	3.5074781e-11	3.5037524e-11	3.5024256e-11
2.6776016e-11	3.252271e-11	3.4519947e-11	3.3796913e-11	3.3952147e-11	3.3815341e-11	3.3825835e-11	3.3816648e-11	3.3468825e-11	3.2787965e-11	3.2605678e-11	3.601341e-11	4.9233177e-11	5.3645548e-11	3.8061612e-11	4.0205317e-11	3.7988371e-11	3.7299595e-11	3.6229649e-11	3.5649076e-11	3.4781415e-11	3.4064154e-11	3.3040411e-11	3.1199328e-11	3.0523425e-11	3.1112312e-11	2.9007824e-11	3.3740492e-11	3.4438666e-11	3.2437737e-11	3.5009734e-11	3.8190811e-11	3.6706392e-11	3.6463371e-11	3.5982108e-11	3.5765645e-11	3.5518432e-11	3.5340618e-11	3.5187178e-11	3.5047531e-11	3.4928565e-11	3.4832915e-11	3.472895e-11	3.4662749e-11	3.4583724e-11	3.4515836e-11	3.4472861e-11	3.4418414e-11	3.4382193e-11	3.4369466e-11
2.6144574e-11	3.1766665e-11	3.3715935e-11	3.2985625e-11	3.3153032e-11	3.302271e-11	3.3035991e-11	3.3028935e-11	3.2691858e-11	3.2030646e-11	3.1858921e-11	3.5202778e-11	4.8144177e-11	5.2451093e-11	3.718508e-11	3.9271406e-11	3.7113886e-11	3.6441922e-11	3.5398222e-11	3.4781415e-11	3.4096453e-11	3.3336979e-11	3.2326967e-11	3.0609837e-11	2.9813867e-11	3.0127267e-11	2.8170015e-11	3.2747008e-11	3.3559795e-11	3.161325e-11	3.4105852e-11	3.723288e-11	3.5805029e-11	3.557234e-11	3.5108196e-11	3.4899732e-11	3.4661196e-11	3.4489626e-11	3.4341547e-11	3.4206619e-11	3.4091696e-11	3.3999334e-11	3.3898758e-11	3.3834901e-11	3.3758462e-11	3.3692815e-11	3.3651407e-11	3.3598769e-11	3.3563862e-11	3.3551826e-11
2.5570634e-11	3.1082125e-11	3.2990727e-11	3.2259178e-11	3.2437636e-11	3.2314276e-11	3.2330878e-11	3.2326525e-11	3.2000159e-11	3.1358797e-11	3.1201146e-11	3.4499774e-11	4.7231876e-11	5.1447317e-11	3.6398236e-11	3.8450392e-11	3.6334012e-11	3.5686158e-11	3.467192e-11	3.4064154e-11	3.3336979e-11	3.2852565e-11	3.1800957e-11	3.0160969e-11	2.9273156e-11	2.9018511e-11	2.7304775e-11	3.1690519e-11	3.2714766e-11	3.0820289e-11	3.3227782e-11	3.6321828e-11	3.4961708e-11	3.4741733e-11	3.4297434e-11	3.409835e-11	3.3869798e-11	3.3705386e-11	3.3563459e-11	3.3433852e-11	3.332349e-11	3.3234868e-11	3.3138052e-11	3.3076879e-11	3.300331e-11	3.2940163e-11	3.2900576e-11	3.2849952e-11	3.2816568e-11	3.2805447e-11
2.4713938e-11	3.0061441e-11	3.1911947e-11	3.1185914e-11	3.1379183e-11	3.1266727e-11	3.1288693e-11	3.1288787e-11	3.0979012e-11	3.0368584e-11	3.0235016e-11	3.3476321e-11	4.5913659e-11	4.9993733e-11	3.5247637e-11	3.7235194e-11	3.5188865e-11	3.4573377e-11	3.3602715e-11	3.3040411e-11	3.2326967e-11	3.1800957e-11	3.1288068e-11	2.9730232e-11	2.8221662e-11	2.7290741e-11	2.5899218e-11	3.0019944e-11	3.141413e-11	2.9606715e-11	3.187432e-11	3.4933052e-11	3.368526e-11	3.3487028e-11	3.307535e-11	3.2891881e-11	3.2679739e-11	3.2527105e-11	3.2395295e-11	3.227439e-11	3.2171476e-11	3.2088988e-11	3.1998282e-11	3.1941515e-11	3.187261e-11	3.1813537e-11	3.1776953e-11	3.1729603e-11	3.1698735e-11	3.1689191e-11
2.3111901e-11	2.8161477e-11	2.9912317e-11	2.9212039e-11	2.9433835e-11	2.9345145e-11	2.9379778e-11	2.939057e-11	2.9114932e-11	2.8568637e-11	2.8494036e-11	3.1669511e-11	4.3670094e-11	4.7506603e-11	3.3149879e-11	3.5032951e-11	3.3104996e-11	3.2562823e-11	3.168186e-11	3.1199328e-11	3.0609837e-11	3.0160969e-11	2.9730232e-11	3.044045e-11	2.8724699e-11	2.3064939e-11	2.3055929e-11	2.6362821e-11	2.8851098e-11	2.719535e-11	2.9169312e-11	3.2207797e-11	3.1223304e-11	3.1075331e-11	3.0738482e-11	3.059067e-11	3.0415886e-11	3.0289897e-11	3.0181039e-11	3.0079643e-11	2.999345e-11	2.9924788e-11	2.9847642e-11	2.9800856e-11	2.9742305e-11	2.9692305e-11	2.9662581e-11	2.9622514e-11	2.9597388e-11	2.9591687e-11
2.2976146e-11	2.7933654e-11	2.9632373e-11	2.8905943e-11	2.9093324e-11	2.8982766e-11	2.8998613e-11	2.8994128e-11	2.8700179e-11	2.8119973e-11	2.7966488e-11	3.0889654e-11	4.2214218e-11	4.598484e-11	3.2632839e-11	3.4468443e-11	3.2579503e-11	3.1988642e-11	3.1071454e-11	3.0523425e-11	2.9813867e-11	2.9273156e-11	2.8221662e-11	2.8724699e-11	3.2617239e-11	2.7954823e-11	2.4044575e-11	2.9395346e-11	2.9400497e-11	2.787073e-11	2.9994731e-11	3.276735e-11	3.1477176e-11	3.1277233e-11	3.0861963e-11	3.0678373e-11	3.046603e-11	3.0314403e-11	3.0182856e-11	3.006348e-11	2.9961742e-11	2.9879897e-11	2.9790885e-11	2.9734386e-11	2.9666752e-11	2.960862e-11	2.9571925e-11	2.9525399e-11	2.949442e-11	2.948356e-11
2.4400364e-11	2.9492145e-11	3.1192775e-11	3.0383064e-11	3.0474773e-11	3.0296311e-11	3.0261973e-11	3.0216196e-11	2.9850239e-11	2.9135645e-11	2.8764535e-11	3.1259002e-11	4.1719152e-11	4.5617341e-11	3.3817182e-11	3.5685497e-11	3.3738019e-11	3.2979786e-11	3.1898169e-11	3.1112312e-11	3.0127267e-11	2.9018511e-11	2.7290741e-11	2.3064939e-11	2.7954823e-11	4.1247444e-11	3.1228817e-11	3.7997722e-11	3.3549763e-11	3.1621064e-11	3.4566331e-11	3.6714674e-11	3.459398e-11	3.4217374e-11	3.3577445e-11	3.3281243e-11	3.295736e-11	3.2725939e-11	3.2525851e-11	3.2350103e-11	3.2200166e-11	3.2077596e-11	3.1950859e-11	3.1864641e-11	3.176814e-11	3.1684344e-11	3.1626653e-11	3.1559687e-11	3.1511073e-11	3.1485956e-11
2.2454527e-11	2.7203476e-11	2.8794294e-11	2.8018842e-11	2.8157581e-11	2.8014444e-11	2.8000689e-11	2.7971901e-11	2.7653032e-11	2.7026908e-11	2.6749208e-11	2.9225475e-11	3.9308041e-11	4.2915366e-11	3.1350863e-11	3.309647e-11	3.1290531e-11	3.0633103e-11	2.9670578e-11	2.9007824e-11	2.8170015e-11	2.7304775e-11	2.5899218e-11	2.3055929e-11	2.4044575e-11	3.1228817e-11	3.0981067e-11	3.2776745e-11	3.0273288e-11	2.8494831e-11	3.1050856e-11	3.3229339e-11	3.1503488e-11	3.1200215e-11	3.0670943e-11	3.0426773e-11	3.0157606e-11	2.9965143e-11	2.9798416e-11	2.9650905e-11	2.9525341e-11	2.9422727e-11	2.9315392e-11	2.9243902e-11	2.9162198e-11	2.9091339e-11	2.9043784e-11	2.898735e-11	2.8947075e-11	2.8927791e-11
2.6185881e-11	3.1693729e-11	3.3551948e-11	3.271747e-11	3.2834658e-11	3.2658695e-11	3.2634287e-11	3.2595391e-11	3.221661e-11	3.1476716e-11	3.1136036e-11	3.3980826e-11	4.5635651e-11	4.9843884e-11	3.6521269e-11	3.8547973e-11	3.6441096e-11	3.5662751e-11	3.4530418e-11	3.3740492e-11	3.2747008e-11	3.1690519e-11	3.0019944e-11	2.6362821e-11	2.9395346e-11	3.7997722e-11	3.2776745e-11	4.1866723e-11	3.5125223e-11	3.3501826e-11	3.6355639e-11	3.8934305e-11	3.682363e-11	3.6473841e-11	3.5833953e-11	3.5544752e-11	3.5221571e-11	3.4992442e-11	3.4792898e-11	3.4617252e-11	3.4467395e-11	3.4345001e-11	3.4217275e-11	3.4131824e-11	3.4034584e-11	3.3950226e-11	3.389328e-11	3.3826056e-11	3.3777846e-11	3.3754298e-11
2.6262376e-11	3.18607e-11	3.3772369e-11	3.2965697e-11	3.3124516e-11	3.2974828e-11	3.2972918e-11	3.2952405e-11	3.2596371e-11	3.1898116e-11	3.1650282e-11	3.4781848e-11	4.7191627e-11	5.1468176e-11	3.7019143e-11	3.9089926e-11	3.6947183e-11	3.6226449e-11	3.5140068e-11	3.4438666e-11	3.3559795e-11	3.2714766e-11	3.141413e-11	2.8851098e-11	2.9400497e-11	3.3549763e-11	3.0273288e-11	3.5125223e-11	3.5518103e-11	3.2318023e-11	3.53901e-11	3.8062611e-11	3.6418558e-11	3.6094643e-11	3.5567136e-11	3.5314085e-11	3.5040719e-11	3.4840898e-11	3.4670304e-11	3.4516225e-11	3.4385537e-11	3.4279324e-11	3.4166347e-11	3.4092576e-11	3.4006613e-11	3.3932387e-11	3.38839e-11	3.3824564e-11	3.3783614e-11	3.3766414e-11
2.4731469e-11	3.0012538e-11	3.1809327e-11	3.1019424e-11	3.1185542e-11	3.1047063e-11	3.1047639e-11	3.1029621e-11	3.0696079e-11	3.0040525e-11	2.9809716e-11	3.2763251e-11	4.4457911e-11	4.8481373e-11	3.4858027e-11	3.6810364e-11	3.4794109e-11	3.4117505e-11	3.3096188e-11	3.2437737e-11	3.161325e-11	3.0820289e-11	2.9606715e-11	2.719535e-11	2.787073e-11	3.1621064e-11	2.8494831e-11	3.3501826e-11	3.2318023e-11	3.1054735e-11	3.3176784e-11	3.5887736e-11	3.4258347e-11	3.3990719e-11	3.3479816e-11	3.3249806e-11	3.2989632e-11	3.2803972e-11	3.264292e-11	3.2498747e-11	3.2375873e-11	3.2276288e-11	3.2170122e-11	3.2100979e-11	3.2020235e-11	3.1950532e-11	3.1905061e-11	3.1849376e-11	3.1810949e-11	3.1794862e-11
2.6735227e-11	3.2432029e-11	3.437366e-11	3.3540301e-11	3.3704583e-11	3.3550981e-11	3.354797e-11	3.3525926e-11	3.3162206e-11	3.2448847e-11	3.2190294e-11	3.5357464e-11	4.7934103e-11	5.2279051e-11	3.7650372e-11	3.9756146e-11	3.7578125e-11	3.6840334e-11	3.5730835e-11	3.5009734e-11	3.4105852e-11	3.3227782e-11	3.187432e-11	2.9169312e-11	2.9994731e-11	3.4566331e-11	3.1050856e-11	3.6355639e-11	3.53901e-11	3.3176784e-11	3.6589935e-11	3.8878791e-11	3.7098509e-11	3.6797266e-11	3.6236736e-11	3.5982513e-11	3.5696731e-11	3.5492548e-11	3.5315481e-11	3.5157215e-11	3.5022426e-11	3.4912951e-11	3.4796582e-11	3.4720629e-11	3.4632097e-11	3.4555599e-11	3.4505559e-11	3.444452e-11	3.4402159e-11	3.4384056e-11
2.9064652e-11	3.5264044e-11	3.7389424e-11	3.6524718e-11	3.6693591e-11	3.6529821e-11	3.6529008e-11	3.6507838e-11	3.6115849e-11	3.534787e-11	3.5085037e-11	3.8586537e-11	5.2415028e-11	5.7157274e-11	4.1025148e-11	4.3320684e-11	4.0943949e-11	4.0153177e-11	3.8956386e-11	3.8190811e-11	3.723288e-11	3.6321828e-11	3.4933052e-11	3.2207797e-11	3.276735e-11	3.6714674e-11	3.3229339e-11	3.8934305e-11	3.8062611e-11	3.5887736e-11	3.8878791e-11	4.2498193e-11	4.0163884e-11	3.9922938e-11	3.9305733e-11	3.9051688e-11	3.8744746e-11	3.8532508e-11	3.8344571e-11	3.8178046e-11	3.8035086e-11	3.7919873e-11	3.7796454e-11	3.7716356e-11	3.7622536e-11	3.7541646e-11	3.7489009e-11	3.7424314e-11	3.7379861e-11	3.7361586e-11
2.7872767e-11	3.3833508e-11	3.5874976e-11	3.5027467e-11	3.5206354e-11	3.5054403e-11	3.5058199e-11	3.5041217e-11	3.4669521e-11	3.3939815e-11	3.3701198e-11	3.7097345e-11	5.0456126e-11	5.5009698e-11	3.9391128e-11	4.1598917e-11	3.9316861e-11	3.8567546e-11	3.7427368e-11	3.6706392e-11	3.5805029e-11	3.4961708e-11	3.368526e-11	3.1223304e-11	3.1477176e-11	3.459398e-11	3.1503488e-11	3.682363e-11	3.6418558e-11	3.4258347e-11	3.7098509e-11	4.0163884e-11	3.8714897e-11	3.8167101e-11	3.7656382e-11	3.7389607e-11	3.7116427e-11	3.6910308e-11	3.6737888e-11	3.6579646e-11	3.644629e-11	3.6337748e-11	3.6221853e-11	3.6146628e-11	3.6058425e-11	3.5982343e-11	3.5933136e-11	3.5872262e-11	3.5830732e-11	3.581415e-11
2.7674488e-11	3.3596624e-11	3.5624124e-11	3.4777321e-11	3.4959361e-11	3.4809714e-11	3.4814585e-11	3.4798504e-11	3.4430449e-11	3.37075e-11	3.3473626e-11	3.6854157e-11	5.0139515e-11	5.466179e-11	3.9121304e-11	4.1314882e-11	3.904852e-11	3.8306598e-11	3.7176251e-11	3.6463371e-11	3.557234e-11	3.4741733e-11	3.3487028e-11	3.1075331e-11	3.1277233e-11	3.4217374e-11	3.1200215e-11	3.6473841e-11	3.6094643e-11	3.3990719e-11	3.6797266e-11	3.9922938e-11	3.8167101e-11	3.8058335e-11	3.7349129e-11	3.7124119e-11	3.6836518e-11	3.6641782e-11	3.646704e-11	3.6312904e-11	3.6179972e-11	3.6073361e-11	3.595846e-11	3.5884331e-11	3.5797043e-11	3.5721894e-11	3.5673292e-11	3.5613131e-11	3.5572133e-11	3.5555885e-11
2.729235e-11	3.3137851e-11	3.5137917e-11	3.4294869e-11	3.4480645e-11	3.4334689e-11	3.4340953e-11	3.4326104e-11	3.396444e-11	3.3253512e-11	3.3026742e-11	3.6371234e-11	4.949977e-11	5.3960516e-11	3.859345e-11	4.0758668e-11	3.8523067e-11	3.7794011e-11	3.6681443e-11	3.5982108e-11	3.5108196e-11	3.4297434e-11	3.307535e-11	3.0738482e-11	3.0861963e-11	3.3577445e-11	3.0670943e-11	3.5833953e-11	3.5567136e-11	3.3479816e-11	3.6236736e-11	3.9305733e-11	3.7656382e-11	3.7349129e-11	3.6941876e-11	3.65831e-11	3.6322754e-11	3.6121674e-11	3.5955647e-11	3.5801956e-11	3.5672972e-11	3.5567791e-11	3.5455449e-11	3.5382634e-11	3.529712e-11	3.5223363e-11	3.5175812e-11	3.5116795e-11	3.5076667e-11	3.5060892e-11
2.7119802e-11	3.2931147e-11	3.491864e-11	3.4075773e-11	3.4264054e-11	3.4119895e-11	3.412692e-11	3.4112709e-11	3.3754025e-11	3.304863e-11	3.2825232e-11	3.6153861e-11	4.9212577e-11	5.3645572e-11	3.8355336e-11	4.0507878e-11	3.8286193e-11	3.7563085e-11	3.645867e-11	3.5765645e-11	3.4899732e-11	3.409835e-11	3.2891881e-11	3.059067e-11	3.0678373e-11	3.3281243e-11	3.0426773e-11	3.5544752e-11	3.5314085e-11	3.3249806e-11	3.5982513e-11	3.9051688e-11	3.7389607e-11	3.7124119e-11	3.65831e-11	3.6442384e-11	3.6078587e-11	3.5891294e-11	3.5721201e-11	3.5571772e-11	3.5442552e-11	3.5339149e-11	3.5227422e-11	3.515553e-11	3.507068e-11	3.4997668e-11	3.4950563e-11	3.4892104e-11	3.4852376e-11	3.4836838e-11
2.6924072e-11	3.2696263e-11	3.4669502e-11	3.3827646e-11	3.4018213e-11	3.3875964e-11	3.3883732e-11	3.3870161e-11	3.3514755e-11	3.2815484e-11	3.2595619e-11	3.5905439e-11	4.8882899e-11	5.3284301e-11	3.8084334e-11	4.0222345e-11	3.8016493e-11	3.729993e-11	3.6204593e-11	3.5518432e-11	3.4661196e-11	3.3869798e-11	3.2679739e-11	3.0415886e-11	3.046603e-11	3.295736e-11	3.0157606e-11	3.5221571e-11	3.5040719e-11	3.2989632e-11	3.5696731e-11	3.8744746e-11	3.7116427e-11	3.6836518e-11	3.6322754e-11	3.6078587e-11	3.589455e-11	3.5621679e-11	3.5460668e-11	3.5309321e-11	3.518318e-11	3.5079934e-11	3.4969807e-11	3.4898419e-11	3.4814555e-11	3.4742206e-11	3.4695656e-11	3.4637764e-11	3.4598484e-11	3.4583183e-11
2.678335e-11	3.2527618e-11	3.4490561e-11	3.36488e-11	3.3841387e-11	3.3700567e-11	3.3708916e-11	3.3695826e-11	3.3342816e-11	3.2648006e-11	3.2430754e-11	3.5727133e-11	4.8646217e-11	5.3024655e-11	3.7889234e-11	4.0016843e-11	3.7822434e-11	3.7110619e-11	3.6021831e-11	3.5340618e-11	3.4489626e-11	3.3705386e-11	3.2527105e-11	3.0289897e-11	3.0314403e-11	3.2725939e-11	2.9965143e-11	3.4992442e-11	3.4840898e-11	3.2803972e-11	3.5492548e-11	3.8532508e-11	3.6910308e-11	3.6641782e-11	3.6121674e-11	3.5891294e-11	3.5621679e-11	3.5505087e-11	3.5268016e-11	3.5123345e-11	3.4995568e-11	3.4894434e-11	3.4784396e-11	3.4713933e-11	3.4630474e-11	3.4558757e-11	3.451252e-11	3.4455082e-11	3.4416096e-11	3.4400973e-11
2.6662117e-11	3.2382258e-11	3.4336198e-11	3.3494207e-11	3.3688582e-11	3.3548976e-11	3.3557826e-11	3.3545151e-11	3.3194189e-11	3.250316e-11	3.2288042e-11	3.5572592e-11	4.8440876e-11	5.2799737e-11	3.7721016e-11	3.9839639e-11	3.7655089e-11	3.6947317e-11	3.5864154e-11	3.5187178e-11	3.4341547e-11	3.3563459e-11	3.2395295e-11	3.0181039e-11	3.0182856e-11	3.2525851e-11	2.9798416e-11	3.4792898e-11	3.4670304e-11	3.264292e-11	3.5315481e-11	3.8344571e-11	3.6737888e-11	3.646704e-11	3.5955647e-11	3.5721201e-11	3.5460668e-11	3.5268016e-11	3.5168942e-11	3.4957536e-11	3.4836134e-11	3.4732912e-11	3.4625001e-11	3.4554247e-11	3.4471721e-11	3.4400244e-11	3.4354442e-11	3.4297305e-11	3.4258626e-11	3.4243637e-11
2.6552291e-11	3.2250513e-11	3.4196304e-11	3.3354232e-11	3.3550146e-11	3.3411614e-11	3.3420888e-11	3.3408565e-11	3.3059435e-11	3.237181e-11	3.2158574e-11	3.5432202e-11	4.825386e-11	5.2594806e-11	3.7568189e-11	3.9678635e-11	3.7503048e-11	3.6798887e-11	3.5720767e-11	3.5047531e-11	3.4206619e-11	3.3433852e-11	3.227439e-11	3.0079643e-11	3.006348e-11	3.2350103e-11	2.9650905e-11	3.4617252e-11	3.4516225e-11	3.2498747e-11	3.5157215e-11	3.8178046e-11	3.6579646e-11	3.6312904e-11	3.5801956e-11	3.5571772e-11	3.5309321e-11	3.5123345e-11	3.4957536e-11	3.4869034e-11	3.4688338e-11	3.4588902e-11	3.4479905e-11	3.441046e-11	3.4327914e-11	3.4257095e-11	3.4211433e-11	3.4154689e-11	3.4116205e-11	3.4101364e-11
2.6458625e-11	3.2138293e-11	3.4077137e-11	3.3234717e-11	3.3432137e-11	3.3294557e-11	3.3304222e-11	3.3292213e-11	3.2944672e-11	3.225999e-11	3.2048411e-11	3.5312805e-11	4.8094816e-11	5.2420355e-11	3.7437836e-11	3.9541342e-11	3.7373434e-11	3.6672389e-11	3.5598591e-11	3.4928565e-11	3.4091696e-11	3.332349e-11	3.2171476e-11	2.999345e-11	2.9961742e-11	3.2200166e-11	2.9525341e-11	3.4467395e-11	3.4385537e-11	3.2375873e-11	3.5022426e-11	3.8035086e-11	3.644629e-11	3.6179972e-11	3.5672972e-11	3.5442552e-11	3.518318e-11	3.4995568e-11	3.4836134e-11	3.4688338e-11	3.461935e-11	3.446444e-11	3.4357272e-11	3.4287532e-11	3.4205721e-11	3.4135055e-11	3.4089731e-11	3.4033208e-11	3.3994952e-11	3.3980201e-11
2.6383325e-11	3.2048081e-11	3.3981232e-11	3.3138163e-11	3.3336916e-11	3.3200106e-11	3.3210101e-11	3.3198358e-11	3.2852096e-11	3.2169755e-11	3.1959462e-11	3.521636e-11	4.7966398e-11	5.2279708e-11	3.7333019e-11	3.9430946e-11	3.7269205e-11	3.6570655e-11	3.5500341e-11	3.4832915e-11	3.3999334e-11	3.3234868e-11	3.2088988e-11	2.9924788e-11	2.9879897e-11	3.2077596e-11	2.9422727e-11	3.4345001e-11	3.4279324e-11	3.2276288e-11	3.4912951e-11	3.7919873e-11	3.6337748e-11	3.6073361e-11	3.5567791e-11	3.5339149e-11	3.5079934e-11	3.4894434e-11	3.4732912e-11	3.4588902e-11	3.446444e-11	3.4417954e-11	3.4257336e-11	3.4188774e-11	3.4106842e-11	3.4036694e-11	3.3991438e-11	3.3935206e-11	3.3897081e-11	3.3882442e-11
2.6302033e-11	3.1950511e-11	3.3877536e-11	3.3034181e-11	3.323411e-11	3.3098074e-11	3.3108371e-11	3.3096876e-11	3.275195e-11	3.2072079e-11	3.1863073e-11	3.5111586e-11	4.7826357e-11	5.2126396e-11	3.7219485e-11	3.9311326e-11	3.715625e-11	3.6460314e-11	3.5393688e-11	3.472895e-11	3.3898758e-11	3.3138052e-11	3.1998282e-11	2.9847642e-11	2.9790885e-11	3.1950859e-11	2.9315392e-11	3.4217275e-11	3.4166347e-11	3.2170122e-11	3.4796582e-11	3.7796454e-11	3.6221853e-11	3.595846e-11	3.5455449e-11	3.5227422e-11	3.4969807e-11	3.4784396e-11	3.4625001e-11	3.4479905e-11	3.4357272e-11	3.4257336e-11	3.4202559e-11	3.4081629e-11	3.4000762e-11	3.3930514e-11	3.3885664e-11	3.3829549e-11	3.3791653e-11	3.3777072e-11
2.6249682e-11	3.1888019e-11	3.3811109e-11	3.2966917e-11	3.3168067e-11	3.3032627e-11	3.30432e-11	3.3031914e-11	3.2687922e-11	3.2009758e-11	3.1801769e-11	3.5045308e-11	4.7738303e-11	5.2029625e-11	3.7146644e-11	3.9234665e-11	3.7083914e-11	3.6389783e-11	3.5325623e-11	3.4662749e-11	3.3834901e-11	3.3076879e-11	3.1941515e-11	2.9800856e-11	2.9734386e-11	3.1864641e-11	2.9243902e-11	3.4131824e-11	3.4092576e-11	3.2100979e-11	3.4720629e-11	3.7716356e-11	3.6146628e-11	3.5884331e-11	3.5382634e-11	3.515553e-11	3.4898419e-11	3.4713933e-11	3.4554247e-11	3.441046e-11	3.4287532e-11	3.4188774e-11	3.4081629e-11	3.4064723e-11	3.3932352e-11	3.386231e-11	3.381755e-11	3.3761626e-11	3.3723827e-11	3.3709318e-11
2.6187875e-11	3.1813908e-11	3.3732303e-11	3.2887618e-11	3.3089805e-11	3.2954973e-11	3.2965795e-11	3.2954708e-11	3.2611745e-11	3.1935468e-11	3.172846e-11	3.4965606e-11	4.7631725e-11	5.1912933e-11	3.7060276e-11	3.9143686e-11	3.6998027e-11	3.6305893e-11	3.5244548e-11	3.4583724e-11	3.3758462e-11	3.300331e-11	3.187261e-11	2.9742305e-11	2.9666752e-11	3.176814e-11	2.9162198e-11	3.4034584e-11	3.4006613e-11	3.2020235e-11	3.4632097e-11	3.7622536e-11	3.6058425e-11	3.5797043e-11	3.529712e-11	3.507068e-11	3.4814555e-11	3.4630474e-11	3.4471721e-11	3.4327914e-11	3.4205721e-11	3.4106842e-11	3.4000762e-11	3.3932352e-11	3.390373e-11	3.3781898e-11	3.3736973e-11	3.3681408e-11	3.3643639e-11	3.3629251e-11
2.6134789e-11	3.175028e-11	3.3664593e-11	3.2819268e-11	3.3022435e-11	3.2888132e-11	3.289918e-11	3.2888272e-11	3.2546197e-11	3.1871539e-11	3.1665366e-11	3.4897017e-11	4.7540055e-11	5.1812612e-11	3.6986057e-11	3.9065511e-11	3.6924224e-11	3.6233808e-11	3.5174887e-11	3.4515836e-11	3.3692815e-11	3.2940163e-11	3.1813537e-11	2.9692305e-11	2.960862e-11	3.1684344e-11	2.9091339e-11	3.3950226e-11	3.3932387e-11	3.1950532e-11	3.4555599e-11	3.7541646e-11	3.5982343e-11	3.5721894e-11	3.5223363e-11	3.4997668e-11	3.4742206e-11	3.4558757e-11	3.4400244e-11	3.4257095e-11	3.4135055e-11	3.4036694e-11	3.3930514e-11	3.386231e-11	3.3781898e-11	3.3764604e-11	3.3667794e-11	3.3612269e-11	3.3574638e-11	3.3560303e-11
2.6100753e-11	3.1709747e-11	3.3621435e-11	3.2775145e-11	3.2979312e-11	3.2845424e-11	3.2856681e-11	3.2845925e-11	3.2504477e-11	3.1830944e-11	3.1625455e-11	3.485392e-11	4.7482911e-11	5.1749804e-11	3.6938657e-11	3.9015651e-11	3.6877184e-11	3.6187963e-11	3.5130667e-11	3.4472861e-11	3.3651407e-11	3.2900576e-11	3.1776953e-11	2.9662581e-11	2.9571925e-11	3.1626653e-11	2.9043784e-11	3.389328e-11	3.38839e-11	3.1905061e-11	3.4505559e-11	3.7489009e-11	3.5933136e-11	3.5673292e-11	3.5175812e-11	3.4950563e-11	3.4695656e-11	3.451252e-11	3.4354442e-11	3.4211433e-11	3.4089731e-11	3.3991438e-11	3.3885664e-11	3.381755e-11	3.3736973e-11	3.3667794e-11	3.3676444e-11	3.3568499e-11	3.3530104e-11	3.3516204e-11
2.6058092e-11	3.1658717e-11	3.3567152e-11	3.2720225e-11	3.2925296e-11	3.2791861e-11	3.2803317e-11	3.2792713e-11	3.2451998e-11	3.1779803e-11	3.1575038e-11	3.4799174e-11	4.7409751e-11	5.1669561e-11	3.6879011e-11	3.8952851e-11	3.6817925e-11	3.6130114e-11	3.5074781e-11	3.4418414e-11	3.3598769e-11	3.2849952e-11	3.1729603e-11	2.9622514e-11	2.9525399e-11	3.1559687e-11	2.898735e-11	3.3826056e-11	3.3824564e-11	3.1849376e-11	3.444452e-11	3.7424314e-11	3.5872262e-11	3.5613131e-11	3.5116795e-11	3.4892104e-11	3.4637764e-11	3.4455082e-11	3.4297305e-11	3.4154689e-11	3.4033208e-11	3.3935206e-11	3.3829549e-11	3.3761626e-11	3.3681408e-11	3.3612269e-11	3.3568499e-11	3.3566962e-11	3.3474733e-11	3.3460969e-11
2.6029464e-11	3.1624614e-11	3.3530786e-11	3.2682878e-11	3.2888838e-11	3.2755749e-11	3.2767386e-11	3.2756914e-11	3.2416722e-11	3.1745452e-11	3.1541215e-11	3.4762564e-11	4.7361102e-11	5.1616222e-11	3.6839093e-11	3.8910859e-11	3.6778315e-11	3.6091494e-11	3.5037524e-11	3.4382193e-11	3.3563862e-11	3.2816568e-11	3.1698735e-11	2.9597388e-11	2.949442e-11	3.1511073e-11	2.8947075e-11	3.3777846e-11	3.3783614e-11	3.1810949e-11	3.4402159e-11	3.7379861e-11	3.5830732e-11	3.5572133e-11	3.5076667e-11	3.4852376e-11	3.4598484e-11	3.4416096e-11	3.4258626e-11	3.4116205e-11	3.3994952e-11	3.3897081e-11	3.3791653e-11	3.3723827e-11	3.3643639e-11	3.3574638e-11	3.3530104e-11	3.3474733e-11	3.3489566e-11	3.3423178e-11
2.601883e-11	3.1612275e-11	3.3517503e-11	3.266824e-11	3.287509e-11	3.2742226e-11	3.2754025e-11	3.2743661e-11	3.2403735e-11	3.1732896e-11	3.1529e-11	3.4749678e-11	4.7344626e-11	5.1598013e-11	3.6824519e-11	3.8895612e-11	3.6763964e-11	3.6077621e-11	3.5024256e-11	3.4369466e-11	3.3551826e-11	3.2805447e-11	3.1689191e-11	2.9591687e-11	2.948356e-11	3.1485956e-11	2.8927791e-11	3.3754298e-11	3.3766414e-11	3.1794862e-11	3.4384056e-11	3.7361586e-11	3.581415e-11	3.5555885e-11	3.5060892e-11	3.4836838e-11	3.4583183e-11	3.4400973e-11	3.4243637e-11	3.4101364e-11	3.3980201e-11	3.3882442e-11	3.3777072e-11	3.3709318e-11	3.3629251e-11	3.3560303e-11	3.3516204e-11	3.3460969e-11	3.3423178e-11	3.3461769e-11
2.5966671e-11	3.1549577e-11	3.3450851e-11	3.2601488e-11	3.2809002e-11	3.26766e-11	3.268856e-11	3.2678328e-11	3.233923e-11	3.166993e-11	3.1466759e-11	3.4681743e-11	4.725322e-11	5.1497977e-11	3.6751207e-11	3.8818346e-11	3.6691014e-11	3.6006277e-11	3.4955216e-11	3.4302034e-11	3.3486413e-11	3.2742169e-11	3.1629318e-11	2.9539128e-11	2.9425856e-11	3.1410373e-11	2.8862461e-11	3.3676962e-11	3.3695445e-11	3.1728183e-11	3.4311289e-11	3.728383e-11	3.5740546e-11	3.5483019e-11	3.4989303e-11	3.4765837e-11	3.4512832e-11	3.4331083e-11	3.4174157e-11	3.4032228e-11	3.3911378e-11	3.3813855e-11	3.3708759e-11	3.3641175e-11	3.3561276e-11	3.3492501e-11	3.3448313e-11	3.3393289e-11	3.3356392e-11	3.3342893e-11
2.5965114e-11	3.1548252e-11	3.3449291e-11	3.259844e-11	3.2806854e-11	3.2674625e-11	3.2686738e-11	3.2676602e-11	3.2337646e-11	3.1668545e-11	3.146564e-11	3.4681035e-11	4.7253163e-11	5.1497579e-11	3.6749405e-11	3.8816587e-11	3.6689423e-11	3.6004917e-11	3.4954077e-11	3.4301175e-11	3.3485912e-11	3.2742232e-11	3.1630395e-11	2.9542852e-11	2.9425238e-11	3.1398391e-11	2.8854775e-11	3.366709e-11	3.3690768e-11	3.1723899e-11	3.4306112e-11	3.7279278e-11	3.5736943e-11	3.5479613e-11	3.4986156e-11	3.4762819e-11	3.4509942e-11	3.4328288e-11	3.4171436e-11	3.4029579e-11	3.3908781e-11	3.3811311e-11	3.370625e-11	3.3638704e-11	3.3558855e-11	3.3490107e-11	3.3446057e-11	3.3391002e-11	3.3353647e-11	3.3339276e-11
2.5937218e-11	3.1514878e-11	3.3413719e-11	3.2562223e-11	3.2771299e-11	3.2639364e-11	3.2651614e-11	3.264158e-11	3.2303101e-11	3.1634853e-11	3.1432377e-11	3.4644838e-11	4.7204704e-11	5.1444558e-11	3.6710308e-11	3.8775421e-11	3.665058e-11	3.5966978e-11	3.4917417e-11	3.4265448e-11	3.3451363e-11	3.2708994e-11	3.1599293e-11	2.9516497e-11	2.9394647e-11	3.1354405e-11	2.8817515e-11	3.3622726e-11	3.3651733e-11	3.1687234e-11	3.4265854e-11	3.7236713e-11	3.5696937e-11	3.5440073e-11	3.494738e-11	3.4724402e-11	3.4471915e-11	3.4290535e-11	3.413393e-11	3.3992279e-11	3.3871661e-11	3.3774338e-11	3.3669434e-11	3.3601988e-11	3.3522247e-11	3.3453604e-11	3.3409561e-11	3.3354618e-11	3.3317591e-11	3.330358e-11
2.5879529e-11	3.1445328e-11	3.333979e-11	3.248858e-11	3.269811e-11	3.2566627e-11	3.2579004e-11	3.2569087e-11	3.2231477e-11	3.1564859e-11	3.1363061e-11	3.4568931e-11	4.7102172e-11	5.1332563e-11	3.6629021e-11	3.86897e-11	3.6569621e-11	3.5887718e-11	3.4840645e-11	3.4190362e-11	3.3378395e-11	3.2638198e-11	3.1531917e-11	2.9456291e-11	2.9330308e-11	3.1274327e-11	2.8747166e-11	3.3539748e-11	3.3574044e-11	3.1614181e-11	3.4186266e-11	3.7151382e-11	3.5615927e-11	3.5359823e-11	3.486846e-11	3.4646098e-11	3.4394289e-11	3.4213394e-11	3.4057209e-11	3.3915933e-11	3.3795631e-11	3.369857e-11	3.3593937e-11	3.3526672e-11	3.3447143e-11	3.337868e-11	3.333479e-11	3.3279972e-11	3.3242908e-11	3.3228792e-11
2.5867196e-11	3.1430816e-11	3.332425e-11	3.2472077e-11	3.2682297e-11	3.2551014e-11	3.2563515e-11	3.2553682e-11	3.2216334e-11	3.1550162e-11	3.1348663e-11	3.4553489e-11	4.7081881e-11	5.1310189e-11	3.6611838e-11	3.867167e-11	3.6552636e-11	3.587121e-11	3.4824766e-11	3.417499e-11	3.3363664e-11	3.2624248e-11	3.1519278e-11	2.9446724e-11	2.9317204e-11	3.1250996e-11	2.8728444e-11	3.3517165e-11	3.3555763e-11	3.1597059e-11	3.4167296e-11	3.7131671e-11	3.5597662e-11	3.5341832e-11	3.4850893e-11	3.4628733e-11	3.4377139e-11	3.4196397e-11	3.4040346e-11	3.3899184e-11	3.3778981e-11	3.3682e-11	3.357745e-11	3.3510241e-11	3.3430773e-11	3.3362365e-11	3.3318497e-11	3.3263732e-11	3.322677e-11	3.3212749e-11
2.5919628e-11	3.1494878e-11	3.3392038e-11	3.2537053e-11	3.274831e-11	3.2616863e-11	3.262949e-11	3.2619697e-11	3.228174e-11	3.1614307e-11	3.1412539e-11	3.4624194e-11	4.7178762e-11	5.1415615e-11	3.6686243e-11	3.8750351e-11	3.662705e-11	3.5944353e-11	3.4895884e-11	3.4244938e-11	3.3432159e-11	3.2691567e-11	3.1584948e-11	2.9509766e-11	2.9377254e-11	3.1307907e-11	2.8782767e-11	3.3579984e-11	3.362199e-11	3.1659482e-11	3.4234425e-11	3.7205349e-11	3.5668791e-11	3.541256e-11	3.4920772e-11	3.4698236e-11	3.4446205e-11	3.4265148e-11	3.4108827e-11	3.3967415e-11	3.3846998e-11	3.3749848e-11	3.364511e-11	3.3577784e-11	3.3498175e-11	3.3429646e-11	3.3385711e-11	3.3330844e-11	3.3293786e-11	3.3279711e-11
2.5861236e-11	3.1424412e-11	3.3317158e-11	3.2462656e-11	3.267426e-11	3.254325e-11	3.2555985e-11	3.2546297e-11	3.2209205e-11	3.1543402e-11	3.1342282e-11	3.4547164e-11	4.7074532e-11	5.13018e-11	3.6603893e-11	3.8663491e-11	3.6545014e-11	3.586401e-11	3.4818036e-11	3.4168759e-11	3.3358072e-11	3.261959e-11	3.1516271e-11	2.9447911e-11	2.9311975e-11	3.1228657e-11	2.8712661e-11	3.3497425e-11	3.3543865e-11	3.1586004e-11	3.4154468e-11	3.711943e-11	3.5587093e-11	3.53316e-11	3.4841118e-11	3.4619185e-11	3.4367822e-11	3.4187241e-11	3.4031335e-11	3.3890291e-11	3.3770187e-11	3.3673294e-11	3.3568826e-11	3.3501677e-11	3.3422273e-11	3.3353922e-11	3.3310101e-11	3.3255377e-11	3.3218439e-11	3.3204428e-11
2.5838605e-11	3.1397328e-11	3.3288297e-11	3.2433304e-11	3.2645429e-11	3.2514654e-11	3.2527494e-11	3.2517884e-11	3.2181176e-11	3.1516062e-11	3.1315284e-11	3.4517752e-11	4.7035066e-11	5.1258589e-11	3.657209e-11	3.8630004e-11	3.6513417e-11	3.5833138e-11	3.4788193e-11	3.4139652e-11	3.3329894e-11	3.2592425e-11	3.1490744e-11	2.9425981e-11	2.9287072e-11	3.1194081e-11	2.8683176e-11	3.3462386e-11	3.3512533e-11	3.1556577e-11	3.4122236e-11	3.7085201e-11	3.5554832e-11	3.5299695e-11	3.4809808e-11	3.4588153e-11	3.4337092e-11	3.4156727e-11	3.4001009e-11	3.386013e-11	3.3740165e-11	3.3643388e-11	3.3539039e-11	3.347197e-11	3.3392658e-11	3.3324386e-11	3.3280621e-11	3.322596e-11	3.3189057e-11	3.317506e-11
2.5816131e-11	3.1370409e-11	3.3259607e-11	3.2404151e-11	3.2616768e-11	3.2486219e-11	3.2499158e-11	3.2489623e-11	3.2153289e-11	3.1488852e-11	3.1288398e-11	3.4488437e-11	4.6995696e-11	5.1215512e-11	3.6540474e-11	3.8596708e-11	3.6481995e-11	3.5802428e-11	3.4758496e-11	3.4110678e-11	3.3301829e-11	3.2565349e-11	3.1465261e-11	2.9403983e-11	2.9262266e-11	3.1160042e-11	2.8654034e-11	3.3427786e-11	3.3481461e-11	3.1527385e-11	3.4090273e-11	3.7051238e-11	3.5522801e-11	3.5268012e-11	3.4778709e-11	3.4557326e-11	3.4306562e-11	3.4126409e-11	3.3970876e-11	3.3830158e-11	3.3710331e-11	3.3613667e-11	3.3509436e-11	3.3442445e-11	3.3363222e-11	3.329503e-11	3.3251316e-11	3.3196716e-11	3.3159865e-11	3.3145899e-11
2.5805679e-11	3.1358049e-11	3.3246352e-11	3.2390126e-11	3.2603268e-11	3.247287e-11	3.2485903e-11	3.2476432e-11	3.2140306e-11	3.1476218e-11	3.1275969e-11	3.4475009e-11	4.6977904e-11	5.1196007e-11	3.6525837e-11	3.8581334e-11	3.6467505e-11	3.5788315e-11	3.4744898e-11	3.4097482e-11	3.3289145e-11	3.2553275e-11	3.1454205e-11	2.9395285e-11	2.9250971e-11	3.114112e-11	2.8638535e-11	3.3409168e-11	3.3466097e-11	3.1512969e-11	3.4074307e-11	3.7034619e-11	3.5507359e-11	3.525279e-11	3.4763827e-11	3.4542608e-11	3.4292018e-11	3.4111986e-11	3.3956563e-11	3.3815937e-11	3.3696187e-11	3.3599591e-11	3.3495426e-11	3.342848e-11	3.3349309e-11	3.3281161e-11	3.3237479e-11	3.3182914e-11	3.3146088e-11	3.3132135e-11
2.5842876e-11	3.1403532e-11	3.3294451e-11	3.2436066e-11	3.2650022e-11	3.2519517e-11	3.253265e-11	3.2523214e-11	3.2186663e-11	3.1521685e-11	3.1321249e-11	3.4525143e-11	4.7046633e-11	5.1270806e-11	3.6578608e-11	3.8637147e-11	3.6520295e-11	3.584021e-11	3.4795365e-11	3.414713e-11	3.3337778e-11	3.2601101e-11	3.1500913e-11	2.9440264e-11	2.9293586e-11	3.1180883e-11	2.8676655e-11	3.34532e-11	3.3512869e-11	3.1557054e-11	3.412167e-11	3.708669e-11	3.555768e-11	3.5302839e-11	3.4813287e-11	3.4591809e-11	3.4340917e-11	3.4160664e-11	3.4005055e-11	3.3864255e-11	3.3744356e-11	3.3647644e-11	3.3543349e-11	3.347632e-11	3.339705e-11	3.332882e-11	3.3285085e-11	3.3230451e-11	3.3193584e-11	3.3179622e-11
2.5868818e-11	3.1435357e-11	3.3328079e-11	3.246791e-11	3.2682601e-11	3.2552052e-11	3.2565282e-11	3.2555887e-11	3.2219061e-11	3.1553491e-11	3.1352968e-11	3.4560343e-11	4.7095011e-11	5.1323385e-11	3.6615458e-11	3.8676147e-11	3.65572e-11	3.5876524e-11	3.4830708e-11	3.4181939e-11	3.3371926e-11	3.2634763e-11	3.1533933e-11	2.9472445e-11	2.9323495e-11	3.120719e-11	2.8702434e-11	3.3482831e-11	3.3545137e-11	3.1587492e-11	3.4154298e-11	3.7122704e-11	3.5592591e-11	3.5337585e-11	3.4847656e-11	3.4626014e-11	3.4374926e-11	3.4194533e-11	3.4038803e-11	3.3897891e-11	3.3777895e-11	3.3681107e-11	3.3576726e-11	3.3509645e-11	3.3430311e-11	3.3362025e-11	3.3318258e-11	3.326358e-11	3.3226684e-11	3.3212716e-11
2.5853947e-11	3.1417614e-11	3.3309141e-11	3.2448449e-11	3.2663586e-11	3.2533206e-11	3.2546521e-11	3.2537187e-11	3.2200622e-11	3.1535515e-11	3.1335227e-11	3.4541035e-11	4.7069138e-11	5.1295048e-11	3.6594556e-11	3.8654152e-11	3.6536457e-11	3.5856269e-11	3.481114e-11	3.4162871e-11	3.3353488e-11	3.2617025e-11	3.1517333e-11	2.945837e-11	2.9307184e-11	3.1183794e-11	2.8682627e-11	3.3459242e-11	3.3524345e-11	3.1567968e-11	3.4132868e-11	3.7100025e-11	3.557127e-11	3.5316512e-11	3.4826989e-11	3.4605538e-11	3.4354657e-11	3.4174411e-11	3.4018811e-11	3.387801e-11	3.3758109e-11	3.3661401e-11	3.3557102e-11	3.3490075e-11	3.3410803e-11	3.3342572e-11	3.3298841e-11	3.3244206e-11	3.3207343e-11	3.3193393e-11
2.5868146e-11	3.1435129e-11	3.3327582e-11	3.2465511e-11	3.2681251e-11	3.2550875e-11	3.2564274e-11	3.2554982e-11	3.2218288e-11	3.1552872e-11	3.1352558e-11	3.4560327e-11	4.7095793e-11	5.1324036e-11	3.6614762e-11	3.8675562e-11	3.6556727e-11	3.5876241e-11	3.4830609e-11	3.4182089e-11	3.3372402e-11	3.2635772e-11	3.1535914e-11	2.9476985e-11	2.9323677e-11	3.1196047e-11	2.8695313e-11	3.3473628e-11	3.3541325e-11	3.158399e-11	3.4149882e-11	3.7119111e-11	3.5589957e-11	3.5335151e-11	3.4845471e-11	3.4623956e-11	3.4372995e-11	3.4192686e-11	3.4037037e-11	3.3896187e-11	3.3776242e-11	3.3679503e-11	3.3575166e-11	3.3508116e-11	3.3428816e-11	3.3360562e-11	3.3316817e-11	3.3262161e-11	3.3225289e-11	3.321134e-11
2.5900755e-11	3.1474978e-11	3.3369705e-11	3.250573e-11	3.272217e-11	3.2591694e-11	3.2605178e-11	3.2595915e-11	3.2258842e-11	3.1592635e-11	3.1392135e-11	3.4604117e-11	4.7155793e-11	5.1389392e-11	3.6660994e-11	3.8724454e-11	3.6602966e-11	3.5921685e-11	3.4874795e-11	3.422555e-11	3.3414965e-11	3.2677618e-11	3.1576764e-11	2.9516277e-11	2.9360952e-11	3.1230972e-11	2.8728678e-11	3.3512188e-11	3.3582276e-11	3.1622574e-11	3.4191317e-11	3.7164694e-11	3.5634014e-11	3.537897e-11	3.4888771e-11	3.466703e-11	3.4415803e-11	3.4235299e-11	3.4079489e-11	3.3938485e-11	3.3818408e-11	3.3721568e-11	3.3617117e-11	3.3549993e-11	3.3470607e-11	3.3402281e-11	3.3358489e-11	3.3303773e-11	3.3266864e-11	3.3252906e-11
2.587762e-11	3.1447149e-11	3.3340079e-11	3.247595e-11	3.2692706e-11	3.2562429e-11	3.2575982e-11	3.2566775e-11	3.2230063e-11	3.1564519e-11	3.1364302e-11	3.4573657e-11	4.7114684e-11	5.1344478e-11	3.6628351e-11	3.8690047e-11	3.657048e-11	3.5889892e-11	3.4844011e-11	3.4195457e-11	3.3385743e-11	3.26493e-11	3.1549879e-11	2.9492427e-11	2.9335168e-11	3.1198156e-11	2.8700006e-11	3.3478318e-11	3.3550881e-11	3.1593057e-11	3.4159115e-11	3.713025e-11	3.5601366e-11	3.534664e-11	3.485699e-11	3.4635505e-11	3.4384558e-11	3.4204254e-11	3.4048618e-11	3.3907769e-11	3.3787822e-11	3.369109e-11	3.3586751e-11	3.3519701e-11	3.34404e-11	3.3372149e-11	3.3328407e-11	3.3273749e-11	3.3236883e-11	3.3222947e-11
2.5894126e-11	3.1467459e-11	3.3361508e-11	3.2496029e-11	3.2713367e-11	3.2583078e-11	3.259671e-11	3.258754e-11	3.2250665e-11	3.1584758e-11	3.1384503e-11	3.4596111e-11	4.7145611e-11	5.1378073e-11	3.6651803e-11	3.8714883e-11	3.659399e-11	3.5913041e-11	3.4866557e-11	3.4217685e-11	3.3407577e-11	3.2670871e-11	3.1571126e-11	2.9513366e-11	2.935427e-11	3.1213956e-11	2.8715823e-11	3.3496408e-11	3.3571134e-11	3.1612169e-11	3.4179543e-11	3.7152912e-11	3.5623411e-11	3.5368598e-11	3.4878729e-11	3.465715e-11	3.4406091e-11	3.4225704e-11	3.4069999e-11	3.3929082e-11	3.3809079e-11	3.3712303e-11	3.3607914e-11	3.3540832e-11	3.3461493e-11	3.339321e-11	3.3349449e-11	3.3294765e-11	3.3257884e-11	3.3243945e-11
2.5922522e-11	3.1502188e-11	3.3398223e-11	3.2531041e-11	3.2749023e-11	3.2618656e-11	3.2632367e-11	3.2623226e-11	3.2286027e-11	3.1619438e-11	3.1419032e-11	3.4634323e-11	4.719796e-11	5.143506e-11	3.6692072e-11	3.8757475e-11	3.6634281e-11	3.5952647e-11	3.4905072e-11	3.4255573e-11	3.3444687e-11	3.270736e-11	3.1606752e-11	2.9547644e-11	2.9386788e-11	3.1244414e-11	2.8744961e-11	3.3530071e-11	3.3606857e-11	3.1645836e-11	3.4215707e-11	3.7192673e-11	3.5661835e-11	3.5406814e-11	3.4916495e-11	3.4694718e-11	3.4443427e-11	3.4262871e-11	3.4107024e-11	3.3965975e-11	3.3845857e-11	3.3748992e-11	3.3644504e-11	3.3577359e-11	3.3497945e-11	3.3429599e-11	3.3385797e-11	3.3331061e-11	3.3294147e-11	3.3280201e-11
2.591321e-11	3.1491105e-11	3.3386352e-11	3.2518655e-11	3.2736997e-11	3.2606743e-11	3.2620519e-11	3.2611422e-11	3.2274393e-11	3.1608091e-11	3.1407826e-11	3.4622123e-11	4.7181633e-11	5.1417224e-11	3.6678971e-11	3.8743696e-11	3.6621289e-11	3.5939964e-11	3.4892827e-11	3.4243651e-11	3.3433176e-11	3.2696318e-11	3.159648e-11	2.9539107e-11	2.9376565e-11	3.1229015e-11	2.8731992e-11	3.3514588e-11	3.3593548e-11	3.163333e-11	3.4201913e-11	3.7178194e-11	3.5648289e-11	3.5393439e-11	3.4903391e-11	3.4681744e-11	3.4430593e-11	3.4250133e-11	3.4094375e-11	3.39534e-11	3.3833343e-11	3.3736533e-11	3.36321e-11	3.3564989e-11	3.3485618e-11	3.3417309e-11	3.3373531e-11	3.3318823e-11	3.3281932e-11	3.3267999e-11
2.5883381e-11	3.145509e-11	3.3348046e-11	3.2480511e-11	3.2699046e-11	3.256901e-11	3.2582839e-11	3.2573796e-11	3.2237203e-11	3.1571719e-11	3.1371756e-11	3.4582524e-11	4.7127984e-11	5.1358706e-11	3.6636818e-11	3.869923e-11	3.657929e-11	3.5898815e-11	3.4852944e-11	3.4204607e-11	3.3395188e-11	3.2659385e-11	3.1561194e-11	2.9507201e-11	2.9343076e-11	3.118882e-11	2.8696239e-11	3.3472527e-11	3.3553615e-11	3.1595756e-11	3.4161019e-11	3.7134256e-11	3.5606496e-11	3.535202e-11	3.4862633e-11	3.4641291e-11	3.4390478e-11	3.4210258e-11	3.4054712e-11	3.3913923e-11	3.3794024e-11	3.3697345e-11	3.3593048e-11	3.3526026e-11	3.3446759e-11	3.3378542e-11	3.3334824e-11	3.3280187e-11	3.3243347e-11	3.3229438e-11
2.5934848e-11	3.1517802e-11	3.3414437e-11	3.2544555e-11	3.2763848e-11	3.2633601e-11	3.2647508e-11	3.2638476e-11	3.2301248e-11	3.1634474e-11	3.1434161e-11	3.4651429e-11	4.722211e-11	5.1461256e-11	3.67097e-11	3.8776258e-11	3.6652118e-11	3.5970334e-11	3.4922427e-11	3.4272865e-11	3.3461923e-11	3.2724804e-11	3.1624701e-11	2.9567346e-11	2.9401628e-11	3.1247768e-11	2.875134e-11	3.3536547e-11	3.3619397e-11	3.1657717e-11	3.4227813e-11	3.7207243e-11	3.5676723e-11	3.5421799e-11	3.4931508e-11	3.4709763e-11	3.4458486e-11	3.4277931e-11	3.4122099e-11	3.3981047e-11	3.3860923e-11	3.3764066e-11	3.3659575e-11	3.3592427e-11	3.3513012e-11	3.3444669e-11	3.340087e-11	3.3346129e-11	3.3309224e-11	3.3295293e-11
2.5941278e-11	3.152582e-11	3.3422839e-11	3.2552041e-11	3.2771765e-11	3.2641544e-11	3.2655513e-11	3.2646515e-11	3.2309245e-11	3.1642351e-11	3.1442054e-11	3.4660272e-11	4.7234422e-11	5.1474611e-11	3.6718858e-11	3.8785983e-11	3.6661338e-11	3.5979442e-11	3.4931327e-11	3.4281681e-11	3.347064e-11	3.2733509e-11	3.1633448e-11	2.9576418e-11	2.9409205e-11	3.1252044e-11	2.8756308e-11	3.3542045e-11	3.3626721e-11	3.166464e-11	3.4235086e-11	3.7215557e-11	3.5684967e-11	3.5430045e-11	3.4939711e-11	3.4717952e-11	3.4466654e-11	3.428608e-11	3.4130235e-11	3.3989169e-11	3.386903e-11	3.3772165e-11	3.3667662e-11	3.3600506e-11	3.3521083e-11	3.3452733e-11	3.340893e-11	3.3354183e-11	3.3317276e-11	3.3303348e-11
2.598793e-11	3.158267e-11	3.3483019e-11	3.261007e-11	3.2830493e-11	3.2700082e-11	3.2714125e-11	3.2705138e-11	3.2367294e-11	3.1699231e-11	3.1498614e-11	3.4722717e-11	4.731972e-11	5.1567553e-11	3.6784934e-11	3.885582e-11	3.672737e-11	3.6044289e-11	3.499433e-11	3.4343576e-11	3.3531158e-11	3.279284e-11	3.1691057e-11	2.9631006e-11	2.9462296e-11	3.1305358e-11	2.8806163e-11	3.3599956e-11	3.3686313e-11	3.172077e-11	3.4295577e-11	3.7281682e-11	3.5748608e-11	3.5493283e-11	3.5002133e-11	3.4780011e-11	3.4528295e-11	3.4347417e-11	3.4191316e-11	3.4050012e-11	3.3929669e-11	3.3832644e-11	3.3727965e-11	3.3660696e-11	3.3581139e-11	3.3512675e-11	3.3468799e-11	3.341396e-11	3.3376993e-11	3.3363046e-11
2.5974259e-11	3.1566254e-11	3.346551e-11	3.2592307e-11	3.2812989e-11	3.2682704e-11	3.2696798e-11	3.2687852e-11	3.2350227e-11	3.1682555e-11	3.14821e-11	3.4704641e-11	4.7295336e-11	5.1540948e-11	3.6765644e-11	3.8835494e-11	3.6708185e-11	3.6025518e-11	3.4976162e-11	3.4325827e-11	3.3513937e-11	3.2776181e-11	3.1675295e-11	2.9617171e-11	2.9447071e-11	3.1285341e-11	2.8788755e-11	3.3579351e-11	3.3667533e-11	3.1703107e-11	3.4276248e-11	3.726111e-11	3.5729169e-11	3.5474046e-11	3.4983235e-11	3.4761273e-11	3.4509731e-11	3.4328975e-11	3.4172983e-11	3.4031773e-11	3.391151e-11	3.3814553e-11	3.3709943e-11	3.3642718e-11	3.3563215e-11	3.3494799e-11	3.3450953e-11	3.3396149e-11	3.3359209e-11	3.3345277e-11
2.6040011e-11	3.1646282e-11	3.3550264e-11	3.2674336e-11	3.2895832e-11	3.2765252e-11	3.2779421e-11	3.2770476e-11	3.243202e-11	3.1762678e-11	3.156174e-11	3.4792501e-11	4.7415236e-11	5.1671633e-11	3.6858736e-11	3.8933858e-11	3.6801175e-11	3.611681e-11	3.5064829e-11	3.4412897e-11	3.3599021e-11	3.2859515e-11	3.175606e-11	2.9693309e-11	2.9521742e-11	3.1361993e-11	2.8859935e-11	3.3662176e-11	3.3751938e-11	3.1782592e-11	3.4362001e-11	3.7354676e-11	3.5819099e-11	3.5563381e-11	3.5071385e-11	3.4848892e-11	3.4596744e-11	3.4415548e-11	3.4259183e-11	3.411763e-11	3.3997072e-11	3.3899883e-11	3.3795019e-11	3.3727629e-11	3.3647933e-11	3.3579352e-11	3.35354e-11	3.3480462e-11	3.3443435e-11	3.3429474e-11
2.6048633e-11	3.1656924e-11	3.3561449e-11	3.2684607e-11	3.2906499e-11	3.2775924e-11	3.2790147e-11	3.278123e-11	3.2442695e-11	3.1773164e-11	3.1572203e-11	3.4804142e-11	4.7431314e-11	5.1689138e-11	3.6870975e-11	3.8946828e-11	3.6813455e-11	3.6128907e-11	3.5076621e-11	3.4424537e-11	3.3610477e-11	3.2870873e-11	3.1767323e-11	2.9704607e-11	2.9531721e-11	3.1369318e-11	2.8867525e-11	3.3670777e-11	3.3762176e-11	3.1792248e-11	3.4372238e-11	3.7366189e-11	3.5830386e-11	3.5574641e-11	3.5082552e-11	3.4860022e-11	3.4607826e-11	3.4426593e-11	3.4270199e-11	3.4128617e-11	3.4008032e-11	3.3910825e-11	3.3805939e-11	3.3738534e-11	3.3658822e-11	3.3590228e-11	3.3546268e-11	3.3491317e-11	3.3454285e-11	3.3440325e-11
2.607896e-11	3.1693924e-11	3.3600586e-11	3.2722168e-11	3.2944603e-11	3.2813917e-11	3.2828201e-11	3.2819299e-11	3.24804e-11	3.1810115e-11	3.1608957e-11	3.4844746e-11	4.7486833e-11	5.1749635e-11	3.6913931e-11	3.899224e-11	3.6856398e-11	3.617109e-11	3.5117616e-11	3.4464828e-11	3.3649895e-11	3.2909558e-11	3.1804961e-11	2.9740472e-11	2.9566275e-11	3.1403144e-11	2.8899387e-11	3.3707719e-11	3.3800647e-11	3.1828486e-11	3.4411235e-11	3.7408929e-11	3.5871588e-11	3.5615597e-11	3.5122996e-11	3.490024e-11	3.4647782e-11	3.4466357e-11	3.4309804e-11	3.4168072e-11	3.4047358e-11	3.3950051e-11	3.3845054e-11	3.3777577e-11	3.3697781e-11	3.3629116e-11	3.3585109e-11	3.35301e-11	3.3493031e-11	3.347906e-11
2.6106492e-11	3.1727525e-11	3.3636121e-11	3.2756227e-11	3.2979178e-11	3.2848395e-11	3.2862737e-11	3.2853853e-11	3.2514625e-11	3.1843659e-11	3.1642323e-11	3.4881612e-11	4.7537253e-11	5.1804576e-11	3.6952933e-11	3.9033474e-11	3.6895392e-11	3.6209398e-11	3.5154848e-11	3.4501426e-11	3.3685707e-11	3.2944715e-11	3.1839185e-11	2.9773138e-11	2.9597661e-11	3.1433639e-11	2.8928172e-11	3.3741074e-11	3.3835509e-11	3.1861325e-11	3.4446556e-11	3.744767e-11	3.5908955e-11	3.5652745e-11	3.5159685e-11	3.4936726e-11	3.4684033e-11	3.4502436e-11	3.4345738e-11	3.4203872e-11	3.4083042e-11	3.3985645e-11	3.3880548e-11	3.3813006e-11	3.3733134e-11	3.3664406e-11	3.3620358e-11	3.3565296e-11	3.3528194e-11	3.3514214e-11
2.6158211e-11	3.1790494e-11	3.3702794e-11	3.2820672e-11	3.3044305e-11	3.2913296e-11	3.2927704e-11	3.2918825e-11	3.2578948e-11	3.190667e-11	3.1704958e-11	3.4950721e-11	4.7631583e-11	5.1907395e-11	3.7026162e-11	3.9110855e-11	3.6968549e-11	3.6281224e-11	3.5224615e-11	3.4569944e-11	3.3752673e-11	3.3010322e-11	3.1902805e-11	2.9833205e-11	2.965642e-11	3.1493556e-11	2.898391e-11	3.3805898e-11	3.3901781e-11	3.1923735e-11	3.4513858e-11	3.7521157e-11	3.597962e-11	3.5722949e-11	3.5228966e-11	3.5005594e-11	3.4752429e-11	3.4570489e-11	3.4413501e-11	3.4271366e-11	3.4150306e-11	3.4052729e-11	3.3947434e-11	3.3879762e-11	3.3799741e-11	3.3730885e-11	3.3686754e-11	3.3631586e-11	3.3594417e-11	3.3580415e-11
2.6199496e-11	3.1840787e-11	3.3756027e-11	3.2872009e-11	3.3096246e-11	3.2965064e-11	3.2979534e-11	3.2970663e-11	3.2630275e-11	3.1956955e-11	3.1754947e-11	3.5005893e-11	4.7706927e-11	5.1989523e-11	3.708462e-11	3.9172636e-11	3.7026961e-11	3.633858e-11	3.5280336e-11	3.4624679e-11	3.3806183e-11	3.3062774e-11	3.1953719e-11	2.988141e-11	2.9703354e-11	3.1540827e-11	2.9028035e-11	3.3857171e-11	3.3954505e-11	3.1973387e-11	3.4567363e-11	3.7579655e-11	3.6035917e-11	3.5778889e-11	3.5284181e-11	3.5060488e-11	3.4806952e-11	3.4624742e-11	3.4467526e-11	3.4325181e-11	3.420394e-11	3.410622e-11	3.400077e-11	3.3932997e-11	3.3852857e-11	3.3783901e-11	3.3739705e-11	3.3684455e-11	3.3647233e-11	3.3633214e-11
2.6208803e-11	3.1852229e-11	3.3768067e-11	3.2883197e-11	3.3107784e-11	3.2976593e-11	3.2991109e-11	3.2982261e-11	3.2641778e-11	3.1968241e-11	3.176619e-11	3.5018362e-11	4.7724088e-11	5.2008235e-11	3.7097816e-11	3.9186609e-11	3.7040185e-11	3.6351592e-11	3.5293006e-11	3.4637168e-11	3.3818452e-11	3.30749e-11	3.1965675e-11	2.9893227e-11	2.9714049e-11	3.1549443e-11	2.903664e-11	3.3866999e-11	3.3965744e-11	3.1983978e-11	3.457863e-11	3.7592248e-11	3.6048206e-11	3.5791138e-11	3.5296313e-11	3.5072572e-11	3.4818976e-11	3.463672e-11	3.447947e-11	3.4337088e-11	3.4215815e-11	3.4118074e-11	3.4012597e-11	3.3944805e-11	3.3864646e-11	3.3795674e-11	3.3751467e-11	3.3696202e-11	3.3658973e-11	3.3644955e-11
2.4716549e-11	3.0038685e-11	3.1845383e-11	3.1010642e-11	3.1222545e-11	3.1098833e-11	3.1112538e-11	3.1104203e-11	3.0783112e-11	3.0147921e-11	2.9957363e-11	3.3024352e-11	4.5006645e-11	4.9046926e-11	3.4985562e-11	3.6955432e-11	3.493122e-11	3.4281838e-11	3.3283534e-11	3.2665054e-11	3.189298e-11	3.1191814e-11	3.0145841e-11	2.8191647e-11	2.8022195e-11	2.9751863e-11	2.7382442e-11	3.1937538e-11	3.2031352e-11	3.0162437e-11	3.2609205e-11	3.5451394e-11	3.3995398e-11	3.3752993e-11	3.3286369e-11	3.3075384e-11	3.2836243e-11	3.2664371e-11	3.2516086e-11	3.2381818e-11	3.2267453e-11	3.2175285e-11	3.207582e-11	3.2011889e-11	3.1936298e-11	3.1871259e-11	3.1829571e-11	3.1777454e-11	3.1742349e-11	3.1729133e-11
1.0950134e-11	1.3308026e-11	1.4108422e-11	1.3738459e-11	1.3832412e-11	1.3777615e-11	1.3783697e-11	1.3780012e-11	1.3637767e-11	1.3356364e-11	1.3271949e-11	1.4630731e-11	1.9939274e-11	2.1729242e-11	1.5499603e-11	1.6372321e-11	1.5475541e-11	1.5187855e-11	1.4745587e-11	1.4471597e-11	1.4129566e-11	1.3818962e-11	1.3355628e-11	1.2490027e-11	1.2414666e-11	1.3180211e-11	1.2130728e-11	1.414863e-11	1.4190571e-11	1.3362603e-11	1.4446523e-11	1.5705764e-11	1.5060785e-11	1.4953406e-11	1.4746695e-11	1.4653231e-11	1.4547293e-11	1.4471154e-11	1.4405465e-11	1.4345985e-11	1.4295321e-11	1.4254491e-11	1.4210428e-11	1.4182107e-11	1.414862e-11	1.4119809e-11	1.4101341e-11	1.4078253e-11	1.4062702e-11	1.4056848e-11
7.3107894e-13	8.8852765e-13	9.4196036e-13	9.1719093e-13	9.2350479e-13	9.1985345e-13	9.2026614e-13	9.2002389e-13	9.1053222e-13	8.9175146e-13	8.8612586e-13	9.7686625e-13	1.3313358e-12	1.4508328e-12	1.0348299e-12	1.0931033e-12	1.0332336e-12	1.0140339e-12	9.845123e-13	9.6622811e-13	9.4340328e-13	9.2268342e-13	8.9178057e-13	8.3407234e-13	8.2890042e-13	8.7964735e-13	8.0972079e-13	9.4438374e-13	9.4734601e-13	8.9207732e-13	9.6442366e-13	1.0485182e-12	1.0054827e-12	9.9831929e-13	9.8452579e-13	9.7828934e-13	9.7122009e-13	9.6613949e-13	9.6175595e-13	9.5778663e-13	9.5440584e-13	9.5168112e-13	9.4874044e-13	9.4685073e-13	9.4461594e-13	9.4269307e-13	9.4146086e-13	9.3992017e-13	9.3888247e-13	9.3849209e-13
[truncated: 34 more columns]
