# Supplementary material for: Refractive index of human red blood cells between 290 nm and 1100 nm determined by optical extinction measurements
Source: Sci Rep. 2019 Mar 15;9:4623. doi: 10.1038/s41598-019-38767-5 (PMC6420646; doi:10.1038/s41598-019-38767-5)
Supplement: Supplementary file 5 — Supplementary Dataset 5 [file 41598_2019_38767_MOESM5_ESM.csv]

elements of covariance matrix Cov(a_i, a_j)/(L g^-1)^2
2.0345064e-10	2.5224702e-10	2.7080627e-10	2.7288298e-10	2.7195991e-10	2.7040472e-10	2.7028511e-10	2.7097876e-10	2.6830021e-10	2.6189035e-10	2.5684779e-10	2.6432082e-10	2.9889992e-10	3.2413624e-10	3.047323e-10	3.1257225e-10	3.0623743e-10	2.9915821e-10	2.933799e-10	2.8875736e-10	2.8461208e-10	2.8143059e-10	2.7857205e-10	2.7649842e-10	2.7975585e-10	2.931813e-10	3.0280723e-10	2.9790841e-10	3.028238e-10	3.2725674e-10	3.2544293e-10	3.0351875e-10	3.0621086e-10	2.8437905e-10	2.8256857e-10	2.7791887e-10	2.7603449e-10	2.7430124e-10	2.7274474e-10	2.7178349e-10	2.7098738e-10	2.6988001e-10	2.6894366e-10	2.6866105e-10	2.6795783e-10	2.6755391e-10	2.669842e-10	2.6655468e-10	2.6647654e-10	2.6576246e-10
2.5224702e-10	3.1790813e-10	3.3943804e-10	3.4258047e-10	3.4097171e-10	3.3780484e-10	3.3820268e-10	3.3928735e-10	3.3604341e-10	3.2810951e-10	3.2185398e-10	3.3126485e-10	3.7460756e-10	4.0613898e-10	3.8166833e-10	3.915272e-10	3.8369643e-10	3.7488127e-10	3.6768697e-10	3.6193168e-10	3.5677526e-10	3.5282676e-10	3.4929017e-10	3.4675134e-10	3.5091174e-10	3.6779798e-10	3.7989625e-10	3.7386734e-10	3.8019899e-10	4.1083236e-10	4.0889162e-10	3.8028525e-10	3.8103331e-10	3.5580244e-10	3.5342713e-10	3.4788183e-10	3.4555757e-10	3.4346385e-10	3.4154743e-10	3.4037757e-10	3.3940211e-10	3.3803698e-10	3.3688094e-10	3.3653977e-10	3.3567122e-10	3.3517536e-10	3.34471e-10	3.339411e-10	3.3384996e-10	3.3296249e-10
2.7080627e-10	3.3943804e-10	3.6659297e-10	3.692103e-10	3.6648711e-10	3.5979962e-10	3.6175967e-10	3.6335026e-10	3.6014876e-10	3.5183406e-10	3.4523772e-10	3.5537486e-10	4.0178696e-10	4.3534572e-10	4.0889511e-10	4.19656e-10	4.1150191e-10	4.0215957e-10	3.9452866e-10	3.8841742e-10	3.829453e-10	3.7876403e-10	3.7503066e-10	3.7238059e-10	3.7693173e-10	3.9510787e-10	4.0812357e-10	4.0178932e-10	4.0877399e-10	4.4163923e-10	4.3993314e-10	4.0802147e-10	4.0592211e-10	3.8121848e-10	3.7855593e-10	3.7292181e-10	3.7047205e-10	3.6831496e-10	3.662987e-10	3.6508412e-10	3.6406397e-10	3.6262595e-10	3.6140647e-10	3.6105631e-10	3.6013982e-10	3.5962056e-10	3.5887665e-10	3.5831853e-10	3.5822939e-10	3.5728637e-10
2.7288298e-10	3.4258047e-10	3.692103e-10	3.7985279e-10	3.7538415e-10	3.5501473e-10	3.6125214e-10	3.6399712e-10	3.6150957e-10	3.536347e-10	3.4724066e-10	3.5744274e-10	4.037227e-10	4.3668405e-10	4.0980907e-10	4.2131424e-10	4.137671e-10	4.0464738e-10	3.9716613e-10	3.9114519e-10	3.8574935e-10	3.8162976e-10	3.7795857e-10	3.7537765e-10	3.8003152e-10	3.9834001e-10	4.1145664e-10	4.0523205e-10	4.1242028e-10	4.4543759e-10	4.44051e-10	4.110722e-10	4.0665566e-10	3.8371996e-10	3.809623e-10	3.7555678e-10	3.7313597e-10	3.7104514e-10	3.6905507e-10	3.6787242e-10	3.6687331e-10	3.6545298e-10	3.6424789e-10	3.6391348e-10	3.6300809e-10	3.6250038e-10	3.6176526e-10	3.6121594e-10	3.611373e-10	3.6019877e-10
2.7195991e-10	3.4097171e-10	3.6648711e-10	3.7538415e-10	3.9559273e-10	3.8194141e-10	3.5710433e-10	3.6673779e-10	3.6092927e-10	3.5372848e-10	3.4670477e-10	3.572061e-10	4.0372027e-10	4.3751431e-10	4.1063059e-10	4.2147746e-10	4.1337277e-10	4.0405072e-10	3.9643323e-10	3.9033862e-10	3.8488679e-10	3.8073523e-10	3.7704379e-10	3.7446201e-10	3.7914358e-10	3.9749554e-10	4.1062332e-10	4.0440845e-10	4.1166559e-10	4.4471304e-10	4.4345985e-10	4.0980478e-10	4.0402661e-10	3.821747e-10	3.7934949e-10	3.7408063e-10	3.7167021e-10	3.696114e-10	3.6763252e-10	3.6645997e-10	3.6546532e-10	3.6405146e-10	3.628499e-10	3.6251567e-10	3.6161209e-10	3.6110429e-10	3.6036981e-10	3.5982032e-10	3.5973977e-10	3.588023e-10
2.7040472e-10	3.3780484e-10	3.5979962e-10	3.5501473e-10	3.8194141e-10	4.3181383e-10	3.6790457e-10	3.7505767e-10	3.656225e-10	3.5664804e-10	3.4861924e-10	3.5941063e-10	4.0817198e-10	4.4562341e-10	4.1916902e-10	4.2691409e-10	4.1606446e-10	4.0559822e-10	3.9720643e-10	3.906365e-10	3.848031e-10	3.803864e-10	3.7647607e-10	3.7374445e-10	3.7844498e-10	3.9706122e-10	4.1030632e-10	4.0385226e-10	4.1115528e-10	4.4465376e-10	4.4333041e-10	4.0851973e-10	4.0174822e-10	3.8033555e-10	3.7738746e-10	3.7212163e-10	3.6965924e-10	3.6756809e-10	3.655514e-10	3.643433e-10	3.6331446e-10	3.6187021e-10	3.6063762e-10	3.6027501e-10	3.5934502e-10	3.588111e-10	3.5805293e-10	3.5748036e-10	3.5737697e-10	3.5641984e-10
2.7028511e-10	3.3820268e-10	3.6175967e-10	3.6125214e-10	3.5710433e-10	3.6790457e-10	3.7709218e-10	3.6642114e-10	3.6388889e-10	3.5373654e-10	3.4708556e-10	3.5726663e-10	4.0524158e-10	4.4069021e-10	4.1425652e-10	4.2325256e-10	4.1369229e-10	4.0376282e-10	3.9575398e-10	3.8942124e-10	3.8378672e-10	3.7951241e-10	3.7572736e-10	3.7309297e-10	3.7780485e-10	3.9627958e-10	4.0945111e-10	4.0316481e-10	4.1049912e-10	4.4371338e-10	4.4256318e-10	4.078773e-10	4.0045528e-10	3.7980465e-10	3.7687348e-10	3.7173921e-10	3.6932185e-10	3.6728343e-10	3.653031e-10	3.6412835e-10	3.631265e-10	3.6170895e-10	3.6050055e-10	3.6015667e-10	3.5924606e-10	3.5872925e-10	3.579875e-10	3.5743003e-10	3.5733963e-10	3.5639682e-10
2.7097876e-10	3.3928735e-10	3.6335026e-10	3.6399712e-10	3.6673779e-10	3.7505767e-10	3.6642114e-10	3.7071971e-10	3.6290281e-10	3.5453435e-10	3.4732107e-10	3.5785745e-10	4.0542016e-10	4.4069283e-10	4.1397348e-10	4.2342607e-10	4.1417662e-10	4.043843e-10	3.9645833e-10	3.9017978e-10	3.8458684e-10	3.8034468e-10	3.7658783e-10	3.739794e-10	3.7871551e-10	3.9720936e-10	4.1040093e-10	4.0415485e-10	4.1153613e-10	4.4476626e-10	4.436952e-10	4.088289e-10	4.0093303e-10	3.8065679e-10	3.7771099e-10	3.7262802e-10	3.7022021e-10	3.681988e-10	3.6622653e-10	3.6506131e-10	3.6406642e-10	3.6265463e-10	3.6145133e-10	3.6111301e-10	3.6020651e-10	3.5969406e-10	3.5895575e-10	3.5840176e-10	3.5831539e-10	3.5737467e-10
2.6830021e-10	3.3604341e-10	3.6014876e-10	3.6150957e-10	3.6092927e-10	3.656225e-10	3.6388889e-10	3.6290281e-10	3.6073424e-10	3.5030095e-10	3.4384212e-10	3.5396097e-10	4.0109827e-10	4.3556513e-10	4.0916638e-10	4.186858e-10	4.097623e-10	4.0015558e-10	3.9237901e-10	3.862057e-10	3.8070762e-10	3.7653752e-10	3.7284779e-10	3.7029412e-10	3.7500508e-10	3.9331219e-10	4.0637263e-10	4.0024e-10	4.0759628e-10	4.4046271e-10	4.3951007e-10	4.0472465e-10	3.9616164e-10	3.7672201e-10	3.7378135e-10	3.6883715e-10	3.664688e-10	3.6449437e-10	3.6255525e-10	3.61415e-10	3.6043938e-10	3.5905096e-10	3.5786735e-10	3.5753836e-10	3.5664677e-10	3.5614445e-10	3.5541819e-10	3.5487396e-10	3.5479207e-10	3.5386452e-10
2.6189035e-10	3.2810951e-10	3.5183406e-10	3.536347e-10	3.5372848e-10	3.5664804e-10	3.5373654e-10	3.5453435e-10	3.5030095e-10	3.4286842e-10	3.3539249e-10	3.4555214e-10	3.9132761e-10	4.2496776e-10	3.9898884e-10	4.0843189e-10	3.9984598e-10	3.9053985e-10	3.8299553e-10	3.770065e-10	3.7167221e-10	3.6763224e-10	3.6406337e-10	3.6161024e-10	3.6625399e-10	3.8415255e-10	3.9691824e-10	3.9100366e-10	3.9828382e-10	4.3036067e-10	4.2962812e-10	3.9504101e-10	3.8516642e-10	3.6743064e-10	3.6450109e-10	3.5984056e-10	3.5755214e-10	3.5567188e-10	3.5380023e-10	3.5270867e-10	3.5177037e-10	3.5042928e-10	3.4928504e-10	3.4897235e-10	3.4811026e-10	3.4762674e-10	3.4692415e-10	3.4639848e-10	3.4632317e-10	3.454227e-10
2.5684779e-10	3.2185398e-10	3.4523772e-10	3.4724066e-10	3.4670477e-10	3.4861924e-10	3.4708556e-10	3.4732107e-10	3.4384212e-10	3.3539249e-10	3.2991062e-10	3.3905671e-10	3.8400912e-10	4.1691828e-10	3.9133507e-10	4.0057693e-10	3.9222677e-10	3.8313336e-10	3.7576734e-10	3.6992039e-10	3.6471844e-10	3.6078725e-10	3.5732568e-10	3.5497237e-10	3.5960042e-10	3.7721944e-10	3.8977687e-10	3.8407316e-10	3.9137406e-10	4.2286111e-10	4.2244779e-10	3.8746066e-10	3.7534247e-10	3.5990924e-10	3.5693575e-10	3.5262311e-10	3.5041177e-10	3.4863898e-10	3.4683385e-10	3.4579462e-10	3.4489417e-10	3.4359898e-10	3.4249209e-10	3.4219698e-10	3.4136264e-10	3.4089749e-10	3.4021678e-10	3.3970853e-10	3.3964061e-10	3.3876382e-10
2.6432082e-10	3.3126485e-10	3.5537486e-10	3.5744274e-10	3.572061e-10	3.5941063e-10	3.5726663e-10	3.5785745e-10	3.5396097e-10	3.4555214e-10	3.3905671e-10	3.5053961e-10	3.9620055e-10	4.2954437e-10	4.0327932e-10	4.1255014e-10	4.039836e-10	3.9461986e-10	3.8706438e-10	3.8106729e-10	3.7574656e-10	3.7173879e-10	3.6822998e-10	3.6588685e-10	3.7077187e-10	3.8902487e-10	4.0201693e-10	3.9629412e-10	4.0407363e-10	4.3654869e-10	4.3661803e-10	3.9881765e-10	3.8233309e-10	3.6966388e-10	3.6643436e-10	3.6241638e-10	3.6019185e-10	3.5848197e-10	3.5667201e-10	3.5565186e-10	3.5475586e-10	3.5345416e-10	3.523385e-10	3.5205239e-10	3.5121066e-10	3.5074555e-10	3.5005751e-10	3.495453e-10	3.4948413e-10	3.4859114e-10
2.9889992e-10	3.7460756e-10	4.0178696e-10	4.037227e-10	4.0372027e-10	4.0817198e-10	4.0524158e-10	4.0542016e-10	4.0109827e-10	3.9132761e-10	3.8400912e-10	3.9620055e-10	4.5195943e-10	4.8907776e-10	4.5658996e-10	4.6762271e-10	4.5749486e-10	4.4698076e-10	4.3837518e-10	4.3163376e-10	4.2563081e-10	4.2115452e-10	4.1725236e-10	4.1472073e-10	4.2043363e-10	4.4128044e-10	4.5608685e-10	4.4983083e-10	4.590434e-10	4.9590714e-10	4.9674735e-10	4.5116355e-10	4.2626562e-10	4.1692482e-10	4.1300422e-10	4.0910952e-10	4.0667011e-10	4.0491172e-10	4.0293656e-10	4.0185736e-10	4.0088977e-10	3.9946426e-10	3.982372e-10	3.9793952e-10	3.9701236e-10	3.9650609e-10	3.9574611e-10	3.9518244e-10	3.9512572e-10	3.9412919e-10
3.2413624e-10	4.0613898e-10	4.3534572e-10	4.3668405e-10	4.3751431e-10	4.4562341e-10	4.4069021e-10	4.4069283e-10	4.3556513e-10	4.2496776e-10	4.1691828e-10	4.2954437e-10	4.8907776e-10	5.3606306e-10	4.9721599e-10	5.0755874e-10	4.9681886e-10	4.8513061e-10	4.7582585e-10	4.6843814e-10	4.6193258e-10	4.5705737e-10	4.5283814e-10	4.5010943e-10	4.5636689e-10	4.7905701e-10	4.9516224e-10	4.8842061e-10	4.9853905e-10	5.3860056e-10	5.3972901e-10	4.8937269e-10	4.6047349e-10	4.5182241e-10	4.474826e-10	4.4344674e-10	4.4081899e-10	4.3896022e-10	4.3683575e-10	4.3568419e-10	4.3464545e-10	4.3311046e-10	4.3178722e-10	4.3146983e-10	4.304694e-10	4.2992407e-10	4.2910326e-10	4.2849471e-10	4.2843518e-10	4.2735664e-10
3.047323e-10	3.8166833e-10	4.0889511e-10	4.0980907e-10	4.1063059e-10	4.1916902e-10	4.1425652e-10	4.1397348e-10	4.0916638e-10	3.9898884e-10	3.9133507e-10	4.0327932e-10	4.5658996e-10	4.9721599e-10	4.7116193e-10	4.7617568e-10	4.6661412e-10	4.5536117e-10	4.4662936e-10	4.3956617e-10	4.3338793e-10	4.2868892e-10	4.2459849e-10	4.2183695e-10	4.2743902e-10	4.4849738e-10	4.6348505e-10	4.5679245e-10	4.6568595e-10	5.0320366e-10	5.0310428e-10	4.5991539e-10	4.4210352e-10	4.2646176e-10	4.227735e-10	4.1799498e-10	4.1540246e-10	4.1338546e-10	4.1127478e-10	4.1007518e-10	4.0902549e-10	4.0750805e-10	4.0620782e-10	4.0586718e-10	4.0488599e-10	4.0434049e-10	4.035386e-10	4.0294023e-10	4.0286298e-10	4.0182632e-10
3.1257225e-10	3.915272e-10	4.19656e-10	4.2131424e-10	4.2147746e-10	4.2691409e-10	4.2325256e-10	4.2342607e-10	4.186858e-10	4.0843189e-10	4.0057693e-10	4.1255014e-10	4.6762271e-10	5.0755874e-10	4.7617568e-10	4.898003e-10	4.7715185e-10	4.6643936e-10	4.5719165e-10	4.5011586e-10	4.4367063e-10	4.3886386e-10	4.345704e-10	4.3164246e-10	4.3717535e-10	4.5855817e-10	4.7379896e-10	4.6672187e-10	4.7540488e-10	5.1372229e-10	5.1282604e-10	4.7153711e-10	4.5983809e-10	4.3857333e-10	4.3507531e-10	4.2949662e-10	4.2675993e-10	4.2450943e-10	4.2227123e-10	4.2096438e-10	4.1984132e-10	4.1823749e-10	4.1686894e-10	4.1649351e-10	4.154623e-10	4.1488314e-10	4.1404266e-10	4.134135e-10	4.1332201e-10	4.1224561e-10
3.0623743e-10	3.8369643e-10	4.1150191e-10	4.137671e-10	4.1337277e-10	4.1606446e-10	4.1369229e-10	4.1417662e-10	4.097623e-10	3.9984598e-10	3.9222677e-10	4.039836e-10	4.5749486e-10	4.9681886e-10	4.6661412e-10	4.7715185e-10	4.6840225e-10	4.5650856e-10	4.478861e-10	4.408032e-10	4.3462477e-10	4.2988035e-10	4.2573274e-10	4.2286322e-10	4.2830945e-10	4.4923831e-10	4.6417142e-10	4.5727072e-10	4.6580591e-10	5.0330939e-10	5.0249652e-10	4.6192303e-10	4.5005488e-10	4.2958206e-10	4.2614446e-10	4.2073078e-10	4.1806025e-10	4.1587207e-10	4.1368836e-10	4.1241682e-10	4.1132296e-10	4.0975804e-10	4.0842266e-10	4.0805906e-10	4.0705296e-10	4.0648919e-10	4.0566918e-10	4.0505589e-10	4.0496893e-10	4.039172e-10
2.9915821e-10	3.7488127e-10	4.0215957e-10	4.0464738e-10	4.0405072e-10	4.0559822e-10	4.0376282e-10	4.043843e-10	4.0015558e-10	3.9053985e-10	3.8313336e-10	3.9461986e-10	4.4698076e-10	4.8513061e-10	4.5536117e-10	4.6643936e-10	4.5650856e-10	4.4667343e-10	4.374419e-10	4.3069984e-10	4.2460025e-10	4.2003367e-10	4.1597439e-10	4.1321558e-10	4.1855653e-10	4.3903165e-10	4.5362773e-10	4.4693799e-10	4.5534416e-10	4.919827e-10	4.9132564e-10	4.5123998e-10	4.3857804e-10	4.1944805e-10	4.1604763e-10	4.1087483e-10	4.0828196e-10	4.06177e-10	4.0405827e-10	4.0283088e-10	4.0177187e-10	4.0025279e-10	3.9895582e-10	3.9860635e-10	3.9762906e-10	3.970829e-10	3.9628609e-10	3.9569072e-10	3.9560886e-10	3.9458473e-10
2.933799e-10	3.6768697e-10	3.9452866e-10	3.9716613e-10	3.9643323e-10	3.9720643e-10	3.9575398e-10	3.9645833e-10	3.9237901e-10	3.8299553e-10	3.7576734e-10	3.8706438e-10	4.3837518e-10	4.7582585e-10	4.4662936e-10	4.5719165e-10	4.478861e-10	4.374419e-10	4.2964747e-10	4.224385e-10	4.1652472e-10	4.1203717e-10	4.080983e-10	4.0541404e-10	4.1070206e-10	4.3081317e-10	4.4515142e-10	4.386481e-10	4.4698767e-10	4.8293028e-10	4.8246712e-10	4.4253359e-10	4.286848e-10	4.1108121e-10	4.0768806e-10	4.027679e-10	4.0024504e-10	3.9822313e-10	3.9616365e-10	3.9497873e-10	3.9395213e-10	3.924745e-10	3.9121188e-10	3.9087617e-10	3.8992454e-10	3.8939447e-10	3.8861817e-10	3.8803877e-10	3.8796215e-10	3.8696171e-10
2.8875736e-10	3.6193168e-10	3.8841742e-10	3.9114519e-10	3.9033862e-10	3.906365e-10	3.8942124e-10	3.9017978e-10	3.862057e-10	3.770065e-10	3.6992039e-10	3.8106729e-10	4.3163376e-10	4.6843814e-10	4.3956617e-10	4.5011586e-10	4.408032e-10	4.3069984e-10	4.224385e-10	4.1647246e-10	4.1011292e-10	4.0569656e-10	4.0185102e-10	3.9923916e-10	4.0449399e-10	4.2432986e-10	4.38468e-10	4.3212882e-10	4.4044197e-10	4.7583767e-10	4.7557968e-10	4.3558049e-10	4.2036905e-10	4.043155e-10	4.0091039e-10	3.9623513e-10	3.9377328e-10	3.9182936e-10	3.8982197e-10	3.8867592e-10	3.8767824e-10	3.8623682e-10	3.8500394e-10	3.8468095e-10	3.8375146e-10	3.8323555e-10	3.8247684e-10	3.8191123e-10	3.8183962e-10	3.80859e-10
2.8461208e-10	3.5677526e-10	3.829453e-10	3.8574935e-10	3.8488679e-10	3.848031e-10	3.8378672e-10	3.8458684e-10	3.8070762e-10	3.7167221e-10	3.6471844e-10	3.7574656e-10	4.2563081e-10	4.6193258e-10	4.3338793e-10	4.4367063e-10	4.3462477e-10	4.2460025e-10	4.1652472e-10	4.1011292e-10	4.0503728e-10	4.0012292e-10	3.9628469e-10	3.9378947e-10	3.9900352e-10	4.1862493e-10	4.3258084e-10	4.2641339e-10	4.347309e-10	4.6964819e-10	4.6963294e-10	4.2935755e-10	4.1243327e-10	3.9816126e-10	3.9472458e-10	3.9032009e-10	3.879191e-10	3.8605902e-10	3.8410412e-10	3.8299891e-10	3.8203087e-10	3.8062569e-10	3.794223e-10	3.7911284e-10	3.7820525e-10	3.7770366e-10	3.7696222e-10	3.7641029e-10	3.7634422e-10	3.7538249e-10
2.8143059e-10	3.5282676e-10	3.7876403e-10	3.8162976e-10	3.8073523e-10	3.803864e-10	3.7951241e-10	3.8034468e-10	3.7653752e-10	3.6763224e-10	3.6078725e-10	3.7173879e-10	4.2115452e-10	4.5705737e-10	4.2868892e-10	4.3886386e-10	4.2988035e-10	4.2003367e-10	4.1203717e-10	4.0569656e-10	4.0012292e-10	3.9666075e-10	3.9222378e-10	3.8966087e-10	3.9496344e-10	4.1438046e-10	4.282508e-10	4.2221888e-10	4.3060683e-10	4.6516034e-10	4.6543178e-10	4.2459153e-10	4.0558571e-10	3.9329907e-10	3.8980596e-10	3.8569016e-10	3.8334582e-10	3.8157215e-10	3.7966676e-10	3.7860239e-10	3.7766302e-10	3.7629167e-10	3.7511546e-10	3.7481977e-10	3.7393224e-10	3.7344428e-10	3.7271852e-10	3.7217917e-10	3.7211904e-10	3.711736e-10
2.7857205e-10	3.4929017e-10	3.7503066e-10	3.7795857e-10	3.7704379e-10	3.7647607e-10	3.7572736e-10	3.7658783e-10	3.7284779e-10	3.6406337e-10	3.5732568e-10	3.6822998e-10	4.1725236e-10	4.5283814e-10	4.2459849e-10	4.345704e-10	4.2573274e-10	4.1597439e-10	4.080983e-10	4.0185102e-10	3.9628469e-10	3.9222378e-10	3.8959258e-10	3.862859e-10	3.9138127e-10	4.1082683e-10	4.2451877e-10	4.187121e-10	4.2717884e-10	4.6145086e-10	4.620779e-10	4.2034389e-10	3.9853988e-10	3.887688e-10	3.8518538e-10	3.8142456e-10	3.7914255e-10	3.7747255e-10	3.7562243e-10	3.7460597e-10	3.7369932e-10	3.7236544e-10	3.7121896e-10	3.7093966e-10	3.70074e-10	3.6960136e-10	3.6889252e-10	3.6836695e-10	3.6831413e-10	3.6738547e-10
2.7649842e-10	3.4675134e-10	3.7238059e-10	3.7537765e-10	3.7446201e-10	3.7374445e-10	3.7309297e-10	3.739794e-10	3.7029412e-10	3.6161024e-10	3.5497237e-10	3.6588685e-10	4.1472073e-10	4.5010943e-10	4.2183695e-10	4.3164246e-10	4.2286322e-10	4.1321558e-10	4.0541404e-10	3.9923916e-10	3.9378947e-10	3.8966087e-10	3.862859e-10	3.8540628e-10	3.8952893e-10	4.0846631e-10	4.223917e-10	4.1663468e-10	4.2541674e-10	4.594412e-10	4.6062014e-10	4.1725949e-10	3.9140479e-10	3.8510805e-10	3.8137517e-10	3.7808807e-10	3.7587835e-10	3.7434269e-10	3.7255753e-10	3.7160139e-10	3.7073444e-10	3.6944395e-10	3.6833125e-10	3.68073e-10	3.6723201e-10	3.6677757e-10	3.6608753e-10	3.6557761e-10	3.6553467e-10	3.6462304e-10
2.7975585e-10	3.5091174e-10	3.7693173e-10	3.8003152e-10	3.7914358e-10	3.7844498e-10	3.7780485e-10	3.7871551e-10	3.7500508e-10	3.6625399e-10	3.5960042e-10	3.7077187e-10	4.2043363e-10	4.5636689e-10	4.2743902e-10	4.3717535e-10	4.2830945e-10	4.1855653e-10	4.1070206e-10	4.0449399e-10	3.9900352e-10	3.9496344e-10	3.9138127e-10	3.8952893e-10	3.9729748e-10	4.1510443e-10	4.2835668e-10	4.2324175e-10	4.322108e-10	4.6693685e-10	4.6875885e-10	4.2240113e-10	3.902423e-10	3.8860002e-10	3.8456736e-10	3.8185942e-10	3.7969763e-10	3.7831217e-10	3.7657581e-10	3.7568092e-10	3.7484879e-10	3.7358895e-10	3.7249764e-10	3.722623e-10	3.7143627e-10	3.7099651e-10	3.7031679e-10	3.6981685e-10	3.6978631e-10	3.6887773e-10
2.931813e-10	3.6779798e-10	3.9510787e-10	3.9834001e-10	3.9749554e-10	3.9706122e-10	3.9627958e-10	3.9720936e-10	3.9331219e-10	3.8415255e-10	3.7721944e-10	3.8902487e-10	4.4128044e-10	4.7905701e-10	4.4849738e-10	4.5855817e-10	4.4923831e-10	4.3903165e-10	4.3081317e-10	4.2432986e-10	4.1862493e-10	4.1438046e-10	4.1082683e-10	4.0846631e-10	4.1510443e-10	4.3913192e-10	4.5061387e-10	4.4431578e-10	4.5466048e-10	4.9071122e-10	4.9336367e-10	4.425319e-10	4.0471359e-10	4.064493e-10	4.020553e-10	3.9967115e-10	3.9746404e-10	3.9613632e-10	3.9436925e-10	3.9348509e-10	3.9264664e-10	3.9136032e-10	3.9024223e-10	3.9001479e-10	3.8916753e-10	3.8872146e-10	3.8802273e-10	3.8751059e-10	3.8748808e-10	3.8654603e-10
3.0280723e-10	3.7989625e-10	4.0812357e-10	4.1145664e-10	4.1062332e-10	4.1030632e-10	4.0945111e-10	4.1040093e-10	4.0637263e-10	3.9691824e-10	3.8977687e-10	4.0201693e-10	4.5608685e-10	4.9516224e-10	4.6348505e-10	4.7379896e-10	4.6417142e-10	4.5362773e-10	4.4515142e-10	4.38468e-10	4.3258084e-10	4.282508e-10	4.2451877e-10	4.223917e-10	4.2835668e-10	4.5061387e-10	4.7014172e-10	4.6013973e-10	4.6988771e-10	5.0777456e-10	5.1048902e-10	4.5743376e-10	4.1586081e-10	4.1943542e-10	4.1478202e-10	4.1254993e-10	4.1029351e-10	4.08984e-10	4.0718325e-10	4.062963e-10	4.0544627e-10	4.0413414e-10	4.029916e-10	4.0276595e-10	4.0189971e-10	4.014461e-10	4.0073099e-10	4.002077e-10	4.0018901e-10	3.9922091e-10
2.9790841e-10	3.7386734e-10	4.0178932e-10	4.0523205e-10	4.0440845e-10	4.0385226e-10	4.0316481e-10	4.0415485e-10	4.0024e-10	3.9100366e-10	3.8407316e-10	3.9629412e-10	4.4983083e-10	4.8842061e-10	4.5679245e-10	4.6672187e-10	4.5727072e-10	4.4693799e-10	4.386481e-10	4.3212882e-10	4.2641339e-10	4.2221888e-10	4.187121e-10	4.1663468e-10	4.2324175e-10	4.4431578e-10	4.6013973e-10	4.6091853e-10	4.6647077e-10	5.0170371e-10	5.0627146e-10	4.492565e-10	4.0120409e-10	4.1110673e-10	4.0625302e-10	4.0490069e-10	4.0279798e-10	4.017428e-10	4.0007266e-10	3.9930183e-10	3.9853008e-10	3.9730406e-10	3.9622919e-10	3.9604406e-10	3.9522728e-10	3.9480954e-10	3.941323e-10	3.936403e-10	3.9364033e-10	3.9270757e-10
3.028238e-10	3.8019899e-10	4.0877399e-10	4.1242028e-10	4.1166559e-10	4.1115528e-10	4.1049912e-10	4.1153613e-10	4.0759628e-10	3.9828382e-10	3.9137406e-10	4.0407363e-10	4.590434e-10	4.9853905e-10	4.6568595e-10	4.7540488e-10	4.6580591e-10	4.5534416e-10	4.4698767e-10	4.4044197e-10	4.347309e-10	4.3060683e-10	4.2717884e-10	4.2541674e-10	4.322108e-10	4.5466048e-10	4.6988771e-10	4.6647077e-10	4.8748373e-10	5.1618065e-10	5.2001271e-10	4.5944945e-10	3.9484117e-10	4.1576273e-10	4.100967e-10	4.1012231e-10	4.0811933e-10	4.0742166e-10	4.0587004e-10	4.0524557e-10	4.0455741e-10	4.0341083e-10	4.0239257e-10	4.0226063e-10	4.0148411e-10	4.0110283e-10	4.0045429e-10	3.9998877e-10	4.000167e-10	3.9909835e-10
3.2725674e-10	4.1083236e-10	4.4163923e-10	4.4543759e-10	4.4471304e-10	4.4465376e-10	4.4371338e-10	4.4476626e-10	4.4046271e-10	4.3036067e-10	4.2286111e-10	4.3654869e-10	4.9590714e-10	5.3860056e-10	5.0320366e-10	5.1372229e-10	5.0330939e-10	4.919827e-10	4.8293028e-10	4.7583767e-10	4.6964819e-10	4.6516034e-10	4.6145086e-10	4.594412e-10	4.6693685e-10	4.9071122e-10	5.0777456e-10	5.0170371e-10	5.1618065e-10	5.6857784e-10	5.6268184e-10	4.9416644e-10	4.28996e-10	4.4950866e-10	4.4363873e-10	4.4340967e-10	4.4124582e-10	4.4042779e-10	4.3873321e-10	4.3803279e-10	4.3727554e-10	4.3602102e-10	4.3490952e-10	4.3475828e-10	4.3391093e-10	4.3349217e-10	4.3278518e-10	4.3227673e-10	4.3230255e-10	4.3130545e-10
3.2544293e-10	4.0889162e-10	4.3993314e-10	4.44051e-10	4.4345985e-10	4.4333041e-10	4.4256318e-10	4.436952e-10	4.3951007e-10	4.2962812e-10	4.2244779e-10	4.3661803e-10	4.9674735e-10	5.3972901e-10	5.0310428e-10	5.1282604e-10	5.0249652e-10	4.9132564e-10	4.8246712e-10	4.7557968e-10	4.6963294e-10	4.6543178e-10	4.620779e-10	4.6062014e-10	4.6875885e-10	4.9336367e-10	5.1048902e-10	5.0627146e-10	5.2001271e-10	5.6268184e-10	6.0589756e-10	5.4217946e-10	4.0022804e-10	4.4232035e-10	4.3557822e-10	4.3792793e-10	4.3615383e-10	4.3605259e-10	4.3468367e-10	4.3429938e-10	4.3374584e-10	4.3269776e-10	4.3174398e-10	4.3170691e-10	4.3097332e-10	4.3064453e-10	4.3002229e-10	4.2958669e-10	4.296689e-10	4.287377e-10
3.0351875e-10	3.8028525e-10	4.0802147e-10	4.110722e-10	4.0980478e-10	4.0851973e-10	4.078773e-10	4.088289e-10	4.0472465e-10	3.9504101e-10	3.8746066e-10	3.9881765e-10	4.5116355e-10	4.8937269e-10	4.5991539e-10	4.7153711e-10	4.6192303e-10	4.5123998e-10	4.4253359e-10	4.3558049e-10	4.2935755e-10	4.2459153e-10	4.2034389e-10	4.1725949e-10	4.2240113e-10	4.425319e-10	4.5743376e-10	4.492565e-10	4.5944945e-10	4.9416644e-10	5.4217946e-10	6.577058e-10	5.2726659e-10	4.0599466e-10	4.3282774e-10	4.1526221e-10	4.1687385e-10	4.1247681e-10	4.1103054e-10	4.0923548e-10	4.0825369e-10	4.0652486e-10	4.051801e-10	4.0474972e-10	4.0371694e-10	4.0311583e-10	4.0227196e-10	4.016335e-10	4.0152474e-10	4.0045707e-10
3.0621086e-10	3.8103331e-10	4.0592211e-10	4.0665566e-10	4.0402661e-10	4.0174822e-10	4.0045528e-10	4.0093303e-10	3.9616164e-10	3.8516642e-10	3.7534247e-10	3.8233309e-10	4.2626562e-10	4.6047349e-10	4.4210352e-10	4.5983809e-10	4.5005488e-10	4.3857804e-10	4.286848e-10	4.2036905e-10	4.1243327e-10	4.0558571e-10	3.9853988e-10	3.9140479e-10	3.902423e-10	4.0471359e-10	4.1586081e-10	4.0120409e-10	3.9484117e-10	4.28996e-10	4.0022804e-10	5.2726659e-10	8.0433963e-10	4.4197931e-10	4.8269533e-10	4.4257362e-10	4.4188008e-10	4.3147206e-10	4.2762345e-10	4.2326314e-10	4.2071186e-10	4.1736422e-10	4.1480694e-10	4.1346683e-10	4.11558e-10	4.1025278e-10	4.0875834e-10	4.0755645e-10	4.0699684e-10	4.0543912e-10
2.8437905e-10	3.5580244e-10	3.8121848e-10	3.8371996e-10	3.821747e-10	3.8033555e-10	3.7980465e-10	3.8065679e-10	3.7672201e-10	3.6743064e-10	3.5990924e-10	3.6966388e-10	4.1692482e-10	4.5182241e-10	4.2646176e-10	4.3857333e-10	4.2958206e-10	4.1944805e-10	4.1108121e-10	4.043155e-10	3.9816126e-10	3.9329907e-10	3.887688e-10	3.8510805e-10	3.8860002e-10	4.064493e-10	4.1943542e-10	4.1110673e-10	4.1576273e-10	4.4950866e-10	4.4232035e-10	4.0599466e-10	4.4197931e-10	4.4253801e-10	4.0055391e-10	3.9911026e-10	3.9252957e-10	3.9050634e-10	3.872098e-10	3.8570509e-10	3.8415301e-10	3.8237255e-10	3.8080056e-10	3.8025554e-10	3.7909842e-10	3.7840681e-10	3.774846e-10	3.7677893e-10	3.7658713e-10	3.7549275e-10
2.8256857e-10	3.5342713e-10	3.7855593e-10	3.809623e-10	3.7934949e-10	3.7738746e-10	3.7687348e-10	3.7771099e-10	3.7378135e-10	3.6450109e-10	3.5693575e-10	3.6643436e-10	4.1300422e-10	4.474826e-10	4.227735e-10	4.3507531e-10	4.2614446e-10	4.1604763e-10	4.0768806e-10	4.0091039e-10	3.9472458e-10	3.8980596e-10	3.8518538e-10	3.8137517e-10	3.8456736e-10	4.020553e-10	4.1478202e-10	4.0625302e-10	4.100967e-10	4.4363873e-10	4.3557822e-10	4.3282774e-10	4.8269533e-10	4.0055391e-10	4.2085144e-10	3.9287966e-10	3.9287631e-10	3.878353e-10	3.8569258e-10	3.8351582e-10	3.8217835e-10	3.8020918e-10	3.7865847e-10	3.7804682e-10	3.7687518e-10	3.7614996e-10	3.7520989e-10	3.7448258e-10	3.7427366e-10	3.7316496e-10
2.7791887e-10	3.4788183e-10	3.7292181e-10	3.7555678e-10	3.7408063e-10	3.7212163e-10	3.7173921e-10	3.7262802e-10	3.6883715e-10	3.5984056e-10	3.5262311e-10	3.6241638e-10	4.0910952e-10	4.4344674e-10	4.1799498e-10	4.2949662e-10	4.2073078e-10	4.1087483e-10	4.027679e-10	3.9623513e-10	3.9032009e-10	3.8569016e-10	3.8142456e-10	3.7808807e-10	3.8185942e-10	3.9967115e-10	4.1254993e-10	4.0490069e-10	4.1012231e-10	4.4340967e-10	4.3792793e-10	4.1526221e-10	4.4257362e-10	3.9911026e-10	3.9287966e-10	3.9373932e-10	3.8236683e-10	3.8070209e-10	3.7767401e-10	3.763249e-10	3.749137e-10	3.732612e-10	3.7179878e-10	3.7131784e-10	3.7023881e-10	3.6960364e-10	3.6874046e-10	3.6808356e-10	3.6792268e-10	3.6688146e-10
2.7603449e-10	3.4555757e-10	3.7047205e-10	3.7313597e-10	3.7167021e-10	3.6965924e-10	3.6932185e-10	3.7022021e-10	3.664688e-10	3.5755214e-10	3.5041177e-10	3.6019185e-10	4.0667011e-10	4.4081899e-10	4.1540246e-10	4.2675993e-10	4.1806025e-10	4.0828196e-10	4.0024504e-10	3.9377328e-10	3.879191e-10	3.8334582e-10	3.7914255e-10	3.7587835e-10	3.7969763e-10	3.9746404e-10	4.1029351e-10	4.0279798e-10	4.0811933e-10	4.4124582e-10	4.3615383e-10	4.1687385e-10	4.4188008e-10	3.9252957e-10	3.9287631e-10	3.8236683e-10	3.8516886e-10	3.7703057e-10	3.7534775e-10	3.7346598e-10	3.7235311e-10	3.7060182e-10	3.6922625e-10	3.687289e-10	3.6768305e-10	3.670529e-10	3.6620733e-10	3.6555961e-10	3.6540634e-10	3.6437747e-10
2.7430124e-10	3.4346385e-10	3.6831496e-10	3.7104514e-10	3.696114e-10	3.6756809e-10	3.6728343e-10	3.681988e-10	3.6449437e-10	3.5567188e-10	3.4863898e-10	3.5848197e-10	4.0491172e-10	4.3896022e-10	4.1338546e-10	4.2450943e-10	4.1587207e-10	4.06177e-10	3.9822313e-10	3.9182936e-10	3.8605902e-10	3.8157215e-10	3.7747255e-10	3.7434269e-10	3.7831217e-10	3.9613632e-10	4.08984e-10	4.017428e-10	4.0742166e-10	4.4042779e-10	4.3605259e-10	4.1247681e-10	4.3147206e-10	3.9050634e-10	3.878353e-10	3.8070209e-10	3.7703057e-10	3.7794326e-10	3.7212317e-10	3.7105372e-10	3.6966281e-10	3.6812342e-10	3.6671504e-10	3.6628304e-10	3.6524958e-10	3.646523e-10	3.6382531e-10	3.6319975e-10	3.6305881e-10	3.6205053e-10
2.7274474e-10	3.4154743e-10	3.662987e-10	3.6905507e-10	3.6763252e-10	3.655514e-10	3.653031e-10	3.6622653e-10	3.6255525e-10	3.5380023e-10	3.4683385e-10	3.5667201e-10	4.0293656e-10	4.3683575e-10	4.1127478e-10	4.2227123e-10	4.1368836e-10	4.0405827e-10	3.9616365e-10	3.8982197e-10	3.8410412e-10	3.7966676e-10	3.7562243e-10	3.7255753e-10	3.7657581e-10	3.9436925e-10	4.0718325e-10	4.0007266e-10	4.0587004e-10	4.3873321e-10	4.3468367e-10	4.1103054e-10	4.2762345e-10	3.872098e-10	3.8569258e-10	3.7767401e-10	3.7534775e-10	3.7212317e-10	3.725142e-10	3.6851996e-10	3.6760152e-10	3.6588629e-10	3.6459665e-10	3.6413018e-10	3.6313639e-10	3.6253861e-10	3.6172989e-10	3.611112e-10	3.609779e-10	3.5998008e-10
2.7178349e-10	3.4037757e-10	3.6508412e-10	3.6787242e-10	3.6645997e-10	3.643433e-10	3.6412835e-10	3.6506131e-10	3.61415e-10	3.5270867e-10	3.4579462e-10	3.5565186e-10	4.0185736e-10	4.3568419e-10	4.1007518e-10	4.2096438e-10	4.1241682e-10	4.0283088e-10	3.9497873e-10	3.8867592e-10	3.8299891e-10	3.7860239e-10	3.7460597e-10	3.7160139e-10	3.7568092e-10	3.9348509e-10	4.062963e-10	3.9930183e-10	4.0524557e-10	4.3803279e-10	4.3429938e-10	4.0923548e-10	4.2326314e-10	3.8570509e-10	3.8351582e-10	3.763249e-10	3.7346598e-10	3.7105372e-10	3.6851996e-10	3.6912385e-10	3.659999e-10	3.6459735e-10	3.6319697e-10	3.6280601e-10	3.6179487e-10	3.6122356e-10	3.6041744e-10	3.5981189e-10	3.5968241e-10	3.5869508e-10
2.7098738e-10	3.3940211e-10	3.6406397e-10	3.6687331e-10	3.6546532e-10	3.6331446e-10	3.631265e-10	3.6406642e-10	3.6043938e-10	3.5177037e-10	3.4489417e-10	3.5475586e-10	4.0088977e-10	4.3464545e-10	4.0902549e-10	4.1984132e-10	4.1132296e-10	4.0177187e-10	3.9395213e-10	3.8767824e-10	3.8203087e-10	3.7766302e-10	3.7369932e-10	3.7073444e-10	3.7484879e-10	3.9264664e-10	4.0544627e-10	3.9853008e-10	4.0455741e-10	4.3727554e-10	4.3374584e-10	4.0825369e-10	4.2071186e-10	3.8415301e-10	3.8217835e-10	3.749137e-10	3.7235311e-10	3.6966281e-10	3.6760152e-10	3.659999e-10	3.664704e-10	3.633304e-10	3.6215163e-10	3.6167368e-10	3.6071893e-10	3.6013103e-10	3.5934419e-10	3.5873847e-10	3.5861598e-10	3.5763355e-10
2.6988001e-10	3.3803698e-10	3.6262595e-10	3.6545298e-10	3.6405146e-10	3.6187021e-10	3.6170895e-10	3.6265463e-10	3.5905096e-10	3.5042928e-10	3.4359898e-10	3.5345416e-10	3.9946426e-10	4.3311046e-10	4.0750805e-10	4.1823749e-10	4.0975804e-10	4.0025279e-10	3.924745e-10	3.8623682e-10	3.8062569e-10	3.7629167e-10	3.7236544e-10	3.6944395e-10	3.7358895e-10	3.9136032e-10	4.0413414e-10	3.9730406e-10	4.0341083e-10	4.3602102e-10	4.3269776e-10	4.0652486e-10	4.1736422e-10	3.8237255e-10	3.8020918e-10	3.732612e-10	3.7060182e-10	3.6812342e-10	3.6588629e-10	3.6459735e-10	3.633304e-10	3.6308694e-10	3.6051346e-10	3.6020828e-10	3.5918746e-10	3.5864544e-10	3.5784736e-10	3.5725838e-10	3.5713472e-10	3.5616267e-10
2.6894366e-10	3.3688094e-10	3.6140647e-10	3.6424789e-10	3.628499e-10	3.6063762e-10	3.6050055e-10	3.6145133e-10	3.5786735e-10	3.4928504e-10	3.4249209e-10	3.523385e-10	3.982372e-10	4.3178722e-10	4.0620782e-10	4.1686894e-10	4.0842266e-10	3.9895582e-10	3.9121188e-10	3.8500394e-10	3.794223e-10	3.7511546e-10	3.7121896e-10	3.6833125e-10	3.7249764e-10	3.9024223e-10	4.029916e-10	3.9622919e-10	4.0239257e-10	4.3490952e-10	4.3174398e-10	4.051801e-10	4.1480694e-10	3.8080056e-10	3.7865847e-10	3.7179878e-10	3.6922625e-10	3.6671504e-10	3.6459665e-10	3.6319697e-10	3.6215163e-10	3.6051346e-10	3.6029706e-10	3.5885011e-10	3.5795399e-10	3.5736251e-10	3.5659889e-10	3.5600087e-10	3.5588763e-10	3.5491793e-10
2.6866105e-10	3.3653977e-10	3.6105631e-10	3.6391348e-10	3.6251567e-10	3.6027501e-10	3.6015667e-10	3.6111301e-10	3.5753836e-10	3.4897235e-10	3.4219698e-10	3.5205239e-10	3.9793952e-10	4.3146983e-10	4.0586718e-10	4.1649351e-10	4.0805906e-10	3.9860635e-10	3.9087617e-10	3.8468095e-10	3.7911284e-10	3.7481977e-10	3.7093966e-10	3.68073e-10	3.722623e-10	3.9001479e-10	4.0276595e-10	3.9604406e-10	4.0226063e-10	4.3475828e-10	4.3170691e-10	4.0474972e-10	4.1346683e-10	3.8025554e-10	3.7804682e-10	3.7131784e-10	3.687289e-10	3.6628304e-10	3.6413018e-10	3.6280601e-10	3.6167368e-10	3.6020828e-10	3.5885011e-10	3.5936953e-10	3.5750385e-10	3.5699731e-10	3.5619871e-10	3.5562334e-10	3.555022e-10	3.5454085e-10
2.6795783e-10	3.3567122e-10	3.6013982e-10	3.6300809e-10	3.6161209e-10	3.5934502e-10	3.5924606e-10	3.6020651e-10	3.5664677e-10	3.4811026e-10	3.4136264e-10	3.5121066e-10	3.9701236e-10	4.304694e-10	4.0488599e-10	4.154623e-10	4.0705296e-10	3.9762906e-10	3.8992454e-10	3.8375146e-10	3.7820525e-10	3.7393224e-10	3.70074e-10	3.6723201e-10	3.7143627e-10	3.8916753e-10	4.0189971e-10	3.9522728e-10	4.0148411e-10	4.3391093e-10	4.3097332e-10	4.0371694e-10	4.11558e-10	3.7909842e-10	3.7687518e-10	3.7023881e-10	3.6768305e-10	3.6524958e-10	3.6313639e-10	3.6179487e-10	3.6071893e-10	3.5918746e-10	3.5795399e-10	3.5750385e-10	3.5735633e-10	3.5600644e-10	3.5527419e-10	3.5467308e-10	3.5456917e-10	3.536046e-10
2.6755391e-10	3.3517536e-10	3.5962056e-10	3.6250038e-10	3.6110429e-10	3.588111e-10	3.5872925e-10	3.5969406e-10	3.5614445e-10	3.4762674e-10	3.4089749e-10	3.5074555e-10	3.9650609e-10	4.2992407e-10	4.0434049e-10	4.1488314e-10	4.0648919e-10	3.970829e-10	3.8939447e-10	3.8323555e-10	3.7770366e-10	3.7344428e-10	3.6960136e-10	3.6677757e-10	3.7099651e-10	3.8872146e-10	4.014461e-10	3.9480954e-10	4.0110283e-10	4.3349217e-10	4.3064453e-10	4.0311583e-10	4.1025278e-10	3.7840681e-10	3.7614996e-10	3.6960364e-10	3.670529e-10	3.646523e-10	3.6253861e-10	3.6122356e-10	3.6013103e-10	3.5864544e-10	3.5736251e-10	3.5699731e-10	3.5600644e-10	3.5618458e-10	3.5469776e-10	3.5414556e-10	3.540212e-10	3.5307106e-10
2.669842e-10	3.34471e-10	3.5887665e-10	3.6176526e-10	3.6036981e-10	3.5805293e-10	3.579875e-10	3.5895575e-10	3.5541819e-10	3.4692415e-10	3.4021678e-10	3.5005751e-10	3.9574611e-10	4.2910326e-10	4.035386e-10	4.1404266e-10	4.0566918e-10	3.9628609e-10	3.8861817e-10	3.8247684e-10	3.7696222e-10	3.7271852e-10	3.6889252e-10	3.6608753e-10	3.7031679e-10	3.8802273e-10	4.0073099e-10	3.941323e-10	4.0045429e-10	4.3278518e-10	4.3002229e-10	4.0227196e-10	4.0875834e-10	3.774846e-10	3.7520989e-10	3.6874046e-10	3.6620733e-10	3.6382531e-10	3.6172989e-10	3.6041744e-10	3.5934419e-10	3.5784736e-10	3.5659889e-10	3.5619871e-10	3.5527419e-10	3.5469776e-10	3.545985e-10	3.5335935e-10	3.5327332e-10	3.5230921e-10
2.6655468e-10	3.339411e-10	3.5831853e-10	3.6121594e-10	3.5982032e-10	3.5748036e-10	3.5743003e-10	3.5840176e-10	3.5487396e-10	3.4639848e-10	3.3970853e-10	3.495453e-10	3.9518244e-10	4.2849471e-10	4.0294023e-10	4.134135e-10	4.0505589e-10	3.9569072e-10	3.8803877e-10	3.8191123e-10	3.7641029e-10	3.7217917e-10	3.6836695e-10	3.6557761e-10	3.6981685e-10	3.8751059e-10	4.002077e-10	3.936403e-10	3.9998877e-10	4.3227673e-10	4.2958669e-10	4.016335e-10	4.0755645e-10	3.7677893e-10	3.7448258e-10	3.6808356e-10	3.6555961e-10	3.6319975e-10	3.611112e-10	3.5981189e-10	3.5873847e-10	3.5725838e-10	3.5600087e-10	3.5562334e-10	3.5467308e-10	3.5414556e-10	3.5335935e-10	3.5339727e-10	3.5267788e-10	3.5174939e-10
2.6647654e-10	3.3384996e-10	3.5822939e-10	3.611373e-10	3.5973977e-10	3.5737697e-10	3.5733963e-10	3.5831539e-10	3.5479207e-10	3.4632317e-10	3.3964061e-10	3.4948413e-10	3.9512572e-10	4.2843518e-10	4.0286298e-10	4.1332201e-10	4.0496893e-10	3.9560886e-10	3.8796215e-10	3.8183962e-10	3.7634422e-10	3.7211904e-10	3.6831413e-10	3.6553467e-10	3.6978631e-10	3.8748808e-10	4.0018901e-10	3.9364033e-10	4.000167e-10	4.3230255e-10	4.296689e-10	4.0152474e-10	4.0699684e-10	3.7658713e-10	3.7427366e-10	3.6792268e-10	3.6540634e-10	3.6305881e-10	3.609779e-10	3.5968241e-10	3.5861598e-10	3.5713472e-10	3.5588763e-10	3.555022e-10	3.5456917e-10	3.540212e-10	3.5327332e-10	3.5267788e-10	3.5314071e-10	3.5162795e-10
2.6576246e-10	3.3296249e-10	3.5728637e-10	3.6019877e-10	3.588023e-10	3.5641984e-10	3.5639682e-10	3.5737467e-10	3.5386452e-10	3.454227e-10	3.3876382e-10	3.4859114e-10	3.9412919e-10	4.2735664e-10	4.0182632e-10	4.1224561e-10	4.039172e-10	3.9458473e-10	3.8696171e-10	3.80859e-10	3.7538249e-10	3.711736e-10	3.6738547e-10	3.6462304e-10	3.6887773e-10	3.8654603e-10	3.9922091e-10	3.9270757e-10	3.9909835e-10	4.3130545e-10	4.287377e-10	4.0045707e-10	4.0543912e-10	3.7549275e-10	3.7316496e-10	3.6688146e-10	3.6437747e-10	3.6205053e-10	3.5998008e-10	3.5869508e-10	3.5763355e-10	3.5616267e-10	3.5491793e-10	3.5454085e-10	3.536046e-10	3.5307106e-10	3.5230921e-10	3.5174939e-10	3.5162795e-10	3.5123448e-10
2.6517738e-10	3.3223577e-10	3.5651477e-10	3.5943185e-10	3.5803577e-10	3.556342e-10	3.5562439e-10	3.566044e-10	3.5310537e-10	3.4468603e-10	3.3804688e-10	3.4786141e-10	3.9331544e-10	4.2647589e-10	4.0097857e-10	4.1136486e-10	4.030569e-10	3.9374723e-10	3.8614381e-10	3.8005753e-10	3.7459671e-10	3.7040144e-10	3.6662738e-10	3.638794e-10	3.6813728e-10	3.8577885e-10	3.9843278e-10	3.9194929e-10	3.9835345e-10	4.3049639e-10	4.2798558e-10	3.9958316e-10	4.0414012e-10	3.7459139e-10	3.7225164e-10	3.6602519e-10	3.6353237e-10	3.612221e-10	3.5916165e-10	3.5788403e-10	3.5682893e-10	3.5536314e-10	3.5412565e-10	3.5374849e-10	3.5282021e-10	3.5228328e-10	3.5153357e-10	3.5096004e-10	3.5086342e-10	3.4991812e-10
2.6507651e-10	3.3211438e-10	3.5639102e-10	3.5931594e-10	3.5791809e-10	3.5549744e-10	3.5549836e-10	3.564815e-10	3.5298652e-10	3.4457351e-10	3.3794089e-10	3.4775864e-10	3.9320809e-10	4.2636068e-10	4.0085479e-10	4.1122929e-10	4.0292621e-10	3.9362187e-10	3.8602357e-10	3.7994197e-10	3.7448611e-10	3.7029585e-10	3.6652774e-10	3.6378739e-10	3.6805354e-10	3.8569794e-10	3.9835251e-10	3.918837e-10	3.9830699e-10	4.3044299e-10	4.2797344e-10	3.9943691e-10	4.036666e-10	3.7439036e-10	3.7203767e-10	3.6584794e-10	3.6336013e-10	3.6106028e-10	3.590043e-10	3.5773154e-10	3.5667889e-10	3.5521699e-10	3.5398081e-10	3.5360675e-10	3.52678e-10	3.5214563e-10	3.5139235e-10	3.5082844e-10	3.5072016e-10	3.4978116e-10
2.6452831e-10	3.3143287e-10	3.556667e-10	3.5859524e-10	3.571977e-10	3.5476005e-10	3.5477271e-10	3.5575763e-10	3.5227284e-10	3.4388058e-10	3.3726596e-10	3.4707079e-10	3.924397e-10	4.2552868e-10	4.0005611e-10	4.1040089e-10	4.0211687e-10	3.928337e-10	3.8525351e-10	3.7918701e-10	3.7374549e-10	3.6956755e-10	3.6581203e-10	3.6308433e-10	3.6735215e-10	3.8497019e-10	3.9760438e-10	3.911619e-10	3.9759481e-10	4.2966994e-10	4.272483e-10	3.9861714e-10	4.024925e-10	3.7355385e-10	3.711916e-10	3.650509e-10	3.625728e-10	3.6028754e-10	3.582401e-10	3.569741e-10	3.5592657e-10	3.5447002e-10	3.5323904e-10	3.5286651e-10	3.5194235e-10	3.5141057e-10	3.5066254e-10	3.5009628e-10	3.4999554e-10	3.490561e-10
2.6421374e-10	3.3104329e-10	3.5525467e-10	3.5818824e-10	3.5678988e-10	3.5433515e-10	3.5435834e-10	3.5534548e-10	3.5186745e-10	3.4348808e-10	3.3688496e-10	3.4668436e-10	3.9201056e-10	4.2506424e-10	3.9960557e-10	4.0993118e-10	4.0165871e-10	3.9238826e-10	3.8481914e-10	3.78762e-10	3.7332955e-10	3.6915966e-10	3.6541266e-10	3.6269411e-10	3.6696571e-10	3.8457134e-10	3.9719539e-10	3.9077152e-10	3.972161e-10	4.2925779e-10	4.2687516e-10	3.9814833e-10	4.0172742e-10	3.7305714e-10	3.7068543e-10	3.6458272e-10	3.621113e-10	3.5983719e-10	3.5779564e-10	3.5653487e-10	3.5549072e-10	3.5403843e-10	3.5281033e-10	3.5243998e-10	3.5151755e-10	3.5098833e-10	3.5024074e-10	3.4967836e-10	3.495749e-10	3.4863905e-10
2.6473172e-10	3.3169559e-10	3.5595909e-10	3.5890469e-10	3.5750167e-10	3.5502707e-10	3.550582e-10	3.5604981e-10	3.5256689e-10	3.4417322e-10	3.375598e-10	3.4738288e-10	3.9280601e-10	4.2592736e-10	4.0040697e-10	4.1074792e-10	4.0246051e-10	3.9317311e-10	3.8559064e-10	3.7952317e-10	3.7408196e-10	3.6990612e-10	3.6615471e-10	3.6343509e-10	3.6772146e-10	3.8536776e-10	3.9802008e-10	3.9159153e-10	3.980627e-10	4.301706e-10	4.2780937e-10	3.9893264e-10	4.0230822e-10	3.7375056e-10	3.7136539e-10	3.6527282e-10	3.627993e-10	3.6052676e-10	3.5848379e-10	3.5722312e-10	3.5617863e-10	3.5472503e-10	3.5349596e-10	3.531256e-10	3.5220261e-10	3.5167259e-10	3.5092497e-10	3.5036076e-10	3.5025948e-10	3.4932133e-10
2.6421366e-10	3.3105066e-10	3.5527255e-10	3.5822033e-10	3.5681763e-10	3.5432888e-10	3.543699e-10	3.5536277e-10	3.5188912e-10	3.4351456e-10	3.3691742e-10	3.4672694e-10	3.920714e-10	4.2513154e-10	3.9964614e-10	4.0996067e-10	4.0169107e-10	3.924234e-10	3.8485764e-10	3.7880402e-10	3.7337583e-10	3.6921099e-10	3.6547063e-10	3.6276172e-10	3.6704777e-10	3.8466732e-10	3.9729933e-10	3.9089334e-10	3.9736948e-10	4.2941882e-10	4.2709518e-10	3.9815667e-10	4.0125963e-10	3.7297123e-10	3.7057955e-10	3.6452687e-10	3.6206164e-10	3.5980121e-10	3.5776542e-10	3.5651056e-10	3.5547015e-10	3.5402156e-10	3.5279639e-10	3.5242807e-10	3.5150785e-10	3.5098006e-10	3.5023435e-10	3.4967269e-10	3.4957118e-10	3.4863603e-10
2.6336719e-10	3.2999431e-10	3.541446e-10	3.5709118e-10	3.5569034e-10	3.5318946e-10	3.5324083e-10	3.5423386e-10	3.5077387e-10	3.4242892e-10	3.3585631e-10	3.4564011e-10	3.9084953e-10	4.238073e-10	3.9838845e-10	4.0866375e-10	4.0042234e-10	3.9118595e-10	3.8364636e-10	3.7761413e-10	3.7220574e-10	3.6805709e-10	3.6433246e-10	3.6163766e-10	3.6591812e-10	3.8348906e-10	3.9608507e-10	3.8970969e-10	3.9618284e-10	4.2813379e-10	4.2585081e-10	3.9688585e-10	3.9971074e-10	3.7172802e-10	3.6933277e-10	3.6332765e-10	3.6087381e-10	3.5862832e-10	3.5660231e-10	3.5535479e-10	3.5431982e-10	3.5287796e-10	3.5165837e-10	3.5129237e-10	3.5037635e-10	3.4985105e-10	3.491088e-10	3.4854931e-10	3.4844928e-10	3.4751749e-10
2.6285942e-10	3.2936171e-10	3.5347062e-10	3.564187e-10	3.5501817e-10	3.5250431e-10	3.525648e-10	3.5355885e-10	3.5010775e-10	3.4178127e-10	3.3522424e-10	3.4499402e-10	3.9012492e-10	4.2302209e-10	3.9763942e-10	4.0788972e-10	3.9966569e-10	3.9044849e-10	3.8292508e-10	3.7690619e-10	3.7151028e-10	3.6737206e-10	3.6365779e-10	3.6097281e-10	3.6525195e-10	3.8279566e-10	3.9537119e-10	3.8901668e-10	3.9549245e-10	4.2738544e-10	4.2513511e-10	3.9612468e-10	3.9871619e-10	3.7097026e-10	3.6857007e-10	3.626005e-10	3.6015434e-10	3.5791974e-10	3.5590038e-10	3.5465812e-10	3.5362691e-10	3.5218965e-10	3.5097375e-10	3.5060951e-10	3.4969619e-10	3.4917277e-10	3.4843257e-10	3.47875e-10	3.4777538e-10	3.4684609e-10
2.6324786e-10	3.2985097e-10	3.5399914e-10	3.5695667e-10	3.5555231e-10	3.5302186e-10	3.5308907e-10	3.5408669e-10	3.5063206e-10	3.4229496e-10	3.3573026e-10	3.4551782e-10	3.9072136e-10	4.2366913e-10	3.9824009e-10	4.0850199e-10	4.0026687e-10	3.9103702e-10	3.8350365e-10	3.7747706e-10	3.720746e-10	3.6793195e-10	3.642144e-10	3.6152866e-10	3.6581891e-10	3.8339316e-10	3.9598991e-10	3.8963195e-10	3.9612776e-10	4.2807041e-10	4.2583633e-10	3.9671284e-10	3.9915022e-10	3.7148999e-10	3.6907963e-10	3.6311784e-10	3.6067012e-10	3.5843677e-10	3.5641633e-10	3.551742e-10	3.5414271e-10	3.5270456e-10	3.5148782e-10	3.5112374e-10	3.5020978e-10	3.496861e-10	3.4894538e-10	3.4838731e-10	3.4828806e-10	3.4735769e-10
2.6330828e-10	3.2992941e-10	3.5408703e-10	3.5705075e-10	3.5564414e-10	3.5309915e-10	3.5317356e-10	3.5417368e-10	3.5071997e-10	3.4238277e-10	3.3581874e-10	3.4561214e-10	3.9083244e-10	4.237899e-10	3.9834546e-10	4.0860592e-10	4.0037007e-10	3.9113915e-10	3.8360529e-10	3.7757859e-10	3.7217644e-10	3.6803464e-10	3.6431862e-10	3.6163571e-10	3.6593209e-10	3.8351531e-10	3.9611778e-10	3.8976475e-10	3.9627329e-10	4.2822596e-10	4.2601239e-10	3.9680685e-10	3.9907519e-10	3.7154468e-10	3.6912665e-10	3.6318132e-10	3.6073524e-10	3.5850626e-10	3.5648741e-10	3.552471e-10	3.542167e-10	3.5277957e-10	3.5156356e-10	3.5120017e-10	3.5028672e-10	3.4976353e-10	3.4902314e-10	3.4846549e-10	3.4836651e-10	3.4743638e-10
2.6363929e-10	3.3034649e-10	3.5453783e-10	3.5751005e-10	3.5609993e-10	3.535394e-10	3.5362022e-10	3.5462358e-10	3.5116701e-10	3.4282089e-10	3.3625046e-10	3.460592e-10	3.9134169e-10	4.243423e-10	3.9885783e-10	4.0912803e-10	4.0088285e-10	3.9164122e-10	3.8409894e-10	3.7806576e-10	3.7265811e-10	3.6851264e-10	3.6479395e-10	3.6211057e-10	3.6641669e-10	3.8402617e-10	3.9664686e-10	3.9029123e-10	3.9681741e-10	4.2881251e-10	4.2661386e-10	3.9730817e-10	3.9943655e-10	3.7198599e-10	3.6955894e-10	3.6362115e-10	3.6117386e-10	3.5894618e-10	3.5692651e-10	3.5568643e-10	3.5465585e-10	3.5321804e-10	3.5200136e-10	3.5163815e-10	3.5072418e-10	3.5020082e-10	3.4945999e-10	3.4890199e-10	3.4880326e-10	3.4787229e-10
2.6370026e-10	3.3042535e-10	3.5462585e-10	3.5760386e-10	3.5619154e-10	3.5361719e-10	3.5370478e-10	3.547105e-10	3.5125472e-10	3.4290833e-10	3.3633834e-10	3.4615255e-10	3.9145116e-10	4.2446122e-10	3.9896233e-10	4.0923157e-10	4.0098557e-10	3.9174277e-10	3.8419987e-10	3.7816644e-10	3.7275893e-10	3.6861412e-10	3.648967e-10	3.6221577e-10	3.6652748e-10	3.8414544e-10	3.9677158e-10	3.9042018e-10	3.969579e-10	4.289628e-10	4.2678241e-10	3.9740268e-10	3.9938017e-10	3.7204471e-10	3.6961075e-10	3.6368751e-10	3.6124162e-10	3.5901779e-10	3.5699949e-10	3.5576101e-10	3.5473136e-10	3.5329443e-10	3.5207837e-10	3.5171576e-10	3.5080223e-10	3.5027928e-10	3.4953875e-10	3.4898108e-10	3.4888264e-10	3.4795183e-10
2.6377956e-10	3.3052698e-10	3.5473803e-10	3.5772166e-10	3.5630716e-10	3.5371973e-10	3.5381362e-10	3.5482161e-10	3.5136626e-10	3.4301889e-10	3.3644872e-10	3.4626882e-10	3.9158621e-10	4.2460784e-10	3.9909348e-10	4.0936277e-10	4.0111531e-10	3.9187061e-10	3.8432648e-10	3.7829229e-10	3.7288442e-10	3.6873985e-10	3.6502326e-10	3.6234434e-10	3.6666156e-10	3.8428885e-10	3.9692109e-10	3.9057301e-10	3.9712188e-10	4.291386e-10	4.2697474e-10	3.975246e-10	3.9936404e-10	3.7213159e-10	3.6969109e-10	3.6378065e-10	3.6133582e-10	3.5911531e-10	3.5709808e-10	3.5586096e-10	3.5483209e-10	3.5339582e-10	3.5218022e-10	3.5181813e-10	3.5090493e-10	3.503823e-10	3.4964201e-10	3.4908454e-10	3.489864e-10	3.4805563e-10
2.636061e-10	3.3031197e-10	3.5451051e-10	3.5749708e-10	3.5608167e-10	3.534831e-10	3.5358347e-10	3.5459285e-10	3.511413e-10	3.4280101e-10	3.3623703e-10	3.460537e-10	3.9134662e-10	4.2434822e-10	3.9884256e-10	4.0910197e-10	4.0086098e-10	3.9162328e-10	3.8408518e-10	3.7805606e-10	3.7265305e-10	3.6851276e-10	3.6480062e-10	3.6212638e-10	3.6644511e-10	3.8406498e-10	3.966913e-10	3.903528e-10	3.9690687e-10	4.2890479e-10	4.2676013e-10	3.9726568e-10	3.9896056e-10	3.7186102e-10	3.6941612e-10	3.6352464e-10	3.6108329e-10	3.5886836e-10	3.5685419e-10	3.5561968e-10	3.545926e-10	3.5315841e-10	3.5194448e-10	3.5158327e-10	3.5067128e-10	3.5014951e-10	3.4941016e-10	3.4885346e-10	3.487557e-10	3.478259e-10
2.638918e-10	3.3067191e-10	3.5489949e-10	3.5789341e-10	3.5647488e-10	3.5386258e-10	3.5396859e-10	3.549808e-10	3.5152678e-10	3.4317878e-10	3.3660922e-10	3.46439e-10	3.9178534e-10	4.2482404e-10	3.9928413e-10	4.0955214e-10	4.0130311e-10	3.9205616e-10	3.8451078e-10	3.7847603e-10	3.7306824e-10	3.6892472e-10	3.6521021e-10	3.6253546e-10	3.6686242e-10	3.8450479e-10	3.9714674e-10	3.908058e-10	3.9737473e-10	4.2940918e-10	4.2727673e-10	3.9769827e-10	3.992778e-10	3.7224292e-10	3.6979045e-10	3.6390491e-10	3.6146244e-10	3.5924849e-10	3.5723355e-10	3.5599916e-10	3.5497189e-10	3.5353707e-10	3.5232252e-10	3.5196145e-10	3.5104899e-10	3.5052706e-10	3.4978728e-10	3.4923031e-10	3.4913271e-10	3.4820219e-10
2.6384579e-10	3.3061636e-10	3.5484277e-10	3.5784063e-10	3.5642062e-10	3.5379694e-10	3.5390893e-10	3.5492284e-10	3.5147081e-10	3.431257e-10	3.3655895e-10	3.4638971e-10	3.9173283e-10	4.2476723e-10	3.9922461e-10	4.0948809e-10	4.0124147e-10	3.9199696e-10	3.8445385e-10	3.7842113e-10	3.7301545e-10	3.6887402e-10	3.6516194e-10	3.6249025e-10	3.6682031e-10	3.8446331e-10	3.9710517e-10	3.9077013e-10	3.9734635e-10	4.2937722e-10	4.2726091e-10	3.9763112e-10	3.9908319e-10	3.7215506e-10	3.696977e-10	3.6382656e-10	3.6138617e-10	3.5917626e-10	3.5716322e-10	3.5593063e-10	3.5490453e-10	3.5347098e-10	3.522574e-10	3.5189697e-10	3.5098521e-10	3.5046382e-10	3.4972458e-10	3.4916806e-10	3.4907077e-10	3.4814071e-10
2.6442505e-10	3.3134374e-10	3.5562558e-10	3.5863333e-10	3.5720889e-10	3.5457059e-10	3.546873e-10	3.5570483e-10	3.5224626e-10	3.4388388e-10	3.3730393e-10	3.4715822e-10	3.9260429e-10	4.2571224e-10	4.0010834e-10	4.1039238e-10	4.0212838e-10	3.9286419e-10	3.8530522e-10	3.7925997e-10	3.7384327e-10	3.6969375e-10	3.6597483e-10	3.6329915e-10	3.6764153e-10	3.8532595e-10	3.9799711e-10	3.9165165e-10	3.9824844e-10	4.3035108e-10	4.2824161e-10	3.9850567e-10	3.9986838e-10	3.7295539e-10	3.7048876e-10	3.6461446e-10	3.6216992e-10	3.5995783e-10	3.5794148e-10	3.5670734e-10	3.5567971e-10	3.5424375e-10	3.5302806e-10	3.5266726e-10	3.517539e-10	3.5123168e-10	3.5049112e-10	3.4993364e-10	3.4983635e-10	3.4890447e-10
2.6421291e-10	3.3107988e-10	3.5534514e-10	3.5835473e-10	3.5692973e-10	3.5428203e-10	3.5440446e-10	3.5542299e-10	3.5196851e-10	3.4361421e-10	3.370411e-10	3.4688998e-10	3.9230391e-10	4.253866e-10	3.9979658e-10	4.1006986e-10	4.0181343e-10	3.9255745e-10	3.8500546e-10	3.7896597e-10	3.7355471e-10	3.6940979e-10	3.6569552e-10	3.630244e-10	3.6736688e-10	3.8504054e-10	3.9770349e-10	3.9136759e-10	3.9796691e-10	4.3004565e-10	4.2795253e-10	3.9818799e-10	3.9943147e-10	3.7263486e-10	3.7016526e-10	3.643081e-10	3.6186706e-10	3.5966014e-10	3.5764685e-10	3.5641517e-10	3.5538929e-10	3.5395541e-10	3.5274141e-10	3.5238143e-10	3.5146932e-10	3.5094794e-10	3.5020835e-10	3.4965165e-10	3.495547e-10	3.4862386e-10
2.6403735e-10	3.3086174e-10	3.5511361e-10	3.581253e-10	3.5669957e-10	3.5404247e-10	3.5417043e-10	3.5519002e-10	3.5173912e-10	3.4339166e-10	3.3682438e-10	3.4666904e-10	3.9205683e-10	4.2511871e-10	3.9953945e-10	4.098036e-10	4.0155356e-10	3.9230448e-10	3.8475835e-10	3.7872374e-10	3.733171e-10	3.6917613e-10	3.6546589e-10	3.6279879e-10	3.6714174e-10	3.8480686e-10	3.9746323e-10	3.9113571e-10	3.9773796e-10	4.2979711e-10	4.2771907e-10	3.979253e-10	3.9905753e-10	3.7236734e-10	3.6989475e-10	3.640531e-10	3.6161512e-10	3.5941285e-10	3.5740223e-10	3.5617275e-10	3.5514842e-10	3.5371637e-10	3.5250384e-10	3.521446e-10	3.5123357e-10	3.5071292e-10	3.4997418e-10	3.4941816e-10	3.4932153e-10	3.4839157e-10
2.6415304e-10	3.3100832e-10	3.5527317e-10	3.5828971e-10	3.5686189e-10	3.5419393e-10	3.5432681e-10	3.5534835e-10	3.5189705e-10	3.4354705e-10	3.3697816e-10	3.4682912e-10	3.9224023e-10	4.2531759e-10	3.9972178e-10	4.0998846e-10	4.0173559e-10	3.9248311e-10	3.8493441e-10	3.7889789e-10	3.7348976e-10	3.6934801e-10	3.6563748e-10	3.6297115e-10	3.6731887e-10	3.8499447e-10	3.9765796e-10	3.9133126e-10	3.9794268e-10	4.3001736e-10	4.2795016e-10	3.9810128e-10	3.9913926e-10	3.725134e-10	3.7003576e-10	3.6420152e-10	3.617637e-10	3.595632e-10	3.5755285e-10	3.5632402e-10	3.5529997e-10	3.5386805e-10	3.5265556e-10	3.5229658e-10	3.5138557e-10	3.5086502e-10	3.5012627e-10	3.4957027e-10	3.4947381e-10	3.4854368e-10
2.644047e-10	3.3132513e-10	3.5561528e-10	3.5863797e-10	3.5720742e-10	3.5452793e-10	3.5466545e-10	3.5568937e-10	3.5223579e-10	3.4387887e-10	3.3730489e-10	3.4716708e-10	3.9262462e-10	4.2573441e-10	4.0010929e-10	4.1038393e-10	4.0212393e-10	3.9286323e-10	3.8530802e-10	3.7926644e-10	3.7385397e-10	3.6970921e-10	3.6599639e-10	3.633293e-10	3.6768383e-10	3.8537881e-10	3.9805582e-10	3.917264e-10	3.9834992e-10	4.3045653e-10	4.2839824e-10	3.9848202e-10	3.9943338e-10	3.7285245e-10	3.7036878e-10	3.645382e-10	3.6209921e-10	3.5989913e-10	3.5788793e-10	3.5665902e-10	3.5563469e-10	3.5420209e-10	3.5298897e-10	3.5263005e-10	3.5171855e-10	3.5119782e-10	3.5045864e-10	3.4990236e-10	3.4980601e-10	3.488752e-10
2.6458071e-10	3.3154712e-10	3.5585555e-10	3.5888341e-10	3.5745059e-10	3.5476062e-10	3.5490259e-10	3.5592854e-10	3.5247366e-10	3.4411218e-10	3.3753494e-10	3.4740548e-10	3.9289635e-10	4.2602908e-10	4.0038212e-10	4.1066185e-10	4.0239705e-10	3.9313076e-10	3.8557118e-10	3.7952623e-10	3.7411095e-10	3.6996435e-10	3.6625025e-10	3.6358312e-10	3.6794311e-10	3.8565233e-10	3.9833918e-10	3.9200876e-10	3.986423e-10	4.3077161e-10	4.2872246e-10	3.9874871e-10	3.9961597e-10	3.7308535e-10	3.7059647e-10	3.6477092e-10	3.6233141e-10	3.6013231e-10	3.581208e-10	3.5689213e-10	3.5586778e-10	3.544349e-10	3.5322148e-10	3.5286271e-10	3.5195097e-10	3.5143018e-10	3.5069079e-10	3.5013438e-10	3.5003815e-10	3.4910693e-10
2.6504169e-10	3.3212604e-10	3.5647869e-10	3.5951464e-10	3.5807814e-10	3.5537568e-10	3.555218e-10	3.5655075e-10	3.5309073e-10	3.4471556e-10	3.3812786e-10	3.4801716e-10	3.9358997e-10	4.2678118e-10	4.0108535e-10	4.1138146e-10	4.031029e-10	3.9382097e-10	3.862488e-10	3.8019391e-10	3.7476987e-10	3.7061686e-10	3.6689734e-10	3.6422708e-10	3.6859692e-10	3.8633914e-10	3.9904933e-10	3.9271068e-10	3.993607e-10	4.3154715e-10	4.2950363e-10	3.9944471e-10	4.0023925e-10	3.7372197e-10	3.7122565e-10	3.6539776e-10	3.6295497e-10	3.6075418e-10	3.5874006e-10	3.5751018e-10	3.5648462e-10	3.5504984e-10	3.5383475e-10	3.5347569e-10	3.5256268e-10	3.5204125e-10	3.5130081e-10	3.5074364e-10	3.5064741e-10	3.4971475e-10
2.6555113e-10	3.3276559e-10	3.571668e-10	3.6021125e-10	3.5877085e-10	3.5605582e-10	3.5620591e-10	3.5723797e-10	3.5377213e-10	3.453817e-10	3.3878227e-10	3.4869203e-10	3.9435494e-10	4.2761065e-10	4.0186151e-10	4.1217599e-10	4.0388211e-10	3.9458283e-10	3.8699664e-10	3.8093066e-10	3.7549685e-10	3.7133661e-10	3.6761092e-10	3.6493694e-10	3.6931728e-10	3.8709561e-10	3.9983138e-10	3.9348318e-10	4.0015057e-10	4.3239996e-10	4.3036113e-10	4.0021365e-10	4.0094037e-10	3.7442777e-10	3.7192376e-10	3.6609196e-10	3.6364537e-10	3.6144235e-10	3.594252e-10	3.5819382e-10	3.5716684e-10	3.5572985e-10	3.5451285e-10	3.5415341e-10	3.5323895e-10	3.5271676e-10	3.5197512e-10	3.5141706e-10	3.5132081e-10	3.5038653e-10
2.6563791e-10	3.3287569e-10	3.5728686e-10	3.6033532e-10	3.5889317e-10	3.5616887e-10	3.563232e-10	3.573569e-10	3.5389088e-10	3.4549865e-10	3.3889812e-10	3.4881278e-10	3.9449346e-10	4.2776083e-10	4.0199883e-10	4.1231506e-10	4.0401915e-10	3.9471737e-10	3.8712933e-10	3.8106198e-10	3.7562713e-10	3.7146639e-10	3.677406e-10	3.6506736e-10	3.6945154e-10	3.8723797e-10	3.9997921e-10	3.9363192e-10	4.0030674e-10	4.325679e-10	4.3053821e-10	4.0034579e-10	4.0099368e-10	3.7453587e-10	3.7202772e-10	3.6620234e-10	3.6375598e-10	3.6155452e-10	3.5953767e-10	3.5830688e-10	3.5728018e-10	3.5584335e-10	3.5462642e-10	3.5426722e-10	3.5335281e-10	3.5283072e-10	3.520891e-10	3.5153108e-10	3.5143498e-10	3.5050058e-10
2.6580679e-10	3.3308855e-10	3.5751709e-10	3.605703e-10	3.5912602e-10	3.5639214e-10	3.5655049e-10	3.5758606e-10	3.5411871e-10	3.4572202e-10	3.3911828e-10	3.4904076e-10	3.947531e-10	4.2804235e-10	4.0225986e-10	4.1258118e-10	4.0428063e-10	3.9497344e-10	3.8738114e-10	3.8131052e-10	3.7587289e-10	3.717103e-10	3.6798317e-10	3.6530972e-10	3.6969889e-10	3.8749874e-10	4.0024929e-10	3.9390073e-10	4.0058461e-10	4.3286742e-10	4.3084548e-10	4.0060153e-10	4.0117698e-10	3.7476081e-10	3.7224802e-10	3.664266e-10	3.6397964e-10	3.6177888e-10	3.5976163e-10	3.5853096e-10	3.5750418e-10	3.5606702e-10	3.5484975e-10	3.5449066e-10	3.5357598e-10	3.5305381e-10	3.5231196e-10	3.5175379e-10	3.5165779e-10	3.5072298e-10
2.6577397e-10	3.3304871e-10	3.5747616e-10	3.6053193e-10	3.5908656e-10	3.5634478e-10	3.5650722e-10	3.5754393e-10	3.5407792e-10	3.4568319e-10	3.3908128e-10	3.4900413e-10	3.9471354e-10	4.2799942e-10	4.0221586e-10	4.1253436e-10	4.042355e-10	3.9493e-10	3.8733923e-10	3.8126995e-10	3.758337e-10	3.7167245e-10	3.6794686e-10	3.6527528e-10	3.6966621e-10	3.8746605e-10	4.0021628e-10	3.9387137e-10	4.0055944e-10	4.3283944e-10	4.3082715e-10	4.0055333e-10	4.0105299e-10	3.7470085e-10	3.721852e-10	3.6637247e-10	3.6392679e-10	3.6172849e-10	3.597124e-10	3.5848284e-10	3.5745678e-10	3.5602039e-10	3.5480373e-10	3.5444502e-10	3.5353079e-10	3.5300895e-10	3.5226743e-10	3.5170955e-10	3.5161373e-10	3.5067922e-10
2.6640601e-10	3.3384168e-10	3.5832862e-10	3.6139381e-10	3.5994406e-10	3.5718968e-10	3.5735553e-10	3.5839564e-10	3.5492207e-10	3.4650804e-10	3.3989117e-10	3.4983877e-10	3.9565883e-10	4.290244e-10	4.0317643e-10	4.1351838e-10	4.0520027e-10	3.9587302e-10	3.8826464e-10	3.8218136e-10	3.767327e-10	3.7256214e-10	3.6882847e-10	3.6615166e-10	3.7055469e-10	3.8839845e-10	4.0117991e-10	3.9482199e-10	4.015296e-10	4.3388721e-10	4.3187694e-10	4.015068e-10	4.0195281e-10	3.7558201e-10	3.7305808e-10	3.672373e-10	3.6478652e-10	3.6258457e-10	3.6056436e-10	3.5933255e-10	3.5830448e-10	3.5686512e-10	3.5564589e-10	3.5528658e-10	3.5437041e-10	3.5384753e-10	3.5310442e-10	3.5254536e-10	3.5244944e-10	3.5151284e-10
2.6686244e-10	3.3441464e-10	3.5894503e-10	3.6201777e-10	3.6056451e-10	3.5779893e-10	3.5796829e-10	3.5901117e-10	3.5553237e-10	3.4710464e-10	3.4047722e-10	3.5044307e-10	3.963437e-10	4.2976699e-10	4.0387147e-10	4.1422998e-10	4.0589813e-10	3.9655532e-10	3.8893436e-10	3.8284112e-10	3.7738367e-10	3.732066e-10	3.6946735e-10	3.6678714e-10	3.7119948e-10	3.8907548e-10	4.018798e-10	3.9551318e-10	4.0223613e-10	4.3465008e-10	4.3264356e-10	4.0219566e-10	4.0258446e-10	3.7621501e-10	3.7368433e-10	3.6785967e-10	3.6540545e-10	3.632014e-10	3.6117843e-10	3.5994524e-10	3.5891586e-10	3.5747449e-10	3.5625353e-10	3.5589386e-10	3.5497637e-10	3.544528e-10	3.5370861e-10	3.5314876e-10	3.5305281e-10	3.5211474e-10
2.6717778e-10	3.3481083e-10	3.5937173e-10	3.6245045e-10	3.6099445e-10	3.5821897e-10	3.5839182e-10	3.5943696e-10	3.5595478e-10	3.4751783e-10	3.4088338e-10	3.5086225e-10	3.9681924e-10	4.302826e-10	4.0435312e-10	4.1472268e-10	4.0638152e-10	3.9702809e-10	3.893986e-10	3.8329863e-10	3.7783529e-10	3.7365393e-10	3.6991111e-10	3.6722895e-10	3.716483e-10	3.8954715e-10	4.0236759e-10	3.959957e-10	4.0273053e-10	4.3518371e-10	4.331822e-10	4.0267192e-10	4.0300168e-10	3.7664882e-10	3.7411266e-10	3.6828738e-10	3.6583104e-10	3.636261e-10	3.6160146e-10	3.6036756e-10	3.5933743e-10	3.5789483e-10	3.5667278e-10	3.5631296e-10	3.5539464e-10	3.5487066e-10	3.5412578e-10	3.5356544e-10	3.5346951e-10	3.5253048e-10
2.6754387e-10	3.3527055e-10	3.5986656e-10	3.6295175e-10	3.6149275e-10	3.5870708e-10	3.5888334e-10	3.5993088e-10	3.5644464e-10	3.4799682e-10	3.4135405e-10	3.5134777e-10	3.9736973e-10	4.3087946e-10	4.0491129e-10	4.1529394e-10	4.0694187e-10	3.9757602e-10	3.8993653e-10	3.8382865e-10	3.7835835e-10	3.7417188e-10	3.7042473e-10	3.6774004e-10	3.7216715e-10	3.9009215e-10	4.0293109e-10	3.965526e-10	4.0330039e-10	4.357989e-10	4.3380164e-10	4.032246e-10	4.0349855e-10	3.7715473e-10	3.7461274e-10	3.687854e-10	3.6632643e-10	3.6412009e-10	3.6209335e-10	3.6085846e-10	3.5982737e-10	3.5838324e-10	3.5715985e-10	3.5679979e-10	3.5588046e-10	3.5535596e-10	3.5461024e-10	3.5404929e-10	3.5395336e-10	3.5301318e-10
2.5193568e-10	3.1571185e-10	3.3887384e-10	3.4178041e-10	3.4040591e-10	3.3777882e-10	3.3794675e-10	3.3893378e-10	3.3565135e-10	3.2769679e-10	3.21442e-10	3.3085341e-10	3.7419169e-10	4.0574681e-10	3.812917e-10	3.9106798e-10	3.8320347e-10	3.7438426e-10	3.6719071e-10	3.6143943e-10	3.5628858e-10	3.5234671e-10	3.4881865e-10	3.4629127e-10	3.5046114e-10	3.6734139e-10	3.7943188e-10	3.7342679e-10	3.7978317e-10	4.1038628e-10	4.0850974e-10	3.7970151e-10	3.7992564e-10	3.5514585e-10	3.5275074e-10	3.4726692e-10	3.4495184e-10	3.4287519e-10	3.4096711e-10	3.3980468e-10	3.38834e-10	3.3747439e-10	3.3632258e-10	3.3598368e-10	3.3511813e-10	3.3462435e-10	3.3392224e-10	3.3339411e-10	3.3330385e-10	3.324186e-10
1.1146841e-10	1.396864e-10	1.4993491e-10	1.5122174e-10	1.5061323e-10	1.4944853e-10	1.49524e-10	1.4996106e-10	1.4850902e-10	1.449898e-10	1.4222266e-10	1.4638715e-10	1.6556282e-10	1.7952452e-10	1.6870323e-10	1.7302832e-10	1.6954887e-10	1.6564698e-10	1.6246437e-10	1.5991989e-10	1.5764111e-10	1.5589726e-10	1.5433657e-10	1.5321876e-10	1.5506434e-10	1.6253357e-10	1.6788333e-10	1.6522718e-10	1.6804091e-10	1.8158152e-10	1.8075382e-10	1.6799848e-10	1.6807689e-10	1.5712978e-10	1.560692e-10	1.5364508e-10	1.5262105e-10	1.5170284e-10	1.5085886e-10	1.5034481e-10	1.499155e-10	1.493141e-10	1.4880461e-10	1.4865476e-10	1.4827189e-10	1.4805349e-10	1.4774291e-10	1.475093e-10	1.4746941e-10	1.4707779e-10
7.800227e-12	9.7748494e-12	1.0492027e-11	1.0582106e-11	1.0539508e-11	1.0457916e-11	1.0463241e-11	1.0493839e-11	1.0392239e-11	1.0145983e-11	9.9523555e-12	1.0243787e-11	1.1585664e-11	1.2562666e-11	1.180539e-11	1.2108035e-11	1.1864561e-11	1.1591523e-11	1.1368819e-11	1.119077e-11	1.1031313e-11	1.0909291e-11	1.0800087e-11	1.0721879e-11	1.0851046e-11	1.1373739e-11	1.1748109e-11	1.1562263e-11	1.1759202e-11	1.2706743e-11	1.2648901e-11	1.1756042e-11	1.1760903e-11	1.099536e-11	1.0921117e-11	1.075155e-11	1.06799e-11	1.0615665e-11	1.0556613e-11	1.0520649e-11	1.0490612e-11	1.0448533e-11	1.0412885e-11	1.0402401e-11	1.0375612e-11	1.0360331e-11	1.03386e-11	1.0322254e-11	1.0319464e-11	1.0292061e-11
[truncated: 34 more columns]
