# Supplementary material for: Refractive index of human red blood cells between 290 nm and 1100 nm determined by optical extinction measurements
Source: Sci Rep. 2019 Mar 15;9:4623. doi: 10.1038/s41598-019-38767-5 (PMC6420646; doi:10.1038/s41598-019-38767-5)
Supplement: Supplementary file 6 — Supplementary Dataset 6 [file 41598_2019_38767_MOESM6_ESM.csv]

elements of covariance matrix Cov(a_i, a_j)/(L g^-1)^2
1.1684821e-10	1.448242e-10	1.5238306e-10	1.5286769e-10	1.5215689e-10	1.5211382e-10	1.533113e-10	1.5359486e-10	1.4958049e-10	1.4462277e-10	1.3940561e-10	1.4017664e-10	1.5846129e-10	1.7584238e-10	1.594212e-10	1.6825982e-10	1.7110719e-10	1.6658363e-10	1.6361767e-10	1.607908e-10	1.5863784e-10	1.5670386e-10	1.5511505e-10	1.5365105e-10	1.5366946e-10	1.5717347e-10	1.6058611e-10	1.591661e-10	1.5926846e-10	1.6618598e-10	1.6515446e-10	1.5398912e-10	1.5150321e-10	1.4833446e-10	1.4566976e-10	1.4759858e-10	1.5484688e-10	1.5108472e-10	1.5026789e-10	1.4931193e-10	1.4894358e-10	1.4827193e-10	1.4775297e-10	1.4763863e-10	1.4724111e-10	1.4707595e-10	1.4675236e-10	1.4646494e-10	1.4634063e-10	1.4593887e-10
1.448242e-10	1.858096e-10	1.9405063e-10	1.951053e-10	1.9409032e-10	1.9416753e-10	1.9566641e-10	1.9600761e-10	1.9080582e-10	1.8457758e-10	1.7795234e-10	1.7900591e-10	2.0247283e-10	2.2475501e-10	2.0359718e-10	2.1473581e-10	2.1836498e-10	2.1261871e-10	2.0885403e-10	2.0526736e-10	2.0253985e-10	2.0009335e-10	1.9808943e-10	1.9625072e-10	1.9631292e-10	2.0082253e-10	2.0519732e-10	2.0341018e-10	2.0360744e-10	2.1248741e-10	2.1116521e-10	1.9700375e-10	1.9403844e-10	1.9038147e-10	1.8779484e-10	1.8905951e-10	1.9530639e-10	1.9194701e-10	1.90931e-10	1.8997261e-10	1.8955213e-10	1.887915e-10	1.88175e-10	1.8806817e-10	1.8759244e-10	1.8740627e-10	1.8701536e-10	1.8666729e-10	1.8652296e-10	1.8602505e-10
1.5238306e-10	1.9405063e-10	2.0500578e-10	2.0550351e-10	2.0474198e-10	2.0477216e-10	2.0648902e-10	2.0652196e-10	2.0107364e-10	1.9464123e-10	1.8770361e-10	1.8889993e-10	2.1380126e-10	2.3740935e-10	2.1484403e-10	2.2641408e-10	2.3025849e-10	2.2423823e-10	2.2029743e-10	2.1654306e-10	2.1369303e-10	2.1114069e-10	2.0905731e-10	2.0715514e-10	2.0726816e-10	2.1206945e-10	2.1670661e-10	2.1485328e-10	2.151427e-10	2.2456944e-10	2.2316878e-10	2.0834337e-10	2.0546847e-10	2.0208281e-10	2.0034465e-10	2.0022402e-10	2.0316146e-10	2.0137142e-10	2.0033229e-10	1.9963974e-10	1.9925674e-10	1.9857209e-10	1.9797773e-10	1.979127e-10	1.9744953e-10	1.9728323e-10	1.9689787e-10	1.9655367e-10	1.9641896e-10	1.9591198e-10
1.5286769e-10	1.951053e-10	2.0550351e-10	2.0667376e-10	2.0563773e-10	2.0578018e-10	2.0747564e-10	2.0747002e-10	2.0190454e-10	1.9552107e-10	1.8855882e-10	1.8978668e-10	2.1483342e-10	2.3857173e-10	2.1583365e-10	2.2741063e-10	2.3128964e-10	2.2525612e-10	2.2130718e-10	2.1754419e-10	2.1468883e-10	2.1213255e-10	2.1004775e-10	2.081466e-10	2.0827216e-10	2.1310647e-10	2.1777054e-10	2.1591707e-10	2.1622832e-10	2.2571299e-10	2.2430478e-10	2.0944024e-10	2.066153e-10	2.0333178e-10	2.0183228e-10	2.0134913e-10	2.0339089e-10	2.0202931e-10	2.0099362e-10	2.0037723e-10	2.0000763e-10	1.9934921e-10	1.9876611e-10	1.9871271e-10	1.9825709e-10	1.9809757e-10	1.9771722e-10	1.9737721e-10	1.9724629e-10	1.9674156e-10
1.5215689e-10	1.9409032e-10	2.0474198e-10	2.0563773e-10	2.0505357e-10	2.0504221e-10	2.067425e-10	2.0657446e-10	2.0097983e-10	1.9471109e-10	1.8778349e-10	1.8902735e-10	2.1398669e-10	2.3763462e-10	2.1493242e-10	2.2642806e-10	2.3032346e-10	2.2433044e-10	2.2040808e-10	2.1666833e-10	2.1383137e-10	2.1129183e-10	2.0922189e-10	2.0733571e-10	2.074692e-10	2.1229113e-10	2.1694007e-10	2.1510047e-10	2.1542463e-10	2.2488026e-10	2.2347759e-10	2.0869428e-10	2.0592353e-10	2.0273283e-10	2.014054e-10	2.0068109e-10	2.0210329e-10	2.0104105e-10	2.0001522e-10	1.9945481e-10	1.9909704e-10	1.9846114e-10	1.9788993e-10	1.9784487e-10	1.973977e-10	1.9724399e-10	1.9686982e-10	1.9653514e-10	1.9640779e-10	1.9590825e-10
1.5211382e-10	1.9416753e-10	2.0477216e-10	2.0578018e-10	2.0504221e-10	2.056575e-10	2.0724349e-10	2.0647258e-10	2.0086836e-10	1.9474432e-10	1.8782023e-10	1.8908327e-10	2.1403492e-10	2.3766608e-10	2.1490591e-10	2.2638258e-10	2.3035397e-10	2.2438434e-10	2.2047635e-10	2.1674498e-10	2.1391455e-10	2.1138002e-10	2.0931453e-10	2.0743255e-10	2.0757024e-10	2.1239587e-10	2.170477e-10	2.1521202e-10	2.1554262e-10	2.250034e-10	2.23602e-10	2.0882617e-10	2.0607092e-10	2.029093e-10	2.0164236e-10	2.0083009e-10	2.0203015e-10	2.0107519e-10	2.0005154e-10	1.9951085e-10	1.9915711e-10	1.9852859e-10	1.9796099e-10	1.9791921e-10	1.9747458e-10	1.9732298e-10	1.9695063e-10	1.9661753e-10	1.9649147e-10	1.9599311e-10
1.533113e-10	1.9566641e-10	2.0648902e-10	2.0747564e-10	2.067425e-10	2.0724349e-10	2.1068436e-10	2.1011312e-10	2.0204496e-10	1.964126e-10	1.8930316e-10	1.9064391e-10	2.1576042e-10	2.3959954e-10	2.1659482e-10	2.2816211e-10	2.3220653e-10	2.2620604e-10	2.2227531e-10	2.1852002e-10	2.1567116e-10	2.1311992e-10	2.1104099e-10	2.0914704e-10	2.0928891e-10	2.1415579e-10	2.1884672e-10	2.1699918e-10	2.1733729e-10	2.2687731e-10	2.2546546e-10	2.1057771e-10	2.0781285e-10	2.0464917e-10	2.0342039e-10	2.0253133e-10	2.035636e-10	2.0268656e-10	2.0165645e-10	2.0112714e-10	2.0077374e-10	2.0014606e-10	1.9957677e-10	1.995372e-10	1.9909103e-10	1.9893985e-10	1.9856595e-10	1.9823142e-10	1.9810535e-10	1.9760394e-10
1.5359486e-10	1.9600761e-10	2.0652196e-10	2.0747002e-10	2.0657446e-10	2.0647258e-10	2.1011312e-10	2.1337762e-10	2.0267452e-10	1.9674313e-10	1.8956803e-10	1.908798e-10	2.1610652e-10	2.4009585e-10	2.1718776e-10	2.2881107e-10	2.3258289e-10	2.264927e-10	2.2250694e-10	2.1871941e-10	2.1584657e-10	2.1327807e-10	2.1118546e-10	2.0928092e-10	2.0941918e-10	2.1429394e-10	2.1898998e-10	2.1713162e-10	2.1746655e-10	2.2702318e-10	2.2560202e-10	2.1068151e-10	2.0791538e-10	2.0475308e-10	2.0354107e-10	2.0261816e-10	2.035773e-10	2.0273216e-10	2.0169975e-10	2.011745e-10	2.0082025e-10	2.0019281e-10	1.9962266e-10	1.9958259e-10	1.9913551e-10	1.9898357e-10	1.9860875e-10	1.9827328e-10	1.9814644e-10	1.9764404e-10
1.4958049e-10	1.9080582e-10	2.0107364e-10	2.0190454e-10	2.0097983e-10	2.0086836e-10	2.0204496e-10	2.0267452e-10	1.9868821e-10	1.9136722e-10	1.8472761e-10	1.8585291e-10	2.1054873e-10	2.3389269e-10	2.1167615e-10	2.229619e-10	2.2654036e-10	2.2057509e-10	2.166782e-10	2.1298029e-10	2.1017726e-10	2.0767256e-10	2.0563312e-10	2.0377838e-10	2.0391594e-10	2.0866819e-10	2.132434e-10	2.1143307e-10	2.1176533e-10	2.2107979e-10	2.1969217e-10	2.0516599e-10	2.024963e-10	1.9946221e-10	1.9838049e-10	1.9733445e-10	1.9790206e-10	1.9725387e-10	1.9625103e-10	1.9577074e-10	1.9543116e-10	1.9483137e-10	1.9428119e-10	1.942464e-10	1.938144e-10	1.9366897e-10	1.9330625e-10	1.9298146e-10	1.9285929e-10	1.9237156e-10
1.4462277e-10	1.8457758e-10	1.9464123e-10	1.9552107e-10	1.9471109e-10	1.9474432e-10	1.964126e-10	1.9674313e-10	1.9136722e-10	1.854205e-10	1.7869607e-10	1.799229e-10	2.0374997e-10	2.2636065e-10	2.0471322e-10	2.1561346e-10	2.1919624e-10	2.1347096e-10	2.097258e-10	2.0616484e-10	2.0346533e-10	2.0105236e-10	1.9908835e-10	1.9730305e-10	1.9744538e-10	2.0205093e-10	2.064828e-10	2.0473968e-10	2.0507576e-10	2.1409781e-10	2.1275737e-10	1.987229e-10	1.9617809e-10	1.9331374e-10	1.9241491e-10	1.911877e-10	1.9119413e-10	1.9082875e-10	1.898638e-10	1.894471e-10	1.8912821e-10	1.8856585e-10	1.8804228e-10	1.8801634e-10	1.8760452e-10	1.8746879e-10	1.8712221e-10	1.8681174e-10	1.8669656e-10	1.8622756e-10
1.3940561e-10	1.7795234e-10	1.8770361e-10	1.8855882e-10	1.8778349e-10	1.8782023e-10	1.8930316e-10	1.8956803e-10	1.8472761e-10	1.7869607e-10	1.7246052e-10	1.7354763e-10	1.9659149e-10	2.1839421e-10	1.9750346e-10	2.0797534e-10	2.1142715e-10	2.0590575e-10	2.0229687e-10	1.9886526e-10	1.9626518e-10	1.9394171e-10	1.9205196e-10	1.9033581e-10	1.9048101e-10	1.9493112e-10	1.9920986e-10	1.9753346e-10	1.9787131e-10	2.065843e-10	2.0528994e-10	1.9177086e-10	1.8935928e-10	1.866768e-10	1.8597898e-10	1.8454641e-10	1.8392838e-10	1.8387557e-10	1.8295028e-10	1.8260268e-10	1.8230535e-10	1.8178295e-10	1.8128743e-10	1.812705e-10	1.8087981e-10	1.8075396e-10	1.8042423e-10	1.8012863e-10	1.8002047e-10	1.7957117e-10
1.4017664e-10	1.7900591e-10	1.8889993e-10	1.8978668e-10	1.8902735e-10	1.8908327e-10	1.9064391e-10	1.908798e-10	1.8585291e-10	1.799229e-10	1.7354763e-10	1.7481524e-10	1.9799024e-10	2.1995666e-10	1.9885434e-10	2.0934868e-10	2.1282716e-10	2.072803e-10	2.0365541e-10	2.0020881e-10	1.9759872e-10	1.952675e-10	1.9337348e-10	1.9165618e-10	1.9181554e-10	1.9630794e-10	2.0062172e-10	1.9894288e-10	1.9930562e-10	2.0809387e-10	2.0678912e-10	1.9321039e-10	1.9085295e-10	1.8828366e-10	1.8785659e-10	1.8600973e-10	1.8437178e-10	1.848064e-10	1.8388393e-10	1.8362255e-10	1.8334007e-10	1.8284688e-10	1.8236359e-10	1.823598e-10	1.8197723e-10	1.818589e-10	1.8153446e-10	1.8124325e-10	1.8113924e-10	1.8069198e-10
1.5846129e-10	2.0247283e-10	2.1380126e-10	2.1483342e-10	2.1398669e-10	2.1403492e-10	2.1576042e-10	2.1610652e-10	2.1054873e-10	2.0374997e-10	1.9659149e-10	1.9799024e-10	2.2459e-10	2.4951055e-10	2.2528997e-10	2.3716749e-10	2.410308e-10	2.3476708e-10	2.3066415e-10	2.2677344e-10	2.2382724e-10	2.212005e-10	2.1906981e-10	2.1714422e-10	2.1735047e-10	2.224643e-10	2.2736291e-10	2.2547755e-10	2.2593333e-10	2.3592218e-10	2.3443953e-10	2.1911941e-10	2.1659138e-10	2.1394665e-10	2.1402143e-10	2.1110793e-10	2.0719161e-10	2.0867307e-10	2.0764624e-10	2.0752955e-10	2.0724346e-10	2.0675096e-10	2.062349e-10	2.0625722e-10	2.0584547e-10	2.057282e-10	2.0537576e-10	2.0505867e-10	2.0495057e-10	2.0445412e-10
1.7584238e-10	2.2475501e-10	2.3740935e-10	2.3857173e-10	2.3763462e-10	2.3766608e-10	2.3959954e-10	2.4009585e-10	2.3389269e-10	2.2636065e-10	2.1839421e-10	2.1995666e-10	2.4951055e-10	2.7770248e-10	2.5049785e-10	2.6343178e-10	2.6777762e-10	2.6079066e-10	2.5624833e-10	2.5192644e-10	2.4866294e-10	2.4575124e-10	2.4339429e-10	2.4126673e-10	2.4151262e-10	2.4720982e-10	2.5266001e-10	2.5057555e-10	2.5111061e-10	2.6222985e-10	2.6057948e-10	2.4359795e-10	2.4088063e-10	2.3811273e-10	2.3855417e-10	2.3479016e-10	2.2911671e-10	2.3139718e-10	2.3026796e-10	2.3025338e-10	2.2995721e-10	2.2945249e-10	2.2889924e-10	2.2894108e-10	2.2849746e-10	2.2837791e-10	2.2799598e-10	2.2765188e-10	2.27538e-10	2.2699296e-10
1.594212e-10	2.0359718e-10	2.1484403e-10	2.1583365e-10	2.1493242e-10	2.1490591e-10	2.1659482e-10	2.1718776e-10	2.1167615e-10	2.0471322e-10	1.9750346e-10	1.9885434e-10	2.2528997e-10	2.5049785e-10	2.269328e-10	2.3832445e-10	2.4218626e-10	2.3585961e-10	2.3172266e-10	2.2779833e-10	2.2482661e-10	2.2217522e-10	2.2002241e-10	2.1807325e-10	2.1826297e-10	2.2338466e-10	2.2829776e-10	2.2639112e-10	2.2681935e-10	2.3683351e-10	2.353452e-10	2.1991219e-10	2.1728221e-10	2.1445718e-10	2.1418041e-10	2.1176974e-10	2.0913204e-10	2.099971e-10	2.0895373e-10	2.0872321e-10	2.0841401e-10	2.0787728e-10	2.0733879e-10	2.0734407e-10	2.0691654e-10	2.0678789e-10	2.0642408e-10	2.0609725e-10	2.059823e-10	2.0547697e-10
1.6825982e-10	2.1473581e-10	2.2641408e-10	2.2741063e-10	2.2642806e-10	2.2638258e-10	2.2816211e-10	2.2881107e-10	2.229619e-10	2.1561346e-10	2.0797534e-10	2.0934868e-10	2.3716749e-10	2.6343178e-10	2.3832445e-10	2.5143466e-10	2.5501858e-10	2.4841611e-10	2.4401727e-10	2.3988118e-10	2.3672998e-10	2.3392424e-10	2.316366e-10	2.2956152e-10	2.2973001e-10	2.3509456e-10	2.4025341e-10	2.3822588e-10	2.3862387e-10	2.491297e-10	2.4756714e-10	2.3124324e-10	2.2830789e-10	2.2502362e-10	2.2408209e-10	2.2249913e-10	2.2211952e-10	2.2187923e-10	2.2075928e-10	2.2030766e-10	2.1994245e-10	2.1930013e-10	2.1869647e-10	2.1867087e-10	2.1819541e-10	2.1804032e-10	2.1763958e-10	2.1728044e-10	2.1714799e-10	2.1660396e-10
1.7110719e-10	2.1836498e-10	2.3025849e-10	2.3128964e-10	2.3032346e-10	2.3035397e-10	2.3220653e-10	2.3258289e-10	2.2654036e-10	2.1919624e-10	2.1142715e-10	2.1282716e-10	2.410308e-10	2.6777762e-10	2.4218626e-10	2.5501858e-10	2.5947923e-10	2.5250502e-10	2.4811207e-10	2.4387987e-10	2.4069378e-10	2.3783322e-10	2.3551125e-10	2.3339644e-10	2.3356438e-10	2.3901108e-10	2.4425378e-10	2.4219036e-10	2.425859e-10	2.5325757e-10	2.5167185e-10	2.3506584e-10	2.3204918e-10	2.2864927e-10	2.2756223e-10	2.2614523e-10	2.2624003e-10	2.2576564e-10	2.2462324e-10	2.2412264e-10	2.2374383e-10	2.2307571e-10	2.2245496e-10	2.2242306e-10	2.2193491e-10	2.2177359e-10	2.2136289e-10	2.2099502e-10	2.2085831e-10	2.2030302e-10
1.6658363e-10	2.1261871e-10	2.2423823e-10	2.2525612e-10	2.2433044e-10	2.2438434e-10	2.2620604e-10	2.264927e-10	2.2057509e-10	2.1347096e-10	2.0590575e-10	2.072803e-10	2.3476708e-10	2.6079066e-10	2.3585961e-10	2.4841611e-10	2.5250502e-10	2.4602628e-10	2.4161662e-10	2.3753183e-10	2.3441613e-10	2.3164211e-10	2.2937918e-10	2.2732607e-10	2.274923e-10	2.3280172e-10	2.3790893e-10	2.3590303e-10	2.3629532e-10	2.4669364e-10	2.4514909e-10	2.2898714e-10	2.2607124e-10	2.2280115e-10	2.2182831e-10	2.2032255e-10	2.2009867e-10	2.1978861e-10	2.1867896e-10	2.1821907e-10	2.1785548e-10	2.1721506e-10	2.1661542e-10	2.1658855e-10	2.1611655e-10	2.159621e-10	2.1556452e-10	2.1520829e-10	2.1507672e-10	2.1453753e-10
1.6361767e-10	2.0885403e-10	2.2029743e-10	2.2130718e-10	2.2040808e-10	2.2047635e-10	2.2227531e-10	2.2250694e-10	2.166782e-10	2.097258e-10	2.0229687e-10	2.0365541e-10	2.3066415e-10	2.5624833e-10	2.3172266e-10	2.4401727e-10	2.4811207e-10	2.4161662e-10	2.3745676e-10	2.333649e-10	2.3032044e-10	2.2759016e-10	2.2537355e-10	2.2335705e-10	2.2352544e-10	2.2874418e-10	2.3376418e-10	2.3179568e-10	2.3218745e-10	2.4240778e-10	2.4089015e-10	2.2502008e-10	2.2217402e-10	2.1899609e-10	2.1811333e-10	2.1652685e-10	2.1603782e-10	2.1586247e-10	2.1477471e-10	2.1434639e-10	2.1399367e-10	2.1337319e-10	2.1278821e-10	2.1276537e-10	2.1230452e-10	2.1215502e-10	2.1176642e-10	2.1141816e-10	2.1129021e-10	2.1076183e-10
1.607908e-10	2.0526736e-10	2.1654306e-10	2.1754419e-10	2.1666833e-10	2.1674498e-10	2.1852002e-10	2.1871941e-10	2.1298029e-10	2.0616484e-10	1.9886526e-10	2.0020881e-10	2.2677344e-10	2.5192644e-10	2.2779833e-10	2.3988118e-10	2.4387987e-10	2.3753183e-10	2.333649e-10	2.2946755e-10	2.264163e-10	2.2374023e-10	2.215609e-10	2.1958363e-10	2.1975221e-10	2.2488692e-10	2.2982331e-10	2.2789126e-10	2.2828325e-10	2.3833547e-10	2.3684307e-10	2.2125194e-10	2.1847584e-10	2.153923e-10	2.1460943e-10	2.1292519e-10	2.1213134e-10	2.1210931e-10	2.1104281e-10	2.1064906e-10	2.1030753e-10	2.0970767e-10	2.0913742e-10	2.0911906e-10	2.0866935e-10	2.0852498e-10	2.0814529e-10	2.0780491e-10	2.0768064e-10	2.0716279e-10
1.5863784e-10	2.0253985e-10	2.1369303e-10	2.1468883e-10	2.1383137e-10	2.1391455e-10	2.1567116e-10	2.1584657e-10	2.1017726e-10	2.0346533e-10	1.9626518e-10	1.9759872e-10	2.2382724e-10	2.4866294e-10	2.2482661e-10	2.3672998e-10	2.4069378e-10	2.3441613e-10	2.3032044e-10	2.264163e-10	2.2351495e-10	2.208223e-10	2.1867453e-10	2.1672586e-10	2.1689657e-10	2.2196776e-10	2.2684168e-10	2.2493754e-10	2.2533139e-10	2.3525729e-10	2.3378393e-10	2.1840621e-10	2.1568795e-10	2.1268492e-10	2.1199664e-10	2.1021053e-10	2.0911599e-10	2.092436e-10	2.0819382e-10	2.0783234e-10	2.0750044e-10	2.0691845e-10	2.0636042e-10	2.0634636e-10	2.0590582e-10	2.057659e-10	2.0539348e-10	2.050595e-10	2.0493836e-10	2.0442883e-10
1.5670386e-10	2.0009335e-10	2.1114069e-10	2.1213255e-10	2.1129183e-10	2.1138002e-10	2.1311992e-10	2.1327807e-10	2.0767256e-10	2.0105236e-10	1.9394171e-10	1.952675e-10	2.212005e-10	2.4575124e-10	2.2217522e-10	2.3392424e-10	2.3783322e-10	2.3164211e-10	2.2759016e-10	2.2374023e-10	2.208223e-10	2.1827122e-10	2.1609823e-10	2.1417295e-10	2.1434764e-10	2.1936214e-10	2.2418108e-10	2.2230213e-10	2.2269924e-10	2.3251326e-10	2.3105682e-10	2.158717e-10	2.1320972e-10	2.1028714e-10	2.0970133e-10	2.0779779e-10	2.0636837e-10	2.0666147e-10	2.0562722e-10	2.0530033e-10	2.0497811e-10	2.0441421e-10	2.0386811e-10	2.0385875e-10	2.034271e-10	2.0329169e-10	2.0292624e-10	2.025984e-10	2.0248036e-10	2.019786e-10
1.5511505e-10	1.9808943e-10	2.0905731e-10	2.1004775e-10	2.0922189e-10	2.0931453e-10	2.1104099e-10	2.1118546e-10	2.0563312e-10	1.9908835e-10	1.9205196e-10	1.9337348e-10	2.1906981e-10	2.4339429e-10	2.2002241e-10	2.316366e-10	2.3551125e-10	2.2937918e-10	2.2537355e-10	2.215609e-10	2.1867453e-10	2.1609823e-10	2.1406624e-10	2.1210605e-10	2.1227582e-10	2.1725048e-10	2.2202222e-10	2.2016642e-10	2.2056731e-10	2.3029268e-10	2.2884939e-10	2.1382415e-10	2.1121475e-10	2.0837064e-10	2.0789534e-10	2.0585636e-10	2.0405407e-10	2.0452998e-10	2.0350923e-10	2.0321923e-10	2.0290654e-10	2.0236059e-10	2.0182571e-10	2.0182148e-10	2.0139812e-10	2.0126721e-10	2.0090816e-10	2.0058594e-10	2.0047089e-10	1.9997594e-10
1.5365105e-10	1.9625072e-10	2.0715514e-10	2.081466e-10	2.0733571e-10	2.0743255e-10	2.0914704e-10	2.0928092e-10	2.0377838e-10	1.9730305e-10	1.9033581e-10	1.9165618e-10	2.1714422e-10	2.4126673e-10	2.1807325e-10	2.2956152e-10	2.3339644e-10	2.2732607e-10	2.2335705e-10	2.1958363e-10	2.1672586e-10	2.1417295e-10	2.1210605e-10	2.1030603e-10	2.1041383e-10	2.1533313e-10	2.2007425e-10	2.1823394e-10	2.1864511e-10	2.2828976e-10	2.2685963e-10	2.1198279e-10	2.0943096e-10	2.0667519e-10	2.0633708e-10	2.0412099e-10	2.0184532e-10	2.0255199e-10	2.0154472e-10	2.0129996e-10	2.0099815e-10	2.0047283e-10	1.9995022e-10	1.9995239e-10	1.9953797e-10	1.9941224e-10	1.9906e-10	1.9874373e-10	1.9863204e-10	1.9814394e-10
1.5366946e-10	1.9631292e-10	2.0726816e-10	2.0827216e-10	2.074692e-10	2.0757024e-10	2.0928891e-10	2.0941918e-10	2.0391594e-10	1.9744538e-10	1.9048101e-10	1.9181554e-10	2.1735047e-10	2.4151262e-10	2.1826297e-10	2.2973001e-10	2.3356438e-10	2.274923e-10	2.2352544e-10	2.1975221e-10	2.1689657e-10	2.1434764e-10	2.1227582e-10	2.1041383e-10	2.1070934e-10	2.1555581e-10	2.2027153e-10	2.1845195e-10	2.1886753e-10	2.2853601e-10	2.2709984e-10	2.1223244e-10	2.0972066e-10	2.0704422e-10	2.0687466e-10	2.0440869e-10	2.0150567e-10	2.0251301e-10	2.0151044e-10	2.0131996e-10	2.0102821e-10	2.0052259e-10	2.0000912e-10	2.000194e-10	1.9961125e-10	1.9949053e-10	1.9914262e-10	1.9883e-10	1.987212e-10	1.9823582e-10
1.5717347e-10	2.0082253e-10	2.1206945e-10	2.1310647e-10	2.1229113e-10	2.1239587e-10	2.1415579e-10	2.1429394e-10	2.0866819e-10	2.0205093e-10	1.9493112e-10	1.9630794e-10	2.224643e-10	2.4720982e-10	2.2338466e-10	2.3509456e-10	2.3901108e-10	2.3280172e-10	2.2874418e-10	2.2488692e-10	2.2196776e-10	2.1936214e-10	2.1725048e-10	2.1533313e-10	2.1555581e-10	2.2077249e-10	2.2548178e-10	2.2357898e-10	2.2404077e-10	2.3392903e-10	2.3246749e-10	2.1726412e-10	2.147346e-10	2.120645e-10	2.1204142e-10	2.0929689e-10	2.0577813e-10	2.0707234e-10	2.0605133e-10	2.059042e-10	2.0561471e-10	2.0511493e-10	2.0459785e-10	2.0461549e-10	2.0420357e-10	2.0408453e-10	2.0373251e-10	2.0341601e-10	2.0330728e-10	2.0281328e-10
1.6058611e-10	2.0519732e-10	2.1670661e-10	2.1777054e-10	2.1694007e-10	2.170477e-10	2.1884672e-10	2.1898998e-10	2.132434e-10	2.064828e-10	1.9920986e-10	2.0062172e-10	2.2736291e-10	2.5266001e-10	2.2829776e-10	2.4025341e-10	2.4425378e-10	2.3790893e-10	2.3376418e-10	2.2982331e-10	2.2684168e-10	2.2418108e-10	2.2202222e-10	2.2007425e-10	2.2027153e-10	2.2548178e-10	2.3064155e-10	2.2852945e-10	2.2896611e-10	2.3909949e-10	2.3759087e-10	2.2206875e-10	2.1949562e-10	2.1680095e-10	2.1684003e-10	2.1394288e-10	2.1010459e-10	2.1154288e-10	2.1050134e-10	2.1037195e-10	2.1008e-10	2.0957698e-10	2.0905219e-10	2.0907333e-10	2.0865489e-10	2.085352e-10	2.0817721e-10	2.0785525e-10	2.0774527e-10	2.0724161e-10
1.591661e-10	2.0341018e-10	2.1485328e-10	2.1591707e-10	2.1510047e-10	2.1521202e-10	2.1699918e-10	2.1713162e-10	2.1143307e-10	2.0473968e-10	1.9753346e-10	1.9894288e-10	2.2547755e-10	2.5057555e-10	2.2639112e-10	2.3822588e-10	2.4219036e-10	2.3590303e-10	2.3179568e-10	2.2789126e-10	2.2493754e-10	2.2230213e-10	2.2016642e-10	2.1823394e-10	2.1845195e-10	2.2357898e-10	2.2852945e-10	2.2688233e-10	2.2711378e-10	2.371207e-10	2.3564827e-10	2.2025723e-10	2.1774301e-10	2.1512178e-10	2.1528129e-10	2.1223154e-10	2.0799769e-10	2.0963016e-10	2.0860158e-10	2.0851076e-10	2.0822846e-10	2.0774355e-10	2.0722979e-10	2.0725635e-10	2.0684599e-10	2.0673085e-10	2.0637904e-10	2.060625e-10	2.059555e-10	2.0545823e-10
1.5926846e-10	2.0360744e-10	2.151427e-10	2.1622832e-10	2.1542463e-10	2.1554262e-10	2.1733729e-10	2.1746655e-10	2.1176533e-10	2.0507576e-10	1.9787131e-10	1.9930562e-10	2.2593333e-10	2.5111061e-10	2.2681935e-10	2.3862387e-10	2.425859e-10	2.3629532e-10	2.3218745e-10	2.2828325e-10	2.2533139e-10	2.2269924e-10	2.2056731e-10	2.1864511e-10	2.1886753e-10	2.2404077e-10	2.2896611e-10	2.2711378e-10	2.2793914e-10	2.3771526e-10	2.3613773e-10	2.2080018e-10	2.1832878e-10	2.1586022e-10	2.1629842e-10	2.1283256e-10	2.0749987e-10	2.0965566e-10	2.0863352e-10	2.0863684e-10	2.0837158e-10	2.0792057e-10	2.0742231e-10	2.0746291e-10	2.0706317e-10	2.0695664e-10	2.0661213e-10	2.0630177e-10	2.0619971e-10	2.0570692e-10
1.6618598e-10	2.1248741e-10	2.2456944e-10	2.2571299e-10	2.2488026e-10	2.250034e-10	2.2687731e-10	2.2702318e-10	2.2107979e-10	2.1409781e-10	2.065843e-10	2.0809387e-10	2.3592218e-10	2.6222985e-10	2.3683351e-10	2.491297e-10	2.5325757e-10	2.4669364e-10	2.4240778e-10	2.3833547e-10	2.3525729e-10	2.3251326e-10	2.3029268e-10	2.2828976e-10	2.2853601e-10	2.3392903e-10	2.3909949e-10	2.371207e-10	2.3771526e-10	2.4869341e-10	2.4665299e-10	2.3057617e-10	2.2808816e-10	2.2555646e-10	2.262056e-10	2.2230855e-10	2.161536e-10	2.1869252e-10	2.176332e-10	2.1768927e-10	2.1742285e-10	2.1697156e-10	2.1646082e-10	2.1651112e-10	2.1610026e-10	2.1599405e-10	2.1563887e-10	2.1531868e-10	2.1521503e-10	2.1470358e-10
1.6515446e-10	2.1116521e-10	2.2316878e-10	2.2430478e-10	2.2347759e-10	2.23602e-10	2.2546546e-10	2.2560202e-10	2.1969217e-10	2.1275737e-10	2.0528994e-10	2.0678912e-10	2.3443953e-10	2.6057948e-10	2.353452e-10	2.4756714e-10	2.5167185e-10	2.4514909e-10	2.4089015e-10	2.3684307e-10	2.3378393e-10	2.3105682e-10	2.2884939e-10	2.2685963e-10	2.2709984e-10	2.3246749e-10	2.3759087e-10	2.3564827e-10	2.3613773e-10	2.4665299e-10	2.455883e-10	2.2914796e-10	2.2663706e-10	2.241303e-10	2.247463e-10	2.2091464e-10	2.1484889e-10	2.1734463e-10	2.1629028e-10	2.1634093e-10	2.1607494e-10	2.1562454e-10	2.1511599e-10	2.1516519e-10	2.1475623e-10	2.1465018e-10	2.1429676e-10	2.1397818e-10	2.1387489e-10	2.1336633e-10
1.5398912e-10	1.9700375e-10	2.0834337e-10	2.0944024e-10	2.0869428e-10	2.0882617e-10	2.1057771e-10	2.1068151e-10	2.0516599e-10	1.987229e-10	1.9177086e-10	1.9321039e-10	2.1911941e-10	2.4359795e-10	2.1991219e-10	2.3124324e-10	2.3506584e-10	2.2898714e-10	2.2502008e-10	2.2125194e-10	2.1840621e-10	2.158717e-10	2.1382415e-10	2.1198279e-10	2.1223244e-10	2.1726412e-10	2.2206875e-10	2.2025723e-10	2.2080018e-10	2.3057617e-10	2.2914796e-10	2.1492883e-10	2.1220178e-10	2.0994375e-10	2.1109021e-10	2.0669445e-10	1.9927565e-10	2.0246482e-10	2.0150236e-10	2.0170612e-10	2.0148883e-10	2.011263e-10	2.0067932e-10	2.0074887e-10	2.0038611e-10	2.0030197e-10	1.9998524e-10	1.9969904e-10	1.9961125e-10	1.9914522e-10
1.5150321e-10	1.9403844e-10	2.0546847e-10	2.066153e-10	2.0592353e-10	2.0607092e-10	2.0781285e-10	2.0791538e-10	2.024963e-10	1.9617809e-10	1.8935928e-10	1.9085295e-10	2.1659138e-10	2.4088063e-10	2.1728221e-10	2.2830789e-10	2.3204918e-10	2.2607124e-10	2.2217402e-10	2.1847584e-10	2.1568795e-10	2.1320972e-10	2.1121475e-10	2.0943096e-10	2.0972066e-10	2.147346e-10	2.1949562e-10	2.1774301e-10	2.1832878e-10	2.2808816e-10	2.2663706e-10	2.1220178e-10	2.11258e-10	2.088387e-10	2.103735e-10	2.0513551e-10	1.9394078e-10	1.9885845e-10	1.9790588e-10	1.9842392e-10	1.9826121e-10	1.9801793e-10	1.9762862e-10	1.9774307e-10	1.9742131e-10	1.9736688e-10	1.9707965e-10	1.9681884e-10	1.9674871e-10	1.9630581e-10
1.4833446e-10	1.9038147e-10	2.0208281e-10	2.0333178e-10	2.0273283e-10	2.029093e-10	2.0464917e-10	2.0475308e-10	1.9946221e-10	1.9331374e-10	1.866768e-10	1.8828366e-10	2.1394665e-10	2.3811273e-10	2.1445718e-10	2.2502362e-10	2.2864927e-10	2.2280115e-10	2.1899609e-10	2.153923e-10	2.1268492e-10	2.1028714e-10	2.0837064e-10	2.0667519e-10	2.0704422e-10	2.120645e-10	2.1680095e-10	2.1512178e-10	2.1586022e-10	2.2555646e-10	2.241303e-10	2.0994375e-10	2.088387e-10	2.1039665e-10	2.127421e-10	2.0217333e-10	1.8636314e-10	1.9392016e-10	1.931793e-10	1.9420016e-10	1.9417066e-10	1.9412898e-10	1.938492e-10	1.9404398e-10	1.9379619e-10	1.9379513e-10	1.9355986e-10	1.9334313e-10	1.9330491e-10	1.9290041e-10
1.4566976e-10	1.8779484e-10	2.0034465e-10	2.0183228e-10	2.014054e-10	2.0164236e-10	2.0342039e-10	2.0354107e-10	1.9838049e-10	1.9241491e-10	1.8597898e-10	1.8785659e-10	2.1402143e-10	2.3855417e-10	2.1418041e-10	2.2408209e-10	2.2756223e-10	2.2182831e-10	2.1811333e-10	2.1460943e-10	2.1199664e-10	2.0970133e-10	2.0789534e-10	2.0633708e-10	2.0687466e-10	2.1204142e-10	2.1684003e-10	2.1528129e-10	2.1629842e-10	2.262056e-10	2.247463e-10	2.1109021e-10	2.103735e-10	2.127421e-10	2.2819069e-10	2.1392897e-10	1.7351523e-10	1.8948152e-10	1.8823537e-10	1.906608e-10	1.9074946e-10	1.9118508e-10	1.9108968e-10	1.9146741e-10	1.9135695e-10	1.9146778e-10	1.9133059e-10	1.9119888e-10	1.9122421e-10	1.9088773e-10
1.4759858e-10	1.8905951e-10	2.0022402e-10	2.0134913e-10	2.0068109e-10	2.0083009e-10	2.0253133e-10	2.0261816e-10	1.9733445e-10	1.911877e-10	1.8454641e-10	1.8600973e-10	2.1110793e-10	2.3479016e-10	2.1176974e-10	2.2249913e-10	2.2614523e-10	2.2032255e-10	2.1652685e-10	2.1292519e-10	2.1021053e-10	2.0779779e-10	2.0585636e-10	2.0412099e-10	2.0440869e-10	2.0929689e-10	2.1394288e-10	2.1223154e-10	2.1283256e-10	2.2230855e-10	2.2091464e-10	2.0669445e-10	2.0513551e-10	2.0217333e-10	2.1392897e-10	2.292522e-10	1.9203297e-10	1.919841e-10	1.9349165e-10	1.9299956e-10	1.9329555e-10	1.9286757e-10	1.9258647e-10	1.9265933e-10	1.9236978e-10	1.9230964e-10	1.9203714e-10	1.917826e-10	1.9171716e-10	1.9128653e-10
1.5484688e-10	1.9530639e-10	2.0316146e-10	2.0339089e-10	2.0210329e-10	2.0203015e-10	2.035636e-10	2.035773e-10	1.9790206e-10	1.9119413e-10	1.8392838e-10	1.8437178e-10	2.0719161e-10	2.2911671e-10	2.0913204e-10	2.2211952e-10	2.2624003e-10	2.2009867e-10	2.1603782e-10	2.1213134e-10	2.0911599e-10	2.0636837e-10	2.0405407e-10	2.0184532e-10	2.0150567e-10	2.0577813e-10	2.1010459e-10	2.0799769e-10	2.0749987e-10	2.161536e-10	2.1484889e-10	1.9927565e-10	1.9394078e-10	1.8636314e-10	1.7351523e-10	1.9203297e-10	2.4076026e-10	2.0600571e-10	2.0786824e-10	2.0288684e-10	2.0244861e-10	2.0040647e-10	1.9939108e-10	1.9881863e-10	1.9801581e-10	1.975519e-10	1.9692035e-10	1.9635934e-10	1.960606e-10	1.9538779e-10
1.5108472e-10	1.9194701e-10	2.0137142e-10	2.0202931e-10	2.0104105e-10	2.0107519e-10	2.0268656e-10	2.0273216e-10	1.9725387e-10	1.9082875e-10	1.8387557e-10	1.848064e-10	2.0867307e-10	2.3139718e-10	2.099971e-10	2.2187923e-10	2.2576564e-10	2.1978861e-10	2.1586247e-10	2.1210931e-10	2.092436e-10	2.0666147e-10	2.0452998e-10	2.0255199e-10	2.0251301e-10	2.0707234e-10	2.1154288e-10	2.0963016e-10	2.0965566e-10	2.1869252e-10	2.1734463e-10	2.0246482e-10	1.9885845e-10	1.9392016e-10	1.8948152e-10	1.919841e-10	2.0600571e-10	2.0719741e-10	1.9881605e-10	1.985022e-10	1.9736659e-10	1.9656761e-10	1.9569052e-10	1.9552733e-10	1.9492448e-10	1.9467741e-10	1.9420748e-10	1.9379992e-10	1.9361042e-10	1.9305631e-10
1.5026789e-10	1.90931e-10	2.0033229e-10	2.0099362e-10	2.0001522e-10	2.0005154e-10	2.0165645e-10	2.0169975e-10	1.9625103e-10	1.898638e-10	1.8295028e-10	1.8388393e-10	2.0764624e-10	2.3026796e-10	2.0895373e-10	2.2075928e-10	2.2462324e-10	2.1867896e-10	2.1477471e-10	2.1104281e-10	2.0819382e-10	2.0562722e-10	2.0350923e-10	2.0154472e-10	2.0151044e-10	2.0605133e-10	2.1050134e-10	2.0860158e-10	2.0863352e-10	2.176332e-10	2.1629028e-10	2.0150236e-10	1.9790588e-10	1.931793e-10	1.8823537e-10	1.9349165e-10	2.0786824e-10	1.9881605e-10	2.0195875e-10	1.9661804e-10	1.9664325e-10	1.9536393e-10	1.9472335e-10	1.9446096e-10	1.939145e-10	1.9364764e-10	1.9319466e-10	1.9278533e-10	1.9260158e-10	1.9205041e-10
1.4931193e-10	1.8997261e-10	1.9963974e-10	2.0037723e-10	1.9945481e-10	1.9951085e-10	2.0112714e-10	2.011745e-10	1.9577074e-10	1.894471e-10	1.8260268e-10	1.8362255e-10	2.0752955e-10	2.3025338e-10	2.0872321e-10	2.2030766e-10	2.2412264e-10	2.1821907e-10	2.1434639e-10	2.1064906e-10	2.0783234e-10	2.0530033e-10	2.0321923e-10	2.0129996e-10	2.0131996e-10	2.059042e-10	2.1037195e-10	2.0851076e-10	2.0863684e-10	2.1768927e-10	2.1634093e-10	2.0170612e-10	1.9842392e-10	1.9420016e-10	1.906608e-10	1.9299956e-10	2.0288684e-10	1.985022e-10	1.9661804e-10	1.9781728e-10	1.9502572e-10	1.9445594e-10	1.9363143e-10	1.9353923e-10	1.9298451e-10	1.9277912e-10	1.923452e-10	1.9196982e-10	1.9180328e-10	1.91276e-10
1.4894358e-10	1.8955213e-10	1.9925674e-10	2.0000763e-10	1.9909704e-10	1.9915711e-10	2.0077374e-10	2.0082025e-10	1.9543116e-10	1.8912821e-10	1.8230535e-10	1.8334007e-10	2.0724346e-10	2.2995721e-10	2.0841401e-10	2.1994245e-10	2.2374383e-10	2.1785548e-10	2.1399367e-10	2.1030753e-10	2.0750044e-10	2.0497811e-10	2.0290654e-10	2.0099815e-10	2.0102821e-10	2.0561471e-10	2.1008e-10	2.0822846e-10	2.0837158e-10	2.1742285e-10	2.1607494e-10	2.0148883e-10	1.9826121e-10	1.9417066e-10	1.9074946e-10	1.9329555e-10	2.0244861e-10	1.9736659e-10	1.9664325e-10	1.9502572e-10	1.9619138e-10	1.9378727e-10	1.9329067e-10	1.9307078e-10	1.9259004e-10	1.9236029e-10	1.9194846e-10	1.9157076e-10	1.914123e-10	1.9088771e-10
1.4827193e-10	1.887915e-10	1.9857209e-10	1.9934921e-10	1.9846114e-10	1.9852859e-10	2.0014606e-10	2.0019281e-10	1.9483137e-10	1.8856585e-10	1.8178295e-10	1.8284688e-10	2.0675096e-10	2.2945249e-10	2.0787728e-10	2.1930013e-10	2.2307571e-10	2.1721506e-10	2.1337319e-10	2.0970767e-10	2.0691845e-10	2.0441421e-10	2.0236059e-10	2.0047283e-10	2.0052259e-10	2.0511493e-10	2.0957698e-10	2.0774355e-10	2.0792057e-10	2.1697156e-10	2.1562454e-10	2.011263e-10	1.9801793e-10	1.9412898e-10	1.9118508e-10	1.9286757e-10	2.0040647e-10	1.9656761e-10	1.9536393e-10	1.9445594e-10	1.9378727e-10	1.9414973e-10	1.9236139e-10	1.9236347e-10	1.9181146e-10	1.9163743e-10	1.9121713e-10	1.9086088e-10	1.9070479e-10	1.9019225e-10
1.4775297e-10	1.88175e-10	1.9797773e-10	1.9876611e-10	1.9788993e-10	1.9796099e-10	1.9957677e-10	1.9962266e-10	1.9428119e-10	1.8804228e-10	1.8128743e-10	1.8236359e-10	2.062349e-10	2.2889924e-10	2.0733879e-10	2.1869647e-10	2.2245496e-10	2.1661542e-10	2.1278821e-10	2.0913742e-10	2.0636042e-10	2.0386811e-10	2.0182571e-10	1.9995022e-10	2.0000912e-10	2.0459785e-10	2.0905219e-10	2.0722979e-10	2.0742231e-10	2.1646082e-10	2.1511599e-10	2.0067932e-10	1.9762862e-10	1.938492e-10	1.9108968e-10	1.9258647e-10	1.9939108e-10	1.9569052e-10	1.9472335e-10	1.9363143e-10	1.9329067e-10	1.9236139e-10	1.9258973e-10	1.9164133e-10	1.9123872e-10	1.9100736e-10	1.9062493e-10	1.9025835e-10	1.9011428e-10	1.896025e-10
1.4763863e-10	1.8806817e-10	1.979127e-10	1.9871271e-10	1.9784487e-10	1.9791921e-10	1.995372e-10	1.9958259e-10	1.942464e-10	1.8801634e-10	1.812705e-10	1.823598e-10	2.0625722e-10	2.2894108e-10	2.0734407e-10	2.1867087e-10	2.2242306e-10	2.1658855e-10	2.1276537e-10	2.0911906e-10	2.0634636e-10	2.0385875e-10	2.0182148e-10	1.9995239e-10	2.000194e-10	2.0461549e-10	2.0907333e-10	2.0725635e-10	2.0746291e-10	2.1651112e-10	2.1516519e-10	2.0074887e-10	1.9774307e-10	1.9404398e-10	1.9146741e-10	1.9265933e-10	1.9881863e-10	1.9552733e-10	1.9446096e-10	1.9353923e-10	1.9307078e-10	1.9236347e-10	1.9164133e-10	1.9219794e-10	1.9107227e-10	1.909441e-10	1.9052061e-10	1.9018089e-10	1.9002818e-10	1.895257e-10
1.4724111e-10	1.8759244e-10	1.9744953e-10	1.9825709e-10	1.973977e-10	1.9747458e-10	1.9909103e-10	1.9913551e-10	1.938144e-10	1.8760452e-10	1.8087981e-10	1.8197723e-10	2.0584547e-10	2.2849746e-10	2.0691654e-10	2.1819541e-10	2.2193491e-10	2.1611655e-10	2.1230452e-10	2.0866935e-10	2.0590582e-10	2.034271e-10	2.0139812e-10	1.9953797e-10	1.9961125e-10	2.0420357e-10	2.0865489e-10	2.0684599e-10	2.0706317e-10	2.1610026e-10	2.1475623e-10	2.0038611e-10	1.9742131e-10	1.9379619e-10	1.9135695e-10	1.9236978e-10	1.9801581e-10	1.9492448e-10	1.939145e-10	1.9298451e-10	1.9259004e-10	1.9181146e-10	1.9123872e-10	1.9107227e-10	1.9111874e-10	1.9042716e-10	1.900753e-10	1.8970723e-10	1.8957358e-10	1.8906618e-10
1.4707595e-10	1.8740627e-10	1.9728323e-10	1.9809757e-10	1.9724399e-10	1.9732298e-10	1.9893985e-10	1.9898357e-10	1.9366897e-10	1.8746879e-10	1.8075396e-10	1.818589e-10	2.057282e-10	2.2837791e-10	2.0678789e-10	2.1804032e-10	2.2177359e-10	2.159621e-10	2.1215502e-10	2.0852498e-10	2.057659e-10	2.0329169e-10	2.0126721e-10	1.9941224e-10	1.9949053e-10	2.0408453e-10	2.085352e-10	2.0673085e-10	2.0695664e-10	2.1599405e-10	2.1465018e-10	2.0030197e-10	1.9736688e-10	1.9379513e-10	1.9146778e-10	1.9230964e-10	1.975519e-10	1.9467741e-10	1.9364764e-10	1.9277912e-10	1.9236029e-10	1.9163743e-10	1.9100736e-10	1.909441e-10	1.9042716e-10	1.9068735e-10	1.8987044e-10	1.8954651e-10	1.8939478e-10	1.8890003e-10
1.4675236e-10	1.8701536e-10	1.9689787e-10	1.9771722e-10	1.9686982e-10	1.9695063e-10	1.9856595e-10	1.9860875e-10	1.9330625e-10	1.8712221e-10	1.8042423e-10	1.8153446e-10	2.0537576e-10	2.2799598e-10	2.0642408e-10	2.1763958e-10	2.2136289e-10	2.1556452e-10	2.1176642e-10	2.0814529e-10	2.0539348e-10	2.0292624e-10	2.0090816e-10	1.9906e-10	1.9914262e-10	2.0373251e-10	2.0817721e-10	2.0637904e-10	2.0661213e-10	2.1563887e-10	2.1429676e-10	1.9998524e-10	1.9707965e-10	1.9355986e-10	1.9133059e-10	1.9203714e-10	1.9692035e-10	1.9420748e-10	1.9319466e-10	1.923452e-10	1.9194846e-10	1.9121713e-10	1.9062493e-10	1.9052061e-10	1.900753e-10	1.8987044e-10	1.8986991e-10	1.8914366e-10	1.890237e-10	1.8851711e-10
1.4646494e-10	1.8666729e-10	1.9655367e-10	1.9737721e-10	1.9653514e-10	1.9661753e-10	1.9823142e-10	1.9827328e-10	1.9298146e-10	1.8681174e-10	1.8012863e-10	1.8124325e-10	2.0505867e-10	2.2765188e-10	2.0609725e-10	2.1728044e-10	2.2099502e-10	2.1520829e-10	2.1141816e-10	2.0780491e-10	2.050595e-10	2.025984e-10	2.0058594e-10	1.9874373e-10	1.9883e-10	2.0341601e-10	2.0785525e-10	2.060625e-10	2.0630177e-10	2.1531868e-10	2.1397818e-10	1.9969904e-10	1.9681884e-10	1.9334313e-10	1.9119888e-10	1.917826e-10	1.9635934e-10	1.9379992e-10	1.9278533e-10	1.9196982e-10	1.9157076e-10	1.9086088e-10	1.9025835e-10	1.9018089e-10	1.8970723e-10	1.8954651e-10	1.8914366e-10	1.891494e-10	1.8867122e-10	1.8818617e-10
1.4634063e-10	1.8652296e-10	1.9641896e-10	1.9724629e-10	1.9640779e-10	1.9649147e-10	1.9810535e-10	1.9814644e-10	1.9285929e-10	1.8669656e-10	1.8002047e-10	1.8113924e-10	2.0495057e-10	2.27538e-10	2.059823e-10	2.1714799e-10	2.2085831e-10	2.1507672e-10	2.1129021e-10	2.0768064e-10	2.0493836e-10	2.0248036e-10	2.0047089e-10	1.9863204e-10	1.987212e-10	2.0330728e-10	2.0774527e-10	2.059555e-10	2.0619971e-10	2.1521503e-10	2.1387489e-10	1.9961125e-10	1.9674871e-10	1.9330491e-10	1.9122421e-10	1.9171716e-10	1.960606e-10	1.9361042e-10	1.9260158e-10	1.9180328e-10	1.914123e-10	1.9070479e-10	1.9011428e-10	1.9002818e-10	1.8957358e-10	1.8939478e-10	1.890237e-10	1.8867122e-10	1.8886119e-10	1.8804197e-10
1.4593887e-10	1.8602505e-10	1.9591198e-10	1.9674156e-10	1.9590825e-10	1.9599311e-10	1.9760394e-10	1.9764404e-10	1.9237156e-10	1.8622756e-10	1.7957117e-10	1.8069198e-10	2.0445412e-10	2.2699296e-10	2.0547697e-10	2.1660396e-10	2.2030302e-10	2.1453753e-10	2.1076183e-10	2.0716279e-10	2.0442883e-10	2.019786e-10	1.9997594e-10	1.9814394e-10	1.9823582e-10	2.0281328e-10	2.0724161e-10	2.0545823e-10	2.0570692e-10	2.1470358e-10	2.1336633e-10	1.9914522e-10	1.9630581e-10	1.9290041e-10	1.9088773e-10	1.9128653e-10	1.9538779e-10	1.9305631e-10	1.9205041e-10	1.91276e-10	1.9088771e-10	1.9019225e-10	1.896025e-10	1.895257e-10	1.8906618e-10	1.8890003e-10	1.8851711e-10	1.8818617e-10	1.8804197e-10	1.8785504e-10
1.4554935e-10	1.8554083e-10	1.9541707e-10	1.9624836e-10	1.9541979e-10	1.9550567e-10	1.9711342e-10	1.9715257e-10	1.9189425e-10	1.8576827e-10	1.7913082e-10	1.8025308e-10	2.039658e-10	2.2645611e-10	2.0498069e-10	2.1607101e-10	2.1975929e-10	2.1400941e-10	2.1024415e-10	2.0665525e-10	2.0392928e-10	2.0148647e-10	1.9949028e-10	1.9766473e-10	1.9775895e-10	2.0232764e-10	2.0674634e-10	2.0496899e-10	2.0522149e-10	2.1419942e-10	2.1286507e-10	1.9868485e-10	1.9586628e-10	1.9249514e-10	1.9054173e-10	1.9086e-10	1.9475052e-10	1.9252026e-10	1.9151945e-10	1.9076351e-10	1.9038057e-10	1.8969179e-10	1.8910875e-10	1.8903158e-10	1.885797e-10	1.8841027e-10	1.8803715e-10	1.8769862e-10	1.8756909e-10	1.8707241e-10
1.4563132e-10	1.8565389e-10	1.9554666e-10	1.9638117e-10	1.955539e-10	1.9564071e-10	1.9725023e-10	1.9728875e-10	1.9202749e-10	1.8589924e-10	1.7925887e-10	1.8038486e-10	2.0412071e-10	2.2663179e-10	2.0513249e-10	2.1622418e-10	2.1991393e-10	2.1416096e-10	2.1039384e-10	2.068033e-10	2.0407627e-10	2.016327e-10	1.9963617e-10	1.9781069e-10	1.9790675e-10	2.0248041e-10	2.0690314e-10	2.0512567e-10	2.0538143e-10	2.143681e-10	2.1303252e-10	1.9884636e-10	1.9603544e-10	1.9267992e-10	1.9076305e-10	1.9102563e-10	1.9477909e-10	1.9261478e-10	1.9161404e-10	1.9087022e-10	1.9048874e-10	1.8980474e-10	1.8922226e-10	1.8914852e-10	1.8869547e-10	1.8852987e-10	1.8815363e-10	1.8782078e-10	1.8768552e-10	1.8720036e-10
1.4530348e-10	1.8524549e-10	1.9512818e-10	1.9596386e-10	1.9514042e-10	1.9522804e-10	1.9683491e-10	1.9687253e-10	1.9162313e-10	1.8551001e-10	1.7888549e-10	1.800124e-10	2.0370566e-10	2.2617506e-10	2.0471107e-10	2.1577238e-10	2.1945316e-10	2.1371331e-10	2.0995495e-10	2.0637292e-10	2.0365257e-10	2.0121518e-10	1.9922402e-10	1.9740386e-10	1.975017e-10	2.0206773e-10	2.0648219e-10	2.0470972e-10	2.0496836e-10	2.1393889e-10	2.1260579e-10	1.9845384e-10	1.956595e-10	1.9233099e-10	1.9046017e-10	1.9066048e-10	1.9425092e-10	1.9216539e-10	1.9116834e-10	1.9043934e-10	1.9006151e-10	1.8938352e-10	1.8880523e-10	1.8873278e-10	1.8828352e-10	1.8811807e-10	1.8774578e-10	1.8741195e-10	1.8728093e-10	1.8679198e-10
1.4512476e-10	1.8502551e-10	1.9490613e-10	1.9574331e-10	1.9492251e-10	1.9501087e-10	1.9661657e-10	1.9665344e-10	1.9141049e-10	1.85306e-10	1.7869038e-10	1.7981876e-10	2.0349183e-10	2.2594102e-10	2.0449262e-10	2.1553586e-10	2.1921156e-10	2.1347892e-10	2.0972543e-10	2.0614815e-10	2.0343159e-10	2.0099776e-10	1.9900977e-10	1.9719285e-10	1.9729223e-10	2.0185484e-10	2.0626528e-10	2.0449581e-10	2.0475699e-10	2.1371987e-10	2.1238798e-10	1.9825531e-10	1.9547289e-10	1.9216457e-10	1.9033061e-10	1.9047949e-10	1.9393763e-10	1.9191611e-10	1.9092116e-10	1.9020426e-10	1.8982881e-10	1.891559e-10	1.8857988e-10	1.8850963e-10	1.8806158e-10	1.8789813e-10	1.8752613e-10	1.8719484e-10	1.870629e-10	1.8657799e-10
1.4569423e-10	1.8575598e-10	1.9568104e-10	1.9652293e-10	1.9569983e-10	1.9578903e-10	1.974015e-10	1.9743806e-10	1.9217451e-10	1.8604673e-10	1.7940557e-10	1.8053998e-10	2.0431097e-10	2.2685242e-10	2.0531376e-10	2.1639783e-10	2.2008766e-10	2.1433261e-10	2.1056453e-10	2.069734e-10	2.0424643e-10	2.0180337e-10	1.9980799e-10	1.979845e-10	1.9808519e-10	2.0266695e-10	2.0709548e-10	2.0531952e-10	2.0558333e-10	2.1458328e-10	2.1324592e-10	1.9905884e-10	1.9627026e-10	1.9295797e-10	1.9113615e-10	1.9125702e-10	1.946571e-10	1.9266193e-10	1.916637e-10	1.9095013e-10	1.9057444e-10	1.8990104e-10	1.8932398e-10	1.8925415e-10	1.8880539e-10	1.8864147e-10	1.8826905e-10	1.8793618e-10	1.8780492e-10	1.8731695e-10
1.4579124e-10	1.8588563e-10	1.9582492e-10	1.966693e-10	1.958469e-10	1.9593681e-10	1.9755098e-10	1.9758695e-10	1.9231985e-10	1.8618888e-10	1.7954387e-10	1.8068119e-10	2.0447477e-10	2.2703683e-10	2.0547565e-10	2.1656371e-10	2.2025562e-10	2.1449685e-10	2.1072644e-10	2.071332e-10	2.0440475e-10	2.0196049e-10	1.9996432e-10	1.9814038e-10	1.9824238e-10	2.0282885e-10	2.0726139e-10	2.0548486e-10	2.0575102e-10	2.1475951e-10	2.1342093e-10	1.9922582e-10	1.9644178e-10	1.9313944e-10	1.9134247e-10	1.9142483e-10	1.9473068e-10	1.9278049e-10	1.9178232e-10	1.9107667e-10	1.9070224e-10	1.900315e-10	1.8945538e-10	1.8938688e-10	1.8893862e-10	1.8877557e-10	1.884033e-10	1.8807114e-10	1.879398e-10	1.8745268e-10
1.4508473e-10	1.8499247e-10	1.9489341e-10	1.9573615e-10	1.9491934e-10	1.9500968e-10	1.9661683e-10	1.9665181e-10	1.9141019e-10	1.8531008e-10	1.7869799e-10	1.7983257e-10	2.0351952e-10	2.2597945e-10	2.0451225e-10	2.1554225e-10	2.1921576e-10	2.1348506e-10	2.0973316e-10	2.0615766e-10	2.0344287e-10	2.0101101e-10	1.9902521e-10	1.9721108e-10	1.9731419e-10	2.0188058e-10	2.06293e-10	2.0452588e-10	2.0479352e-10	2.1376164e-10	2.1242913e-10	1.9830464e-10	1.9554233e-10	1.9227162e-10	1.9051689e-10	1.9054923e-10	1.937149e-10	1.9183369e-10	1.9084134e-10	1.9014985e-10	1.8977926e-10	1.8911565e-10	1.885442e-10	1.8847757e-10	1.8803282e-10	1.8787146e-10	1.87502e-10	1.8717199e-10	1.8704209e-10	1.8655749e-10
1.4470651e-10	1.8451628e-10	1.9439918e-10	1.9524169e-10	1.9442828e-10	1.9451908e-10	1.9612269e-10	1.9615688e-10	1.9092885e-10	1.8484559e-10	1.7825131e-10	1.7938513e-10	2.0301721e-10	2.2542429e-10	2.0400471e-10	2.1500251e-10	2.1866608e-10	2.1295043e-10	2.092085e-10	2.056426e-10	2.0293523e-10	2.0051014e-10	1.9853007e-10	1.9672145e-10	1.9682555e-10	2.0138173e-10	2.0578373e-10	2.0402184e-10	2.0429098e-10	2.1323832e-10	2.1190895e-10	1.9782272e-10	1.9507412e-10	1.9182429e-10	1.9010065e-10	1.9009367e-10	1.9315294e-10	1.9132371e-10	1.903347e-10	1.8965352e-10	1.8928547e-10	1.8862671e-10	1.8805817e-10	1.8799301e-10	1.8755037e-10	1.8739027e-10	1.8702238e-10	1.8669391e-10	1.8656468e-10	1.86082e-10
1.4507577e-10	1.8499074e-10	1.9490348e-10	1.9574931e-10	1.9493458e-10	1.9502603e-10	1.9663414e-10	1.9666795e-10	1.9142653e-10	1.8532832e-10	1.7871756e-10	1.7985558e-10	2.0355204e-10	2.2601968e-10	2.0454048e-10	2.1556431e-10	2.19237e-10	2.1350685e-10	2.0975548e-10	2.0618065e-10	2.0346657e-10	2.0103555e-10	1.9905076e-10	1.9723798e-10	1.9734311e-10	2.0191191e-10	2.0632578e-10	2.0455977e-10	2.0483091e-10	2.1380262e-10	2.1246966e-10	1.9834834e-10	1.955966e-10	1.9234581e-10	1.906335e-10	1.9060322e-10	1.9361204e-10	1.9180608e-10	1.90815e-10	1.9013713e-10	1.8976908e-10	1.8911047e-10	1.8854134e-10	1.8847676e-10	1.880336e-10	1.8787353e-10	1.8750515e-10	1.8717613e-10	1.8704691e-10	1.8656314e-10
1.4530415e-10	1.8528568e-10	1.9521882e-10	1.9606718e-10	1.9525197e-10	1.95344e-10	1.9695505e-10	1.9698843e-10	1.917387e-10	1.856315e-10	1.7901068e-10	1.8015185e-10	2.0388982e-10	2.2639632e-10	2.0487819e-10	2.1591726e-10	2.1959552e-10	2.1385643e-10	2.1009928e-10	2.0651898e-10	2.0380084e-10	2.0136627e-10	1.993787e-10	1.9756353e-10	1.976696e-10	2.0224665e-10	2.0666813e-10	2.0489973e-10	2.0517264e-10	2.1416008e-10	2.1282482e-10	1.9868216e-10	1.9593009e-10	1.9268178e-10	1.909831e-10	1.9092862e-10	1.9388176e-10	1.9210193e-10	1.9110976e-10	1.9043606e-10	1.9006841e-10	1.8941067e-10	1.8884153e-10	1.8877763e-10	1.8833437e-10	1.8817455e-10	1.8780599e-10	1.8747684e-10	1.8734766e-10	1.8686345e-10
1.4566765e-10	1.857524e-10	1.9571448e-10	1.96566e-10	1.9574943e-10	1.9584207e-10	1.974575e-10	1.9749054e-10	1.9222761e-10	1.8610566e-10	1.7946858e-10	1.8061376e-10	2.0441473e-10	2.2698052e-10	2.0540417e-10	2.1646905e-10	2.2015633e-10	2.1440294e-10	2.1063649e-10	2.0704738e-10	2.0432263e-10	2.0188219e-10	1.9988994e-10	1.9807064e-10	1.9817764e-10	2.0276703e-10	2.0720014e-10	2.0542764e-10	2.057024e-10	2.1471368e-10	2.133749e-10	1.9919763e-10	1.9644209e-10	1.9319216e-10	1.9150317e-10	1.9142792e-10	1.9433683e-10	1.925773e-10	1.9158305e-10	1.9091214e-10	1.905444e-10	1.8988665e-10	1.8931684e-10	1.8925345e-10	1.8880961e-10	1.8864979e-10	1.8828068e-10	1.87951e-10	1.8782175e-10	1.8733653e-10
1.4576833e-10	1.8588435e-10	1.9585791e-10	1.9671118e-10	1.958948e-10	1.9598794e-10	1.9760488e-10	1.9763745e-10	1.9237082e-10	1.8624522e-10	1.7960389e-10	1.8075116e-10	2.0457262e-10	2.2715736e-10	2.0556118e-10	2.1663168e-10	2.203213e-10	2.1456402e-10	2.1079508e-10	2.0720365e-10	2.0447722e-10	2.0203535e-10	2.0004205e-10	1.9822195e-10	1.9832977e-10	2.0292332e-10	2.0736013e-10	2.0558678e-10	2.0586302e-10	2.1488207e-10	2.1354217e-10	1.9935594e-10	1.9660234e-10	1.9335743e-10	1.9168288e-10	1.9158448e-10	1.9443762e-10	1.9270459e-10	1.917101e-10	1.9104373e-10	1.9067667e-10	1.9002028e-10	1.8945093e-10	1.8938825e-10	1.8894468e-10	1.8878522e-10	1.8841625e-10	1.8808669e-10	1.8795761e-10	1.8747233e-10
1.4578909e-10	1.8591435e-10	1.9589385e-10	1.9674838e-10	1.9593264e-10	1.9602622e-10	1.9764378e-10	1.9767586e-10	1.924084e-10	1.8628253e-10	1.7964058e-10	1.8078929e-10	2.0461811e-10	2.2720936e-10	2.0560527e-10	2.1667536e-10	2.2036531e-10	2.1460728e-10	2.1083792e-10	2.0724614e-10	2.0451952e-10	2.0207756e-10	2.000843e-10	1.9826438e-10	1.9837296e-10	2.0296814e-10	2.0740621e-10	2.0563297e-10	2.0591052e-10	2.1493236e-10	2.1359208e-10	1.9940466e-10	1.9665444e-10	1.9341623e-10	1.917568e-10	1.9163566e-10	1.9443234e-10	1.9272633e-10	1.9173214e-10	1.910706e-10	1.9070441e-10	1.9004972e-10	1.8948113e-10	1.8941917e-10	1.8897611e-10	1.8881709e-10	1.8844846e-10	1.8811918e-10	1.8799035e-10	1.8750525e-10
1.4572045e-10	1.8583028e-10	1.9580953e-10	1.9666478e-10	1.9585016e-10	1.9594412e-10	1.9756131e-10	1.9759287e-10	1.9232782e-10	1.8620541e-10	1.7956692e-10	1.8071634e-10	2.0453785e-10	2.2712169e-10	2.0552302e-10	2.1658594e-10	2.2027396e-10	2.1451872e-10	2.1075125e-10	2.0716131e-10	2.0443617e-10	2.0199561e-10	2.0000361e-10	1.9818499e-10	1.9829423e-10	2.0288822e-10	2.0732481e-10	2.0555277e-10	2.0583144e-10	2.1485051e-10	2.1351067e-10	1.9933076e-10	1.9658554e-10	1.9335589e-10	1.9171234e-10	1.9156892e-10	1.9430839e-10	1.9262998e-10	1.916367e-10	1.9098032e-10	1.9061519e-10	1.8996258e-10	1.8939507e-10	1.8933387e-10	1.8889158e-10	1.8873308e-10	1.8836502e-10	1.8803623e-10	1.8790771e-10	1.8742309e-10
1.4594741e-10	1.8612238e-10	1.961206e-10	1.9697806e-10	1.9616274e-10	1.9625718e-10	1.978772e-10	1.9790839e-10	1.9263507e-10	1.865036e-10	1.7985501e-10	1.810072e-10	2.0486881e-10	2.2749032e-10	2.0585434e-10	2.1693299e-10	2.2062661e-10	2.1486246e-10	2.1108921e-10	2.0749381e-10	2.0476458e-10	2.0232041e-10	2.0032554e-10	1.9850443e-10	1.986144e-10	2.0321629e-10	2.0766027e-10	2.0588574e-10	2.0616582e-10	2.1520007e-10	2.13858e-10	1.9965664e-10	1.9691001e-10	1.9368076e-10	1.9204631e-10	1.9188541e-10	1.9458598e-10	1.9292566e-10	1.9193117e-10	1.912775e-10	1.9091251e-10	1.9026024e-10	1.8969248e-10	1.8963174e-10	1.891892e-10	1.890308e-10	1.8866247e-10	1.8833342e-10	1.8820491e-10	1.8771972e-10
1.4586705e-10	1.8602307e-10	1.9601986e-10	1.9687788e-10	1.9606369e-10	1.9615847e-10	1.9777796e-10	1.9780865e-10	1.9253816e-10	1.8641061e-10	1.7976598e-10	1.8091868e-10	2.0477074e-10	2.2738275e-10	2.0575433e-10	2.1682508e-10	2.2051649e-10	2.147556e-10	2.1098453e-10	2.0739124e-10	2.046637e-10	2.022211e-10	2.0022763e-10	1.9840792e-10	1.985185e-10	2.0311873e-10	2.0756083e-10	2.0578761e-10	2.0606868e-10	2.1509931e-10	2.1375781e-10	1.9956502e-10	1.9682331e-10	1.9360229e-10	1.9198259e-10	1.9180128e-10	1.944491e-10	1.9281428e-10	1.9182073e-10	1.9117187e-10	1.9080791e-10	1.9015761e-10	1.8959092e-10	1.8953088e-10	1.890891e-10	1.889312e-10	1.8856342e-10	1.8823486e-10	1.8810665e-10	1.8762196e-10
1.4641525e-10	1.8672404e-10	1.9676077e-10	1.9762261e-10	1.9680577e-10	1.9690114e-10	1.9852692e-10	1.9855743e-10	1.9326707e-10	1.8711682e-10	1.8044739e-10	1.816051e-10	2.0554887e-10	2.2824759e-10	2.0653534e-10	2.1764665e-10	2.2135185e-10	2.1556935e-10	2.1178417e-10	2.0817746e-10	2.0543977e-10	2.0298813e-10	2.0098733e-10	1.9916102e-10	1.9927239e-10	2.0389043e-10	2.0834955e-10	2.0656986e-10	2.0685265e-10	2.1591801e-10	2.1457137e-10	2.0032568e-10	1.9757563e-10	1.9434626e-10	1.9272851e-10	1.9253463e-10	1.9516263e-10	1.9353594e-10	1.9253889e-10	1.9189017e-10	1.9152532e-10	1.9087352e-10	1.9030514e-10	1.9024525e-10	1.8980211e-10	1.8964386e-10	1.8927491e-10	1.8894528e-10	1.8881674e-10	1.8833035e-10
1.4626207e-10	1.865316e-10	1.9656159e-10	1.9742348e-10	1.9660812e-10	1.9670376e-10	1.9832818e-10	1.9835818e-10	1.9307327e-10	1.8692998e-10	1.802678e-10	1.8142535e-10	2.0534735e-10	2.2802504e-10	2.063315e-10	2.1742954e-10	2.2113072e-10	2.1535433e-10	2.1157321e-10	2.0797041e-10	2.0523575e-10	2.0278688e-10	2.0078844e-10	1.9896442e-10	1.9907628e-10	2.036903e-10	2.0814527e-10	2.0636774e-10	2.0665129e-10	2.1570842e-10	2.1436302e-10	2.0013293e-10	1.9738888e-10	1.9416881e-10	1.9256546e-10	1.9235298e-10	1.9493119e-10	1.9332875e-10	1.9233311e-10	1.9168915e-10	1.9132544e-10	1.9067581e-10	1.9010871e-10	1.900495e-10	1.8960729e-10	1.8944959e-10	1.8908135e-10	1.8875235e-10	1.8862415e-10	1.8813849e-10
1.4598044e-10	1.8617528e-10	1.9618962e-10	1.9705079e-10	1.9623762e-10	1.9633345e-10	1.9795507e-10	1.9798452e-10	1.927097e-10	1.8657876e-10	1.7992967e-10	1.8108603e-10	2.0496518e-10	2.2760185e-10	2.0594617e-10	2.1702123e-10	2.2071513e-10	2.1494994e-10	2.1117619e-10	2.0758046e-10	2.0485123e-10	2.0240729e-10	2.0041296e-10	1.9859281e-10	1.9870505e-10	2.0331098e-10	2.0775788e-10	2.0598407e-10	2.0626811e-10	2.1530901e-10	2.1396605e-10	1.9976404e-10	1.9702833e-10	1.9382026e-10	1.9223243e-10	1.9200195e-10	1.9452913e-10	1.9295187e-10	1.9195851e-10	1.9131978e-10	1.9095751e-10	1.9031058e-10	1.8974525e-10	1.8968675e-10	1.8924587e-10	1.8908883e-10	1.8872162e-10	1.8839353e-10	1.8826579e-10	1.8778127e-10
1.4598815e-10	1.8618745e-10	1.9620532e-10	1.9706729e-10	1.9625458e-10	1.9635072e-10	1.9797271e-10	1.9800175e-10	1.9272657e-10	1.8659574e-10	1.7994651e-10	1.8110378e-10	2.0498681e-10	2.2762685e-10	2.0596681e-10	2.1704115e-10	2.2073514e-10	2.1496969e-10	2.1119582e-10	2.0760001e-10	2.0487077e-10	2.0242687e-10	2.0043264e-10	1.9861269e-10	1.9872543e-10	2.0333225e-10	2.0777979e-10	2.0600613e-10	2.0629103e-10	2.1533341e-10	2.1399025e-10	1.9978804e-10	1.9705468e-10	1.9385117e-10	1.9227342e-10	1.920279e-10	1.9451762e-10	1.9295831e-10	1.9196518e-10	1.9132967e-10	1.9096799e-10	1.9032222e-10	1.8975741e-10	1.8969939e-10	1.8925886e-10	1.8910212e-10	1.8873515e-10	1.8840727e-10	1.882797e-10	1.8779532e-10
1.461743e-10	1.8642679e-10	1.9645993e-10	1.9732363e-10	1.9651031e-10	1.9660683e-10	1.9823111e-10	1.9825984e-10	1.9297786e-10	1.8683958e-10	1.8018206e-10	1.8134151e-10	2.0525716e-10	2.2792787e-10	2.0623755e-10	2.1732491e-10	2.2102352e-10	2.1525077e-10	2.1147216e-10	2.0787185e-10	2.0513924e-10	2.0269236e-10	2.0069577e-10	1.9887375e-10	1.9898703e-10	2.0360026e-10	2.0805382e-10	2.062781e-10	2.0656406e-10	2.156188e-10	2.1427382e-10	2.0005397e-10	1.9731919e-10	1.9411553e-10	1.9254421e-10	1.9228588e-10	1.9474753e-10	1.9320122e-10	1.9220707e-10	1.9157346e-10	1.9121182e-10	1.9056621e-10	1.9000114e-10	1.8994345e-10	1.8950268e-10	1.8934599e-10	1.8897877e-10	1.8865065e-10	1.8852306e-10	1.880382e-10
1.4616201e-10	1.8641325e-10	1.964483e-10	1.9731263e-10	1.9649985e-10	1.9659664e-10	1.9822104e-10	1.9824938e-10	1.9296777e-10	1.868304e-10	1.8017364e-10	1.8133377e-10	2.0524981e-10	2.279206e-10	2.0622917e-10	2.1731439e-10	2.2101259e-10	2.1524038e-10	2.1146215e-10	2.0786225e-10	2.0512999e-10	2.0268347e-10	2.0068725e-10	1.9886565e-10	1.9897937e-10	2.0359281e-10	2.0804637e-10	2.0627102e-10	2.0655773e-10	2.1561262e-10	2.1426764e-10	2.0004949e-10	1.9731724e-10	1.9411819e-10	1.9255631e-10	1.9228422e-10	1.9471116e-10	1.9318152e-10	1.9218772e-10	1.9155716e-10	1.9119611e-10	1.9055164e-10	1.8998712e-10	1.8992989e-10	1.894895e-10	1.893331e-10	1.8896615e-10	1.8863826e-10	1.8851085e-10	1.8802618e-10
1.4638891e-10	1.8670434e-10	1.9675717e-10	1.976234e-10	1.9680973e-10	1.969069e-10	1.9853402e-10	1.985621e-10	1.9327222e-10	1.8712565e-10	1.8045871e-10	1.8162126e-10	2.0557634e-10	2.2828391e-10	2.0655647e-10	2.1765793e-10	2.2136179e-10	2.1558066e-10	2.1179663e-10	2.0819122e-10	2.0545481e-10	2.0300462e-10	2.0100545e-10	1.9918125e-10	1.992955e-10	2.0391657e-10	2.0837736e-10	2.0659943e-10	2.068872e-10	2.1595687e-10	2.1460972e-10	2.003699e-10	1.9763523e-10	1.9443469e-10	1.9287783e-10	1.9259431e-10	1.9499745e-10	1.9347865e-10	1.9248353e-10	1.9185437e-10	1.914932e-10	1.908486e-10	1.9028362e-10	1.9022665e-10	1.8978585e-10	1.8962943e-10	1.8926211e-10	1.8893387e-10	1.8880639e-10	1.8832109e-10
1.4657883e-10	1.8694827e-10	1.9701633e-10	1.9788424e-10	1.9706988e-10	1.9716741e-10	1.9879685e-10	1.9882464e-10	1.9352783e-10	1.8737361e-10	1.8069817e-10	1.8186285e-10	2.0585092e-10	2.2858952e-10	2.0683156e-10	2.1794647e-10	2.2165506e-10	2.1586647e-10	2.1207759e-10	2.0846757e-10	2.0572772e-10	2.0327447e-10	2.0127287e-10	1.9944651e-10	1.9956126e-10	2.041888e-10	2.0865568e-10	2.0687562e-10	2.0716438e-10	2.1624654e-10	2.1489755e-10	2.0063966e-10	1.9790326e-10	1.9470202e-10	1.9315054e-10	1.928557e-10	1.9523455e-10	1.9372692e-10	1.9273072e-10	1.9210312e-10	1.9174193e-10	1.9109736e-10	1.9053204e-10	1.9047536e-10	1.9003426e-10	1.8987786e-10	1.8951025e-10	1.8918175e-10	1.8905423e-10	1.8856842e-10
1.4658134e-10	1.8695331e-10	1.970239e-10	1.9789243e-10	1.9707846e-10	1.9717623e-10	1.9880592e-10	1.9883337e-10	1.935364e-10	1.8738242e-10	1.8070704e-10	1.8187241e-10	2.0586294e-10	2.2860365e-10	2.0684278e-10	2.1795685e-10	2.2166542e-10	2.1587678e-10	2.1208789e-10	2.084779e-10	2.057381e-10	2.0328495e-10	2.0128348e-10	1.9945732e-10	1.9957246e-10	2.0420059e-10	2.0866787e-10	2.0688797e-10	2.071774e-10	2.162605e-10	2.1491139e-10	2.0065369e-10	1.9791921e-10	1.9472164e-10	1.9317815e-10	1.9287145e-10	1.9522071e-10	1.9372727e-10	1.9273128e-10	1.9210624e-10	1.9174552e-10	1.9110187e-10	1.9053698e-10	1.9048068e-10	1.9003988e-10	1.8988371e-10	1.895163e-10	1.8918797e-10	1.8906058e-10	1.885749e-10
1.465205e-10	1.8687755e-10	1.9694631e-10	1.9781508e-10	1.9700185e-10	1.9709983e-10	1.9872907e-10	1.9875614e-10	1.934613e-10	1.8731023e-10	1.8063779e-10	1.8180334e-10	2.0578596e-10	2.2851892e-10	2.0676458e-10	2.17873e-10	2.2157995e-10	2.1579376e-10	2.1200651e-10	2.083981e-10	2.0565955e-10	2.0320754e-10	2.0120707e-10	1.993819e-10	1.9949737e-10	2.041241e-10	2.0858984e-10	2.0681087e-10	2.0710084e-10	2.1618096e-10	2.148323e-10	2.0058095e-10	1.9784956e-10	1.9465702e-10	1.9312211e-10	1.9280379e-10	1.9512265e-10	1.9364394e-10	1.9264859e-10	1.9202636e-10	1.9166626e-10	1.9102381e-10	1.9045959e-10	1.9040369e-10	1.8996337e-10	1.898075e-10	1.8944045e-10	1.8911243e-10	1.8898523e-10	1.8849988e-10
1.4673074e-10	1.8714711e-10	1.9723216e-10	1.9810265e-10	1.9728857e-10	1.9738688e-10	1.9901863e-10	1.9904546e-10	1.9374296e-10	1.8758334e-10	1.8090146e-10	1.820692e-10	2.0608783e-10	2.2885473e-10	2.0706721e-10	2.1819077e-10	2.2190298e-10	2.1610853e-10	2.1231589e-10	2.0870237e-10	2.0595997e-10	2.0350455e-10	2.0150134e-10	1.9967373e-10	1.9978967e-10	2.0442342e-10	2.0889583e-10	2.0711446e-10	2.0740536e-10	2.1649911e-10	2.1514845e-10	2.0087699e-10	1.9814321e-10	1.9494899e-10	1.934181e-10	1.9309011e-10	1.9538927e-10	1.9391948e-10	1.9292288e-10	1.9230175e-10	1.9194151e-10	1.9129887e-10	1.9073417e-10	1.9067849e-10	1.9023777e-10	1.9008186e-10	1.8971444e-10	1.8938609e-10	1.8925882e-10	1.8877287e-10
1.4700332e-10	1.874961e-10	1.9760159e-10	1.9847413e-10	1.9765882e-10	1.977575e-10	1.9939244e-10	1.9941906e-10	1.9410664e-10	1.8793584e-10	1.8124167e-10	1.8241206e-10	2.0647679e-10	2.2928721e-10	2.0745741e-10	2.1860088e-10	2.2231994e-10	2.1651475e-10	2.1271512e-10	2.0909494e-10	2.0634753e-10	2.0388764e-10	2.0188083e-10	2.0004999e-10	2.0016642e-10	2.0480915e-10	2.092901e-10	2.0750556e-10	2.0779748e-10	2.1690869e-10	2.1555544e-10	2.0125779e-10	1.9852034e-10	1.9532288e-10	1.937949e-10	1.9345778e-10	1.9573988e-10	1.9427758e-10	1.9327931e-10	1.9265887e-10	1.922983e-10	1.9165514e-10	1.9108971e-10	1.910342e-10	1.9059287e-10	1.9043685e-10	1.900689e-10	1.8974006e-10	1.8961265e-10	1.891259e-10
1.472751e-10	1.8784401e-10	1.9796983e-10	1.988444e-10	1.9802786e-10	1.981269e-10	1.9976502e-10	1.9979143e-10	1.9446913e-10	1.8828718e-10	1.8158075e-10	1.8275376e-10	2.068644e-10	2.2971817e-10	2.0784627e-10	2.1900963e-10	2.2273551e-10	2.1691962e-10	2.1311301e-10	2.094862e-10	2.0673377e-10	2.0426943e-10	2.0225903e-10	2.0042497e-10	2.0054187e-10	2.0519355e-10	2.0968301e-10	2.0789529e-10	2.0818821e-10	2.1731682e-10	2.15961e-10	2.0163721e-10	1.9889607e-10	1.9569527e-10	1.9417002e-10	1.9382407e-10	1.9608987e-10	1.9463471e-10	1.9363474e-10	1.9301494e-10	1.9265404e-10	1.9201033e-10	1.9144416e-10	1.9138881e-10	1.9094687e-10	1.9079073e-10	1.9042224e-10	1.9009291e-10	1.8996536e-10	1.894778e-10
1.4738247e-10	1.8798235e-10	1.9811733e-10	1.9899299e-10	1.9817617e-10	1.9827548e-10	1.9991496e-10	1.999411e-10	1.9461486e-10	1.8842868e-10	1.8171748e-10	1.8289185e-10	2.0702163e-10	2.2989334e-10	2.0800359e-10	2.1917431e-10	2.2290284e-10	2.1708275e-10	2.1327341e-10	2.0964402e-10	2.0688967e-10	2.0442363e-10	2.0241189e-10	2.0057667e-10	2.0069395e-10	2.053494e-10	2.0984238e-10	2.0805351e-10	2.0834714e-10	2.1748299e-10	2.1612611e-10	2.0179221e-10	1.9905055e-10	1.9585023e-10	1.943299e-10	1.9397478e-10	1.9621988e-10	1.9477437e-10	1.9377386e-10	1.9315554e-10	1.9279473e-10	1.9215126e-10	1.91585e-10	1.9152991e-10	1.9108787e-10	1.9093179e-10	1.9056319e-10	1.9023375e-10	1.9010621e-10	1.896184e-10
1.4762456e-10	1.882923e-10	1.9844545e-10	1.9932294e-10	1.9850504e-10	1.9860467e-10	2.0024699e-10	2.0027292e-10	1.9493788e-10	1.8874177e-10	1.8201966e-10	1.8319639e-10	2.0736712e-10	2.3027749e-10	2.0835016e-10	2.1953857e-10	2.2327318e-10	2.1744356e-10	2.1362801e-10	2.0999271e-10	2.072339e-10	2.047639e-10	2.0274896e-10	2.0091088e-10	2.010286e-10	2.0569202e-10	2.1019259e-10	2.084009e-10	2.0869544e-10	2.178468e-10	2.1648763e-10	2.0213047e-10	1.9938557e-10	1.9618239e-10	1.946647e-10	1.9430139e-10	1.9653116e-10	1.950924e-10	1.9409038e-10	1.934727e-10	1.931116e-10	1.9246768e-10	1.9190077e-10	1.9184583e-10	1.9140326e-10	1.9124708e-10	1.90878e-10	1.9054814e-10	1.9042048e-10	1.8993194e-10
1.3866326e-10	1.7686342e-10	1.8640163e-10	1.8722621e-10	1.864582e-10	1.8655193e-10	1.880947e-10	1.8811882e-10	1.8310758e-10	1.7728782e-10	1.7097386e-10	1.7207956e-10	1.9478424e-10	2.1630488e-10	1.9570713e-10	2.0621576e-10	2.0972363e-10	2.0424791e-10	2.0066401e-10	1.9724944e-10	1.9465817e-10	1.9233818e-10	1.9044565e-10	1.8871928e-10	1.8883008e-10	1.9321072e-10	1.9743828e-10	1.9575547e-10	1.9603252e-10	2.0462882e-10	2.033521e-10	1.8986672e-10	1.872896e-10	1.8428306e-10	1.828622e-10	1.8251398e-10	1.8459098e-10	1.8324791e-10	1.8230685e-10	1.8172817e-10	1.8138928e-10	1.8078499e-10	1.8025275e-10	1.8020137e-10	1.7978585e-10	1.7963929e-10	1.7929273e-10	1.78983e-10	1.7886317e-10	1.7840436e-10
6.1294764e-11	7.8181279e-11	8.2398205e-11	8.2762868e-11	8.2423488e-11	8.2464994e-11	8.314702e-11	8.3157578e-11	8.0942383e-11	7.8369915e-11	7.5578937e-11	7.6067881e-11	8.6104832e-11	9.5618289e-11	8.6512561e-11	9.1157516e-11	9.2708115e-11	9.0287643e-11	8.870343e-11	8.7194075e-11	8.6048656e-11	8.5023164e-11	8.4186637e-11	8.3423577e-11	8.3472658e-11	8.5409218e-11	8.7278061e-11	8.6534242e-11	8.6656892e-11	9.0457021e-11	8.9892632e-11	8.3931669e-11	8.2793014e-11	8.1465024e-11	8.083914e-11	8.068197e-11	8.1591968e-11	8.1002168e-11	8.0586249e-11	8.0331151e-11	8.0181478e-11	7.9914615e-11	7.9679462e-11	7.9656856e-11	7.9473258e-11	7.9408538e-11	7.9255404e-11	7.9118536e-11	7.9065603e-11	7.8862831e-11
4.2905963e-12	5.4726312e-12	5.7677993e-12	5.7933219e-12	5.7695631e-12	5.772467e-12	5.8202071e-12	5.8209483e-12	5.6658864e-12	5.4858131e-12	5.2904452e-12	5.3246671e-12	6.0272353e-12	6.6931614e-12	6.0557812e-12	6.3809315e-12	6.4894729e-12	6.320041e-12	6.2091467e-12	6.1034923e-12	6.023313e-12	5.9515284e-12	5.892971e-12	5.8395559e-12	5.8429893e-12	5.9785444e-12	6.1093604e-12	6.0572924e-12	6.065874e-12	6.3318761e-12	6.2923699e-12	5.8751035e-12	5.795387e-12	5.7024069e-12	5.6585492e-12	5.6476159e-12	5.7114867e-12	5.6701188e-12	5.6410033e-12	5.6231318e-12	5.612652e-12	5.5939663e-12	5.5775033e-12	5.5759186e-12	5.5630651e-12	5.5585334e-12	5.5478129e-12	5.5382312e-12	5.5345252e-12	5.5203305e-12
[truncated: 34 more columns]
