# Supplementary material for: Refractive index of human red blood cells between 290 nm and 1100 nm determined by optical extinction measurements
Source: Sci Rep. 2019 Mar 15;9:4623. doi: 10.1038/s41598-019-38767-5 (PMC6420646; doi:10.1038/s41598-019-38767-5)
Supplement: Supplementary file 7 — Supplementary Dataset 7 [file 41598_2019_38767_MOESM7_ESM.csv]

elements of covariance matrix Cov(a_i, a_j)/(L g^-1)^2
1.7919093e-10	2.2667221e-10	2.438531e-10	2.4577386e-10	2.447143e-10	2.4392558e-10	2.4555159e-10	2.4811576e-10	2.4486369e-10	2.3777627e-10	2.3083268e-10	2.3316464e-10	2.5774092e-10	2.8044407e-10	2.6767729e-10	2.7889048e-10	2.7875239e-10	2.7241657e-10	2.6788963e-10	2.6367887e-10	2.6023376e-10	2.5746025e-10	2.5506437e-10	2.5304172e-10	2.5388115e-10	2.60893e-10	2.671154e-10	2.6456707e-10	2.6569119e-10	2.790847e-10	2.7608973e-10	2.5495478e-10	2.5061924e-10	2.4530606e-10	2.4823941e-10	2.51364e-10	2.4720724e-10	2.4671025e-10	2.4571861e-10	2.4465071e-10	2.4404013e-10	2.4365132e-10	2.4326514e-10	2.427596e-10	2.4253429e-10	2.4218534e-10	2.4196546e-10	2.4177147e-10	2.4139007e-10	2.4119015e-10
2.2667221e-10	2.8853713e-10	3.098062e-10	3.1241195e-10	3.1104917e-10	3.1012729e-10	3.119777e-10	3.1520745e-10	3.1117581e-10	3.021853e-10	2.9338902e-10	2.963753e-10	3.2764839e-10	3.5651673e-10	3.4022372e-10	3.5442779e-10	3.5427158e-10	3.4623274e-10	3.4049173e-10	3.3515083e-10	3.3078328e-10	3.2726933e-10	3.2423687e-10	3.2168154e-10	3.2276807e-10	3.3169757e-10	3.3961521e-10	3.3639219e-10	3.3785692e-10	3.5490256e-10	3.5110323e-10	3.2432469e-10	3.190138e-10	3.1274342e-10	3.1582193e-10	3.1813483e-10	3.1386672e-10	3.1317748e-10	3.120544e-10	3.107201e-10	3.0998535e-10	3.0950733e-10	3.0903581e-10	3.0840572e-10	3.081303e-10	3.0769573e-10	3.0742379e-10	3.0718361e-10	3.0670477e-10	3.064555e-10
2.438531e-10	3.098062e-10	3.3362956e-10	3.3611445e-10	3.3482914e-10	3.3388867e-10	3.3570457e-10	3.3880437e-10	3.3474653e-10	3.250845e-10	3.156786e-10	3.1892077e-10	3.5262135e-10	3.8368746e-10	3.6605329e-10	3.8127e-10	3.8114518e-10	3.7252129e-10	3.6636643e-10	3.6063799e-10	3.5595682e-10	3.5219352e-10	3.4895043e-10	3.4622455e-10	3.47423e-10	3.5705647e-10	3.6558891e-10	3.6214539e-10	3.6377504e-10	3.8214846e-10	3.7807194e-10	3.4938514e-10	3.4396676e-10	3.3793555e-10	3.4028522e-10	3.4031699e-10	3.3722884e-10	3.3640211e-10	3.3539728e-10	3.3399584e-10	3.3326659e-10	3.327763e-10	3.3229771e-10	3.3163832e-10	3.3135829e-10	3.3090406e-10	3.306227e-10	3.3037382e-10	3.2986743e-10	3.2960648e-10
2.4577386e-10	3.1241195e-10	3.3611445e-10	3.3931557e-10	3.3788465e-10	3.3702965e-10	3.3839896e-10	3.4113917e-10	3.3743676e-10	3.2770872e-10	3.1829147e-10	3.2157632e-10	3.5557777e-10	3.8686803e-10	3.6900064e-10	3.8431485e-10	3.8425999e-10	3.7559626e-10	3.6941515e-10	3.6365701e-10	3.5895369e-10	3.5517399e-10	3.5191976e-10	3.4918889e-10	3.5041769e-10	3.6014741e-10	3.6875946e-10	3.6530578e-10	3.6698562e-10	3.8553173e-10	3.8143097e-10	3.5259481e-10	3.4732869e-10	3.4172345e-10	3.4345381e-10	3.4185647e-10	3.3974138e-10	3.3885179e-10	3.3797415e-10	3.3658421e-10	3.3588999e-10	3.3541196e-10	3.3494883e-10	3.3429659e-10	3.3402537e-10	3.3357652e-10	3.3330055e-10	3.3305621e-10	3.3255172e-10	3.3229364e-10
2.447143e-10	3.1104917e-10	3.3482914e-10	3.3788465e-10	3.3763491e-10	3.3689478e-10	3.3661689e-10	3.3875627e-10	3.3582724e-10	3.2616471e-10	3.1689903e-10	3.2016917e-10	3.5400209e-10	3.8504222e-10	3.6715508e-10	3.8242733e-10	3.8252368e-10	3.739536e-10	3.6783941e-10	3.621312e-10	3.5746968e-10	3.5372283e-10	3.5049849e-10	3.4779449e-10	3.4903192e-10	3.5872716e-10	3.6730708e-10	3.638846e-10	3.6558065e-10	3.8405425e-10	3.7998179e-10	3.5133286e-10	3.4620267e-10	3.4089296e-10	3.4225599e-10	3.3974969e-10	3.3820791e-10	3.3729187e-10	3.3649556e-10	3.3512574e-10	3.3445867e-10	3.3399287e-10	3.3354359e-10	3.329021e-10	3.3263911e-10	3.3219812e-10	3.3192839e-10	3.3168951e-10	3.3119125e-10	3.309377e-10
2.4392558e-10	3.1012729e-10	3.3388867e-10	3.3702965e-10	3.3689478e-10	3.422963e-10	3.4395623e-10	3.3519465e-10	3.3500128e-10	3.2485589e-10	3.1592326e-10	3.1908566e-10	3.5283465e-10	3.8360107e-10	3.6572772e-10	3.8096723e-10	3.8122458e-10	3.7273461e-10	3.6668028e-10	3.6101339e-10	3.563869e-10	3.526665e-10	3.4946608e-10	3.4678273e-10	3.4802606e-10	3.5769388e-10	3.6624943e-10	3.6285111e-10	3.6455757e-10	3.8297445e-10	3.7892439e-10	3.5041256e-10	3.4536891e-10	3.4024324e-10	3.4138273e-10	3.3832775e-10	3.3713541e-10	3.3620456e-10	3.3545869e-10	3.3410245e-10	3.3345281e-10	3.3299522e-10	3.3255511e-10	3.3192095e-10	3.3166354e-10	3.31228e-10	3.309626e-10	3.3072756e-10	3.3023369e-10	3.2998338e-10
2.4555159e-10	3.119777e-10	3.3570457e-10	3.3839896e-10	3.3661689e-10	3.4395623e-10	3.5667411e-10	3.4065416e-10	3.3778183e-10	3.2761816e-10	3.18224e-10	3.2148366e-10	3.5562267e-10	3.8708207e-10	3.6928659e-10	3.8444086e-10	3.8417298e-10	3.7544309e-10	3.6922258e-10	3.6344581e-10	3.5873064e-10	3.5494669e-10	3.5169246e-10	3.4896805e-10	3.5021185e-10	3.5995919e-10	3.6857672e-10	3.651287e-10	3.6683981e-10	3.8540967e-10	3.8130726e-10	3.525455e-10	3.4748862e-10	3.4239025e-10	3.4343165e-10	3.400741e-10	3.3903173e-10	3.3807885e-10	3.3734446e-10	3.3597717e-10	3.353248e-10	3.3486201e-10	3.3441758e-10	3.3377708e-10	3.3351588e-10	3.3307504e-10	3.3280566e-10	3.3256668e-10	3.3206739e-10	3.3181327e-10
2.4811576e-10	3.1520745e-10	3.3880437e-10	3.4113917e-10	3.3875627e-10	3.3519465e-10	3.4065416e-10	3.5204928e-10	3.4096115e-10	3.3189863e-10	3.2164635e-10	3.2519162e-10	3.5972156e-10	3.9204677e-10	3.741578e-10	3.8935319e-10	3.8859934e-10	3.7961963e-10	3.7321853e-10	3.6731716e-10	3.6249942e-10	3.586406e-10	3.55322e-10	3.5254715e-10	3.5379559e-10	3.6365816e-10	3.7237059e-10	3.688609e-10	3.7058133e-10	3.8937282e-10	3.8520398e-10	3.5607806e-10	3.509699e-10	3.4583379e-10	3.4684405e-10	3.433323e-10	3.4233842e-10	3.41366e-10	3.4062752e-10	3.3924217e-10	3.3858105e-10	3.3811019e-10	3.3765831e-10	3.3700817e-10	3.3674151e-10	3.3629317e-10	3.3601839e-10	3.3577428e-10	3.3526735e-10	3.3500827e-10
2.4486369e-10	3.1117581e-10	3.3474653e-10	3.3743676e-10	3.3582724e-10	3.3500128e-10	3.3778183e-10	3.4096115e-10	3.3736427e-10	3.2674147e-10	3.174267e-10	3.206604e-10	3.5475087e-10	3.8614508e-10	3.6839731e-10	3.8347795e-10	3.8318942e-10	3.7447562e-10	3.6826884e-10	3.6250658e-10	3.5780435e-10	3.5403186e-10	3.507887e-10	3.4807543e-10	3.4932242e-10	3.5905136e-10	3.676499e-10	3.6421485e-10	3.6593371e-10	3.8446488e-10	3.8037424e-10	3.5171328e-10	3.4674065e-10	3.4182818e-10	3.4263314e-10	3.3868705e-10	3.3801213e-10	3.3704065e-10	3.363572e-10	3.3500141e-10	3.343653e-10	3.3390925e-10	3.3347267e-10	3.3283807e-10	3.3258126e-10	3.3214456e-10	3.318784e-10	3.3164213e-10	3.3114609e-10	3.308942e-10
2.3777627e-10	3.021853e-10	3.250845e-10	3.2770872e-10	3.2616471e-10	3.2485589e-10	3.2761816e-10	3.3189863e-10	3.2674147e-10	3.1780622e-10	3.0819718e-10	3.1152423e-10	3.4455604e-10	3.7516087e-10	3.5781295e-10	3.7246618e-10	3.7216935e-10	3.6371471e-10	3.576882e-10	3.5209712e-10	3.4753445e-10	3.4387613e-10	3.4073249e-10	3.381056e-10	3.3932774e-10	3.4878746e-10	3.571441e-10	3.5381623e-10	3.5550614e-10	3.7351834e-10	3.6954878e-10	3.4175826e-10	3.3704352e-10	3.3255057e-10	3.329571e-10	3.2816635e-10	3.2809692e-10	3.2711995e-10	3.2653529e-10	3.2523162e-10	3.246375e-10	3.2420377e-10	3.2379078e-10	3.2318151e-10	3.2293832e-10	3.2251923e-10	3.2226497e-10	3.220391e-10	3.2156065e-10	3.2131872e-10
2.3083268e-10	2.9338902e-10	3.156786e-10	3.1829147e-10	3.1689903e-10	3.1592326e-10	3.18224e-10	3.2164635e-10	3.174267e-10	3.0819718e-10	2.9952429e-10	3.0248154e-10	3.3462692e-10	3.642648e-10	3.4739683e-10	3.6157896e-10	3.6135481e-10	3.531667e-10	3.4733562e-10	3.4191989e-10	3.375029e-10	3.3396209e-10	3.3092212e-10	3.2838528e-10	3.2958834e-10	3.387871e-10	3.4690874e-10	3.4369189e-10	3.4536211e-10	3.6286881e-10	3.5902181e-10	3.3210689e-10	3.2768622e-10	3.237036e-10	3.2358806e-10	3.1763449e-10	3.1836483e-10	3.1737139e-10	3.1691192e-10	3.1566447e-10	3.1512036e-10	3.1471223e-10	3.1432671e-10	3.1374516e-10	3.1351789e-10	3.1311825e-10	3.1287752e-10	3.1266345e-10	3.1220372e-10	3.1197282e-10
2.3316464e-10	2.963753e-10	3.1892077e-10	3.2157632e-10	3.2016917e-10	3.1908566e-10	3.2148366e-10	3.2519162e-10	3.206604e-10	3.1152423e-10	3.0248154e-10	3.0600087e-10	3.3832908e-10	3.682261e-10	3.511529e-10	3.6539792e-10	3.6516565e-10	3.5689369e-10	3.5100903e-10	3.4554417e-10	3.4109048e-10	3.3752308e-10	3.3446427e-10	3.319177e-10	3.3315655e-10	3.4247425e-10	3.5069266e-10	3.4745923e-10	3.4918988e-10	3.6691023e-10	3.6302972e-10	3.3592811e-10	3.3170233e-10	3.2826252e-10	3.2735693e-10	3.1932651e-10	3.212964e-10	3.2022216e-10	3.1992414e-10	3.1869107e-10	3.1819103e-10	3.1779788e-10	3.1743145e-10	3.1685863e-10	3.1664199e-10	3.1624873e-10	3.1601437e-10	3.1580557e-10	3.1534797e-10	3.1512031e-10
2.5774092e-10	3.2764839e-10	3.5262135e-10	3.5557777e-10	3.5400209e-10	3.5283465e-10	3.5562267e-10	3.5972156e-10	3.5475087e-10	3.4455604e-10	3.3462692e-10	3.3832908e-10	3.7508778e-10	4.0806563e-10	3.8837953e-10	4.0429045e-10	4.0390658e-10	3.9479823e-10	3.8828361e-10	3.8225946e-10	3.7734486e-10	3.7341896e-10	3.700563e-10	3.6726904e-10	3.6867838e-10	3.7902327e-10	3.8813304e-10	3.8458583e-10	3.865734e-10	4.0622505e-10	4.0194439e-10	3.7213142e-10	3.6787108e-10	3.650689e-10	3.6271431e-10	3.5037683e-10	3.5466847e-10	3.5335952e-10	3.5331499e-10	3.5199817e-10	3.5153039e-10	3.5112853e-10	3.5076283e-10	3.5015463e-10	3.499373e-10	3.4952041e-10	3.4927641e-10	3.490583e-10	3.4856404e-10	3.4832191e-10
2.8044407e-10	3.5651673e-10	3.8368746e-10	3.8686803e-10	3.8504222e-10	3.8360107e-10	3.8708207e-10	3.9204677e-10	3.8614508e-10	3.7516087e-10	3.642648e-10	3.682261e-10	4.0806563e-10	4.4576432e-10	4.2350154e-10	4.3998292e-10	4.3977294e-10	4.2973896e-10	4.2268454e-10	4.161065e-10	4.1077124e-10	4.0649861e-10	4.0285167e-10	3.9983071e-10	4.0138905e-10	4.1267327e-10	4.2260196e-10	4.1875541e-10	4.2096273e-10	4.4238726e-10	4.3773229e-10	4.053745e-10	4.0099015e-10	3.9855409e-10	3.9516024e-10	3.7960734e-10	3.8557571e-10	3.8407614e-10	3.8420215e-10	3.8279715e-10	3.8233985e-10	3.8192219e-10	3.8154799e-10	3.8090115e-10	3.8067787e-10	3.8023479e-10	3.7997821e-10	3.7974831e-10	3.792173e-10	3.789594e-10
2.6767729e-10	3.4022372e-10	3.6605329e-10	3.6900064e-10	3.6715508e-10	3.6572772e-10	3.6928659e-10	3.741578e-10	3.6839731e-10	3.5781295e-10	3.4739683e-10	3.511529e-10	3.8837953e-10	4.2350154e-10	4.0546494e-10	4.1968645e-10	4.194405e-10	4.0985729e-10	4.0309097e-10	3.9679504e-10	3.9167661e-10	3.8757465e-10	3.8406308e-10	3.8114204e-10	3.8257599e-10	3.9329091e-10	4.0273566e-10	3.9902589e-10	4.0103547e-10	4.21407e-10	4.1694918e-10	3.8586846e-10	3.8115551e-10	3.7754625e-10	3.7604178e-10	3.656301e-10	3.6861633e-10	3.6733992e-10	3.6709427e-10	3.6569322e-10	3.6514718e-10	3.6470596e-10	3.6429773e-10	3.6364778e-10	3.6340577e-10	3.6295951e-10	3.6269486e-10	3.624587e-10	3.6193663e-10	3.6167787e-10
2.7889048e-10	3.5442779e-10	3.8127e-10	3.8431485e-10	3.8242733e-10	3.8096723e-10	3.8444086e-10	3.8935319e-10	3.8347795e-10	3.7246618e-10	3.6157896e-10	3.6539792e-10	4.0429045e-10	4.3998292e-10	4.1968645e-10	4.3805788e-10	4.3640792e-10	4.267078e-10	4.1953967e-10	4.1301957e-10	4.076426e-10	4.0336215e-10	3.996672e-10	3.9659062e-10	3.9802439e-10	4.0912637e-10	4.1892963e-10	4.150272e-10	4.1701475e-10	4.3814959e-10	4.3349253e-10	4.0090428e-10	3.9541047e-10	3.9022978e-10	3.9058451e-10	3.8465128e-10	3.847603e-10	3.8360303e-10	3.8294255e-10	3.8141719e-10	3.8072768e-10	3.8022154e-10	3.7974033e-10	3.790277e-10	3.7874414e-10	3.7825391e-10	3.7795682e-10	3.7769277e-10	3.7713242e-10	3.768493e-10
2.7875239e-10	3.5427158e-10	3.8114518e-10	3.8425999e-10	3.8252368e-10	3.8122458e-10	3.8417298e-10	3.8859934e-10	3.8318942e-10	3.7216935e-10	3.6135481e-10	3.6516565e-10	4.0390658e-10	4.3977294e-10	4.194405e-10	4.3640792e-10	4.3674632e-10	4.2630944e-10	4.1935829e-10	4.1276304e-10	4.0744354e-10	4.031453e-10	3.9947095e-10	3.9638987e-10	3.9782749e-10	4.0891612e-10	4.1871458e-10	4.1481592e-10	4.1680089e-10	4.3791686e-10	4.3326603e-10	4.0069706e-10	3.9518432e-10	3.8995123e-10	3.9038383e-10	3.8465472e-10	3.846431e-10	3.834944e-10	3.8281876e-10	3.8129241e-10	3.8059914e-10	3.8009211e-10	3.7960959e-10	3.7889652e-10	3.7861244e-10	3.7812203e-10	3.7782475e-10	3.7756063e-10	3.7700038e-10	3.7671731e-10
2.7241657e-10	3.4623274e-10	3.7252129e-10	3.7559626e-10	3.739536e-10	3.7273461e-10	3.7544309e-10	3.7961963e-10	3.7447562e-10	3.6371471e-10	3.531667e-10	3.5689369e-10	3.9479823e-10	4.2973896e-10	4.0985729e-10	4.267078e-10	4.2630944e-10	4.169927e-10	4.0980394e-10	4.0345288e-10	3.9821502e-10	3.9404373e-10	3.9044402e-10	3.8744682e-10	3.8885361e-10	3.9969947e-10	4.0927682e-10	4.0547387e-10	4.0742514e-10	4.2806968e-10	4.2352723e-10	3.917253e-10	3.8640122e-10	3.8144089e-10	3.8165686e-10	3.7553042e-10	3.7584229e-10	3.7470154e-10	3.740851e-10	3.7260086e-10	3.7193662e-10	3.714464e-10	3.7098113e-10	3.7028833e-10	3.7001431e-10	3.69538e-10	3.6924999e-10	3.6899401e-10	3.6844844e-10	3.6817344e-10
2.6788963e-10	3.4049173e-10	3.6636643e-10	3.6941515e-10	3.6783941e-10	3.6668028e-10	3.6922258e-10	3.7321853e-10	3.6826884e-10	3.576882e-10	3.4733562e-10	3.5100903e-10	3.8828361e-10	4.2268454e-10	4.0309097e-10	4.1953967e-10	4.1935829e-10	4.0980394e-10	4.0327816e-10	3.9677571e-10	3.9166829e-10	3.8755011e-10	3.8402731e-10	3.8107911e-10	3.8247469e-10	3.9314532e-10	4.0256974e-10	3.9883527e-10	4.0076905e-10	4.2108064e-10	4.1661675e-10	3.8537333e-10	3.8021423e-10	3.7552175e-10	3.7548429e-10	3.6882112e-10	3.6951853e-10	3.6837459e-10	3.6782127e-10	3.6637049e-10	3.657332e-10	3.6525739e-10	3.6480733e-10	3.6413084e-10	3.6386564e-10	3.6340071e-10	3.6312042e-10	3.6287119e-10	3.6233697e-10	3.6206843e-10
2.6367887e-10	3.3515083e-10	3.6063799e-10	3.6365701e-10	3.621312e-10	3.6101339e-10	3.6344581e-10	3.6731716e-10	3.6250658e-10	3.5209712e-10	3.4191989e-10	3.4554417e-10	3.8225946e-10	4.161065e-10	3.9679504e-10	4.1301957e-10	4.1276304e-10	4.0345288e-10	3.9677571e-10	3.9079793e-10	3.8556626e-10	3.8152821e-10	3.780589e-10	3.7516726e-10	3.7654675e-10	3.8705977e-10	3.9633994e-10	3.9267102e-10	3.9458923e-10	4.1459357e-10	4.1020227e-10	3.7948111e-10	3.7448498e-10	3.7006538e-10	3.6975974e-10	3.625147e-10	3.6362106e-10	3.6247119e-10	3.6198329e-10	3.6056468e-10	3.5995443e-10	3.5949273e-10	3.590577e-10	3.5839693e-10	3.5814041e-10	3.5768644e-10	3.5741365e-10	3.5717097e-10	3.5664753e-10	3.5638519e-10
2.6023376e-10	3.3078328e-10	3.5595682e-10	3.5895369e-10	3.5746968e-10	3.563869e-10	3.5873064e-10	3.6249942e-10	3.5780435e-10	3.4753445e-10	3.375029e-10	3.4109048e-10	3.7734486e-10	4.1077124e-10	3.9167661e-10	4.076426e-10	4.0744354e-10	3.9821502e-10	3.9166829e-10	3.8556626e-10	3.8079635e-10	3.7662038e-10	3.7319532e-10	3.7035069e-10	3.7171997e-10	3.8210606e-10	3.9126991e-10	3.8765602e-10	3.8956579e-10	4.0932218e-10	4.0499087e-10	3.7470525e-10	3.698655e-10	3.6572515e-10	3.6512437e-10	3.5720962e-10	3.5876889e-10	3.5760739e-10	3.5718897e-10	3.5579927e-10	3.5521591e-10	3.547676e-10	3.5434708e-10	3.5370058e-10	3.534524e-10	3.5300841e-10	3.5274261e-10	3.5250599e-10	3.5199204e-10	3.5173531e-10
2.5746025e-10	3.2726933e-10	3.5219352e-10	3.5517399e-10	3.5372283e-10	3.526665e-10	3.5494669e-10	3.586406e-10	3.5403186e-10	3.4387613e-10	3.3396209e-10	3.3752308e-10	3.7341896e-10	4.0649861e-10	3.8757465e-10	4.0336215e-10	4.031453e-10	3.9404373e-10	3.8755011e-10	3.8152821e-10	3.7662038e-10	3.7290334e-10	3.693164e-10	3.664877e-10	3.6786325e-10	3.7814249e-10	3.872189e-10	3.8364817e-10	3.855573e-10	4.0511687e-10	4.0083505e-10	3.7090852e-10	3.6621975e-10	3.6236464e-10	3.614446e-10	3.5278093e-10	3.5483285e-10	3.5365461e-10	3.5330938e-10	3.5194576e-10	3.5138919e-10	3.5095364e-10	3.5054719e-10	3.4991369e-10	3.4967357e-10	3.4923869e-10	3.4897943e-10	3.4874846e-10	3.4824285e-10	3.4799122e-10
2.5506437e-10	3.2423687e-10	3.4895043e-10	3.5191976e-10	3.5049849e-10	3.4946608e-10	3.5169246e-10	3.55322e-10	3.507887e-10	3.4073249e-10	3.3092212e-10	3.3446427e-10	3.700563e-10	4.0285167e-10	3.8406308e-10	3.996672e-10	3.9947095e-10	3.9044402e-10	3.8402731e-10	3.780589e-10	3.7319532e-10	3.693164e-10	3.6623535e-10	3.6321132e-10	3.6454627e-10	3.7476378e-10	3.8374977e-10	3.8022843e-10	3.8213686e-10	4.0153491e-10	3.9729432e-10	3.6769056e-10	3.6316279e-10	3.5963085e-10	3.5833088e-10	3.4875737e-10	3.513959e-10	3.5019402e-10	3.4993373e-10	3.4859618e-10	3.4806925e-10	3.4764724e-10	3.4725595e-10	3.466356e-10	3.4640414e-10	3.4597851e-10	3.4572605e-10	3.4550094e-10	3.4500342e-10	3.4475694e-10
2.5304172e-10	3.2168154e-10	3.4622455e-10	3.4918889e-10	3.4779449e-10	3.4678273e-10	3.4896805e-10	3.5254715e-10	3.4807543e-10	3.381056e-10	3.2838528e-10	3.319177e-10	3.6726904e-10	3.9983071e-10	3.8114204e-10	3.9659062e-10	3.9638987e-10	3.8744682e-10	3.8107911e-10	3.7516726e-10	3.7035069e-10	3.664877e-10	3.6321132e-10	3.6079003e-10	3.6185627e-10	3.7193394e-10	3.8089768e-10	3.7739194e-10	3.7932606e-10	3.9858434e-10	3.9438641e-10	3.6506918e-10	3.6072914e-10	3.5758917e-10	3.5580831e-10	3.4504741e-10	3.484362e-10	3.471996e-10	3.470454e-10	3.4573543e-10	3.4524376e-10	3.4483714e-10	3.4446341e-10	3.4385719e-10	3.4363572e-10	3.4322005e-10	3.4297516e-10	3.4275655e-10	3.4226727e-10	3.4202628e-10
2.5388115e-10	3.2276807e-10	3.47423e-10	3.5041769e-10	3.4903192e-10	3.4802606e-10	3.5021185e-10	3.5379559e-10	3.4932242e-10	3.3932774e-10	3.2958834e-10	3.3315655e-10	3.6867838e-10	4.0138905e-10	3.8257599e-10	3.9802439e-10	3.9782749e-10	3.8885361e-10	3.8247469e-10	3.7654675e-10	3.7171997e-10	3.6786325e-10	3.6454627e-10	3.6185627e-10	3.6369472e-10	3.7347536e-10	3.8234016e-10	3.7890839e-10	3.8084288e-10	4.0022016e-10	3.9599733e-10	3.6666136e-10	3.624941e-10	3.5981552e-10	3.573885e-10	3.4497839e-10	3.4936714e-10	3.4807012e-10	3.4804878e-10	3.4675631e-10	3.4630289e-10	3.4591036e-10	3.4555392e-10	3.4495749e-10	3.4474574e-10	3.4433712e-10	3.4409856e-10	3.4388523e-10	3.4339983e-10	3.4316257e-10
2.60893e-10	3.3169757e-10	3.5705647e-10	3.6014741e-10	3.5872716e-10	3.5769388e-10	3.5995919e-10	3.6365816e-10	3.5905136e-10	3.4878746e-10	3.387871e-10	3.4247425e-10	3.7902327e-10	4.1267327e-10	3.9329091e-10	4.0912637e-10	4.0891612e-10	3.9969947e-10	3.9314532e-10	3.8705977e-10	3.8210606e-10	3.7814249e-10	3.7476378e-10	3.7193394e-10	3.7347536e-10	3.845931e-10	3.9320866e-10	3.8950861e-10	3.9162593e-10	4.1150046e-10	4.072026e-10	3.7709268e-10	3.7298367e-10	3.706137e-10	3.6760789e-10	3.534905e-10	3.588276e-10	3.5744657e-10	3.5753604e-10	3.5622582e-10	3.5579311e-10	3.5540251e-10	3.5505163e-10	3.5444852e-10	3.5423958e-10	3.5382667e-10	3.5358744e-10	3.5337319e-10	3.5287893e-10	3.5263887e-10
2.671154e-10	3.3961521e-10	3.6558891e-10	3.6875946e-10	3.6730708e-10	3.6624943e-10	3.6857672e-10	3.7237059e-10	3.676499e-10	3.571441e-10	3.4690874e-10	3.5069266e-10	3.8813304e-10	4.2260196e-10	4.0273566e-10	4.1892963e-10	4.1871458e-10	4.0927682e-10	4.0256974e-10	3.9633994e-10	3.9126991e-10	3.872189e-10	3.8374977e-10	3.8089768e-10	3.8234016e-10	3.9320866e-10	4.0347343e-10	3.9898326e-10	4.0100872e-10	4.2145967e-10	4.17006e-10	3.8623359e-10	3.8207722e-10	3.7983093e-10	3.7650156e-10	3.6148443e-10	3.6730227e-10	3.6586915e-10	3.6600854e-10	3.6467514e-10	3.6424645e-10	3.6385213e-10	3.6349955e-10	3.6288633e-10	3.6267617e-10	3.6225645e-10	3.6201408e-10	3.6179689e-10	3.6129282e-10	3.6104866e-10
2.6456707e-10	3.3639219e-10	3.6214539e-10	3.6530578e-10	3.638846e-10	3.6285111e-10	3.651287e-10	3.688609e-10	3.6421485e-10	3.5381623e-10	3.4369189e-10	3.4745923e-10	3.8458583e-10	4.1875541e-10	3.9902589e-10	4.150272e-10	4.1481592e-10	4.0547387e-10	3.9883527e-10	3.9267102e-10	3.8765602e-10	3.8364817e-10	3.8022843e-10	3.7739194e-10	3.7890839e-10	3.8950861e-10	3.9898326e-10	3.963736e-10	3.9754386e-10	4.1762688e-10	4.1331711e-10	3.8284447e-10	3.7891952e-10	3.7706556e-10	3.7328037e-10	3.5702417e-10	3.636154e-10	3.6214668e-10	3.6239632e-10	3.610934e-10	3.6070206e-10	3.6032427e-10	3.5999048e-10	3.5939291e-10	3.5919344e-10	3.5878475e-10	3.5855064e-10	3.5834053e-10	3.5784584e-10	3.5760779e-10
2.6569119e-10	3.3785692e-10	3.6377504e-10	3.6698562e-10	3.6558065e-10	3.6455757e-10	3.6683981e-10	3.7058133e-10	3.6593371e-10	3.5550614e-10	3.4536211e-10	3.4918988e-10	3.865734e-10	4.2096273e-10	4.0103547e-10	4.1701475e-10	4.1680089e-10	4.0742514e-10	4.0076905e-10	3.9458923e-10	3.8956579e-10	3.855573e-10	3.8213686e-10	3.7932606e-10	3.8084288e-10	3.9162593e-10	4.0100872e-10	3.9754386e-10	4.0110963e-10	4.2023133e-10	4.1551565e-10	3.8523819e-10	3.8153361e-10	3.8060162e-10	3.7549314e-10	3.5632372e-10	3.6473917e-10	3.6316808e-10	3.6366186e-10	3.6239481e-10	3.6207482e-10	3.617241e-10	3.6142294e-10	3.6084463e-10	3.6066355e-10	3.6026867e-10	3.6004671e-10	3.5984679e-10	3.5936013e-10	3.5912941e-10
2.790847e-10	3.5490256e-10	3.8214846e-10	3.8553173e-10	3.8405425e-10	3.8297445e-10	3.8540967e-10	3.8937282e-10	3.8446488e-10	3.7351834e-10	3.6286881e-10	3.6691023e-10	4.0622505e-10	4.4238726e-10	4.21407e-10	4.3814959e-10	4.3791686e-10	4.2806968e-10	4.2108064e-10	4.1459357e-10	4.0932218e-10	4.0511687e-10	4.0153491e-10	3.9858434e-10	4.0022016e-10	4.1150046e-10	4.2145967e-10	4.1762688e-10	4.2023133e-10	4.4345042e-10	4.369293e-10	4.0484579e-10	4.0132088e-10	4.0061717e-10	3.9496714e-10	3.7322919e-10	3.8294516e-10	3.8123269e-10	3.8186793e-10	3.805529e-10	3.8025093e-10	3.7989488e-10	3.7959413e-10	3.7899636e-10	3.7881485e-10	3.7840702e-10	3.7817979e-10	3.7797475e-10	3.774681e-10	3.7722949e-10
2.7608973e-10	3.5110323e-10	3.7807194e-10	3.8143097e-10	3.7998179e-10	3.7892439e-10	3.8130726e-10	3.8520398e-10	3.8037424e-10	3.6954878e-10	3.5902181e-10	3.6302972e-10	4.0194439e-10	4.3773229e-10	4.1694918e-10	4.3349253e-10	4.3326603e-10	4.2352723e-10	4.1661675e-10	4.1020227e-10	4.0499087e-10	4.0083505e-10	3.9729432e-10	3.9438641e-10	3.9599733e-10	4.072026e-10	4.17006e-10	4.1331711e-10	4.1551565e-10	4.369293e-10	4.3445958e-10	4.0089063e-10	3.9716285e-10	3.9680406e-10	3.9069628e-10	3.6874197e-10	3.7872976e-10	3.7702593e-10	3.7770659e-10	3.7641727e-10	3.7613482e-10	3.757897e-10	3.7549999e-10	3.7491385e-10	3.7473876e-10	3.7433899e-10	3.7411729e-10	3.7391706e-10	3.7341824e-10	3.7318417e-10
2.5495478e-10	3.2432469e-10	3.4938514e-10	3.5259481e-10	3.5133286e-10	3.5041256e-10	3.525455e-10	3.5607806e-10	3.5171328e-10	3.4175826e-10	3.3210689e-10	3.3592811e-10	3.7213142e-10	4.053745e-10	3.8586846e-10	4.0090428e-10	4.0069706e-10	3.917253e-10	3.8537333e-10	3.7948111e-10	3.7470525e-10	3.7090852e-10	3.6769056e-10	3.6506918e-10	3.6666136e-10	3.7709268e-10	3.8623359e-10	3.8284447e-10	3.8523819e-10	4.0484579e-10	4.0089063e-10	3.7518359e-10	3.7048712e-10	3.7139149e-10	3.6382174e-10	3.3423109e-10	3.4866379e-10	3.4673671e-10	3.4806069e-10	3.469693e-10	3.4691328e-10	3.466701e-10	3.4649663e-10	3.460142e-10	3.4590523e-10	3.4557834e-10	3.4540953e-10	3.4525485e-10	3.4482185e-10	3.4462847e-10
2.5061924e-10	3.190138e-10	3.4396676e-10	3.4732869e-10	3.4620267e-10	3.4536891e-10	3.4748862e-10	3.509699e-10	3.4674065e-10	3.3704352e-10	3.2768622e-10	3.3170233e-10	3.6787108e-10	4.0099015e-10	3.8115551e-10	3.9541047e-10	3.9518432e-10	3.8640122e-10	3.8021423e-10	3.7448498e-10	3.698655e-10	3.6621975e-10	3.6316279e-10	3.6072914e-10	3.624941e-10	3.7298367e-10	3.8207722e-10	3.7891952e-10	3.8153361e-10	4.0132088e-10	3.9716285e-10	3.7048712e-10	3.7699512e-10	3.7992081e-10	3.5767989e-10	3.162699e-10	3.4009852e-10	3.3788144e-10	3.4051383e-10	3.3971735e-10	3.4007265e-10	3.400075e-10	3.4003216e-10	3.3968653e-10	3.3969067e-10	3.3946032e-10	3.3937076e-10	3.3928335e-10	3.3891664e-10	3.3877518e-10
2.4530606e-10	3.1274342e-10	3.3793555e-10	3.4172345e-10	3.4089296e-10	3.4024324e-10	3.4239025e-10	3.4583379e-10	3.4182818e-10	3.3255057e-10	3.237036e-10	3.2826252e-10	3.650689e-10	3.9855409e-10	3.7754625e-10	3.9022978e-10	3.8995123e-10	3.8144089e-10	3.7552175e-10	3.7006538e-10	3.6572515e-10	3.6236464e-10	3.5963085e-10	3.5758917e-10	3.5981552e-10	3.706137e-10	3.7983093e-10	3.7706556e-10	3.8060162e-10	4.0061717e-10	3.9680406e-10	3.7139149e-10	3.7992081e-10	4.407726e-10	4.2570023e-10	2.6912867e-10	3.2921719e-10	3.2265197e-10	3.297261e-10	3.2909255e-10	3.3065657e-10	3.3091159e-10	3.3145491e-10	3.3140428e-10	3.3168814e-10	3.3167696e-10	3.317765e-10	3.3184571e-10	3.3162979e-10	3.3160843e-10
2.4823941e-10	3.1582193e-10	3.4028522e-10	3.4345381e-10	3.4225599e-10	3.4138273e-10	3.4343165e-10	3.4684405e-10	3.4263314e-10	3.329571e-10	3.2358806e-10	3.2735693e-10	3.6271431e-10	3.9516024e-10	3.7604178e-10	3.9058451e-10	3.9038383e-10	3.8165686e-10	3.7548429e-10	3.6975974e-10	3.6512437e-10	3.614446e-10	3.5833088e-10	3.5580831e-10	3.573885e-10	3.6760789e-10	3.7650156e-10	3.7328037e-10	3.7549314e-10	3.9496714e-10	3.9069628e-10	3.6382174e-10	3.5767989e-10	4.2570023e-10	5.2039527e-10	3.321251e-10	3.3456012e-10	3.387789e-10	3.378749e-10	3.378857e-10	3.3746492e-10	3.3746086e-10	3.3723446e-10	3.3683432e-10	3.3672733e-10	3.3643701e-10	3.3628171e-10	3.3614601e-10	3.3573419e-10	3.355558e-10
2.51364e-10	3.1813483e-10	3.4031699e-10	3.4185647e-10	3.3974969e-10	3.3832775e-10	3.400741e-10	3.433323e-10	3.3868705e-10	3.2816635e-10	3.1763449e-10	3.1932651e-10	3.5037683e-10	3.7960734e-10	3.656301e-10	3.8465128e-10	3.8465472e-10	3.7553042e-10	3.6882112e-10	3.625147e-10	3.5720962e-10	3.5278093e-10	3.4875737e-10	3.4504741e-10	3.4497839e-10	3.534905e-10	3.6148443e-10	3.5702417e-10	3.5632372e-10	3.7322919e-10	3.6874197e-10	3.3423109e-10	3.162699e-10	2.6912867e-10	3.321251e-10	4.886298e-10	3.5317641e-10	3.6938421e-10	3.5460368e-10	3.5354476e-10	3.4925874e-10	3.4806329e-10	3.4613251e-10	3.4472909e-10	3.4368732e-10	3.4266284e-10	3.4187581e-10	3.4121372e-10	3.4031407e-10	3.3973718e-10
2.4720724e-10	3.1386672e-10	3.3722884e-10	3.3974138e-10	3.3820791e-10	3.3713541e-10	3.3903173e-10	3.4233842e-10	3.3801213e-10	3.2809692e-10	3.1836483e-10	3.212964e-10	3.5466847e-10	3.8557571e-10	3.6861633e-10	3.847603e-10	3.846431e-10	3.7584229e-10	3.6951853e-10	3.6362106e-10	3.5876889e-10	3.5483285e-10	3.513959e-10	3.484362e-10	3.4936714e-10	3.588276e-10	3.6730227e-10	3.636154e-10	3.6473917e-10	3.8294516e-10	3.7872976e-10	3.4866379e-10	3.4009852e-10	3.2921719e-10	3.3456012e-10	3.5317641e-10	3.6130074e-10	3.4226651e-10	3.4337073e-10	3.4001134e-10	3.3937189e-10	3.3833515e-10	3.3772148e-10	3.3680743e-10	3.3640255e-10	3.3580017e-10	3.3541733e-10	3.3507158e-10	3.3447876e-10	3.3414588e-10
2.4671025e-10	3.1317748e-10	3.3640211e-10	3.3885179e-10	3.3729187e-10	3.3620456e-10	3.3807885e-10	3.41366e-10	3.3704065e-10	3.2711995e-10	3.1737139e-10	3.2022216e-10	3.5335952e-10	3.8407614e-10	3.6733992e-10	3.8360303e-10	3.834944e-10	3.7470154e-10	3.6837459e-10	3.6247119e-10	3.5760739e-10	3.5365461e-10	3.5019402e-10	3.471996e-10	3.4807012e-10	3.5744657e-10	3.6586915e-10	3.6214668e-10	3.6316808e-10	3.8123269e-10	3.7702593e-10	3.4673671e-10	3.3788144e-10	3.2265197e-10	3.387789e-10	3.6938421e-10	3.4226651e-10	3.523323e-10	3.4095168e-10	3.4062247e-10	3.3856404e-10	3.3806174e-10	3.37119e-10	3.3630152e-10	3.3580188e-10	3.3520588e-10	3.3478628e-10	3.3443053e-10	3.33818e-10	3.3347387e-10
2.4571861e-10	3.120544e-10	3.3539728e-10	3.3797415e-10	3.3649556e-10	3.3545869e-10	3.3734446e-10	3.4062752e-10	3.363572e-10	3.2653529e-10	3.1691192e-10	3.1992414e-10	3.5331499e-10	3.8420215e-10	3.6709427e-10	3.8294255e-10	3.8281876e-10	3.740851e-10	3.6782127e-10	3.6198329e-10	3.5718897e-10	3.5330938e-10	3.4993373e-10	3.470454e-10	3.4804878e-10	3.5753604e-10	3.6600854e-10	3.6239632e-10	3.6366186e-10	3.8186793e-10	3.7770659e-10	3.4806069e-10	3.4051383e-10	3.297261e-10	3.378749e-10	3.5460368e-10	3.4337073e-10	3.4095168e-10	3.4345813e-10	3.3743988e-10	3.369603e-10	3.3601509e-10	3.3546789e-10	3.3461368e-10	3.3425067e-10	3.3368774e-10	3.3333548e-10	3.3301665e-10	3.3244956e-10	3.321372e-10
2.4465071e-10	3.107201e-10	3.3399584e-10	3.3658421e-10	3.3512574e-10	3.3410245e-10	3.3597717e-10	3.3924217e-10	3.3500141e-10	3.2523162e-10	3.1566447e-10	3.1869107e-10	3.5199817e-10	3.8279715e-10	3.6569322e-10	3.8141719e-10	3.8129241e-10	3.7260086e-10	3.6637049e-10	3.6056468e-10	3.5579927e-10	3.5194576e-10	3.4859618e-10	3.4573543e-10	3.4675631e-10	3.5622582e-10	3.6467514e-10	3.610934e-10	3.6239481e-10	3.805529e-10	3.7641727e-10	3.469693e-10	3.3971735e-10	3.2909255e-10	3.378857e-10	3.5354476e-10	3.4001134e-10	3.4062247e-10	3.3743988e-10	3.3878589e-10	3.349355e-10	3.3467527e-10	3.338545e-10	3.3315845e-10	3.3274097e-10	3.3222351e-10	3.3186427e-10	3.3156209e-10	3.3099947e-10	3.3069582e-10
2.4404013e-10	3.0998535e-10	3.3326659e-10	3.3588999e-10	3.3445867e-10	3.3345281e-10	3.353248e-10	3.3858105e-10	3.343653e-10	3.246375e-10	3.1512036e-10	3.1819103e-10	3.5153039e-10	3.8233985e-10	3.6514718e-10	3.8072768e-10	3.8059914e-10	3.7193662e-10	3.657332e-10	3.5995443e-10	3.5521591e-10	3.5138919e-10	3.4806925e-10	3.4524376e-10	3.4630289e-10	3.5579311e-10	3.6424645e-10	3.6070206e-10	3.6207482e-10	3.8025093e-10	3.7613482e-10	3.4691328e-10	3.4007265e-10	3.3065657e-10	3.3746492e-10	3.4925874e-10	3.3937189e-10	3.3856404e-10	3.369603e-10	3.349355e-10	3.358708e-10	3.334222e-10	3.3302741e-10	3.3218237e-10	3.3187234e-10	3.313329e-10	3.3101035e-10	3.3071137e-10	3.3016715e-10	3.2987122e-10
2.4365132e-10	3.0950733e-10	3.327763e-10	3.3541196e-10	3.3399287e-10	3.3299522e-10	3.3486201e-10	3.3811019e-10	3.3390925e-10	3.2420377e-10	3.1471223e-10	3.1779788e-10	3.5112853e-10	3.8192219e-10	3.6470596e-10	3.8022154e-10	3.8009211e-10	3.714464e-10	3.6525739e-10	3.5949273e-10	3.547676e-10	3.5095364e-10	3.4764724e-10	3.4483714e-10	3.4591036e-10	3.5540251e-10	3.6385213e-10	3.6032427e-10	3.617241e-10	3.7989488e-10	3.757897e-10	3.466701e-10	3.400075e-10	3.3091159e-10	3.3746086e-10	3.4806329e-10	3.3833515e-10	3.3806174e-10	3.3601509e-10	3.3467527e-10	3.334222e-10	3.3427317e-10	3.3230034e-10	3.3168764e-10	3.3128566e-10	3.3080312e-10	3.3046257e-10	3.3018134e-10	3.2963627e-10	3.2934775e-10
2.4326514e-10	3.0903581e-10	3.3229771e-10	3.3494883e-10	3.3354359e-10	3.3255511e-10	3.3441758e-10	3.3765831e-10	3.3347267e-10	3.2379078e-10	3.1432671e-10	3.1743145e-10	3.5076283e-10	3.8154799e-10	3.6429773e-10	3.7974033e-10	3.7960959e-10	3.7098113e-10	3.6480733e-10	3.590577e-10	3.5434708e-10	3.5054719e-10	3.4725595e-10	3.4446341e-10	3.4555392e-10	3.5505163e-10	3.6349955e-10	3.5999048e-10	3.6142294e-10	3.7959413e-10	3.7549999e-10	3.4649663e-10	3.4003216e-10	3.3145491e-10	3.3723446e-10	3.4613251e-10	3.3772148e-10	3.37119e-10	3.3546789e-10	3.338545e-10	3.3302741e-10	3.3230034e-10	3.3284464e-10	3.3101675e-10	3.3077684e-10	3.3023429e-10	3.2993527e-10	3.296434e-10	3.2911329e-10	3.2882529e-10
2.427596e-10	3.0840572e-10	3.3163832e-10	3.3429659e-10	3.329021e-10	3.3192095e-10	3.3377708e-10	3.3700817e-10	3.3283807e-10	3.2318151e-10	3.1374516e-10	3.1685863e-10	3.5015463e-10	3.8090115e-10	3.6364778e-10	3.790277e-10	3.7889652e-10	3.7028833e-10	3.6413084e-10	3.5839693e-10	3.5370058e-10	3.4991369e-10	3.466356e-10	3.4385719e-10	3.4495749e-10	3.5444852e-10	3.6288633e-10	3.5939291e-10	3.6084463e-10	3.7899636e-10	3.7491385e-10	3.460142e-10	3.3968653e-10	3.3140428e-10	3.3683432e-10	3.4472909e-10	3.3680743e-10	3.3630152e-10	3.3461368e-10	3.3315845e-10	3.3218237e-10	3.3168764e-10	3.3101675e-10	3.3120643e-10	3.2999382e-10	3.2956889e-10	3.2922308e-10	3.2896144e-10	3.2842286e-10	3.28145e-10
2.4253429e-10	3.081303e-10	3.3135829e-10	3.3402537e-10	3.3263911e-10	3.3166354e-10	3.3351588e-10	3.3674151e-10	3.3258126e-10	3.2293832e-10	3.1351789e-10	3.1664199e-10	3.499373e-10	3.8067787e-10	3.6340577e-10	3.7874414e-10	3.7861244e-10	3.7001431e-10	3.6386564e-10	3.5814041e-10	3.534524e-10	3.4967357e-10	3.4640414e-10	3.4363572e-10	3.4474574e-10	3.5423958e-10	3.6267617e-10	3.5919344e-10	3.6066355e-10	3.7881485e-10	3.7473876e-10	3.4590523e-10	3.3969067e-10	3.3168814e-10	3.3672733e-10	3.4368732e-10	3.3640255e-10	3.3580188e-10	3.3425067e-10	3.3274097e-10	3.3187234e-10	3.3128566e-10	3.3077684e-10	3.2999382e-10	3.3041963e-10	3.2919491e-10	3.2893501e-10	3.2863848e-10	3.2812269e-10	3.2783781e-10
2.4218534e-10	3.0769573e-10	3.3090406e-10	3.3357652e-10	3.3219812e-10	3.31228e-10	3.3307504e-10	3.3629317e-10	3.3214456e-10	3.2251923e-10	3.1311825e-10	3.1624873e-10	3.4952041e-10	3.8023479e-10	3.6295951e-10	3.7825391e-10	3.7812203e-10	3.69538e-10	3.6340071e-10	3.5768644e-10	3.5300841e-10	3.4923869e-10	3.4597851e-10	3.4322005e-10	3.4433712e-10	3.5382667e-10	3.6225645e-10	3.5878475e-10	3.6026867e-10	3.7840702e-10	3.7433899e-10	3.4557834e-10	3.3946032e-10	3.3167696e-10	3.3643701e-10	3.4266284e-10	3.3580017e-10	3.3520588e-10	3.3368774e-10	3.3222351e-10	3.313329e-10	3.3080312e-10	3.3023429e-10	3.2956889e-10	3.2919491e-10	3.2934893e-10	3.284148e-10	3.2818063e-10	3.2763991e-10	3.2737174e-10
2.4196546e-10	3.0742379e-10	3.306227e-10	3.3330055e-10	3.3192839e-10	3.309626e-10	3.3280566e-10	3.3601839e-10	3.318784e-10	3.2226497e-10	3.1287752e-10	3.1601437e-10	3.4927641e-10	3.7997821e-10	3.6269486e-10	3.7795682e-10	3.7782475e-10	3.6924999e-10	3.6312042e-10	3.5741365e-10	3.5274261e-10	3.4897943e-10	3.4572605e-10	3.4297516e-10	3.4409856e-10	3.5358744e-10	3.6201408e-10	3.5855064e-10	3.6004671e-10	3.7817979e-10	3.7411729e-10	3.4540953e-10	3.3937076e-10	3.317765e-10	3.3628171e-10	3.4187581e-10	3.3541733e-10	3.3478628e-10	3.3333548e-10	3.3186427e-10	3.3101035e-10	3.3046257e-10	3.2993527e-10	3.2922308e-10	3.2893501e-10	3.284148e-10	3.2867085e-10	3.2784974e-10	3.2735481e-10	3.2706807e-10
2.4177147e-10	3.0718361e-10	3.3037382e-10	3.3305621e-10	3.3168951e-10	3.3072756e-10	3.3256668e-10	3.3577428e-10	3.3164213e-10	3.220391e-10	3.1266345e-10	3.1580557e-10	3.490583e-10	3.7974831e-10	3.624587e-10	3.7769277e-10	3.7756063e-10	3.6899401e-10	3.6287119e-10	3.5717097e-10	3.5250599e-10	3.4874846e-10	3.4550094e-10	3.4275655e-10	3.4388523e-10	3.5337319e-10	3.6179689e-10	3.5834053e-10	3.5984679e-10	3.7797475e-10	3.7391706e-10	3.4525485e-10	3.3928335e-10	3.3184571e-10	3.3614601e-10	3.4121372e-10	3.3507158e-10	3.3443053e-10	3.3301665e-10	3.3156209e-10	3.3071137e-10	3.3018134e-10	3.296434e-10	3.2896144e-10	3.2863848e-10	3.2818063e-10	3.2784974e-10	3.2808161e-10	3.2706593e-10	3.2681859e-10
2.4139007e-10	3.0670477e-10	3.2986743e-10	3.3255172e-10	3.3119125e-10	3.3023369e-10	3.3206739e-10	3.3526735e-10	3.3114609e-10	3.2156065e-10	3.1220372e-10	3.1534797e-10	3.4856404e-10	3.792173e-10	3.6193663e-10	3.7713242e-10	3.7700038e-10	3.6844844e-10	3.6233697e-10	3.5664753e-10	3.5199204e-10	3.4824285e-10	3.4500342e-10	3.4226727e-10	3.4339983e-10	3.5287893e-10	3.6129282e-10	3.5784584e-10	3.5936013e-10	3.774681e-10	3.7341824e-10	3.4482185e-10	3.3891664e-10	3.3162979e-10	3.3573419e-10	3.4031407e-10	3.3447876e-10	3.33818e-10	3.3244956e-10	3.3099947e-10	3.3016715e-10	3.2963627e-10	3.2911329e-10	3.2842286e-10	3.2812269e-10	3.2763991e-10	3.2735481e-10	3.2706593e-10	3.2699839e-10	3.2628706e-10
2.4119015e-10	3.064555e-10	3.2960648e-10	3.3229364e-10	3.309377e-10	3.2998338e-10	3.3181327e-10	3.3500827e-10	3.308942e-10	3.2131872e-10	3.1197282e-10	3.1512031e-10	3.4832191e-10	3.789594e-10	3.6167787e-10	3.768493e-10	3.7671731e-10	3.6817344e-10	3.6206843e-10	3.5638519e-10	3.5173531e-10	3.4799122e-10	3.4475694e-10	3.4202628e-10	3.4316257e-10	3.5263887e-10	3.6104866e-10	3.5760779e-10	3.5912941e-10	3.7722949e-10	3.7318417e-10	3.4462847e-10	3.3877518e-10	3.3160843e-10	3.355558e-10	3.3973718e-10	3.3414588e-10	3.3347387e-10	3.321372e-10	3.3069582e-10	3.2987122e-10	3.2934775e-10	3.2882529e-10	3.28145e-10	3.2783781e-10	3.2737174e-10	3.2706807e-10	3.2681859e-10	3.2628706e-10	3.2644381e-10
2.4092943e-10	3.0612866e-10	3.292616e-10	3.3195063e-10	3.3059942e-10	3.2964848e-10	3.3147395e-10	3.3466306e-10	3.3055723e-10	3.2099398e-10	3.1166125e-10	3.1481076e-10	3.4798857e-10	3.7860182e-10	3.6132485e-10	3.7646898e-10	3.7633713e-10	3.6780342e-10	3.6170632e-10	3.5603062e-10	3.5138741e-10	3.4764921e-10	3.4442071e-10	3.41696e-10	3.428354e-10	3.5230613e-10	3.607095e-10	3.5727537e-10	3.5880331e-10	3.7689042e-10	3.7285056e-10	3.4434152e-10	3.3853816e-10	3.3148542e-10	3.3528456e-10	3.3909437e-10	3.3373447e-10	3.3304928e-10	3.3174531e-10	3.3030926e-10	3.29496e-10	3.2897491e-10	3.2845954e-10	3.2777915e-10	3.2747982e-10	3.2700869e-10	3.2671759e-10	3.2645138e-10	3.2594655e-10	3.2566907e-10
2.4071455e-10	3.0585934e-10	3.289775e-10	3.3166814e-10	3.3032092e-10	3.2937284e-10	3.311945e-10	3.343786e-10	3.3027971e-10	3.2072656e-10	3.1140475e-10	3.1455599e-10	3.4771432e-10	3.7830767e-10	3.6103431e-10	3.7615582e-10	3.760241e-10	3.6749879e-10	3.6140823e-10	3.5573876e-10	3.5110106e-10	3.4736775e-10	3.4414404e-10	3.4142428e-10	3.4256629e-10	3.5203251e-10	3.6043062e-10	3.5700208e-10	3.5853535e-10	3.7661184e-10	3.7257651e-10	3.4410614e-10	3.3834452e-10	3.3138695e-10	3.3506271e-10	3.3856181e-10	3.3339393e-10	3.3269915e-10	3.3142114e-10	3.2999111e-10	3.2918542e-10	3.2866859e-10	3.2815599e-10	3.2748027e-10	3.271805e-10	3.2671529e-10	3.2642029e-10	3.2616486e-10	3.2564881e-10	3.2538555e-10
2.4050086e-10	3.055913e-10	3.2869444e-10	3.3138648e-10	3.300431e-10	3.290978e-10	3.3091561e-10	3.340947e-10	3.3000268e-10	3.2045949e-10	3.1114839e-10	3.1430108e-10	3.4743945e-10	3.7801254e-10	3.6074344e-10	3.7584299e-10	3.7571143e-10	3.6719444e-10	3.6111033e-10	3.5544698e-10	3.5081469e-10	3.4708615e-10	3.4386709e-10	3.411521e-10	3.422965e-10	3.5175798e-10	3.6015072e-10	3.5672759e-10	3.5826574e-10	3.7633135e-10	3.7230046e-10	3.4386774e-10	3.3814541e-10	3.3127718e-10	3.3483715e-10	3.3804572e-10	3.3305836e-10	3.3235385e-10	3.3110094e-10	3.2967573e-10	3.2887821e-10	3.2836413e-10	3.278559e-10	3.2718193e-10	3.2688567e-10	3.2642035e-10	3.2612974e-10	3.2587075e-10	3.2536269e-10	3.2509428e-10
2.4037432e-10	3.0543348e-10	3.2852917e-10	3.3122303e-10	3.2988267e-10	3.2893957e-10	3.3075434e-10	3.3392973e-10	3.2984277e-10	3.2030585e-10	3.1100176e-10	3.1415639e-10	3.4728536e-10	3.7784821e-10	3.6057876e-10	3.7566313e-10	3.7553172e-10	3.6701985e-10	3.6093983e-10	3.552804e-10	3.5065164e-10	3.4692631e-10	3.4371047e-10	3.4099891e-10	3.421456e-10	3.5160522e-10	3.5999532e-10	3.5657601e-10	3.5811866e-10	3.7617915e-10	3.7215112e-10	3.4374391e-10	3.3805366e-10	3.3125976e-10	3.3472231e-10	3.3768475e-10	3.3284923e-10	3.3213669e-10	3.3090444e-10	3.2948343e-10	3.2869216e-10	3.2818092e-10	3.2767542e-10	3.2700408e-10	3.2670883e-10	3.2624608e-10	3.2595521e-10	3.256998e-10	3.2518942e-10	3.24925e-10
2.404953e-10	3.0558979e-10	3.2870119e-10	3.3139925e-10	3.3006024e-10	3.2911816e-10	3.3093196e-10	3.3410713e-10	3.300207e-10	3.2048007e-10	3.1117313e-10	3.1433249e-10	3.4748511e-10	3.7806842e-10	3.6078209e-10	3.7586776e-10	3.7573635e-10	3.6722076e-10	3.6113846e-10	3.55477e-10	3.5084687e-10	3.4712074e-10	3.4390461e-10	3.4119343e-10	3.4234321e-10	3.5181031e-10	3.6020618e-10	3.5678691e-10	3.5833497e-10	3.7640838e-10	3.7237896e-10	3.4396663e-10	3.3829884e-10	3.3156316e-10	3.3494411e-10	3.3769503e-10	3.3298732e-10	3.3226689e-10	3.3105165e-10	3.2963271e-10	3.2884638e-10	3.2833679e-10	3.2783365e-10	3.2716328e-10	3.2686962e-10	3.2640721e-10	3.2611789e-10	3.2586186e-10	3.2535368e-10	3.2508812e-10
2.4082103e-10	3.0600583e-10	3.2915192e-10	3.3185599e-10	3.3051687e-10	3.2957481e-10	3.3138937e-10	3.345672e-10	3.3047749e-10	3.2092484e-10	3.1160683e-10	3.1477305e-10	3.4797634e-10	3.7860524e-10	3.6128871e-10	3.7638962e-10	3.7625811e-10	3.6773146e-10	3.6164157e-10	3.5597312e-10	3.5133751e-10	3.4760723e-10	3.4438785e-10	3.4167443e-10	3.4282784e-10	3.5231e-10	3.6071852e-10	3.5729606e-10	3.5885004e-10	3.7695106e-10	3.7291672e-10	3.4447346e-10	3.3881886e-10	3.3212479e-10	3.3544174e-10	3.3802102e-10	3.3341407e-10	3.3268656e-10	3.3148409e-10	3.3006563e-10	3.2928251e-10	3.2877396e-10	3.2827206e-10	3.2760218e-10	3.2730908e-10	3.2684722e-10	3.2655791e-10	3.2630281e-10	3.2579369e-10	3.2552904e-10
2.4051748e-10	3.0562262e-10	3.287435e-10	3.3144692e-10	3.3011151e-10	3.2917214e-10	3.3098238e-10	3.3415424e-10	3.3007238e-10	3.2053282e-10	3.1122834e-10	3.1439359e-10	3.4756174e-10	3.7815689e-10	3.6085426e-10	3.7593009e-10	3.7579886e-10	3.6728352e-10	3.6120206e-10	3.5554155e-10	3.5091271e-10	3.4718817e-10	3.4397413e-10	3.4126581e-10	3.4242019e-10	3.5189301e-10	3.6029242e-10	3.5687597e-10	3.5843244e-10	3.7651432e-10	3.7248568e-10	3.4408711e-10	3.38464e-10	3.3183763e-10	3.3507028e-10	3.3744148e-10	3.3296552e-10	3.3223175e-10	3.3104769e-10	3.2963375e-10	3.2885669e-10	3.283507e-10	3.2785182e-10	3.2718422e-10	3.268929e-10	3.2643256e-10	3.2614471e-10	3.2589036e-10	3.2538303e-10	3.2511887e-10
2.4035511e-10	3.0541845e-10	3.2852716e-10	3.3123115e-10	3.2989842e-10	3.2896102e-10	3.3076817e-10	3.3393611e-10	3.2985941e-10	3.203272e-10	3.1103056e-10	3.1419628e-10	3.4734783e-10	3.7792651e-10	3.6062872e-10	3.7568916e-10	3.7555812e-10	3.6704901e-10	3.6097232e-10	3.5531632e-10	3.506914e-10	3.4697028e-10	3.4375952e-10	3.4105449e-10	3.4221019e-10	3.5167887e-10	3.6007389e-10	3.5666121e-10	3.5822049e-10	3.7629335e-10	3.7226796e-10	3.4389621e-10	3.3829797e-10	3.3172736e-10	3.3488851e-10	3.3708087e-10	3.3271623e-10	3.3197676e-10	3.308081e-10	3.2939751e-10	3.2862533e-10	3.2812139e-10	3.2762485e-10	3.2695902e-10	3.2666899e-10	3.2620996e-10	3.2592298e-10	3.2566965e-10	3.2516301e-10	3.2489977e-10
2.4024142e-10	3.0527596e-10	3.2837685e-10	3.3108175e-10	3.2975128e-10	3.2881557e-10	3.3062009e-10	3.3378484e-10	3.2971232e-10	3.2018544e-10	3.1089462e-10	3.1406121e-10	3.4720234e-10	3.7777034e-10	3.6047452e-10	3.7552309e-10	3.7539223e-10	3.6688759e-10	3.6081437e-10	3.5516167e-10	3.5053967e-10	3.4682113e-10	3.4361289e-10	3.4091046e-10	3.4206751e-10	3.5153376e-10	3.5992598e-10	3.5651624e-10	3.5807827e-10	3.7614546e-10	3.7212247e-10	3.4377107e-10	3.3819458e-10	3.3167354e-10	3.3477037e-10	3.368011e-10	3.3253667e-10	3.3179193e-10	3.3063706e-10	3.292293e-10	3.2846144e-10	3.2795926e-10	3.2746481e-10	3.2680045e-10	3.2651163e-10	3.2605361e-10	3.2576753e-10	3.2551481e-10	3.250091e-10	3.247463e-10
2.4031107e-10	3.0536616e-10	3.2847647e-10	3.3118406e-10	3.2985464e-10	3.2891975e-10	3.3072318e-10	3.338873e-10	3.2981562e-10	3.202867e-10	3.1099444e-10	3.1416398e-10	3.4731927e-10	3.778994e-10	3.6059317e-10	3.7564201e-10	3.7551121e-10	3.670045e-10	3.6093005e-10	3.5527625e-10	3.5065355e-10	3.4693464e-10	3.4372634e-10	3.4102428e-10	3.4218331e-10	3.5165407e-10	3.6004974e-10	3.5664016e-10	3.5820567e-10	3.762806e-10	3.7225686e-10	3.4390325e-10	3.3834169e-10	3.3185903e-10	3.3490233e-10	3.3679449e-10	3.3261386e-10	3.3186403e-10	3.3072029e-10	3.29314e-10	3.2854935e-10	3.2804836e-10	3.2755535e-10	3.2689182e-10	3.2660379e-10	3.2614639e-10	3.2586081e-10	3.2560859e-10	3.2510313e-10	3.2484071e-10
2.4045904e-10	3.0555576e-10	3.2868277e-10	3.3139378e-10	3.3006487e-10	3.2913043e-10	3.3093343e-10	3.3409804e-10	3.3002575e-10	3.2049161e-10	3.1119476e-10	3.1436812e-10	3.4754797e-10	3.781499e-10	3.6082809e-10	3.7588247e-10	3.7575171e-10	3.6724012e-10	3.6116241e-10	3.5550562e-10	3.5088065e-10	3.471601e-10	3.4395063e-10	3.4124794e-10	3.4240918e-10	3.518874e-10	3.6028916e-10	3.5687854e-10	3.5844777e-10	3.765361e-10	3.7251027e-10	3.4414468e-10	3.385948e-10	3.3214488e-10	3.351404e-10	3.3690677e-10	3.3280114e-10	3.3204641e-10	3.3091244e-10	3.2950699e-10	3.2874499e-10	3.282449e-10	3.2775305e-10	3.2709003e-10	3.2680265e-10	3.2634562e-10	3.2606044e-10	3.2580851e-10	3.2530321e-10	3.2504095e-10
2.4060645e-10	3.0574452e-10	3.2888803e-10	3.3160233e-10	3.3027387e-10	3.2933981e-10	3.3114243e-10	3.3430757e-10	3.302346e-10	3.2069522e-10	3.1139375e-10	3.1457079e-10	3.4777483e-10	3.7839828e-10	3.6106127e-10	3.761214e-10	3.7599067e-10	3.674742e-10	3.6139321e-10	3.5573342e-10	3.5110616e-10	3.4738393e-10	3.4417323e-10	3.4146986e-10	3.4263322e-10	3.5211875e-10	3.6052652e-10	3.5711479e-10	3.5868755e-10	3.7678909e-10	3.7276115e-10	3.4438328e-10	3.3884406e-10	3.3242439e-10	3.3537551e-10	3.3702473e-10	3.3298884e-10	3.3222951e-10	3.3110458e-10	3.2969986e-10	3.2894032e-10	3.2844104e-10	3.2795024e-10	3.2728768e-10	3.2700089e-10	3.265442e-10	3.2625936e-10	3.2600773e-10	3.255025e-10	3.2524043e-10
2.4051175e-10	3.0562567e-10	3.2876243e-10	3.3147735e-10	3.301507e-10	3.2921801e-10	3.3101836e-10	3.3418077e-10	3.301113e-10	3.2057629e-10	3.1127958e-10	3.1445714e-10	3.4765207e-10	3.7826627e-10	3.6093139e-10	3.7598205e-10	3.7585149e-10	3.6733872e-10	3.6126059e-10	3.556035e-10	3.5097861e-10	3.4725847e-10	3.4404979e-10	3.4134848e-10	3.4251281e-10	3.5199615e-10	3.6040149e-10	3.569921e-10	3.5856688e-10	3.7666346e-10	3.7263748e-10	3.44276e-10	3.3875335e-10	3.3237121e-10	3.3527385e-10	3.3680145e-10	3.3284107e-10	3.3207781e-10	3.309633e-10	3.2956076e-10	3.2880449e-10	3.2830657e-10	3.2781735e-10	3.2715593e-10	3.2687003e-10	3.2641415e-10	3.2612996e-10	3.2587887e-10	3.2537426e-10	3.2511263e-10
2.406005e-10	3.0573976e-10	3.2888714e-10	3.3160452e-10	3.3027853e-10	3.2934638e-10	3.3114599e-10	3.3430824e-10	3.3023895e-10	3.2070097e-10	3.1140179e-10	3.1458207e-10	3.4779269e-10	3.7842064e-10	3.6107527e-10	3.7612838e-10	3.7599788e-10	3.6748228e-10	3.6140231e-10	3.5574355e-10	3.5111744e-10	3.4739647e-10	3.4418727e-10	3.4148583e-10	3.4265185e-10	3.5214003e-10	3.6054924e-10	3.5713947e-10	3.5871713e-10	3.7682228e-10	3.7279513e-10	3.4442776e-10	3.3891564e-10	3.3256173e-10	3.354241e-10	3.3684657e-10	3.3294932e-10	3.3218208e-10	3.3107586e-10	3.2967423e-10	3.2892029e-10	3.2842319e-10	3.27935e-10	3.2727411e-10	3.2698879e-10	3.2653329e-10	3.2624946e-10	3.2599868e-10	3.2549423e-10	3.252328e-10
2.4078708e-10	3.0597803e-10	3.2914524e-10	3.3186608e-10	3.305401e-10	3.2960804e-10	3.3140773e-10	3.345712e-10	3.3050031e-10	3.2095543e-10	3.1164991e-10	3.1483406e-10	3.4807355e-10	3.7872747e-10	3.6136493e-10	3.7642692e-10	3.7629642e-10	3.6777449e-10	3.6169018e-10	3.560274e-10	3.5139814e-10	3.4767478e-10	3.444637e-10	3.4176095e-10	3.42929e-10	3.5242577e-10	3.6084219e-10	3.5743057e-10	3.5901154e-10	3.7713244e-10	3.7310246e-10	3.4471723e-10	3.3921222e-10	3.3288108e-10	3.3570823e-10	3.3703609e-10	3.3319431e-10	3.3242313e-10	3.3132394e-10	3.2992251e-10	3.2917034e-10	3.2867377e-10	3.2818629e-10	3.2752559e-10	3.2724067e-10	3.2678531e-10	3.2650169e-10	3.2625107e-10	3.2574656e-10	3.2548519e-10
2.4074538e-10	3.0592628e-10	3.2909146e-10	3.3181323e-10	3.3048859e-10	3.2955755e-10	3.3135552e-10	3.3451712e-10	3.304486e-10	3.2090588e-10	3.116029e-10	3.1478797e-10	3.4802497e-10	3.7867589e-10	3.6131246e-10	3.7636891e-10	3.7623855e-10	3.6771839e-10	3.6163552e-10	3.5597412e-10	3.5134612e-10	3.4762392e-10	3.4441403e-10	3.4171257e-10	3.4288161e-10	3.52378e-10	3.607937e-10	3.573835e-10	3.5896638e-10	3.7708595e-10	3.7305697e-10	3.4468099e-10	3.3918885e-10	3.3288783e-10	3.3567527e-10	3.369026e-10	3.3312278e-10	3.3234822e-10	3.3125749e-10	3.2985765e-10	3.2910809e-10	3.2861256e-10	3.2812631e-10	3.2746646e-10	3.2718223e-10	3.2672748e-10	3.2644434e-10	3.2619414e-10	3.2569006e-10	3.2542902e-10
2.4057623e-10	3.0571253e-10	3.2886335e-10	3.3158458e-10	3.3026195e-10	3.2933241e-10	3.3112773e-10	3.342858e-10	3.3022177e-10	3.2068626e-10	3.1139071e-10	3.1457497e-10	3.4779178e-10	3.7842342e-10	3.6106841e-10	3.7611142e-10	3.7598127e-10	3.6746739e-10	3.6138916e-10	3.5573213e-10	3.5110784e-10	3.4738875e-10	3.4418172e-10	3.4148297e-10	3.4265234e-10	3.5214331e-10	3.605538e-10	3.5714681e-10	3.5873069e-10	3.7683928e-10	3.7281343e-10	3.444616e-10	3.3898493e-10	3.3271656e-10	3.3546389e-10	3.3659281e-10	3.3287525e-10	3.3209783e-10	3.310159e-10	3.2961836e-10	3.2887173e-10	3.2837748e-10	3.2789269e-10	3.2723401e-10	3.2695062e-10	3.2649669e-10	3.2621419e-10	3.2596452e-10	3.2546113e-10	3.2520055e-10
2.40824e-10	3.0602834e-10	3.292045e-10	3.3192961e-10	3.3060649e-10	3.2967667e-10	3.3147267e-10	3.3463289e-10	3.3056602e-10	3.2102108e-10	3.1171668e-10	3.1490532e-10	3.4815881e-10	3.7882374e-10	3.6144789e-10	3.7650418e-10	3.7637401e-10	3.6785158e-10	3.617674e-10	3.5610484e-10	3.5147613e-10	3.4775361e-10	3.4454376e-10	3.4184285e-10	3.4301432e-10	3.5251603e-10	3.6093573e-10	3.5752587e-10	3.5911303e-10	3.7724163e-10	3.7321187e-10	3.4483412e-10	3.3936084e-10	3.3310797e-10	3.3582845e-10	3.3688264e-10	3.3320763e-10	3.3242675e-10	3.3134997e-10	3.2995201e-10	3.2920648e-10	3.2871244e-10	3.2822802e-10	3.2756922e-10	3.2728602e-10	3.2683203e-10	3.2654956e-10	3.2629993e-10	3.2579627e-10	3.2553564e-10
2.4093574e-10	3.0617129e-10	3.2935975e-10	3.3208723e-10	3.3076439e-10	3.2983485e-10	3.3163046e-10	3.3479101e-10	3.3072365e-10	3.2117468e-10	3.1186669e-10	3.1505794e-10	3.4832938e-10	3.7901031e-10	3.6162338e-10	3.7668439e-10	3.7655426e-10	3.6802812e-10	3.6194142e-10	3.5627654e-10	3.5164605e-10	3.479222e-10	3.4471135e-10	3.4200983e-10	3.4318276e-10	3.5268987e-10	3.6111404e-10	3.5770324e-10	3.5929284e-10	3.7743123e-10	3.7339984e-10	3.4501228e-10	3.395457e-10	3.3331241e-10	3.3600377e-10	3.3698077e-10	3.3335152e-10	3.3256757e-10	3.3149669e-10	3.3009913e-10	3.2935516e-10	3.2886164e-10	3.2837789e-10	3.2771935e-10	3.2743652e-10	3.2698272e-10	3.2670047e-10	3.26451e-10	3.2594738e-10	3.2568684e-10
2.4073095e-10	3.0591209e-10	3.290825e-10	3.3180886e-10	3.3048811e-10	3.2956011e-10	3.3135289e-10	3.3450953e-10	3.3044712e-10	3.209067e-10	3.116074e-10	3.1479717e-10	3.4804304e-10	3.7869981e-10	3.613244e-10	3.7637017e-10	3.7624027e-10	3.6772163e-10	3.6164043e-10	3.559807e-10	3.5135453e-10	3.4763427e-10	3.4442668e-10	3.4172815e-10	3.4290108e-10	3.5240117e-10	3.6081879e-10	3.5741158e-10	3.5900165e-10	3.7712613e-10	3.7309842e-10	3.4473861e-10	3.3928663e-10	3.3308287e-10	3.357392e-10	3.3663166e-10	3.3305665e-10	3.3227043e-10	3.3120736e-10	3.2981212e-10	3.2907085e-10	3.2857854e-10	3.2809616e-10	3.2743879e-10	3.2715674e-10	3.2670376e-10	3.2642212e-10	3.2617318e-10	3.2567027e-10	3.2541019e-10
2.4097028e-10	3.0621704e-10	3.2941178e-10	3.3214178e-10	3.3082047e-10	3.2989215e-10	3.3168566e-10	3.3484444e-10	3.307792e-10	3.2122962e-10	3.119217e-10	3.1511559e-10	3.4839663e-10	3.7908535e-10	3.6169013e-10	3.7674897e-10	3.7661904e-10	3.6809213e-10	3.6200514e-10	3.5634005e-10	3.5170957e-10	3.4798596e-10	3.4477559e-10	3.4207491e-10	3.4324978e-10	3.5276014e-10	3.6118661e-10	3.5777656e-10	3.5936962e-10	3.7751329e-10	3.7348178e-10	3.450966e-10	3.3964695e-10	3.3345589e-10	3.3608936e-10	3.3691749e-10	3.3337878e-10	3.325895e-10	3.3153075e-10	3.3013499e-10	3.2939459e-10	3.2890242e-10	3.2842031e-10	3.2776276e-10	3.2748085e-10	3.2702776e-10	3.2674613e-10	3.2649718e-10	3.25994e-10	3.2573384e-10
2.4118949e-10	3.064964e-10	3.2971351e-10	3.3244692e-10	3.3112516e-10	3.3019659e-10	3.3199068e-10	3.3515135e-10	3.3108361e-10	3.2152567e-10	3.1220989e-10	3.1540762e-10	3.4872101e-10	3.7943912e-10	3.6202557e-10	3.7709624e-10	3.7696629e-10	3.6843182e-10	3.6233954e-10	3.5666956e-10	3.5203517e-10	3.483085e-10	3.4509561e-10	3.4239301e-10	3.4356971e-10	3.5308954e-10	3.6152414e-10	3.5811152e-10	3.5970744e-10	3.7786875e-10	3.7383378e-10	3.4542556e-10	3.399786e-10	3.338005e-10	3.3641123e-10	3.3717584e-10	3.3367319e-10	3.3288094e-10	3.3182652e-10	3.3043037e-10	3.2969088e-10	3.2919887e-10	3.2871705e-10	3.2805938e-10	3.2777763e-10	3.2732446e-10	3.2704286e-10	3.2679393e-10	3.262905e-10	3.2603029e-10
2.4161255e-10	3.070347e-10	3.3029364e-10	3.3303263e-10	3.3170921e-10	3.3077953e-10	3.3257584e-10	3.3574119e-10	3.3166735e-10	3.2209294e-10	3.1276134e-10	3.1596548e-10	3.493391e-10	3.8011234e-10	3.626661e-10	3.7776159e-10	3.776315e-10	3.6908224e-10	3.6297949e-10	3.5729978e-10	3.5265752e-10	3.489246e-10	3.4570643e-10	3.4299954e-10	3.4417896e-10	3.5371619e-10	3.6216599e-10	3.5874784e-10	3.6034776e-10	3.7854192e-10	3.7450004e-10	3.4604438e-10	3.4059444e-10	3.3442149e-10	3.3701519e-10	3.3772589e-10	3.3425086e-10	3.3345529e-10	3.3240358e-10	3.3100571e-10	3.3026629e-10	3.2977394e-10	3.2929192e-10	3.2863349e-10	3.2835161e-10	3.2789793e-10	3.2761608e-10	3.2736691e-10	3.268628e-10	3.2660228e-10
2.4152601e-10	3.0692556e-10	3.301775e-10	3.3291648e-10	3.3159432e-10	3.306656e-10	3.3246015e-10	3.3562333e-10	3.3155221e-10	3.2198157e-10	3.1265395e-10	3.1585792e-10	3.4922176e-10	3.799855e-10	3.625429e-10	3.7763103e-10	3.775011e-10	3.689551e-10	3.628548e-10	3.571774e-10	3.5253711e-10	3.4880587e-10	3.4558928e-10	3.4288392e-10	3.440637e-10	3.5359838e-10	3.6204563e-10	3.5862927e-10	3.6023007e-10	3.7841892e-10	3.7437869e-10	3.4593613e-10	3.4049613e-10	3.3434481e-10	3.3691133e-10	3.3755466e-10	3.3412189e-10	3.3332426e-10	3.3227845e-10	3.30882e-10	3.3014449e-10	3.2965296e-10	3.2917188e-10	3.2851418e-10	3.2823283e-10	3.2777967e-10	3.2749821e-10	3.2724938e-10	3.2674567e-10	3.2648544e-10
2.4215253e-10	3.0772229e-10	3.3103546e-10	3.337822e-10	3.3245715e-10	3.3152645e-10	3.3332487e-10	3.3649552e-10	3.3241472e-10	3.2281948e-10	3.134681e-10	3.1668104e-10	3.5013289e-10	3.8097746e-10	3.6348784e-10	3.786138e-10	3.7848361e-10	3.6991558e-10	3.6379964e-10	3.5810769e-10	3.5345558e-10	3.497149e-10	3.4649025e-10	3.4377824e-10	3.4496163e-10	3.5452161e-10	3.6299111e-10	3.5956626e-10	3.6117221e-10	3.7940905e-10	3.7535848e-10	3.468441e-10	3.4139539e-10	3.3524125e-10	3.3779668e-10	3.3839629e-10	3.3498234e-10	3.3418106e-10	3.3313628e-10	3.3173681e-10	3.3099851e-10	3.3050614e-10	3.3002433e-10	3.2936525e-10	3.2908347e-10	3.2862937e-10	3.2834738e-10	3.2809808e-10	3.2759322e-10	3.2733244e-10
2.4219962e-10	3.0778286e-10	3.3110171e-10	3.3384982e-10	3.3252521e-10	3.3159489e-10	3.3339264e-10	3.3656297e-10	3.324825e-10	3.2288569e-10	3.1353305e-10	3.1674745e-10	3.5020767e-10	3.8105955e-10	3.6356428e-10	3.7869151e-10	3.7856138e-10	3.6999187e-10	3.6387498e-10	3.5818215e-10	3.535294e-10	3.4978829e-10	3.4656338e-10	3.4385132e-10	3.4503562e-10	3.545982e-10	3.6306977e-10	3.5964473e-10	3.6125225e-10	3.7949368e-10	3.754425e-10	3.4692507e-10	3.4148217e-10	3.3534356e-10	3.3787689e-10	3.3841882e-10	3.3503953e-10	3.3423607e-10	3.3319585e-10	3.3179689e-10	3.3105987e-10	3.3056795e-10	3.3008671e-10	3.2942793e-10	3.2914646e-10	3.2869257e-10	3.2841079e-10	3.2816165e-10	3.2765689e-10	3.2739622e-10
2.4246926e-10	3.0812614e-10	3.3147196e-10	3.3422386e-10	3.3289838e-10	3.3196751e-10	3.3376637e-10	3.369394e-10	3.3285538e-10	3.2324815e-10	3.1388557e-10	3.1710428e-10	3.5060338e-10	3.8149073e-10	3.6397403e-10	3.7911664e-10	3.7898646e-10	3.7040757e-10	3.6428406e-10	3.585851e-10	3.539274e-10	3.5018239e-10	3.4695421e-10	3.4423955e-10	3.4542576e-10	3.5499962e-10	3.6348098e-10	3.6005256e-10	3.6166296e-10	3.7992559e-10	3.7587006e-10	3.4732306e-10	3.4188007e-10	3.3574917e-10	3.3826566e-10	3.3875796e-10	3.3540561e-10	3.3459949e-10	3.3356226e-10	3.3216242e-10	3.3142582e-10	3.3093383e-10	3.3045263e-10	3.2979348e-10	3.2951202e-10	3.290579e-10	3.2877602e-10	3.2852679e-10	3.2802164e-10	3.2776082e-10
2.4270703e-10	3.0842889e-10	3.3179856e-10	3.3455385e-10	3.3322766e-10	3.3229633e-10	3.3409611e-10	3.3727145e-10	3.3318437e-10	3.2356796e-10	3.1419666e-10	3.1741923e-10	3.5095272e-10	3.8187144e-10	3.643357e-10	3.7949177e-10	3.7936155e-10	3.707744e-10	3.6464508e-10	3.5894072e-10	3.5427868e-10	3.5053024e-10	3.4729919e-10	3.4458226e-10	3.4577021e-10	3.5535407e-10	3.6384409e-10	3.604127e-10	3.6202572e-10	3.8030712e-10	3.7624776e-10	3.4767484e-10	3.4223221e-10	3.3610913e-10	3.3860939e-10	3.3905434e-10	3.3572792e-10	3.3491935e-10	3.3388504e-10	3.3248447e-10	3.3174832e-10	3.3125631e-10	3.3077518e-10	3.3011574e-10	3.2983431e-10	3.2937999e-10	3.2909805e-10	3.2884876e-10	3.2834327e-10	3.2808233e-10
2.4343117e-10	3.0934957e-10	3.327897e-10	3.3555375e-10	3.3422404e-10	3.332903e-10	3.3509477e-10	3.3827896e-10	3.3418043e-10	3.2453551e-10	3.1513661e-10	3.1836932e-10	3.5200403e-10	3.8301582e-10	3.6542634e-10	3.8062658e-10	3.8049604e-10	3.7188338e-10	3.6573592e-10	3.6001468e-10	3.5533891e-10	3.5157947e-10	3.4833902e-10	3.4561428e-10	3.468062e-10	3.5641912e-10	3.6493474e-10	3.6149342e-10	3.6311205e-10	3.8144865e-10	3.7737729e-10	3.487207e-10	3.4326617e-10	3.3713538e-10	3.3962883e-10	3.400386e-10	3.3672457e-10	3.359123e-10	3.3487792e-10	3.3347366e-10	3.3273622e-10	3.3224309e-10	3.3176094e-10	3.310998e-10	3.3081777e-10	3.3036228e-10	3.3007966e-10	3.2982976e-10	3.2932289e-10	3.2906127e-10
2.437529e-10	3.0975896e-10	3.3323092e-10	3.3599925e-10	3.3466832e-10	3.3373377e-10	3.3553983e-10	3.3872748e-10	3.3462441e-10	3.2496697e-10	3.1555606e-10	3.1879366e-10	3.5247421e-10	3.8352795e-10	3.6591355e-10	3.8113264e-10	3.8100201e-10	3.723781e-10	3.6622269e-10	3.6049407e-10	3.5581231e-10	3.5204813e-10	3.4880367e-10	3.4607569e-10	3.4726969e-10	3.5689586e-10	3.6542305e-10	3.6197754e-10	3.6359925e-10	3.8196085e-10	3.7788425e-10	3.4919164e-10	3.4373502e-10	3.3760859e-10	3.400885e-10	3.4045578e-10	3.3716366e-10	3.3634882e-10	3.3531661e-10	3.3391108e-10	3.3317373e-10	3.3268035e-10	3.3219806e-10	3.3153636e-10	3.3125424e-10	3.3079837e-10	3.3051557e-10	3.302655e-10	3.297581e-10	3.2949626e-10
2.4386271e-10	3.0989909e-10	3.3338258e-10	3.3615285e-10	3.348219e-10	3.338874e-10	3.3569339e-10	3.3888166e-10	3.3477771e-10	3.2511616e-10	3.1570147e-10	3.1894122e-10	3.5263847e-10	3.8370726e-10	3.6608308e-10	3.8130766e-10	3.8117705e-10	3.7254942e-10	3.6639142e-10	3.6066041e-10	3.5597676e-10	3.5221113e-10	3.4896551e-10	3.4623669e-10	3.474318e-10	3.5706291e-10	3.6559428e-10	3.6214762e-10	3.6377108e-10	3.821418e-10	3.7806351e-10	3.4936004e-10	3.439066e-10	3.3779111e-10	3.4025361e-10	3.4057366e-10	3.3730902e-10	3.3649216e-10	3.3546339e-10	3.3405786e-10	3.3332135e-10	3.328282e-10	3.3234624e-10	3.3168458e-10	3.3140264e-10	3.3094681e-10	3.3066409e-10	3.3041409e-10	3.2990662e-10	3.296448e-10
2.2981527e-10	2.9204796e-10	3.1417913e-10	3.1679014e-10	3.1553612e-10	3.1465566e-10	3.1635721e-10	3.1936145e-10	3.1549435e-10	3.0638945e-10	2.9751729e-10	3.0057072e-10	3.3232756e-10	3.6160714e-10	3.4499736e-10	3.5934433e-10	3.5922129e-10	3.5109071e-10	3.4528752e-10	3.3988672e-10	3.3547297e-10	3.3192437e-10	3.2886584e-10	3.2629439e-10	3.274209e-10	3.3649749e-10	3.4453758e-10	3.4128963e-10	3.4282004e-10	3.6013292e-10	3.5628962e-10	3.292405e-10	3.2410372e-10	3.1834666e-10	3.20659e-10	3.2093938e-10	3.1787577e-10	3.1710522e-10	3.1613747e-10	3.1481319e-10	3.1411962e-10	3.1365509e-10	3.1320113e-10	3.1257774e-10	3.1231218e-10	3.1188272e-10	3.1161638e-10	3.1138085e-10	3.109027e-10	3.1065601e-10
1.0212768e-10	1.2978337e-10	1.3961839e-10	1.4077879e-10	1.4022161e-10	1.3983042e-10	1.4058643e-10	1.4192135e-10	1.40203e-10	1.361569e-10	1.3221427e-10	1.3357128e-10	1.4768394e-10	1.6069565e-10	1.5331416e-10	1.5968962e-10	1.5963495e-10	1.5602182e-10	1.5344297e-10	1.5104294e-10	1.4908154e-10	1.4750461e-10	1.4614547e-10	1.450028e-10	1.455035e-10	1.4953713e-10	1.5311012e-10	1.5166682e-10	1.5234707e-10	1.6004087e-10	1.5833297e-10	1.463129e-10	1.4403098e-10	1.4147459e-10	1.4249948e-10	1.4261719e-10	1.4125996e-10	1.409173e-10	1.404878e-10	1.398994e-10	1.3959136e-10	1.3938499e-10	1.3918333e-10	1.3890635e-10	1.3878838e-10	1.3859757e-10	1.3847925e-10	1.383746e-10	1.3816214e-10	1.3805254e-10
6.9839763e-12	8.8752345e-12	9.5478481e-12	9.6272367e-12	9.5891609e-12	9.5624303e-12	9.6140954e-12	9.705351e-12	9.5878829e-12	9.3112044e-12	9.0416109e-12	9.1344459e-12	1.0099616e-11	1.0989475e-11	1.0484599e-11	1.0920511e-11	1.0916776e-11	1.06697e-11	1.0493356e-11	1.032924e-11	1.0195121e-11	1.0087296e-11	9.9943672e-12	9.9162463e-12	9.9505151e-12	1.0226386e-11	1.0470742e-11	1.0372062e-11	1.0418635e-11	1.0944817e-11	1.082803e-11	1.0006147e-11	9.8503913e-12	9.676285e-12	9.74541e-12	9.7509996e-12	9.6596889e-12	9.6361698e-12	9.6070016e-12	9.566797e-12	9.545792e-12	9.531703e-12	9.517941e-12	9.499018e-12	9.4909665e-12	9.4779308e-12	9.4698498e-12	9.4627031e-12	9.4481822e-12	9.4406937e-12
[truncated: 34 more columns]
