# Supplementary material for: Refractive index of human red blood cells between 290 nm and 1100 nm determined by optical extinction measurements
Source: Sci Rep. 2019 Mar 15;9:4623. doi: 10.1038/s41598-019-38767-5 (PMC6420646; doi:10.1038/s41598-019-38767-5)
Supplement: Supplementary file 8 — Supplementary Dataset 8 [file 41598_2019_38767_MOESM8_ESM.csv]

elements of covariance matrix Cov(a_i, a_j)/(L g^-1)^2
7.5366345e-11	9.6990188e-11	1.0498309e-10	1.0577914e-10	1.0539228e-10	1.0538665e-10	1.0624257e-10	1.0638233e-10	1.03975e-10	1.0055081e-10	9.6973861e-11	9.6968265e-11	1.0584229e-10	1.1503859e-10	1.102268e-10	1.1615871e-10	1.1916456e-10	1.1612416e-10	1.1426566e-10	1.1235143e-10	1.1090908e-10	1.0963693e-10	1.0857118e-10	1.0756786e-10	1.0749655e-10	1.0969676e-10	1.120409e-10	1.1127453e-10	1.1116738e-10	1.1539977e-10	1.152127e-10	1.0853324e-10	1.069869e-10	1.0565971e-10	1.0490472e-10	1.0426264e-10	1.049668e-10	1.0516007e-10	1.0440998e-10	1.0424246e-10	1.041122e-10	1.0373312e-10	1.0346585e-10	1.0329564e-10	1.0300501e-10	1.0297776e-10	1.0270755e-10	1.0249401e-10	1.0250016e-10	1.0219842e-10
9.6990188e-11	1.2599086e-10	1.3606002e-10	1.3716105e-10	1.3663314e-10	1.3664184e-10	1.3774302e-10	1.3793843e-10	1.3480398e-10	1.3036859e-10	1.2573152e-10	1.2572659e-10	1.3723559e-10	1.4916224e-10	1.4291912e-10	1.5060474e-10	1.5450112e-10	1.5055984e-10	1.4815082e-10	1.4566959e-10	1.4380015e-10	1.4215144e-10	1.4077039e-10	1.3947046e-10	1.3937916e-10	1.4223287e-10	1.4527262e-10	1.442797e-10	1.4414259e-10	1.4963123e-10	1.4938851e-10	1.4073105e-10	1.3873158e-10	1.370196e-10	1.3606259e-10	1.3526808e-10	1.3612214e-10	1.3625087e-10	1.3534281e-10	1.3512222e-10	1.3496372e-10	1.3447431e-10	1.3413143e-10	1.3391213e-10	1.3353713e-10	1.3350269e-10	1.3315342e-10	1.3287732e-10	1.3288587e-10	1.3249528e-10
1.0498309e-10	1.3606002e-10	1.4730743e-10	1.4839948e-10	1.4787311e-10	1.478705e-10	1.4908481e-10	1.4926423e-10	1.4586649e-10	1.410853e-10	1.3607285e-10	1.3607765e-10	1.4854764e-10	1.6146678e-10	1.5468804e-10	1.6298095e-10	1.6719898e-10	1.6293853e-10	1.6033506e-10	1.576533e-10	1.5563336e-10	1.5385242e-10	1.5236135e-10	1.509588e-10	1.5086528e-10	1.539583e-10	1.5725008e-10	1.5617885e-10	1.5603871e-10	1.619838e-10	1.6172051e-10	1.5236372e-10	1.502242e-10	1.4841079e-10	1.4747286e-10	1.4678287e-10	1.4744375e-10	1.4703841e-10	1.4634391e-10	1.4609002e-10	1.4596493e-10	1.454447e-10	1.4508989e-10	1.4485881e-10	1.4446108e-10	1.4442783e-10	1.4405465e-10	1.4375928e-10	1.4377112e-10	1.4335121e-10
1.0577914e-10	1.3716105e-10	1.4839948e-10	1.4960683e-10	1.4903847e-10	1.4905616e-10	1.5028275e-10	1.504619e-10	1.469998e-10	1.4220385e-10	1.3715355e-10	1.3716584e-10	1.4974254e-10	1.6277064e-10	1.559226e-10	1.6426622e-10	1.6852106e-10	1.642307e-10	1.6160927e-10	1.5890864e-10	1.5687484e-10	1.5508194e-10	1.5358131e-10	1.5217032e-10	1.5207932e-10	1.5519971e-10	1.585189e-10	1.5744128e-10	1.5730509e-10	1.6330045e-10	1.6303476e-10	1.536115e-10	1.5146983e-10	1.4966596e-10	1.4878001e-10	1.4818775e-10	1.4869385e-10	1.4795446e-10	1.4742957e-10	1.4716449e-10	1.4706663e-10	1.46548e-10	1.4620027e-10	1.4597116e-10	1.4557522e-10	1.4554415e-10	1.4517094e-10	1.4487533e-10	1.4488884e-10	1.4446732e-10
1.0539228e-10	1.3663314e-10	1.4787311e-10	1.4903847e-10	1.4853487e-10	1.4853307e-10	1.4976571e-10	1.4992444e-10	1.4644361e-10	1.4168789e-10	1.3665636e-10	1.3667333e-10	1.492067e-10	1.6218887e-10	1.5535537e-10	1.6366133e-10	1.6790686e-10	1.6363542e-10	1.6102563e-10	1.5833642e-10	1.5631137e-10	1.5452625e-10	1.5303232e-10	1.5162787e-10	1.5153882e-10	1.5464925e-10	1.5795704e-10	1.5688447e-10	1.5675126e-10	1.6272633e-10	1.6246157e-10	1.5307637e-10	1.509495e-10	1.4916353e-10	1.4830886e-10	1.477675e-10	1.4819626e-10	1.4730346e-10	1.4686314e-10	1.4659472e-10	1.4651056e-10	1.4599655e-10	1.4565477e-10	1.4542831e-10	1.4503615e-10	1.4500637e-10	1.4463591e-10	1.4434237e-10	1.443566e-10	1.4393743e-10
1.0538665e-10	1.3664184e-10	1.478705e-10	1.4905616e-10	1.4853307e-10	1.4861561e-10	1.4984386e-10	1.4992938e-10	1.4640817e-10	1.4168886e-10	1.3665682e-10	1.3667872e-10	1.4921051e-10	1.6218977e-10	1.5534453e-10	1.6364603e-10	1.6790448e-10	1.63638e-10	1.6103112e-10	1.5834379e-10	1.563202e-10	1.5453626e-10	1.5304341e-10	1.5164002e-10	1.5155202e-10	1.546632e-10	1.5797145e-10	1.5689979e-10	1.5676808e-10	1.6274394e-10	1.6247941e-10	1.5309664e-10	1.5097359e-10	1.4919376e-10	1.4835405e-10	1.478387e-10	1.4822739e-10	1.4725175e-10	1.4685541e-10	1.4658476e-10	1.4650775e-10	1.4599523e-10	1.4565599e-10	1.4543053e-10	1.4503965e-10	1.4501054e-10	1.4464085e-10	1.4434788e-10	1.4436255e-10	1.4394383e-10
1.0624257e-10	1.3774302e-10	1.4908481e-10	1.5028275e-10	1.4976571e-10	1.4984386e-10	1.5135742e-10	1.514661e-10	1.4748526e-10	1.4284662e-10	1.3775527e-10	1.3779083e-10	1.5041429e-10	1.6349421e-10	1.5657492e-10	1.6494187e-10	1.692563e-10	1.6496328e-10	1.6233964e-10	1.5963326e-10	1.5759524e-10	1.5579834e-10	1.5429462e-10	1.5288093e-10	1.5279301e-10	1.5592973e-10	1.5926506e-10	1.5818568e-10	1.5805396e-10	1.6407842e-10	1.6381226e-10	1.5435561e-10	1.5221734e-10	1.5042626e-10	1.4958696e-10	1.4907993e-10	1.4945285e-10	1.4843023e-10	1.4805162e-10	1.4777782e-10	1.4770369e-10	1.471878e-10	1.468471e-10	1.4662036e-10	1.46227e-10	1.4619805e-10	1.4582579e-10	1.4553076e-10	1.4554583e-10	1.4512398e-10
1.0638233e-10	1.3793843e-10	1.4926423e-10	1.504619e-10	1.4992444e-10	1.4992938e-10	1.514661e-10	1.5208631e-10	1.4779432e-10	1.430465e-10	1.3795976e-10	1.3798294e-10	1.5063887e-10	1.6375015e-10	1.5684389e-10	1.6522232e-10	1.6950801e-10	1.6519722e-10	1.6256349e-10	1.5984964e-10	1.5780618e-10	1.5600501e-10	1.5449789e-10	1.5308132e-10	1.5299302e-10	1.5613457e-10	1.5947459e-10	1.5839279e-10	1.5826081e-10	1.6429452e-10	1.6402704e-10	1.5455606e-10	1.5241634e-10	1.5062537e-10	1.4979249e-10	1.4929805e-10	1.4965017e-10	1.4858188e-10	1.482257e-10	1.4795006e-10	1.4787933e-10	1.4736329e-10	1.4702324e-10	1.4679652e-10	1.464031e-10	1.4637427e-10	1.4600174e-10	1.4570646e-10	1.4572161e-10	1.452993e-10
1.03975e-10	1.3480398e-10	1.4586649e-10	1.469998e-10	1.4644361e-10	1.4640817e-10	1.4748526e-10	1.4779432e-10	1.4481936e-10	1.3979679e-10	1.3487937e-10	1.3486797e-10	1.4727286e-10	1.6010788e-10	1.5340231e-10	1.6158789e-10	1.6571405e-10	1.6147866e-10	1.5889281e-10	1.5623346e-10	1.5423152e-10	1.5246786e-10	1.5099248e-10	1.4960638e-10	1.4951984e-10	1.525916e-10	1.5585644e-10	1.5479751e-10	1.5466873e-10	1.6056813e-10	1.6030492e-10	1.5104599e-10	1.4895842e-10	1.4721439e-10	1.4641865e-10	1.4596735e-10	1.4626056e-10	1.4511074e-10	1.4481768e-10	1.4454489e-10	1.4448426e-10	1.4398135e-10	1.4365174e-10	1.4343104e-10	1.4304776e-10	1.4302005e-10	1.4265661e-10	1.4236841e-10	1.4238346e-10	1.4197102e-10
1.0055081e-10	1.3036859e-10	1.410853e-10	1.4220385e-10	1.4168789e-10	1.4168886e-10	1.4284662e-10	1.430465e-10	1.3979679e-10	1.3525624e-10	1.3042386e-10	1.3045007e-10	1.4242602e-10	1.5483933e-10	1.4831356e-10	1.5622527e-10	1.6025176e-10	1.5617056e-10	1.5367763e-10	1.5111103e-10	1.4917876e-10	1.4747621e-10	1.4605201e-10	1.4471403e-10	1.446326e-10	1.4760473e-10	1.5076308e-10	1.4974116e-10	1.4961981e-10	1.5532647e-10	1.5507267e-10	1.4612381e-10	1.4411237e-10	1.4243766e-10	1.416968e-10	1.4131012e-10	1.4151716e-10	1.4024714e-10	1.4004781e-10	1.3977984e-10	1.3973496e-10	1.3925151e-10	1.3893765e-10	1.387262e-10	1.3835804e-10	1.3833258e-10	1.3798262e-10	1.3770502e-10	1.3772048e-10	1.3732251e-10
9.6973861e-11	1.2573152e-10	1.3607285e-10	1.3715355e-10	1.3665636e-10	1.3665682e-10	1.3775527e-10	1.3795976e-10	1.3487937e-10	1.3042386e-10	1.2582598e-10	1.2582626e-10	1.3739196e-10	1.4936426e-10	1.4307068e-10	1.5069068e-10	1.5457169e-10	1.5063485e-10	1.4823087e-10	1.4575583e-10	1.4389284e-10	1.4225149e-10	1.4087879e-10	1.3958953e-10	1.395127e-10	1.4238106e-10	1.4542814e-10	1.4444341e-10	1.4432906e-10	1.4983522e-10	1.4959007e-10	1.4096241e-10	1.3903047e-10	1.3742836e-10	1.3674684e-10	1.3643129e-10	1.3654177e-10	1.351324e-10	1.3503768e-10	1.3477405e-10	1.3474645e-10	1.3428331e-10	1.3398606e-10	1.3378419e-10	1.3343181e-10	1.3340859e-10	1.3307265e-10	1.3280604e-10	1.328218e-10	1.3243888e-10
9.6968265e-11	1.2572659e-10	1.3607765e-10	1.3716584e-10	1.3667333e-10	1.3667872e-10	1.3779083e-10	1.3798294e-10	1.3486797e-10	1.3045007e-10	1.2582626e-10	1.2586989e-10	1.3742712e-10	1.494038e-10	1.4309714e-10	1.507057e-10	1.5458905e-10	1.5065462e-10	1.4825238e-10	1.4577893e-10	1.4391742e-10	1.4227761e-10	1.4090658e-10	1.3961935e-10	1.3954522e-10	1.4241634e-10	1.4546489e-10	1.4448176e-10	1.443716e-10	1.4988109e-10	1.4963562e-10	1.4101323e-10	1.390934e-10	1.3751105e-10	1.3687906e-10	1.3664962e-10	1.3662649e-10	1.3494064e-10	1.3499213e-10	1.3472079e-10	1.3471677e-10	1.3425833e-10	1.3396931e-10	1.3377059e-10	1.3342228e-10	1.3340109e-10	1.3306755e-10	1.3280265e-10	1.3281974e-10	1.3243819e-10
1.0584229e-10	1.3723559e-10	1.4854764e-10	1.4974254e-10	1.492067e-10	1.4921051e-10	1.5041429e-10	1.5063887e-10	1.4727286e-10	1.4242602e-10	1.3739196e-10	1.3742712e-10	1.5011752e-10	1.6319422e-10	1.5625968e-10	1.6456145e-10	1.6878671e-10	1.6449387e-10	1.6187136e-10	1.591731e-10	1.5714238e-10	1.5535446e-10	1.5386009e-10	1.5245808e-10	1.523816e-10	1.5552063e-10	1.5885103e-10	1.5778022e-10	1.5766702e-10	1.6368732e-10	1.634185e-10	1.5401457e-10	1.5193984e-10	1.5024688e-10	1.4964345e-10	1.4954346e-10	1.4928467e-10	1.4696074e-10	1.4727248e-10	1.469627e-10	1.4699945e-10	1.4650717e-10	1.4620598e-10	1.459945e-10	1.4562134e-10	1.4560172e-10	1.4524177e-10	1.4495555e-10	1.4497646e-10	1.4456232e-10
1.1503859e-10	1.4916224e-10	1.6146678e-10	1.6277064e-10	1.6218887e-10	1.6218977e-10	1.6349421e-10	1.6375015e-10	1.6010788e-10	1.5483933e-10	1.4936426e-10	1.494038e-10	1.6319422e-10	1.7752397e-10	1.6993026e-10	1.7889328e-10	1.8349758e-10	1.7882433e-10	1.7597688e-10	1.7304347e-10	1.7083805e-10	1.6889567e-10	1.6727335e-10	1.6575166e-10	1.6567204e-10	1.6908779e-10	1.7270985e-10	1.7154775e-10	1.7143018e-10	1.7797876e-10	1.7768591e-10	1.6747069e-10	1.6523188e-10	1.6341848e-10	1.6283e-10	1.6283881e-10	1.6237536e-10	1.5947178e-10	1.6001001e-10	1.5966268e-10	1.5973472e-10	1.5920598e-10	1.5888979e-10	1.5866415e-10	1.5826403e-10	1.5824545e-10	1.5785742e-10	1.5754862e-10	1.575731e-10	1.5712479e-10
1.102268e-10	1.4291912e-10	1.5468804e-10	1.559226e-10	1.5535537e-10	1.5534453e-10	1.5657492e-10	1.5684389e-10	1.5340231e-10	1.4831356e-10	1.4307068e-10	1.4309714e-10	1.5625968e-10	1.6993026e-10	1.628625e-10	1.7137807e-10	1.7577e-10	1.7129252e-10	1.6855854e-10	1.6574601e-10	1.6362948e-10	1.6176585e-10	1.6020813e-10	1.5874644e-10	1.5866502e-10	1.6193252e-10	1.6540003e-10	1.6428364e-10	1.6416315e-10	1.7043112e-10	1.7015118e-10	1.6035422e-10	1.5818668e-10	1.5641258e-10	1.5575668e-10	1.5560532e-10	1.5540964e-10	1.5314094e-10	1.5338502e-10	1.5306654e-10	1.5309176e-10	1.525764e-10	1.5225821e-10	1.5203616e-10	1.5164524e-10	1.5162366e-10	1.5124741e-10	1.5094838e-10	1.5096937e-10	1.5053729e-10
1.1615871e-10	1.5060474e-10	1.6298095e-10	1.6426622e-10	1.6366133e-10	1.6364603e-10	1.6494187e-10	1.6522232e-10	1.6158789e-10	1.5622527e-10	1.5069068e-10	1.507057e-10	1.6456145e-10	1.7889328e-10	1.7137807e-10	1.8060785e-10	1.8513356e-10	1.8043048e-10	1.7754042e-10	1.7457692e-10	1.7234177e-10	1.7037535e-10	1.6872921e-10	1.6718393e-10	1.670904e-10	1.7052539e-10	1.7417472e-10	1.7299427e-10	1.7285544e-10	1.7945004e-10	1.7915633e-10	1.6881916e-10	1.665005e-10	1.6457442e-10	1.6374057e-10	1.6333295e-10	1.6351217e-10	1.6191896e-10	1.617546e-10	1.6144135e-10	1.6140004e-10	1.6084347e-10	1.6048458e-10	1.6024159e-10	1.59818e-10	1.5978945e-10	1.5938613e-10	1.5906616e-10	1.5908452e-10	1.5862533e-10
1.1916456e-10	1.5450112e-10	1.6719898e-10	1.6852106e-10	1.6790686e-10	1.6790448e-10	1.692563e-10	1.6950801e-10	1.6571405e-10	1.6025176e-10	1.5457169e-10	1.5458905e-10	1.6878671e-10	1.8349758e-10	1.7577e-10	1.8513356e-10	1.8995139e-10	1.8507062e-10	1.821239e-10	1.7907733e-10	1.7678909e-10	1.7476967e-10	1.7308216e-10	1.7149572e-10	1.7139908e-10	1.7492103e-10	1.7866407e-10	1.774527e-10	1.7730843e-10	1.8407136e-10	1.8377064e-10	1.7316449e-10	1.7077957e-10	1.6879322e-10	1.6791105e-10	1.6744612e-10	1.6770259e-10	1.6621906e-10	1.6597102e-10	1.65654e-10	1.6559889e-10	1.6502549e-10	1.6465292e-10	1.6440201e-10	1.6396535e-10	1.6393502e-10	1.6352004e-10	1.6319093e-10	1.6320911e-10	1.6273735e-10
1.1612416e-10	1.5055984e-10	1.6293853e-10	1.642307e-10	1.6363542e-10	1.63638e-10	1.6496328e-10	1.6519722e-10	1.6147866e-10	1.5617056e-10	1.5063485e-10	1.5065462e-10	1.6449387e-10	1.7882433e-10	1.7129252e-10	1.8043048e-10	1.8507062e-10	1.803833e-10	1.7748219e-10	1.7452133e-10	1.7228834e-10	1.7032328e-10	1.6867828e-10	1.6713375e-10	1.670401e-10	1.7047336e-10	1.7412127e-10	1.7294151e-10	1.7280227e-10	1.7939379e-10	1.7910071e-10	1.6876692e-10	1.6644673e-10	1.6451739e-10	1.6367354e-10	1.6324798e-10	1.6345525e-10	1.6192143e-10	1.6172639e-10	1.6141502e-10	1.6136885e-10	1.608116e-10	1.6045117e-10	1.6020768e-10	1.5978347e-10	1.5975458e-10	1.5935096e-10	1.590308e-10	1.5904896e-10	1.5858967e-10
1.1426566e-10	1.4815082e-10	1.6033506e-10	1.6160927e-10	1.6102563e-10	1.6103112e-10	1.6233964e-10	1.6256349e-10	1.5889281e-10	1.5367763e-10	1.4823087e-10	1.4825238e-10	1.6187136e-10	1.7597688e-10	1.6855854e-10	1.7754042e-10	1.821239e-10	1.7748219e-10	1.7466883e-10	1.7173591e-10	1.6954157e-10	1.6760706e-10	1.6598969e-10	1.6447005e-10	1.6437896e-10	1.6775793e-10	1.7134803e-10	1.7018758e-10	1.7005183e-10	1.7653885e-10	1.7625041e-10	1.6608347e-10	1.6380385e-10	1.61911e-10	1.6109476e-10	1.6070055e-10	1.6086646e-10	1.5927849e-10	1.5912821e-10	1.5881963e-10	1.5878091e-10	1.5823393e-10	1.5788161e-10	1.5764292e-10	1.5722665e-10	1.5719882e-10	1.5680233e-10	1.5648779e-10	1.5650604e-10	1.5605449e-10
1.1235143e-10	1.4566959e-10	1.576533e-10	1.5890864e-10	1.5833642e-10	1.5834379e-10	1.5963326e-10	1.5984964e-10	1.5623346e-10	1.5111103e-10	1.4575583e-10	1.4577893e-10	1.591731e-10	1.7304347e-10	1.6574601e-10	1.7457692e-10	1.7907733e-10	1.7452133e-10	1.7173591e-10	1.6888654e-10	1.6671237e-10	1.6481051e-10	1.632208e-10	1.6172727e-10	1.6163859e-10	1.6496192e-10	1.6849243e-10	1.6735193e-10	1.6721984e-10	1.7359939e-10	1.7331569e-10	1.6332066e-10	1.6108318e-10	1.5922853e-10	1.5844227e-10	1.5808306e-10	1.5820215e-10	1.5654962e-10	1.5645005e-10	1.561441e-10	1.5611379e-10	1.5557753e-10	1.5523381e-10	1.5500015e-10	1.545922e-10	1.545655e-10	1.5417645e-10	1.5386773e-10	1.5388611e-10	1.5344258e-10
1.1090908e-10	1.4380015e-10	1.5563336e-10	1.5687484e-10	1.5631137e-10	1.563202e-10	1.5759524e-10	1.5780618e-10	1.5423152e-10	1.4917876e-10	1.4389284e-10	1.4391742e-10	1.5714238e-10	1.7083805e-10	1.6362948e-10	1.7234177e-10	1.7678909e-10	1.7228834e-10	1.6954157e-10	1.6671237e-10	1.6460115e-10	1.6270655e-10	1.6113646e-10	1.5966339e-10	1.5957634e-10	1.6285818e-10	1.6634376e-10	1.6521849e-10	1.6508939e-10	1.7138827e-10	1.7110809e-10	1.6124292e-10	1.5903805e-10	1.5721359e-10	1.5645347e-10	1.5612683e-10	1.5620105e-10	1.5447996e-10	1.5442912e-10	1.5412458e-10	1.541023e-10	1.5357445e-10	1.532378e-10	1.5300816e-10	1.5260676e-10	1.5258107e-10	1.5219778e-10	1.5189358e-10	1.5191215e-10	1.5147475e-10
1.0963693e-10	1.4215144e-10	1.5385242e-10	1.5508194e-10	1.5452625e-10	1.5453626e-10	1.5579834e-10	1.5600501e-10	1.5246786e-10	1.4747621e-10	1.4225149e-10	1.4227761e-10	1.5535446e-10	1.6889567e-10	1.6176585e-10	1.7037535e-10	1.7476967e-10	1.7032328e-10	1.6760706e-10	1.6481051e-10	1.6270655e-10	1.6087223e-10	1.5930151e-10	1.5784479e-10	1.5776034e-10	1.6100519e-10	1.6445163e-10	1.6333965e-10	1.6321361e-10	1.6944151e-10	1.6916445e-10	1.5941408e-10	1.5723879e-10	1.5544229e-10	1.547086e-10	1.5441657e-10	1.544421e-10	1.5264164e-10	1.5264375e-10	1.5233993e-10	1.5232635e-10	1.5180622e-10	1.5147637e-10	1.5125049e-10	1.5085514e-10	1.5083047e-10	1.5045242e-10	1.5015232e-10	1.5017114e-10	1.4973924e-10
1.0857118e-10	1.4077039e-10	1.5236135e-10	1.5358131e-10	1.5303232e-10	1.5304341e-10	1.5429462e-10	1.5449789e-10	1.5099248e-10	1.4605201e-10	1.4087879e-10	1.4090658e-10	1.5386009e-10	1.6727335e-10	1.6020813e-10	1.6872921e-10	1.7308216e-10	1.6867828e-10	1.6598969e-10	1.632208e-10	1.6113646e-10	1.5930151e-10	1.5778838e-10	1.5632592e-10	1.5624165e-10	1.5945695e-10	1.6287005e-10	1.6176976e-10	1.6164639e-10	1.6781532e-10	1.6754075e-10	1.5788701e-10	1.5573755e-10	1.5396626e-10	1.5325916e-10	1.5300391e-10	1.5297658e-10	1.5108464e-10	1.5114431e-10	1.5084039e-10	1.5083621e-10	1.5032298e-10	1.4999957e-10	1.4977711e-10	1.4938719e-10	1.4936357e-10	1.4899012e-10	1.486936e-10	1.4871276e-10	1.4828559e-10
1.0756786e-10	1.3947046e-10	1.509588e-10	1.5217032e-10	1.5162787e-10	1.5164002e-10	1.5288093e-10	1.5308132e-10	1.4960638e-10	1.4471403e-10	1.3958953e-10	1.3961935e-10	1.5245808e-10	1.6575166e-10	1.5874644e-10	1.6718393e-10	1.7149572e-10	1.6713375e-10	1.6447005e-10	1.6172727e-10	1.5966339e-10	1.5784479e-10	1.5632592e-10	1.5492439e-10	1.5481957e-10	1.5800251e-10	1.6138693e-10	1.6029635e-10	1.6017681e-10	1.6629015e-10	1.6601818e-10	1.5645575e-10	1.5433208e-10	1.5258671e-10	1.5191037e-10	1.5169963e-10	1.5160723e-10	1.4959726e-10	1.4972795e-10	1.4942304e-10	1.4943042e-10	1.4892422e-10	1.4860781e-10	1.4838893e-10	1.4800459e-10	1.4798218e-10	1.4761334e-10	1.4732039e-10	1.4734001e-10	1.4691744e-10
1.0749655e-10	1.3937916e-10	1.5086528e-10	1.5207932e-10	1.5153882e-10	1.5155202e-10	1.5279301e-10	1.5299302e-10	1.4951984e-10	1.446326e-10	1.395127e-10	1.3954522e-10	1.523816e-10	1.6567204e-10	1.5866502e-10	1.670904e-10	1.7139908e-10	1.670401e-10	1.6437896e-10	1.6163859e-10	1.5957634e-10	1.5776034e-10	1.5624165e-10	1.5481957e-10	1.5477338e-10	1.5792873e-10	1.6130322e-10	1.602187e-10	1.6009918e-10	1.6621228e-10	1.6593936e-10	1.5638653e-10	1.542712e-10	1.5253912e-10	1.5189313e-10	1.5173505e-10	1.5156133e-10	1.4938449e-10	1.4960398e-10	1.4929456e-10	1.4931624e-10	1.4881321e-10	1.48502e-10	1.4828515e-10	1.4790352e-10	1.4788236e-10	1.475152e-10	1.4722347e-10	1.4724387e-10	1.468224e-10
1.0969676e-10	1.4223287e-10	1.539583e-10	1.5519971e-10	1.5464925e-10	1.546632e-10	1.5592973e-10	1.5613457e-10	1.525916e-10	1.4760473e-10	1.4238106e-10	1.4241634e-10	1.5552063e-10	1.6908779e-10	1.6193252e-10	1.7052539e-10	1.7492103e-10	1.7047336e-10	1.6775793e-10	1.6496192e-10	1.6285818e-10	1.6100519e-10	1.5945695e-10	1.5800251e-10	1.5792873e-10	1.6122607e-10	1.6463352e-10	1.635161e-10	1.6340236e-10	1.6963881e-10	1.6936225e-10	1.5961493e-10	1.5746304e-10	1.5570488e-10	1.5507089e-10	1.5495272e-10	1.5470867e-10	1.5234747e-10	1.5264513e-10	1.5232544e-10	1.5235943e-10	1.5184843e-10	1.5153499e-10	1.5131526e-10	1.5092785e-10	1.5090727e-10	1.5053378e-10	1.5023693e-10	1.502584e-10	1.4982898e-10
1.120409e-10	1.4527262e-10	1.5725008e-10	1.585189e-10	1.5795704e-10	1.5797145e-10	1.5926506e-10	1.5947459e-10	1.5585644e-10	1.5076308e-10	1.4542814e-10	1.4546489e-10	1.5885103e-10	1.7270985e-10	1.6540003e-10	1.7417472e-10	1.7866407e-10	1.7412127e-10	1.7134803e-10	1.6849243e-10	1.6634376e-10	1.6445163e-10	1.6287005e-10	1.6138693e-10	1.6130322e-10	1.6463352e-10	1.682157e-10	1.6702513e-10	1.6689911e-10	1.7327547e-10	1.7298956e-10	1.6303668e-10	1.6083983e-10	1.5904856e-10	1.584097e-10	1.5830561e-10	1.580307e-10	1.5556771e-10	1.5589899e-10	1.5557104e-10	1.5561015e-10	1.5508911e-10	1.547705e-10	1.5454666e-10	1.5415172e-10	1.5413109e-10	1.5375005e-10	1.5344718e-10	1.5346935e-10	1.53031e-10
1.1127453e-10	1.442797e-10	1.5617885e-10	1.5744128e-10	1.5688447e-10	1.5689979e-10	1.5818568e-10	1.5839279e-10	1.5479751e-10	1.4974116e-10	1.4444341e-10	1.4448176e-10	1.5778022e-10	1.7154775e-10	1.6428364e-10	1.7299427e-10	1.774527e-10	1.7294151e-10	1.7018758e-10	1.6735193e-10	1.6521849e-10	1.6333965e-10	1.6176976e-10	1.6029635e-10	1.602187e-10	1.635161e-10	1.6702513e-10	1.6597024e-10	1.657854e-10	1.7210695e-10	1.7182921e-10	1.6194278e-10	1.5976785e-10	1.5799527e-10	1.5738152e-10	1.5731187e-10	1.569867e-10	1.544288e-10	1.5481648e-10	1.544876e-10	1.5453587e-10	1.5402025e-10	1.5370712e-10	1.5348604e-10	1.5309542e-10	1.5307574e-10	1.5269825e-10	1.5239813e-10	1.5242068e-10	1.5198586e-10
1.1116738e-10	1.4414259e-10	1.5603871e-10	1.5730509e-10	1.5675126e-10	1.5676808e-10	1.5805396e-10	1.5826081e-10	1.5466873e-10	1.4961981e-10	1.4432906e-10	1.443716e-10	1.5766702e-10	1.7143018e-10	1.6416315e-10	1.7285544e-10	1.7730843e-10	1.7280227e-10	1.7005183e-10	1.6721984e-10	1.6508939e-10	1.6321361e-10	1.6164639e-10	1.6017681e-10	1.6009918e-10	1.6340236e-10	1.6689911e-10	1.657854e-10	1.6576208e-10	1.7200409e-10	1.7170736e-10	1.6184445e-10	1.5967719e-10	1.5792907e-10	1.5736064e-10	1.5737602e-10	1.5691944e-10	1.5410076e-10	1.5462802e-10	1.5429218e-10	1.5436296e-10	1.5385234e-10	1.5354738e-10	1.5332952e-10	1.5294314e-10	1.5292544e-10	1.5255057e-10	1.5225237e-10	1.5227614e-10	1.5184303e-10
1.1539977e-10	1.4963123e-10	1.619838e-10	1.6330045e-10	1.6272633e-10	1.6274394e-10	1.6407842e-10	1.6429452e-10	1.6056813e-10	1.5532647e-10	1.4983522e-10	1.4988109e-10	1.6368732e-10	1.7797876e-10	1.7043112e-10	1.7945004e-10	1.8407136e-10	1.7939379e-10	1.7653885e-10	1.7359939e-10	1.7138827e-10	1.6944151e-10	1.6781532e-10	1.6629015e-10	1.6621228e-10	1.6963881e-10	1.7327547e-10	1.7210695e-10	1.7200409e-10	1.7868405e-10	1.7827609e-10	1.6802585e-10	1.6578984e-10	1.6397846e-10	1.634147e-10	1.6346678e-10	1.6293721e-10	1.5988146e-10	1.6049589e-10	1.6014346e-10	1.602277e-10	1.596997e-10	1.5938687e-10	1.591621e-10	1.5876284e-10	1.5874538e-10	1.583573e-10	1.5804852e-10	1.5807378e-10	1.5762478e-10
1.152127e-10	1.4938851e-10	1.6172051e-10	1.6303476e-10	1.6246157e-10	1.6247941e-10	1.6381226e-10	1.6402704e-10	1.6030492e-10	1.5507267e-10	1.4959007e-10	1.4963562e-10	1.634185e-10	1.7768591e-10	1.7015118e-10	1.7915633e-10	1.8377064e-10	1.7910071e-10	1.7625041e-10	1.7331569e-10	1.7110809e-10	1.6916445e-10	1.6754075e-10	1.6601818e-10	1.6593936e-10	1.6936225e-10	1.7298956e-10	1.7182921e-10	1.7170736e-10	1.7827609e-10	1.7810706e-10	1.6776075e-10	1.6551135e-10	1.6370959e-10	1.6313806e-10	1.6318811e-10	1.6266237e-10	1.5963593e-10	1.602382e-10	1.5988723e-10	1.5996958e-10	1.5944217e-10	1.5912927e-10	1.5890466e-10	1.5850577e-10	1.5848821e-10	1.5810059e-10	1.577922e-10	1.5781733e-10	1.5736897e-10
1.0853324e-10	1.4073105e-10	1.5236372e-10	1.536115e-10	1.5307637e-10	1.5309664e-10	1.5435561e-10	1.5455606e-10	1.5104599e-10	1.4612381e-10	1.4096241e-10	1.4101323e-10	1.5401457e-10	1.6747069e-10	1.6035422e-10	1.6881916e-10	1.7316449e-10	1.6876692e-10	1.6608347e-10	1.6332066e-10	1.6124292e-10	1.5941408e-10	1.5788701e-10	1.5645575e-10	1.5638653e-10	1.5961493e-10	1.6303668e-10	1.6194278e-10	1.6184445e-10	1.6802585e-10	1.6776075e-10	1.583001e-10	1.5606892e-10	1.5435577e-10	1.539313e-10	1.5410914e-10	1.5341162e-10	1.5005112e-10	1.5087907e-10	1.5053316e-10	1.5065246e-10	1.5016348e-10	1.4988315e-10	1.4967693e-10	1.4930822e-10	1.4929521e-10	1.4893418e-10	1.4864662e-10	1.4867257e-10	1.4825254e-10
1.069869e-10	1.3873158e-10	1.502242e-10	1.5146983e-10	1.509495e-10	1.5097359e-10	1.5221734e-10	1.5241634e-10	1.4895842e-10	1.4411237e-10	1.3903047e-10	1.390934e-10	1.5193984e-10	1.6523188e-10	1.5818668e-10	1.665005e-10	1.7077957e-10	1.6644673e-10	1.6380385e-10	1.6108318e-10	1.5903805e-10	1.5723879e-10	1.5573755e-10	1.5433208e-10	1.542712e-10	1.5746304e-10	1.6083983e-10	1.5976785e-10	1.5967719e-10	1.6578984e-10	1.6551135e-10	1.5606892e-10	1.5430741e-10	1.5249877e-10	1.5210036e-10	1.5260523e-10	1.5141373e-10	1.4737325e-10	1.4860345e-10	1.4824553e-10	1.4843058e-10	1.4796337e-10	1.4771092e-10	1.4751705e-10	1.4716545e-10	1.471587e-10	1.4680976e-10	1.4653132e-10	1.4656075e-10	1.4615069e-10
1.0565971e-10	1.370196e-10	1.4841079e-10	1.4966596e-10	1.4916353e-10	1.4919376e-10	1.5042626e-10	1.5062537e-10	1.4721439e-10	1.4243766e-10	1.3742836e-10	1.3751105e-10	1.5024688e-10	1.6341848e-10	1.5641258e-10	1.6457442e-10	1.6879322e-10	1.6451739e-10	1.61911e-10	1.5922853e-10	1.5721359e-10	1.5544229e-10	1.5396626e-10	1.5258671e-10	1.5253912e-10	1.5570488e-10	1.5904856e-10	1.5799527e-10	1.5792907e-10	1.6397846e-10	1.6370959e-10	1.5435577e-10	1.5249877e-10	1.5154096e-10	1.5112658e-10	1.5165913e-10	1.5022075e-10	1.44601e-10	1.4657826e-10	1.4616768e-10	1.4647057e-10	1.4602811e-10	1.4581943e-10	1.4564213e-10	1.4531445e-10	1.4531734e-10	1.4498403e-10	1.447171e-10	1.4475239e-10	1.443538e-10
1.0490472e-10	1.3606259e-10	1.4747286e-10	1.4878001e-10	1.4830886e-10	1.4835405e-10	1.4958696e-10	1.4979249e-10	1.4641865e-10	1.416968e-10	1.3674684e-10	1.3687906e-10	1.4964345e-10	1.6283e-10	1.5575668e-10	1.6374057e-10	1.6791105e-10	1.6367354e-10	1.6109476e-10	1.5844227e-10	1.5645347e-10	1.547086e-10	1.5325916e-10	1.5191037e-10	1.5189313e-10	1.5507089e-10	1.584097e-10	1.5738152e-10	1.5736064e-10	1.634147e-10	1.6313806e-10	1.539313e-10	1.5210036e-10	1.5112658e-10	1.5311844e-10	1.5416843e-10	1.4907679e-10	1.415898e-10	1.4498934e-10	1.4457528e-10	1.4511846e-10	1.4474732e-10	1.446299e-10	1.4449295e-10	1.4421332e-10	1.4424057e-10	1.4393679e-10	1.436917e-10	1.4374184e-10	1.4336178e-10
1.0426264e-10	1.3526808e-10	1.4678287e-10	1.4818775e-10	1.477675e-10	1.478387e-10	1.4907993e-10	1.4929805e-10	1.4596735e-10	1.4131012e-10	1.3643129e-10	1.3664962e-10	1.4954346e-10	1.6283881e-10	1.5560532e-10	1.6333295e-10	1.6744612e-10	1.6324798e-10	1.6070055e-10	1.5808306e-10	1.5612683e-10	1.5441657e-10	1.5300391e-10	1.5169963e-10	1.5173505e-10	1.5495272e-10	1.5830561e-10	1.5731187e-10	1.5737602e-10	1.6346678e-10	1.6318811e-10	1.5410914e-10	1.5260523e-10	1.5165913e-10	1.5416843e-10	1.6433294e-10	1.5900925e-10	1.3545555e-10	1.4367017e-10	1.4254711e-10	1.4377609e-10	1.4341275e-10	1.4350211e-10	1.4341102e-10	1.4322365e-10	1.432879e-10	1.4303577e-10	1.4282557e-10	1.4290234e-10	1.4255159e-10
1.049668e-10	1.3612214e-10	1.4744375e-10	1.4869385e-10	1.4819626e-10	1.4822739e-10	1.4945285e-10	1.4965017e-10	1.4626056e-10	1.4151716e-10	1.3654177e-10	1.3662649e-10	1.4928467e-10	1.6237536e-10	1.5540964e-10	1.6351217e-10	1.6770259e-10	1.6345525e-10	1.6086646e-10	1.5820215e-10	1.5620105e-10	1.544421e-10	1.5297658e-10	1.5160723e-10	1.5156133e-10	1.5470867e-10	1.580307e-10	1.569867e-10	1.5691944e-10	1.6293721e-10	1.6266237e-10	1.5341162e-10	1.5141373e-10	1.5022075e-10	1.4907679e-10	1.5900925e-10	1.7183328e-10	1.4289244e-10	1.4555622e-10	1.4521343e-10	1.4547564e-10	1.450645e-10	1.448508e-10	1.4468195e-10	1.4435636e-10	1.4436176e-10	1.4403149e-10	1.4376768e-10	1.438034e-10	1.4340833e-10
1.0516007e-10	1.3625087e-10	1.4703841e-10	1.4795446e-10	1.4730346e-10	1.4725175e-10	1.4843023e-10	1.4858188e-10	1.4511074e-10	1.4024714e-10	1.351324e-10	1.3494064e-10	1.4696074e-10	1.5947178e-10	1.5314094e-10	1.6191896e-10	1.6621906e-10	1.6192143e-10	1.5927849e-10	1.5654962e-10	1.5447996e-10	1.5264164e-10	1.5108464e-10	1.4959726e-10	1.4938449e-10	1.5234747e-10	1.5556771e-10	1.544288e-10	1.5410076e-10	1.5988146e-10	1.5963593e-10	1.5005112e-10	1.4737325e-10	1.44601e-10	1.415898e-10	1.3545555e-10	1.4289244e-10	1.6134441e-10	1.4751578e-10	1.4897289e-10	1.4725345e-10	1.4673095e-10	1.4590237e-10	1.4557078e-10	1.4496558e-10	1.448483e-10	1.4436105e-10	1.4398941e-10	1.4394002e-10	1.4345809e-10
1.0440998e-10	1.3534281e-10	1.4634391e-10	1.4742957e-10	1.4686314e-10	1.4685541e-10	1.4805162e-10	1.482257e-10	1.4481768e-10	1.4004781e-10	1.3503768e-10	1.3499213e-10	1.4727248e-10	1.6001001e-10	1.5338502e-10	1.617546e-10	1.6597102e-10	1.6172639e-10	1.5912821e-10	1.5645005e-10	1.5442912e-10	1.5264375e-10	1.5114431e-10	1.4972795e-10	1.4960398e-10	1.5264513e-10	1.5589899e-10	1.5481648e-10	1.5462802e-10	1.6049589e-10	1.602382e-10	1.5087907e-10	1.4860345e-10	1.4657826e-10	1.4498934e-10	1.4367017e-10	1.4555622e-10	1.4751578e-10	1.4792346e-10	1.4557335e-10	1.4562347e-10	1.4486333e-10	1.4449316e-10	1.4418844e-10	1.4376235e-10	1.4369615e-10	1.4330092e-10	1.4298461e-10	1.4298182e-10	1.4254754e-10
1.0424246e-10	1.3512222e-10	1.4609002e-10	1.4716449e-10	1.4659472e-10	1.4658476e-10	1.4777782e-10	1.4795006e-10	1.4454489e-10	1.3977984e-10	1.3477405e-10	1.3472079e-10	1.469627e-10	1.5966268e-10	1.5306654e-10	1.6144135e-10	1.65654e-10	1.6141502e-10	1.5881963e-10	1.561441e-10	1.5412458e-10	1.5233993e-10	1.5084039e-10	1.4942304e-10	1.4929456e-10	1.5232544e-10	1.5557104e-10	1.544876e-10	1.5429218e-10	1.6014346e-10	1.5988723e-10	1.5053316e-10	1.4824553e-10	1.4616768e-10	1.4457528e-10	1.4254711e-10	1.4521343e-10	1.4897289e-10	1.4557335e-10	1.4668005e-10	1.4518188e-10	1.4477519e-10	1.4423664e-10	1.4399719e-10	1.4353076e-10	1.4347712e-10	1.4307033e-10	1.4275544e-10	1.4274828e-10	1.4231321e-10
1.041122e-10	1.3496372e-10	1.4596493e-10	1.4706663e-10	1.4651056e-10	1.4650775e-10	1.4770369e-10	1.4787933e-10	1.4448426e-10	1.3973496e-10	1.3474645e-10	1.3471677e-10	1.4699945e-10	1.5973472e-10	1.5309176e-10	1.6140004e-10	1.6559889e-10	1.6136885e-10	1.5878091e-10	1.5611379e-10	1.541023e-10	1.5232635e-10	1.5083621e-10	1.4943042e-10	1.4931624e-10	1.5235943e-10	1.5561015e-10	1.5453587e-10	1.5436296e-10	1.602277e-10	1.5996958e-10	1.5065246e-10	1.4843058e-10	1.4647057e-10	1.4511846e-10	1.4377609e-10	1.4547564e-10	1.4725345e-10	1.4562347e-10	1.4518188e-10	1.4555763e-10	1.4436596e-10	1.4403674e-10	1.4374276e-10	1.4333297e-10	1.4327425e-10	1.4288881e-10	1.4257954e-10	1.4258153e-10	1.4215338e-10
1.0373312e-10	1.3447431e-10	1.454447e-10	1.46548e-10	1.4599655e-10	1.4599523e-10	1.471878e-10	1.4736329e-10	1.4398135e-10	1.3925151e-10	1.3428331e-10	1.3425833e-10	1.4650717e-10	1.5920598e-10	1.525764e-10	1.6084347e-10	1.6502549e-10	1.608116e-10	1.5823393e-10	1.5557753e-10	1.5357445e-10	1.5180622e-10	1.5032298e-10	1.4892422e-10	1.4881321e-10	1.5184843e-10	1.5508911e-10	1.5402025e-10	1.5385234e-10	1.596997e-10	1.5944217e-10	1.5016348e-10	1.4796337e-10	1.4602811e-10	1.4474732e-10	1.4341275e-10	1.450645e-10	1.4673095e-10	1.4486333e-10	1.4477519e-10	1.4436596e-10	1.4426125e-10	1.4343472e-10	1.432383e-10	1.42792e-10	1.4275575e-10	1.4236443e-10	1.4206307e-10	1.4206396e-10	1.4163999e-10
1.0346585e-10	1.3413143e-10	1.4508989e-10	1.4620027e-10	1.4565477e-10	1.4565599e-10	1.468471e-10	1.4702324e-10	1.4365174e-10	1.3893765e-10	1.3398606e-10	1.3396931e-10	1.4620598e-10	1.5888979e-10	1.5225821e-10	1.6048458e-10	1.6465292e-10	1.6045117e-10	1.5788161e-10	1.5523381e-10	1.532378e-10	1.5147637e-10	1.4999957e-10	1.4860781e-10	1.48502e-10	1.5153499e-10	1.547705e-10	1.5370712e-10	1.5354738e-10	1.5938687e-10	1.5912927e-10	1.4988315e-10	1.4771092e-10	1.4581943e-10	1.446299e-10	1.4350211e-10	1.448508e-10	1.4590237e-10	1.4449316e-10	1.4423664e-10	1.4403674e-10	1.4343472e-10	1.4335151e-10	1.4281427e-10	1.4243045e-10	1.4237361e-10	1.4199963e-10	1.4169626e-10	1.4170261e-10	1.4128084e-10
1.0329564e-10	1.3391213e-10	1.4485881e-10	1.4597116e-10	1.4542831e-10	1.4543053e-10	1.4662036e-10	1.4679652e-10	1.4343104e-10	1.387262e-10	1.3378419e-10	1.3377059e-10	1.459945e-10	1.5866415e-10	1.5203616e-10	1.6024159e-10	1.6440201e-10	1.6020768e-10	1.5764292e-10	1.5500015e-10	1.5300816e-10	1.5125049e-10	1.4977711e-10	1.4838893e-10	1.4828515e-10	1.5131526e-10	1.5454666e-10	1.5348604e-10	1.5332952e-10	1.591621e-10	1.5890466e-10	1.4967693e-10	1.4751705e-10	1.4564213e-10	1.4449295e-10	1.4341102e-10	1.4468195e-10	1.4557078e-10	1.4418844e-10	1.4399719e-10	1.4374276e-10	1.432383e-10	1.4281427e-10	1.4280944e-10	1.4216938e-10	1.4214723e-10	1.4176041e-10	1.4146635e-10	1.4146986e-10	1.4105156e-10
1.0300501e-10	1.3353713e-10	1.4446108e-10	1.4557522e-10	1.4503615e-10	1.4503965e-10	1.46227e-10	1.464031e-10	1.4304776e-10	1.3835804e-10	1.3343181e-10	1.3342228e-10	1.4562134e-10	1.5826403e-10	1.5164524e-10	1.59818e-10	1.6396535e-10	1.5978347e-10	1.5722665e-10	1.545922e-10	1.5260676e-10	1.5085514e-10	1.4938719e-10	1.4800459e-10	1.4790352e-10	1.5092785e-10	1.5415172e-10	1.5309542e-10	1.5294314e-10	1.5876284e-10	1.5850577e-10	1.4930822e-10	1.4716545e-10	1.4531445e-10	1.4421332e-10	1.4322365e-10	1.4435636e-10	1.4496558e-10	1.4376235e-10	1.4353076e-10	1.4333297e-10	1.42792e-10	1.4243045e-10	1.4216938e-10	1.41953e-10	1.4172761e-10	1.4136835e-10	1.4106526e-10	1.4107557e-10	1.4065701e-10
1.0297776e-10	1.3350269e-10	1.4442783e-10	1.4554415e-10	1.4500637e-10	1.4501054e-10	1.4619805e-10	1.4637427e-10	1.4302005e-10	1.3833258e-10	1.3340859e-10	1.3340109e-10	1.4560172e-10	1.5824545e-10	1.5162366e-10	1.5978945e-10	1.6393502e-10	1.5975458e-10	1.5719882e-10	1.545655e-10	1.5258107e-10	1.5083047e-10	1.4936357e-10	1.4798218e-10	1.4788236e-10	1.5090727e-10	1.5413109e-10	1.5307574e-10	1.5292544e-10	1.5874538e-10	1.5848821e-10	1.4929521e-10	1.471587e-10	1.4531734e-10	1.4424057e-10	1.432879e-10	1.4436176e-10	1.448483e-10	1.4369615e-10	1.4347712e-10	1.4327425e-10	1.4275575e-10	1.4237361e-10	1.4214723e-10	1.4172761e-10	1.4184073e-10	1.4131806e-10	1.410343e-10	1.410364e-10	1.4062281e-10
1.0270755e-10	1.3315342e-10	1.4405465e-10	1.4517094e-10	1.4463591e-10	1.4464085e-10	1.4582579e-10	1.4600174e-10	1.4265661e-10	1.3798262e-10	1.3307265e-10	1.3306755e-10	1.4524177e-10	1.5785742e-10	1.5124741e-10	1.5938613e-10	1.6352004e-10	1.5935096e-10	1.5680233e-10	1.5417645e-10	1.5219778e-10	1.5045242e-10	1.4899012e-10	1.4761334e-10	1.475152e-10	1.5053378e-10	1.5375005e-10	1.5269825e-10	1.5255057e-10	1.583573e-10	1.5810059e-10	1.4893418e-10	1.4680976e-10	1.4498403e-10	1.4393679e-10	1.4303577e-10	1.4403149e-10	1.4436105e-10	1.4330092e-10	1.4307033e-10	1.4288881e-10	1.4236443e-10	1.4199963e-10	1.4176041e-10	1.4136835e-10	1.4131806e-10	1.4108055e-10	1.4065873e-10	1.4067009e-10	1.4025445e-10
1.0249401e-10	1.3287732e-10	1.4375928e-10	1.4487533e-10	1.4434237e-10	1.4434788e-10	1.4553076e-10	1.4570646e-10	1.4236841e-10	1.3770502e-10	1.3280604e-10	1.3280265e-10	1.4495555e-10	1.5754862e-10	1.5094838e-10	1.5906616e-10	1.6319093e-10	1.590308e-10	1.5648779e-10	1.5386773e-10	1.5189358e-10	1.5015232e-10	1.486936e-10	1.4732039e-10	1.4722347e-10	1.5023693e-10	1.5344718e-10	1.5239813e-10	1.5225237e-10	1.5804852e-10	1.577922e-10	1.4864662e-10	1.4653132e-10	1.447171e-10	1.436917e-10	1.4282557e-10	1.4376768e-10	1.4398941e-10	1.4298461e-10	1.4275544e-10	1.4257954e-10	1.4206307e-10	1.4169626e-10	1.4146635e-10	1.4106526e-10	1.410343e-10	1.4065873e-10	1.4048428e-10	1.4037021e-10	1.3996769e-10
1.0250016e-10	1.3288587e-10	1.4377112e-10	1.4488884e-10	1.443566e-10	1.4436255e-10	1.4554583e-10	1.4572161e-10	1.4238346e-10	1.3772048e-10	1.328218e-10	1.3281974e-10	1.4497646e-10	1.575731e-10	1.5096937e-10	1.5908452e-10	1.6320911e-10	1.5904896e-10	1.5650604e-10	1.5388611e-10	1.5191215e-10	1.5017114e-10	1.4871276e-10	1.4734001e-10	1.4724387e-10	1.502584e-10	1.5346935e-10	1.5242068e-10	1.5227614e-10	1.5807378e-10	1.5781733e-10	1.4867257e-10	1.4656075e-10	1.4475239e-10	1.4374184e-10	1.4290234e-10	1.438034e-10	1.4394002e-10	1.4298182e-10	1.4274828e-10	1.4258153e-10	1.4206396e-10	1.4170261e-10	1.4146986e-10	1.4107557e-10	1.410364e-10	1.4067009e-10	1.4037021e-10	1.4047471e-10	1.3996984e-10
1.0219842e-10	1.3249528e-10	1.4335121e-10	1.4446732e-10	1.4393743e-10	1.4394383e-10	1.4512398e-10	1.452993e-10	1.4197102e-10	1.3732251e-10	1.3243888e-10	1.3243819e-10	1.4456232e-10	1.5712479e-10	1.5053729e-10	1.5862533e-10	1.6273735e-10	1.5858967e-10	1.5605449e-10	1.5344258e-10	1.5147475e-10	1.4973924e-10	1.4828559e-10	1.4691744e-10	1.468224e-10	1.4982898e-10	1.53031e-10	1.5198586e-10	1.5184303e-10	1.5762478e-10	1.5736897e-10	1.4825254e-10	1.4615069e-10	1.443538e-10	1.4336178e-10	1.4255159e-10	1.4340833e-10	1.4345809e-10	1.4254754e-10	1.4231321e-10	1.4215338e-10	1.4163999e-10	1.4128084e-10	1.4105156e-10	1.4065701e-10	1.4062281e-10	1.4025445e-10	1.3996769e-10	1.3996984e-10	1.3964884e-10
1.0208594e-10	1.3234989e-10	1.4319594e-10	1.4431207e-10	1.4378335e-10	1.4379011e-10	1.4496923e-10	1.4514439e-10	1.418198e-10	1.3717697e-10	1.3229918e-10	1.3229952e-10	1.4441272e-10	1.5696355e-10	1.5038091e-10	1.5845762e-10	1.6256479e-10	1.5842186e-10	1.5588966e-10	1.5328084e-10	1.5131542e-10	1.4958211e-10	1.4813039e-10	1.4676417e-10	1.4666985e-10	1.4967382e-10	1.5287272e-10	1.5182907e-10	1.5168738e-10	1.5746367e-10	1.5720806e-10	1.4810273e-10	1.4600603e-10	1.4421582e-10	1.4323668e-10	1.4244813e-10	1.4327187e-10	1.4325508e-10	1.4238108e-10	1.4214463e-10	1.4199112e-10	1.4147877e-10	1.4112275e-10	1.4089349e-10	1.4050178e-10	1.4046585e-10	1.401005e-10	1.3980911e-10	1.3982292e-10	1.3941179e-10
1.0207644e-10	1.3233796e-10	1.431847e-10	1.4430177e-10	1.4377359e-10	1.4378064e-10	1.4495988e-10	1.4513504e-10	1.4181075e-10	1.3716885e-10	1.322919e-10	1.322931e-10	1.4440715e-10	1.5695863e-10	1.5037458e-10	1.5844853e-10	1.6255507e-10	1.5841266e-10	1.5588086e-10	1.5327247e-10	1.5130743e-10	1.4957452e-10	1.481232e-10	1.4675746e-10	1.4666365e-10	1.4966791e-10	1.5286684e-10	1.5182356e-10	1.5168267e-10	1.5745915e-10	1.5720349e-10	1.4809989e-10	1.460057e-10	1.4421945e-10	1.4325001e-10	1.424782e-10	1.4327601e-10	1.4320563e-10	1.4235977e-10	1.4212212e-10	1.4197291e-10	1.4146186e-10	1.4110704e-10	1.4087894e-10	1.4048727e-10	1.4045296e-10	1.4008699e-10	1.3979875e-10	1.3980661e-10	1.3939742e-10
1.0185479e-10	1.3205097e-10	1.4287591e-10	1.4399163e-10	1.434651e-10	1.4347244e-10	1.4464937e-10	1.4482415e-10	1.4150706e-10	1.3687575e-10	1.3200978e-10	1.3201185e-10	1.4410163e-10	1.566277e-10	1.5005591e-10	1.5811026e-10	1.6220763e-10	1.5807437e-10	1.5554823e-10	1.529457e-10	1.5098514e-10	1.4925622e-10	1.4780834e-10	1.4644592e-10	1.4635284e-10	1.4935116e-10	1.5254348e-10	1.5150276e-10	1.51363e-10	1.5712769e-10	1.5687251e-10	1.4778958e-10	1.4570233e-10	1.4392391e-10	1.429665e-10	1.4221374e-10	1.4298294e-10	1.4285695e-10	1.420425e-10	1.4180365e-10	1.4165964e-10	1.4115045e-10	1.4079828e-10	1.4057102e-10	1.4018142e-10	1.4014694e-10	1.3978283e-10	1.3949407e-10	1.3950551e-10	1.3909641e-10
1.0177348e-10	1.3194586e-10	1.4276357e-10	1.4387926e-10	1.4335355e-10	1.4336115e-10	1.4453734e-10	1.4471197e-10	1.413975e-10	1.367703e-10	1.3190854e-10	1.3191131e-10	1.4399308e-10	1.5651065e-10	1.4994246e-10	1.5798873e-10	1.6208261e-10	1.5795278e-10	1.5542879e-10	1.5282849e-10	1.5086966e-10	1.4914232e-10	1.4769581e-10	1.4633478e-10	1.4624219e-10	1.492386e-10	1.5242865e-10	1.5138899e-10	1.5125e-10	1.5701071e-10	1.5675568e-10	1.4768073e-10	1.4559709e-10	1.4382329e-10	1.4287472e-10	1.4213662e-10	1.4288343e-10	1.4271235e-10	1.4192234e-10	1.4168249e-10	1.4154237e-10	1.4103444e-10	1.4068377e-10	1.4045735e-10	1.400685e-10	1.4003472e-10	1.3967097e-10	1.3938352e-10	1.3939338e-10	1.3898542e-10
1.021777e-10	1.324701e-10	1.4333159e-10	1.4445221e-10	1.4392466e-10	1.4393243e-10	1.4511341e-10	1.4528873e-10	1.4196106e-10	1.3731574e-10	1.3243484e-10	1.3243804e-10	1.4456875e-10	1.5713689e-10	1.5054164e-10	1.5861891e-10	1.6272893e-10	1.5858276e-10	1.5604883e-10	1.5343829e-10	1.5147177e-10	1.4973768e-10	1.4828556e-10	1.4691929e-10	1.4682657e-10	1.4983515e-10	1.5303802e-10	1.5199436e-10	1.518552e-10	1.5763914e-10	1.5738305e-10	1.4827248e-10	1.4618166e-10	1.4440262e-10	1.4345482e-10	1.4272172e-10	1.434592e-10	1.4326197e-10	1.4248231e-10	1.4224075e-10	1.4210228e-10	1.4159271e-10	1.4124146e-10	1.4101435e-10	1.4062444e-10	1.4059055e-10	1.4022572e-10	1.399369e-10	1.3994777e-10	1.3953803e-10
1.0201012e-10	1.3225311e-10	1.4309805e-10	1.4421761e-10	1.4369129e-10	1.4369929e-10	1.4487852e-10	1.4505353e-10	1.4173128e-10	1.3709396e-10	1.3222136e-10	1.3222519e-10	1.4433747e-10	1.5688634e-10	1.5030042e-10	1.5836294e-10	1.6246605e-10	1.5832679e-10	1.5579714e-10	1.5319102e-10	1.5122788e-10	1.4949681e-10	1.4804727e-10	1.466835e-10	1.4659131e-10	1.4959539e-10	1.5279325e-10	1.5175151e-10	1.5161317e-10	1.5738817e-10	1.5713246e-10	1.4803748e-10	1.4595183e-10	1.4417857e-10	1.4323954e-10	1.4252023e-10	1.4323701e-10	1.4299969e-10	1.4224263e-10	1.4200036e-10	1.4186553e-10	1.413575e-10	1.41008e-10	1.4078175e-10	1.4039301e-10	1.4035955e-10	1.399956e-10	1.3970766e-10	1.3971833e-10	1.3930958e-10
1.0168326e-10	1.3182962e-10	1.4264104e-10	1.4375778e-10	1.432335e-10	1.432417e-10	1.4441734e-10	1.4459178e-10	1.412801e-10	1.3665803e-10	1.3180132e-10	1.3180576e-10	1.4388065e-10	1.5639062e-10	1.4982436e-10	1.5785961e-10	1.6194939e-10	1.5782351e-10	1.5530207e-10	1.5270445e-10	1.5074774e-10	1.4902239e-10	1.4757769e-10	1.4621855e-10	1.4612702e-10	1.4912189e-10	1.5230974e-10	1.5127155e-10	1.5113423e-10	1.5689127e-10	1.5663632e-10	1.4757113e-10	1.4549385e-10	1.4372908e-10	1.4280008e-10	1.4209537e-10	1.4279084e-10	1.4251481e-10	1.4178102e-10	1.4153841e-10	1.4140737e-10	1.4090162e-10	1.4055442e-10	1.4032932e-10	1.3994243e-10	1.3990933e-10	1.3954691e-10	1.3926005e-10	1.3927107e-10	1.3886376e-10
1.0147817e-10	1.3156395e-10	1.4235459e-10	1.4346971e-10	1.4294679e-10	1.4295517e-10	1.441286e-10	1.4430265e-10	1.4099759e-10	1.3638518e-10	1.3153849e-10	1.3154343e-10	1.4359516e-10	1.5608098e-10	1.4952675e-10	1.5754459e-10	1.6162598e-10	1.5750852e-10	1.5499226e-10	1.5239999e-10	1.5044735e-10	1.4872562e-10	1.47284e-10	1.4592781e-10	1.4583677e-10	1.4882594e-10	1.5200756e-10	1.5097163e-10	1.5083508e-10	1.5658094e-10	1.5632646e-10	1.4728009e-10	1.452084e-10	1.4344949e-10	1.4252819e-10	1.4183504e-10	1.4251339e-10	1.4220534e-10	1.4149023e-10	1.412472e-10	1.4111919e-10	1.4061502e-10	1.4026948e-10	1.400452e-10	1.3965955e-10	1.3962678e-10	1.3926535e-10	1.3897932e-10	1.3899035e-10	1.3858406e-10
1.0168524e-10	1.3183255e-10	1.4264589e-10	1.4376369e-10	1.432399e-10	1.4324843e-10	1.4442436e-10	1.4459875e-10	1.412869e-10	1.3666529e-10	1.3180886e-10	1.3181415e-10	1.4389126e-10	1.5640326e-10	1.4983486e-10	1.5786827e-10	1.619579e-10	1.5783209e-10	1.5531077e-10	1.5271328e-10	1.5075674e-10	1.4903159e-10	1.4758713e-10	1.4622831e-10	1.4613729e-10	1.4913279e-10	1.5232103e-10	1.512831e-10	1.5114657e-10	1.5690446e-10	1.5664943e-10	1.4758494e-10	1.4550995e-10	1.4374896e-10	1.4282959e-10	1.4214168e-10	1.4281112e-10	1.4248107e-10	1.4177579e-10	1.4153165e-10	1.414052e-10	1.4090036e-10	1.4055475e-10	1.4033025e-10	1.3994413e-10	1.3991144e-10	1.3954946e-10	1.3926295e-10	1.3927417e-10	1.3886713e-10
1.0177874e-10	1.3195392e-10	1.4277791e-10	1.4389717e-10	1.4337312e-10	1.4338178e-10	1.4455891e-10	1.4473344e-10	1.4141848e-10	1.3679286e-10	1.3193212e-10	1.3193778e-10	1.440268e-10	1.5655104e-10	1.4997578e-10	1.5801575e-10	1.6210904e-10	1.5797951e-10	1.5545594e-10	1.5285614e-10	1.5089788e-10	1.4917124e-10	1.4772557e-10	1.4636564e-10	1.4627475e-10	1.4927324e-10	1.5246455e-10	1.5142577e-10	1.5128946e-10	1.5705294e-10	1.5679765e-10	1.4772519e-10	1.4564925e-10	1.4388823e-10	1.4297201e-10	1.4229045e-10	1.429497e-10	1.4259694e-10	1.4190284e-10	1.4165785e-10	1.4153319e-10	1.4102826e-10	1.40683e-10	1.4045855e-10	1.4007239e-10	1.4003984e-10	1.3967772e-10	1.3939109e-10	1.394024e-10	1.389951e-10
1.019755e-10	1.3220914e-10	1.4305465e-10	1.4417644e-10	1.4365154e-10	1.4366034e-10	1.4483984e-10	1.4501468e-10	1.4169326e-10	1.370589e-10	1.321889e-10	1.3219485e-10	1.4430792e-10	1.56857e-10	1.5026833e-10	1.5832316e-10	1.6242429e-10	1.5828682e-10	1.5575843e-10	1.5315367e-10	1.5119169e-10	1.4946179e-10	1.4801342e-10	1.4665099e-10	1.4656009e-10	1.4956458e-10	1.5276217e-10	1.5172149e-10	1.5158518e-10	1.5736006e-10	1.5710425e-10	1.4801456e-10	1.4593541e-10	1.4417231e-10	1.4325765e-10	1.4258057e-10	1.432321e-10	1.4286e-10	1.4217441e-10	1.4192843e-10	1.4180511e-10	1.4129951e-10	1.4095414e-10	1.4072946e-10	1.4034284e-10	1.4031035e-10	1.3994769e-10	1.3966062e-10	1.3967205e-10	1.3926405e-10
1.0198866e-10	1.3222635e-10	1.4307391e-10	1.4419624e-10	1.4367147e-10	1.4368039e-10	1.4486016e-10	1.45035e-10	1.4171308e-10	1.3707835e-10	1.3220786e-10	1.3221415e-10	1.4432953e-10	1.5688091e-10	1.5029063e-10	1.5834573e-10	1.624473e-10	1.5830936e-10	1.5578071e-10	1.5317568e-10	1.5121353e-10	1.494835e-10	1.4803505e-10	1.4667257e-10	1.4658186e-10	1.4958695e-10	1.5278508e-10	1.5174437e-10	1.5160835e-10	1.5738426e-10	1.5712839e-10	1.4803787e-10	1.4595934e-10	1.4419748e-10	1.4328641e-10	1.4261572e-10	1.4325732e-10	1.4286439e-10	1.4218968e-10	1.4194308e-10	1.4182151e-10	1.413162e-10	1.409714e-10	1.4074693e-10	1.4036055e-10	1.4032822e-10	1.3996569e-10	1.3967871e-10	1.3969023e-10	1.3928228e-10
1.0206366e-10	1.3232371e-10	1.4317982e-10	1.4430334e-10	1.4377835e-10	1.4378739e-10	1.4496812e-10	1.4514306e-10	1.4181865e-10	1.371807e-10	1.3230676e-10	1.3231334e-10	1.444383e-10	1.5699951e-10	1.5040371e-10	1.5846406e-10	1.6256857e-10	1.5842764e-10	1.5589718e-10	1.5329031e-10	1.5132679e-10	1.4959556e-10	1.4814613e-10	1.4678278e-10	1.4669217e-10	1.4969966e-10	1.5290026e-10	1.5185888e-10	1.5172303e-10	1.5750343e-10	1.5724735e-10	1.4815044e-10	1.4607117e-10	1.4430932e-10	1.4340084e-10	1.4273537e-10	1.433686e-10	1.4295705e-10	1.4229152e-10	1.4204423e-10	1.4192413e-10	1.4141876e-10	1.4107424e-10	1.4084981e-10	1.4046342e-10	1.404312e-10	1.4006856e-10	1.3978148e-10	1.397931e-10	1.3938493e-10
1.0202526e-10	1.3227405e-10	1.4312667e-10	1.4425013e-10	1.4372551e-10	1.4373467e-10	1.4491506e-10	1.450899e-10	1.4176667e-10	1.3713068e-10	1.322587e-10	1.3226558e-10	1.4438665e-10	1.5694376e-10	1.5034974e-10	1.5840637e-10	1.6250926e-10	1.5836995e-10	1.558405e-10	1.5323467e-10	1.5127195e-10	1.4954146e-10	1.4809267e-10	1.4672995e-10	1.4663955e-10	1.4964611e-10	1.5284562e-10	1.5180473e-10	1.5166921e-10	1.5744769e-10	1.5719168e-10	1.480985e-10	1.4602082e-10	1.4426096e-10	1.4335618e-10	1.426968e-10	1.4332075e-10	1.4289058e-10	1.4223521e-10	1.4198749e-10	1.4186903e-10	1.4136416e-10	1.4102033e-10	1.407962e-10	1.4041022e-10	1.4037815e-10	1.400158e-10	1.3972895e-10	1.3974065e-10	1.3933273e-10
1.020829e-10	1.3234888e-10	1.4320815e-10	1.4433256e-10	1.438078e-10	1.4381706e-10	1.4499821e-10	1.4517312e-10	1.4184796e-10	1.3720952e-10	1.3233491e-10	1.3234204e-10	1.4447055e-10	1.5703529e-10	1.5043695e-10	1.5849753e-10	1.6260267e-10	1.5846107e-10	1.5593024e-10	1.53323e-10	1.5135923e-10	1.4962783e-10	1.4817831e-10	1.4681493e-10	1.4672462e-10	1.4973306e-10	1.5293447e-10	1.5189308e-10	1.5175772e-10	1.5753969e-10	1.5728351e-10	1.4818546e-10	1.4610731e-10	1.4434761e-10	1.4344521e-10	1.4279053e-10	1.4340699e-10	1.429603e-10	1.4231315e-10	1.4206483e-10	1.4194769e-10	1.4144281e-10	1.4109927e-10	1.4087519e-10	1.4048924e-10	1.4045726e-10	1.4009485e-10	1.3980793e-10	1.3981972e-10	1.3941165e-10
1.0203598e-10	1.3228817e-10	1.4314297e-10	1.4426719e-10	1.4374283e-10	1.4375219e-10	1.4493289e-10	1.4510769e-10	1.4178399e-10	1.3714788e-10	1.3227561e-10	1.3228301e-10	1.4440654e-10	1.5696605e-10	1.5037013e-10	1.584264e-10	1.6252959e-10	1.5838994e-10	1.5586033e-10	1.5325434e-10	1.5129154e-10	1.4956101e-10	1.4811224e-10	1.4674959e-10	1.4665948e-10	1.4966671e-10	1.5286675e-10	1.5182592e-10	1.5169088e-10	1.5747042e-10	1.5721434e-10	1.4812074e-10	1.4604426e-10	1.4428655e-10	1.4338756e-10	1.4273839e-10	1.433465e-10	1.4288328e-10	1.4224527e-10	1.4199659e-10	1.4188092e-10	1.4137656e-10	1.4103367e-10	1.4080988e-10	1.4042435e-10	1.4039251e-10	1.4003041e-10	1.3974373e-10	1.3975558e-10	1.3934778e-10
1.0231488e-10	1.3264984e-10	1.4353467e-10	1.4466218e-10	1.441365e-10	1.4414596e-10	1.4532995e-10	1.4550521e-10	1.4217237e-10	1.3752372e-10	1.3263822e-10	1.3264582e-10	1.4480291e-10	1.5739713e-10	1.5078275e-10	1.5886061e-10	1.6297498e-10	1.5882404e-10	1.5628755e-10	1.5367448e-10	1.5170636e-10	1.4997115e-10	1.4851847e-10	1.4715217e-10	1.4706193e-10	1.500775e-10	1.5328636e-10	1.5224275e-10	1.521075e-10	1.57903e-10	1.5764621e-10	1.4852794e-10	1.4644628e-10	1.4468459e-10	1.437852e-10	1.4313787e-10	1.4374205e-10	1.4326598e-10	1.4263235e-10	1.4238266e-10	1.4226766e-10	1.4176211e-10	1.4141863e-10	1.4119436e-10	1.4080795e-10	1.4077611e-10	1.4041311e-10	1.4012572e-10	1.4013766e-10	1.397288e-10
1.0213401e-10	1.3241545e-10	1.4328155e-10	1.4440739e-10	1.4388279e-10	1.4389234e-10	1.4507433e-10	1.4524924e-10	1.4192223e-10	1.3728198e-10	1.3240523e-10	1.3241307e-10	1.4454926e-10	1.5712174e-10	1.5051846e-10	1.5858145e-10	1.6268848e-10	1.5854493e-10	1.5601297e-10	1.5340458e-10	1.5144e-10	1.4970792e-10	1.482579e-10	1.4689412e-10	1.4680419e-10	1.498146e-10	1.5301789e-10	1.519762e-10	1.5184143e-10	1.576269e-10	1.5737055e-10	1.4826866e-10	1.4619138e-10	1.4443396e-10	1.4353905e-10	1.4289791e-10	1.4349321e-10	1.4300176e-10	1.4237781e-10	1.4212811e-10	1.420147e-10	1.4151031e-10	1.4116792e-10	1.4094423e-10	1.4055873e-10	1.4052707e-10	1.4016485e-10	1.3987806e-10	1.3989006e-10	1.39482e-10
1.0203094e-10	1.3228192e-10	1.431375e-10	1.4426248e-10	1.4373854e-10	1.4374818e-10	1.4492906e-10	1.4510376e-10	1.4178004e-10	1.3714464e-10	1.3227291e-10	1.3228097e-10	1.4440542e-10	1.5696568e-10	1.5036854e-10	1.5842287e-10	1.625257e-10	1.5838638e-10	1.5585702e-10	1.5325131e-10	1.5128877e-10	1.495585e-10	1.4811001e-10	1.467477e-10	1.46658e-10	1.4966552e-10	1.5286566e-10	1.518251e-10	1.5169068e-10	1.5747051e-10	1.5721439e-10	1.4812193e-10	1.4604736e-10	1.4429272e-10	1.4340127e-10	1.4276524e-10	1.4335304e-10	1.4284777e-10	1.42232e-10	1.4198215e-10	1.4187007e-10	1.4136643e-10	1.4102481e-10	1.4080151e-10	1.404166e-10	1.4038508e-10	1.4002335e-10	1.3973694e-10	1.39749e-10	1.3934142e-10
1.0209497e-10	1.3236501e-10	1.4322777e-10	1.4435367e-10	1.4382952e-10	1.4383923e-10	1.4502092e-10	1.4519571e-10	1.4186984e-10	1.3723167e-10	1.3235696e-10	1.3236521e-10	1.4449767e-10	1.570662e-10	1.504645e-10	1.5852346e-10	1.6262882e-10	1.5848694e-10	1.5595602e-10	1.5334872e-10	1.5138499e-10	1.4965369e-10	1.4820435e-10	1.4684126e-10	1.467516e-10	1.4976114e-10	1.5296336e-10	1.5192221e-10	1.5178787e-10	1.5757148e-10	1.5731519e-10	1.4821721e-10	1.4614183e-10	1.4438691e-10	1.4349696e-10	1.4286414e-10	1.4344673e-10	1.4292959e-10	1.4231954e-10	1.4206921e-10	1.4195803e-10	1.4145428e-10	1.4111278e-10	1.4088947e-10	1.4050449e-10	1.4047303e-10	1.4011118e-10	1.3982466e-10	1.3983677e-10	1.3942899e-10
1.0224603e-10	1.3256092e-10	1.4344008e-10	1.4456785e-10	1.4404302e-10	1.4405282e-10	1.4523631e-10	1.4541134e-10	1.4208049e-10	1.3743559e-10	1.3255373e-10	1.3256216e-10	1.4471295e-10	1.5730041e-10	1.5068855e-10	1.5875907e-10	1.6287046e-10	1.5872248e-10	1.5618785e-10	1.5357673e-10	1.5161013e-10	1.4987632e-10	1.4842488e-10	1.4705984e-10	1.4697015e-10	1.4998425e-10	1.5319127e-10	1.5214863e-10	1.5201425e-10	1.5780656e-10	1.5754988e-10	1.484386e-10	1.463606e-10	1.4460382e-10	1.437144e-10	1.4308387e-10	1.4366233e-10	1.4313405e-10	1.4252857e-10	1.4227758e-10	1.4216712e-10	1.4166279e-10	1.413211e-10	1.4109757e-10	1.4071218e-10	1.4068075e-10	1.4031844e-10	1.4003156e-10	1.4004375e-10	1.3963542e-10
1.024059e-10	1.3276826e-10	1.4366474e-10	1.4479447e-10	1.442689e-10	1.4427878e-10	1.4546419e-10	1.4563946e-10	1.4230336e-10	1.3765131e-10	1.3276188e-10	1.3277048e-10	1.4494062e-10	1.5754808e-10	1.5092553e-10	1.5900831e-10	1.6312609e-10	1.5897165e-10	1.564331e-10	1.5381792e-10	1.5184829e-10	1.501118e-10	1.4865815e-10	1.4729104e-10	1.472013e-10	1.5022021e-10	1.5343231e-10	1.5238809e-10	1.5225365e-10	1.5805515e-10	1.5779805e-10	1.4867269e-10	1.4659186e-10	1.4483303e-10	1.4394398e-10	1.4331553e-10	1.4389015e-10	1.4335119e-10	1.4274996e-10	1.4249831e-10	1.4238851e-10	1.4188356e-10	1.4154163e-10	1.4131786e-10	1.4093201e-10	1.409006e-10	1.4053781e-10	1.4025054e-10	1.4026279e-10	1.3985387e-10
1.0256203e-10	1.3297075e-10	1.4388412e-10	1.4501575e-10	1.4448948e-10	1.4449943e-10	1.456867e-10	1.4586222e-10	1.4252098e-10	1.3786194e-10	1.3296513e-10	1.3297388e-10	1.451629e-10	1.5778989e-10	1.511569e-10	1.5925167e-10	1.633757e-10	1.5921496e-10	1.5667256e-10	1.5405343e-10	1.5208083e-10	1.5034173e-10	1.4888591e-10	1.4751678e-10	1.4742698e-10	1.504506e-10	1.5366765e-10	1.5262189e-10	1.5248737e-10	1.5829785e-10	1.5804035e-10	1.4890122e-10	1.4681762e-10	1.4505676e-10	1.44168e-10	1.4354146e-10	1.4411251e-10	1.435635e-10	1.4296623e-10	1.4271393e-10	1.4260475e-10	1.4209919e-10	1.4175701e-10	1.41533e-10	1.4114669e-10	1.4111531e-10	1.4075204e-10	1.404644e-10	1.4047671e-10	1.400672e-10
1.0277031e-10	1.3324084e-10	1.4417664e-10	1.4531073e-10	1.4478346e-10	1.4479349e-10	1.4598322e-10	1.4615907e-10	1.42811e-10	1.3814261e-10	1.332359e-10	1.3324481e-10	1.4545888e-10	1.5811178e-10	1.5146502e-10	1.5957593e-10	1.637083e-10	1.5953913e-10	1.5699159e-10	1.5436718e-10	1.523906e-10	1.5064801e-10	1.4918927e-10	1.4781741e-10	1.4772752e-10	1.5075736e-10	1.5398099e-10	1.5293315e-10	1.5279849e-10	1.5862088e-10	1.5836285e-10	1.492053e-10	1.4711783e-10	1.4535399e-10	1.4446492e-10	1.4383974e-10	1.4440789e-10	1.4384935e-10	1.4325531e-10	1.4300226e-10	1.4289357e-10	1.4238712e-10	1.420445e-10	1.4182013e-10	1.4143316e-10	1.4140177e-10	1.4103784e-10	1.4074966e-10	1.4076204e-10	1.4035174e-10
1.0283815e-10	1.3332885e-10	1.4427216e-10	1.4540717e-10	1.4487964e-10	1.4488974e-10	1.4608031e-10	1.4625625e-10	1.4290592e-10	1.3823456e-10	1.3332467e-10	1.3333373e-10	1.4555619e-10	1.5821773e-10	1.5156626e-10	1.5968219e-10	1.6381726e-10	1.5964536e-10	1.5709617e-10	1.5447005e-10	1.5249221e-10	1.5074851e-10	1.4928885e-10	1.4791615e-10	1.4782628e-10	1.5085822e-10	1.5408403e-10	1.5303555e-10	1.5290093e-10	1.5872729e-10	1.5846908e-10	1.4930563e-10	1.4721718e-10	1.4545282e-10	1.445648e-10	1.4394206e-10	1.4450618e-10	1.4393809e-10	1.433485e-10	1.4309502e-10	1.4298705e-10	1.4248042e-10	1.4213784e-10	1.4191342e-10	1.4152633e-10	1.4149499e-10	1.411309e-10	1.4084259e-10	1.4085501e-10	1.4044449e-10
1.0288948e-10	1.3339547e-10	1.4434452e-10	1.4548027e-10	1.4495257e-10	1.4496273e-10	1.4615396e-10	1.4632996e-10	1.4297789e-10	1.3830431e-10	1.3339204e-10	1.3340124e-10	1.4563012e-10	1.5829829e-10	1.5164316e-10	1.5976281e-10	1.6389991e-10	1.5972596e-10	1.5717553e-10	1.5454813e-10	1.5256933e-10	1.508248e-10	1.4936446e-10	1.4799113e-10	1.479013e-10	1.5093485e-10	1.5416233e-10	1.5311337e-10	1.5297882e-10	1.5880821e-10	1.5854986e-10	1.4938199e-10	1.4729288e-10	1.4552829e-10	1.4464145e-10	1.4402122e-10	1.4458124e-10	1.440038e-10	1.434187e-10	1.4316484e-10	1.4305759e-10	1.4255085e-10	1.4220837e-10	1.4198395e-10	1.415968e-10	1.4156551e-10	1.4120131e-10	1.4091291e-10	1.4092538e-10	1.405147e-10
1.030807e-10	1.3364343e-10	1.4461306e-10	1.4575107e-10	1.4522246e-10	1.4523268e-10	1.4642617e-10	1.4660248e-10	1.4324414e-10	1.3856197e-10	1.3364061e-10	1.3364995e-10	1.4590182e-10	1.5859376e-10	1.51926e-10	1.6006048e-10	1.6420525e-10	1.6002356e-10	1.5746841e-10	1.5483615e-10	1.528537e-10	1.5110596e-10	1.4964295e-10	1.4826711e-10	1.4817718e-10	1.5121645e-10	1.5444998e-10	1.5339911e-10	1.5326441e-10	1.5910474e-10	1.588459e-10	1.4966111e-10	1.4756844e-10	1.4580109e-10	1.4491392e-10	1.4429486e-10	1.4485235e-10	1.442664e-10	1.4368414e-10	1.434296e-10	1.4332277e-10	1.4281523e-10	1.4247233e-10	1.4224757e-10	1.4185981e-10	1.4182851e-10	1.414637e-10	1.4117481e-10	1.4118734e-10	1.4077593e-10
1.0326018e-10	1.3387617e-10	1.4486512e-10	1.4600525e-10	1.4547578e-10	1.4548608e-10	1.4668169e-10	1.4685828e-10	1.4349405e-10	1.3880381e-10	1.3387393e-10	1.338834e-10	1.4615685e-10	1.5887113e-10	1.521915e-10	1.6033989e-10	1.6449184e-10	1.603029e-10	1.5774332e-10	1.5510651e-10	1.5312063e-10	1.5136988e-10	1.4990435e-10	1.4852617e-10	1.4843615e-10	1.5148078e-10	1.5471998e-10	1.5366732e-10	1.535325e-10	1.5938309e-10	1.5912379e-10	1.4992313e-10	1.4782712e-10	1.4605721e-10	1.4516977e-10	1.4455187e-10	1.4510687e-10	1.4451272e-10	1.4393323e-10	1.4367805e-10	1.4357165e-10	1.4306334e-10	1.4272006e-10	1.4249499e-10	1.4210665e-10	1.4207536e-10	1.4170997e-10	1.4142062e-10	1.4143321e-10	1.4102112e-10
1.0337641e-10	1.3402691e-10	1.4502845e-10	1.4617001e-10	1.4564001e-10	1.4565037e-10	1.4684738e-10	1.4702414e-10	1.4365608e-10	1.3896066e-10	1.3402528e-10	1.3403486e-10	1.4632239e-10	1.5905122e-10	1.5236381e-10	1.6052111e-10	1.6467771e-10	1.6048407e-10	1.5792163e-10	1.5528188e-10	1.532938e-10	1.5154111e-10	1.5007397e-10	1.4869428e-10	1.4860423e-10	1.5165236e-10	1.5489526e-10	1.5384145e-10	1.5370659e-10	1.5956387e-10	1.5930427e-10	1.5009337e-10	1.4799532e-10	1.4622394e-10	1.4533683e-10	1.4472054e-10	1.4527259e-10	1.4467035e-10	1.4409413e-10	1.4383845e-10	1.4373256e-10	1.432238e-10	1.4288035e-10	1.4265511e-10	1.4226645e-10	1.4223518e-10	1.4186944e-10	1.4157981e-10	1.4159244e-10	1.4117993e-10
1.0342879e-10	1.3409487e-10	1.4510223e-10	1.462445e-10	1.4571431e-10	1.4572472e-10	1.4692238e-10	1.4709921e-10	1.4372939e-10	1.3903168e-10	1.3409385e-10	1.3410356e-10	1.4639758e-10	1.591331e-10	1.5244203e-10	1.606032e-10	1.6476188e-10	1.6056614e-10	1.5800242e-10	1.5536136e-10	1.533723e-10	1.5161875e-10	1.501509e-10	1.4877056e-10	1.4868054e-10	1.517303e-10	1.5497488e-10	1.5392058e-10	1.5378576e-10	1.5964611e-10	1.5938637e-10	1.5017093e-10	1.4807213e-10	1.4630039e-10	1.4541416e-10	1.4479989e-10	1.4534862e-10	1.4473859e-10	1.4416602e-10	1.4391001e-10	1.438047e-10	1.432958e-10	1.429524e-10	1.4272713e-10	1.4233838e-10	1.4230715e-10	1.4194129e-10	1.4165156e-10	1.4166424e-10	1.4125155e-10
1.0366158e-10	1.3439673e-10	1.4542904e-10	1.4657401e-10	1.4604268e-10	1.4605315e-10	1.4725355e-10	1.4743076e-10	1.4405331e-10	1.3934511e-10	1.343962e-10	1.3440603e-10	1.4672793e-10	1.5949231e-10	1.5278597e-10	1.6096528e-10	1.651333e-10	1.6092814e-10	1.5835867e-10	1.5571168e-10	1.5371817e-10	1.519607e-10	1.5048958e-10	1.4910617e-10	1.49016e-10	1.5207269e-10	1.5532461e-10	1.5426797e-10	1.5413293e-10	1.6000656e-10	1.5974623e-10	1.5051014e-10	1.4840689e-10	1.4663158e-10	1.4574445e-10	1.451307e-10	1.4567772e-10	1.4506023e-10	1.4448959e-10	1.4423282e-10	1.4412779e-10	1.4361786e-10	1.4327387e-10	1.4304816e-10	1.4265862e-10	1.4262736e-10	1.4226073e-10	1.4197038e-10	1.4198312e-10	1.4156953e-10
9.7597865e-11	1.2653517e-10	1.3692228e-10	1.3800035e-10	1.3750014e-10	1.3751003e-10	1.3864023e-10	1.3880706e-10	1.3562715e-10	1.3119441e-10	1.2653502e-10	1.2654433e-10	1.3814561e-10	1.5016346e-10	1.4384926e-10	1.5154998e-10	1.5547418e-10	1.51515e-10	1.4909586e-10	1.4660372e-10	1.4472683e-10	1.4307218e-10	1.4168714e-10	1.4038468e-10	1.4029982e-10	1.4317775e-10	1.4623948e-10	1.4524467e-10	1.4511759e-10	1.506477e-10	1.5040259e-10	1.4170684e-10	1.397268e-10	1.3805564e-10	1.3722114e-10	1.366446e-10	1.3715761e-10	1.3657203e-10	1.3603699e-10	1.3579512e-10	1.3569659e-10	1.3521656e-10	1.3489281e-10	1.3468035e-10	1.3431366e-10	1.3428426e-10	1.3393912e-10	1.3366578e-10	1.3367779e-10	1.3328841e-10
4.3244633e-11	5.6066476e-11	6.0668958e-11	6.1146675e-11	6.0925056e-11	6.0929452e-11	6.1430247e-11	6.1504161e-11	6.0095161e-11	5.8131082e-11	5.6066565e-11	5.6070722e-11	6.1211197e-11	6.6536249e-11	6.3738423e-11	6.7150468e-11	6.8889231e-11	6.7134968e-11	6.6063074e-11	6.4958839e-11	6.4127215e-11	6.3394067e-11	6.2780377e-11	6.2203284e-11	6.2165701e-11	6.3440905e-11	6.4797537e-11	6.4356757e-11	6.4300479e-11	6.6750838e-11	6.6642231e-11	6.2789264e-11	6.1912009e-11	6.1171673e-11	6.0802261e-11	6.0547406e-11	6.0773781e-11	6.051238e-11	6.027633e-11	6.0169109e-11	6.0125616e-11	5.991295e-11	5.9769559e-11	5.9675442e-11	5.9512993e-11	5.9499981e-11	5.9347066e-11	5.9225965e-11	5.9231295e-11	5.9058777e-11
2.9276504e-12	3.7956908e-12	4.107301e-12	4.1396568e-12	4.1246604e-12	4.1249631e-12	4.1588717e-12	4.1638732e-12	4.0684794e-12	3.9355214e-12	3.7957591e-12	3.7960523e-12	4.1440873e-12	4.504616e-12	4.3151766e-12	4.5461441e-12	4.6638556e-12	4.5450948e-12	4.4725302e-12	4.3977765e-12	4.3414786e-12	4.2918478e-12	4.250305e-12	4.2112407e-12	4.2087033e-12	4.295042e-12	4.3868902e-12	4.3570534e-12	4.3532543e-12	4.519153e-12	4.5117995e-12	4.2509667e-12	4.1916085e-12	4.1415404e-12	4.1166631e-12	4.0996398e-12	4.114609e-12	4.0961728e-12	4.0805826e-12	4.0733031e-12	4.0704214e-12	4.0560364e-12	4.0463508e-12	4.0399874e-12	4.0290004e-12	4.028125e-12	4.0177789e-12	4.0095849e-12	4.0099493e-12	3.9982734e-12
[truncated: 34 more columns]
