# Supplementary material for: Refractive index of human red blood cells between 290 nm and 1100 nm determined by optical extinction measurements
Source: Sci Rep. 2019 Mar 15;9:4623. doi: 10.1038/s41598-019-38767-5 (PMC6420646; doi:10.1038/s41598-019-38767-5)
Supplement: Supplementary file 9 — Supplementary Dataset 9 [file 41598_2019_38767_MOESM9_ESM.csv]

orthonormal basis functions for the representation of RI increment
lambda/nm	g_1(lambda)	g_2(lambda)	g_3(lambda)	g_4(lambda)	g_5(lambda)	g_6(lambda)	g_7(lambda)	g_8(lambda)	g_9(lambda)	g_10(lambda)	g_11(lambda)	g_12(lambda)	g_13(lambda)	g_14(lambda)	g_15(lambda)	g_16(lambda)	g_17(lambda)	g_18(lambda)	g_19(lambda)	g_20(lambda)	g_21(lambda)	g_22(lambda)	g_23(lambda)	g_24(lambda)	g_25(lambda)	g_26(lambda)	g_27(lambda)	g_28(lambda)	g_29(lambda)	g_30(lambda)	g_31(lambda)	g_32(lambda)	g_33(lambda)	g_34(lambda)	g_35(lambda)	g_36(lambda)	g_37(lambda)	g_38(lambda)	g_39(lambda)	g_40(lambda)	g_41(lambda)	g_42(lambda)	g_43(lambda)	g_44(lambda)	g_45(lambda)	g_46(lambda)	g_47(lambda)	g_48(lambda)	g_49(lambda)
290.257	0.53104757	-0.26861375	0.15520631	-0.089329655	0.04980277	-0.027094662	0.014584649	-0.0078209716	0.0041886439	-0.0022425322	0.0012004478	-0.000642572	0.00034395675	-0.00018411432	9.8552666e-05	-5.2752522e-05	2.8237735e-05	-1.5115297e-05	8.0908502e-06	-4.3308956e-06	2.3182257e-06	-1.2408915e-06	6.6422564e-07	-3.5553982e-07	1.903113e-07	-1.0186974e-07	5.4528607e-08	-2.918777e-08	1.5623948e-08	-8.3633374e-09	4.4767228e-09	-2.3963174e-09	1.2826696e-09	-6.8658489e-10	3.675115e-10	-1.9672796e-10	1.0530415e-10	-5.6365454e-11	3.0170873e-11	-1.6150075e-11	8.6447574e-12	-4.627328e-12	2.476957e-12	-1.32584e-12	7.0969183e-13	-3.7988748e-13	2.033462e-13	-1.0884636e-13	5.8263212e-14
290.73	0.45914376	-0.1638722	0.082732065	-0.045431765	0.025011191	-0.013566439	0.0072975855	-0.00391269	0.0020954268	-0.0011218484	0.00060053446	-0.00032145209	0.00017206726	-9.2104738e-05	4.93018e-05	-2.6389893e-05	1.4126164e-05	-7.5615546e-06	4.0475158e-06	-2.1665669e-06	1.1597119e-06	-6.2076639e-07	3.3228446e-07	-1.7786179e-07	9.5204826e-08	-5.0961195e-08	2.7278394e-08	-1.4601427e-08	7.8160112e-09	-4.1838299e-09	2.2395182e-09	-1.1987779e-09	6.4166623e-10	-3.4346987e-10	1.8385072e-10	-9.8414817e-11	5.2679288e-11	-2.8197292e-11	1.5093233e-11	-8.0792106e-12	4.3246126e-12	-2.3148598e-12	1.2391186e-12	-6.6326263e-13	3.5502931e-13	-1.9004191e-13	1.0172565e-13	-5.4451309e-14	2.9146662e-14
291.202	0.39417302	-0.072612149	0.022970149	-0.0099006289	0.0050387346	-0.002679781	0.0014348817	-0.00076851711	0.00041147692	-0.00022028406	0.00011791834	-6.3118752e-05	3.3786259e-05	-1.8085219e-05	9.6806508e-06	-5.1817851e-06	2.7737418e-06	-1.4847484e-06	7.9474962e-07	-4.2541606e-07	2.2771513e-07	-1.2189053e-07	6.5245687e-08	-3.4924035e-08	1.8693935e-08	-1.0006481e-08	5.3562468e-09	-2.867062e-09	1.5347122e-09	-8.2151555e-10	4.3974041e-10	-2.3538594e-10	1.2599432e-10	-6.7441996e-11	3.6099992e-11	-1.9324233e-11	1.0343837e-11	-5.5366769e-12	2.9636305e-12	-1.5863927e-12	8.4915893e-13	-4.5453409e-13	2.4330702e-13	-1.3023488e-13	6.9711749e-14	-3.7315663e-14	1.9974331e-14	-1.0691782e-14	5.7230903e-15
291.674	0.33564003	0.0061450928	-0.025068662	0.017971647	-0.010530142	0.0057940595	-0.0031269242	0.0016777938	-0.00089869022	0.0004811591	-0.00025757065	0.00013787185	-7.3800243e-05	3.9504044e-05	-2.1145715e-05	1.1318718e-05	-6.0587615e-06	3.2431773e-06	-1.7359938e-06	9.2924817e-07	-4.974045e-07	2.6624888e-07	-1.4251797e-07	7.6285544e-08	-4.0833684e-08	2.1857436e-08	-1.1699799e-08	6.2626035e-09	-3.3523147e-09	1.7944593e-09	-9.6053724e-10	5.1416007e-10	-2.752129e-10	1.4731543e-10	-7.885422e-11	4.2210461e-11	-2.2594332e-11	1.2093918e-11	-6.4735407e-12	3.4652018e-12	-1.8548415e-12	9.9285149e-13	-5.3146231e-13	2.8447567e-13	-1.5227332e-13	8.1509642e-14	-4.3630488e-14	2.3354358e-14	-1.2501106e-14
292.146	0.28320891	0.073142213	-0.062206502	0.038790969	-0.022053269	0.012052324	-0.006494322	0.0034833866	-0.0018656837	0.00099886931	-0.00053470532	0.0002862156	-0.00015320587	8.2008553e-05	-4.3897517e-05	2.3497129e-05	-1.2577706e-05	6.7326847e-06	-3.603842e-06	1.9290758e-06	-1.0325885e-06	5.5272025e-07	-2.9586066e-07	1.5836523e-07	-8.4768822e-08	4.5375016e-08	-2.4288237e-08	1.3000872e-08	-6.9592487e-09	3.7252138e-09	-1.9940305e-09	1.0673723e-09	-5.7132913e-10	3.0581996e-10	-1.6369768e-10	8.7626945e-11	-4.6904777e-11	2.5106408e-11	-1.3438768e-11	7.1935971e-12	-3.8505644e-12	2.0611133e-12	-1.1032909e-12	5.9055821e-13	-3.1611229e-13	1.6921021e-13	-9.0574855e-14	4.8482556e-14	-2.5951712e-14
292.618	0.23654379	0.1291219	-0.089265508	0.053163239	-0.029888477	0.016292255	-0.0087738016	0.0047054051	-0.0025201125	0.0013492347	-0.00072225848	0.00038660839	-0.00020694424	0.00011077381	-5.9294975e-05	3.1738964e-05	-1.6989452e-05	9.0942358e-06	-4.8679227e-06	2.6057169e-06	-1.3947784e-06	7.4659197e-07	-3.996365e-07	2.1391329e-07	-1.1450227e-07	6.129072e-08	-3.2807559e-08	1.7561048e-08	-9.4002692e-09	5.0318668e-09	-2.693455e-09	1.441763e-09	-7.7172808e-10	4.1308912e-10	-2.2111614e-10	1.183629e-10	-6.335706e-11	3.3912712e-11	-1.815254e-11	9.7168175e-12	-5.2011853e-12	2.7840678e-12	-1.4902804e-12	7.9770193e-13	-4.2699159e-13	2.2856225e-13	-1.2234482e-13	6.5488258e-14	-3.5054513e-14
293.09	0.19530878	0.17482684	-0.10706781	0.061694362	-0.034393598	0.018711093	-0.010071853	0.0054009932	-0.0028925858	0.0015486436	-0.00082900295	0.00044374613	-0.00023752899	0.00012714531	-6.8058309e-05	3.6429735e-05	-1.950036e-05	1.0438293e-05	-5.5873637e-06	2.9908215e-06	-1.6009158e-06	8.5693243e-07	-4.5869966e-07	2.45528e-07	-1.3142481e-07	7.034901e-08	-3.765626e-08	2.0156434e-08	-1.0789556e-08	5.7755374e-09	-3.0915266e-09	1.6548443e-09	-8.8578346e-10	4.7414047e-10	-2.5379538e-10	1.3585602e-10	-7.2720738e-11	3.8924746e-11	-2.0835343e-11	1.1152887e-11	-5.9698799e-12	3.1955313e-12	-1.7105322e-12	9.1559605e-13	-4.9009761e-13	2.6234196e-13	-1.4042643e-13	7.5166911e-14	-4.0235297e-14
293.562	0.15916801	0.21099972	-0.11643555	0.064990243	-0.035926462	0.019506081	-0.010494966	0.0056272947	-0.0030137126	0.001613484	-0.00086371153	0.0004623247	-0.00024747373	0.00013246857	-7.0907739e-05	3.7954956e-05	-2.0316791e-05	1.0875318e-05	-5.8212925e-06	3.1160396e-06	-1.6679421e-06	8.9281003e-07	-4.7790426e-07	2.5580764e-07	-1.3692723e-07	7.3294345e-08	-3.9232833e-08	2.1000333e-08	-1.1241287e-08	6.0173446e-09	-3.220961e-09	1.7241284e-09	-9.2286898e-10	4.9399153e-10	-2.6442116e-10	1.4154396e-10	-7.5765372e-11	4.0554427e-11	-2.1707667e-11	1.1619831e-11	-6.2198237e-12	3.3293201e-12	-1.7821479e-12	9.5392974e-13	-5.1061676e-13	2.7332556e-13	-1.4630573e-13	7.831396e-14	-4.1919847e-14
294.034	0.12778561	0.23838323	-0.11819086	0.063656786	-0.034844901	0.018874459	-0.01014963	0.0054414534	-0.002914102	0.0015601442	-0.00083515706	0.00044704	-0.0002392921	0.00012808907	-6.8563485e-05	3.6700141e-05	-1.9645105e-05	1.0515773e-05	-5.6288369e-06	3.0130214e-06	-1.6127989e-06	8.6329317e-07	-4.6210444e-07	2.4735048e-07	-1.3240033e-07	7.0871188e-08	-3.7935771e-08	2.0306049e-08	-1.0869643e-08	5.8184074e-09	-3.114474e-09	1.6671276e-09	-8.9235836e-10	4.7765986e-10	-2.5567923e-10	1.3686443e-10	-7.3260521e-11	3.9213672e-11	-2.0989998e-11	1.1235672e-11	-6.0141924e-12	3.2192507e-12	-1.7232289e-12	9.2239223e-13	-4.9373545e-13	2.6428925e-13	-1.4146877e-13	7.5724851e-14	-4.053395e-14
294.506	0.10082568	0.25772005	-0.11315587	0.058299895	-0.031506744	0.017013471	-0.0091423354	0.0049006132	-0.002624363	0.0014050124	-0.00075211233	0.00040258792	-0.00021549772	0.00011535233	-6.1745766e-05	3.3050804e-05	-1.7691663e-05	9.4701204e-06	-5.0691246e-06	2.7134168e-06	-1.4524277e-06	7.7745024e-07	-4.1615435e-07	2.2275479e-07	-1.1923489e-07	6.3823999e-08	-3.4163567e-08	1.8286885e-08	-9.7888028e-09	5.2398448e-09	-2.8047814e-09	1.5013542e-09	-8.0362529e-10	4.3016299e-10	-2.3025536e-10	1.232551e-10	-6.5975745e-11	3.5314398e-11	-1.8902824e-11	1.0118435e-11	-5.4161616e-12	2.8991394e-12	-1.5518769e-12	8.3067269e-13	-4.4464008e-13	2.3800923e-13	-1.274016e-13	6.8195031e-14	-3.6503393e-14
294.978	0.077952356	0.26975288	-0.10215272	0.049525473	-0.026269824	0.014120357	-0.007579572	0.004061918	-0.0021751047	0.0011644767	-0.00062335017	0.00033366436	-0.00017860421	9.5603849e-05	-5.1174802e-05	2.7392459e-05	-1.4662825e-05	7.8488222e-06	-4.2012832e-06	2.248876e-06	-1.20377e-06	6.4434964e-07	-3.4490813e-07	1.8461885e-07	-9.8821709e-08	5.2897239e-08	-2.8314715e-08	1.5156144e-08	-8.1129458e-09	4.3427759e-09	-2.3245988e-09	1.2443202e-09	-6.6604348e-10	3.5651847e-10	-1.9083531e-10	1.0215365e-10	-5.4680603e-11	2.9268523e-11	-1.5666633e-11	8.3861442e-12	-4.488907e-12	2.4028026e-12	-1.2861934e-12	6.8846034e-13	-3.6851706e-13	1.972617e-13	-1.0559026e-13	5.6519944e-14	-3.025396e-14
295.449	0.058866541	0.27521923	-0.086042622	0.037966519	-0.019507707	0.010401001	-0.0055724914	0.0029850126	-0.0015982757	0.00085564263	-0.00045802734	0.00024517073	-0.00013123521	7.024801e-05	-3.7602335e-05	2.0127492e-05	-1.0773983e-05	5.767175e-06	-3.0870282e-06	1.6524341e-06	-8.8450878e-07	4.7345666e-07	-2.5343236e-07	1.3565465e-07	-7.2612435e-08	3.8867951e-08	-2.080515e-08	1.1136465e-08	-5.9612483e-09	3.1909945e-09	-1.7080738e-09	9.1430434e-10	-4.8939691e-10	2.6196344e-10	-1.4022239e-10	7.5060686e-11	-4.0178335e-11	2.150599e-11	-1.1511564e-11	6.1619897e-12	-3.2983691e-12	1.7655366e-12	-9.4507203e-13	5.0586842e-13	-2.7077979e-13	1.4494439e-13	-7.7585847e-14	4.152985e-14	-2.2230072e-14
295.921	0.043151906	0.27488367	-0.065577846	0.024178783	-0.01154888	0.0060365038	-0.0032188728	0.0017223673	-0.0009219819	0.00049355796	-0.00026419916	0.00014141886	-7.5698764e-05	4.0520275e-05	-2.1689681e-05	1.1609887e-05	-6.2146207e-06	3.3266068e-06	-1.7806515e-06	9.531527e-07	-5.1020003e-07	2.7309803e-07	-1.4618419e-07	7.8247959e-08	-4.1884114e-08	2.2419709e-08	-1.2000772e-08	6.4237065e-09	-3.4385516e-09	1.8406211e-09	-9.8524668e-10	5.2738663e-10	-2.8229264e-10	1.5110506e-10	-8.0882713e-11	4.3296308e-11	-2.3175562e-11	1.2405029e-11	-6.6400699e-12	3.5543427e-12	-1.9025566e-12	1.0183922e-12	-5.4513397e-13	2.9179369e-13	-1.5619049e-13	8.3606445e-14	-4.4752865e-14	2.3955139e-14	-1.2822692e-14
296.393	0.030516949	0.26947061	-0.041609571	0.0087899464	-0.0027640239	0.0012311882	-0.00062902927	0.00033317732	-0.00017793107	9.5199248e-05	-5.0953402e-05	2.7273245e-05	-1.4598743e-05	7.8144498e-06	-4.182915e-06	2.2389987e-06	-1.1985067e-06	6.4154526e-07	-3.4340354e-07	1.8381812e-07	-9.8393479e-08	5.2667706e-08	-2.8192023e-08	1.5090334e-08	-8.0774666e-09	4.3237026e-09	-2.3143818e-09	1.2388295e-09	-6.6313413e-10	3.5496883e-10	-1.9000753e-10	1.0170796e-10	-5.4440912e-11	2.9141027e-11	-1.5598454e-11	8.349812e-12	-4.4694708e-12	2.3923439e-12	-1.2805557e-12	6.8546477e-13	-3.6691327e-13	1.9639973e-13	-1.0513058e-13	5.6273216e-14	-3.0121765e-14	1.6123733e-14	-8.630713e-15	4.6198144e-15	-2.4728913e-15
296.865	0.020625792	0.25972273	-0.014959933	-0.0075940869	0.0064890308	-0.0038177039	0.0020905493	-0.0011254134	0.00060326766	-0.00032304531	0.00017293712	-9.257023e-05	4.9551231e-05	-2.6523963e-05	1.4197742e-05	-7.5996596e-06	4.0679984e-06	-2.1775474e-06	1.165588e-06	-6.239196e-07	3.3396936e-07	-1.7876591e-07	9.5689999e-08	-5.1219952e-08	2.7416719e-08	-1.4675609e-08	7.8555269e-09	-4.2048628e-09	2.2508248e-09	-1.2048432e-09	6.4492784e-10	-3.4521945e-10	1.8478457e-10	-9.8911129e-11	5.2944622e-11	-2.834112e-11	1.5170378e-11	-8.1201476e-12	4.3464911e-12	-2.32662e-12	1.2453853e-12	-6.666244e-13	3.568366e-13	-1.9100382e-13	1.0223997e-13	-5.4727537e-14	2.929456e-14	-1.5680678e-14	8.3935435e-15
297.336	0.013156101	0.24641425	0.013487147	-0.024331891	0.01583275	-0.0089022256	0.0048276124	-0.0025931721	0.001389351	-0.00074390185	0.00039822547	-0.00021316189	0.00011410169	-6.1076747e-05	3.2693147e-05	-1.749974e-05	9.3673817e-06	-5.0142392e-06	2.684e-06	-1.4366999e-06	7.690314e-07	-4.1164435e-07	2.203454e-07	-1.179442e-07	6.3132491e-08	-3.3793531e-08	1.8088925e-08	-9.6825395e-09	5.1829753e-09	-2.774393e-09	1.4850756e-09	-7.9493699e-10	4.2550351e-10	-2.277627e-10	1.219156e-10	-6.5261109e-11	3.4932837e-11	-1.8698267e-11	1.0008667e-11	-5.3575088e-12	2.8677492e-12	-1.5350363e-12	8.2168779e-13	-4.3982457e-13	2.3542803e-13	-1.2602112e-13	6.7456597e-14	-3.6107904e-14	1.9327816e-14
297.808	0.0077408713	0.23023005	0.043031781	-0.040889704	0.024949612	-0.013847074	0.0074874804	-0.0040192883	0.0021531017	-0.0011527982	0.00061711097	-0.00033032619	0.00017681753	-9.4647495e-05	5.0662888e-05	-2.7118446e-05	1.4516149e-05	-7.7703086e-06	4.1592568e-06	-2.22638e-06	1.1917284e-06	-6.3790407e-07	3.4145793e-07	-1.8277207e-07	9.7833173e-08	-5.2368096e-08	2.8031477e-08	-1.5004533e-08	8.0317901e-09	-4.2993341e-09	2.3013453e-09	-1.231873e-09	6.593809e-10	-3.5295214e-10	1.8892634e-10	-1.0113178e-10	5.413362e-11	-2.8975743e-11	1.5509916e-11	-8.3022557e-12	4.4440034e-12	-2.3787668e-12	1.2733273e-12	-6.8157351e-13	3.648307e-13	-1.9528845e-13	1.0453402e-13	-5.5954562e-14	2.9951322e-14
298.28	0.0040625173	0.21193752	0.072793115	-0.056626286	0.033461937	-0.018444191	0.0099578396	-0.0053434948	0.002862238	-0.0015324506	0.00082034138	-0.00043911062	0.00023504779	-0.00012581718	6.7347387e-05	-3.6049198e-05	1.9296664e-05	-1.0329257e-05	5.5289993e-06	-2.95958e-06	1.584193e-06	-8.4798111e-07	4.5390818e-07	-2.4296327e-07	1.3005197e-07	-6.961416e-08	3.7262911e-08	-1.9945884e-08	1.067685e-08	-5.7152074e-09	3.0592332e-09	-1.6375581e-09	8.7653077e-10	-4.691877e-10	2.5114429e-10	-1.3443689e-10	7.1961114e-11	-3.8518147e-11	2.0617702e-11	-1.1036387e-11	5.9075199e-12	-3.1621515e-12	1.6926644e-12	-9.0603194e-13	4.8497816e-13	-2.596016e-13	1.3895957e-13	-7.4381735e-14	3.9815008e-14
298.751	0.0017887402	0.19232192	0.10188846	-0.070907349	0.040997168	-0.022488466	0.012127981	-0.0065063876	0.0034849406	-0.0018658229	0.00099879706	-0.00053463363	0.00028617944	-0.0001531871	8.1997951e-05	-4.389124e-05	2.3494407e-05	-1.2576255e-05	6.7317625e-06	-3.6033989e-06	1.9288139e-06	-1.0324486e-06	5.5265011e-07	-2.9581683e-07	1.5834312e-07	-8.4757831e-08	4.5368982e-08	-2.4284857e-08	1.2999463e-08	-6.9584778e-09	3.7247303e-09	-1.993788e-09	1.0672088e-09	-5.7125349e-10	3.0577753e-10	-1.6368192e-10	8.7615335e-11	-4.6897278e-11	2.510282e-11	-1.3437212e-11	7.1926253e-12	-3.8500371e-12	2.0608819e-12	-1.1031276e-12	5.9047897e-13	-3.1607461e-13	1.6918844e-13	-9.0562531e-14	4.8476254e-14
299.223	0.00057459916	0.17204133	0.12962069	-0.083188701	0.047230103	-0.025800177	0.013900818	-0.0074558616	0.0039932987	-0.0021379715	0.0011444784	-0.00061261324	0.00032792043	-0.00017553035	9.3957842e-05	-5.029304e-05	2.6921206e-05	-1.4410576e-05	7.7136302e-06	-4.1289761e-06	2.210143e-06	-1.1830373e-06	6.3325743e-07	-3.3896348e-07	1.8143841e-07	-9.7120266e-08	5.1986318e-08	-2.7826948e-08	1.4895512e-08	-7.9734133e-09	4.2680045e-09	-2.2845938e-09	1.2228676e-09	-6.5457422e-10	3.50377e-10	-1.8755591e-10	1.0039455e-10	-5.3737525e-11	2.8764216e-11	-1.5397109e-11	8.2417126e-12	-4.411588e-12	2.3614738e-12	-1.2640254e-12	6.7660385e-13	-3.6217598e-13	1.9386559e-13	-1.0377162e-13	5.5546805e-14
299.695	9.0409007e-05	0.1518789	0.15510495	-0.092832391	0.051785767	-0.028172851	0.015164902	-0.0081321154	0.00435528	-0.0023317463	0.0012482049	-0.00066813525	0.00035764028	-0.00019143888	0.00010247336	-5.4851159e-05	2.9361108e-05	-1.5716625e-05	8.412726e-06	-4.5031903e-06	2.4104509e-06	-1.2902575e-06	6.9065032e-07	-3.6968415e-07	1.9788239e-07	-1.059224e-07	5.6697902e-08	-3.0348938e-08	1.624551e-08	-8.6960535e-09	4.6548189e-09	-2.4916494e-09	1.3336976e-09	-7.1389909e-10	3.821321e-10	-2.0455433e-10	1.0949344e-10	-5.8607823e-11	3.1371152e-11	-1.6792568e-11	8.9886692e-12	-4.8114156e-12	2.5754971e-12	-1.3785855e-12	7.3792528e-13	-3.9500043e-13	2.1143586e-13	-1.1317656e-13	6.058108e-14
300.166	3.0195792e-07	0.13261677	0.17747546	-0.099222812	0.054303392	-0.029407965	0.015813095	-0.0084776619	0.0045400922	-0.002430661	0.0013011511	-0.00069647566	0.00037281031	-0.00019955914	0.00010681997	-5.717778e-05	3.0606517e-05	-1.6383276e-05	8.7695683e-06	-4.694202e-06	2.512695e-06	-1.3449863e-06	7.1994562e-07	-3.8536503e-07	2.0627596e-07	-1.104153e-07	5.9102855e-08	-3.1636248e-08	1.6934596e-08	-9.0649138e-09	4.8522623e-09	-2.5973376e-09	1.390269e-09	-7.4418053e-10	3.9834099e-10	-2.1323091e-10	1.1413782e-10	-6.109379e-11	3.2701821e-11	-1.7504858e-11	9.3699413e-12	-5.0155013e-12	2.6847419e-12	-1.4370609e-12	7.6922584e-13	-4.1175515e-13	2.2040433e-13	-1.1797717e-13	6.3150746e-14
300.638	0	0.11483749	0.19610591	-0.10186829	0.054492648	-0.029345523	0.015759017	-0.0084461505	0.0045229077	-0.0024214229	0.0012962012	-0.00069382556	0.00037139169	-0.00019879977	0.00010641349	-5.6960203e-05	3.0490052e-05	-1.6320933e-05	8.7361978e-06	-4.6763393e-06	2.5031335e-06	-1.3398683e-06	7.1720604e-07	-3.8389862e-07	2.0549103e-07	-1.0999514e-07	5.8877954e-08	-3.1515864e-08	1.6870155e-08	-9.0304194e-09	4.8337981e-09	-2.5874541e-09	1.3849787e-09	-7.4134872e-10	3.968252e-10	-2.1241951e-10	1.1370349e-10	-6.0861312e-11	3.2577382e-11	-1.7438247e-11	9.3342862e-12	-4.996416e-12	2.6745257e-12	-1.4315925e-12	7.6629873e-13	-4.1018832e-13	2.1956564e-13	-1.1752824e-13	6.2910441e-14
301.109	0	0.098754636	0.21087428	-0.10082541	0.052434711	-0.028036318	0.015030836	-0.0080527857	0.0043118819	-0.0023083999	0.0012356937	-0.0006614366	0.00035405441	-0.00018951941	0.00010144589	-5.4301187e-05	2.9066715e-05	-1.555904e-05	8.3283747e-06	-4.4580384e-06	2.3862822e-06	-1.2773205e-06	6.8372543e-07	-3.6597747e-07	1.958983e-07	-1.0486035e-07	5.6129413e-08	-3.0044641e-08	1.6082623e-08	-8.6088614e-09	4.6081468e-09	-2.4666665e-09	1.3203251e-09	-7.0674109e-10	3.783006e-10	-2.0250334e-10	1.0839559e-10	-5.8020184e-11	3.1056605e-11	-1.6624195e-11	8.8985431e-12	-4.7631733e-12	2.5496735e-12	-1.364763e-12	7.3052638e-13	-3.9103991e-13	2.0931587e-13	-1.1204179e-13	5.9973656e-14
301.581	0	0.084218985	0.22208334	-0.09640291	0.04836315	-0.025615667	0.013702411	-0.0073373006	0.00392831	-0.0021029948	0.0011257327	-0.00060257633	0.00032254753	-0.00017265428	9.2418335e-05	-4.9468984e-05	2.64801e-05	-1.4174458e-05	7.5872417e-06	-4.0613224e-06	2.1739296e-06	-1.1636532e-06	6.2288144e-07	-3.3340953e-07	1.7846552e-07	-9.5528942e-08	5.1134518e-08	-2.7371001e-08	1.4651448e-08	-7.8427682e-09	4.1980728e-09	-2.2471606e-09	1.2028308e-09	-6.4384896e-10	3.4463604e-10	-1.8448279e-10	9.874958e-11	-5.2857031e-11	2.8292911e-11	-1.5144826e-11	8.1066714e-12	-4.3393037e-12	2.3227808e-12	-1.2433142e-12	6.6551763e-13	-3.5624169e-13	1.9068908e-13	-1.0207131e-13	5.4636665e-14
302.052	0	0.071210674	0.22992593	-0.088932604	0.042537378	-0.022234603	0.011856272	-0.0063441019	0.003395993	-0.0018179526	0.00097314113	-0.00052089686	0.00027882595	-0.00014925084	7.9890945e-05	-4.2763417e-05	2.2890698e-05	-1.2253097e-05	6.5587841e-06	-3.5108064e-06	1.8792514e-06	-1.0059189e-06	5.3844929e-07	-2.8821556e-07	1.5427435e-07	-8.2579906e-08	4.4203187e-08	-2.3660836e-08	1.266543e-08	-6.7796737e-09	3.6290202e-09	-1.9425559e-09	1.039786e-09	-5.5657464e-10	2.9792031e-10	-1.5947597e-10	8.5363983e-11	-4.5692212e-11	2.4457781e-11	-1.3091931e-11	7.0078046e-12	-3.7511071e-12	2.0079257e-12	-1.0747818e-12	5.753061e-13	-3.079528e-13	1.64841e-13	-8.8235448e-14	4.7230615e-14
302.523	0	0.059615953	0.23466943	-0.078721122	0.035192543	-0.018029653	0.0095669732	-0.0051133009	0.0027364294	-0.0014647852	0.0007840816	-0.00041969694	0.00022465544	-0.00012025426	6.4369661e-05	-3.4455302e-05	1.8443472e-05	-9.8725542e-06	5.2845376e-06	-2.8287238e-06	1.5141488e-06	-8.1048807e-07	4.3383888e-07	-2.3222078e-07	1.2430179e-07	-6.6536207e-08	3.5615352e-08	-1.9063988e-08	1.0204779e-08	-5.4625126e-09	2.9239708e-09	-1.5651544e-09	8.3777543e-10	-4.4844282e-10	2.4004008e-10	-1.2849284e-10	6.8779391e-11	-3.6815088e-11	1.9706101e-11	-1.0548419e-11	5.646322e-12	-3.0223386e-12	1.6178241e-12	-8.6597222e-13	4.6353511e-13	-2.4812345e-13	1.3281554e-13	-7.1092986e-14	3.8054608e-14
302.995	0	0.049333084	0.23655486	-0.066051796	0.026550886	-0.01313034	0.0069053061	-0.0036829899	0.0019700361	-0.0010544256	0.00056440683	-0.00030210944	0.00016171297	-8.6562192e-05	4.6334979e-05	-2.4801835e-05	1.3276097e-05	-7.1065247e-06	3.8039494e-06	-2.0361899e-06	1.0899242e-06	-5.8341067e-07	3.1228866e-07	-1.6715864e-07	8.9475707e-08	-4.7894515e-08	2.5636869e-08	-1.3722761e-08	7.3456689e-09	-3.9320605e-09	2.1047513e-09	-1.1266394e-09	6.0305283e-10	-3.2280096e-10	1.7278718e-10	-9.2492531e-11	4.9509218e-11	-2.650047e-11	1.4184971e-11	-7.5930298e-12	4.0643714e-12	-2.175559e-12	1.1645524e-12	-6.2334962e-13	3.3366479e-13	-1.786058e-13	9.5604128e-14	-5.1174605e-14	2.739271e-14
303.466	0	0.040324187	0.23581459	-0.051291398	0.016891184	-0.0076982029	0.0039594486	-0.0021006048	0.0011222366	-0.00060048718	0.00032140455	-0.00017203532	9.2086659e-05	-4.9292378e-05	2.6385202e-05	-1.4123269e-05	7.5600011e-06	-4.0467716e-06	2.1661382e-06	-1.1594972e-06	6.2065136e-07	-3.3222002e-07	1.7783107e-07	-9.5187572e-08	5.0951452e-08	-2.727327e-08	1.4598775e-08	-7.8143511e-09	4.182951e-09	-2.2390904e-09	1.1985391e-09	-6.4155862e-10	3.4340514e-10	-1.8381724e-10	9.8392713e-11	-5.2669366e-11	2.8192754e-11	-1.5090548e-11	8.0775542e-12	-4.3238093e-12	2.3144341e-12	-1.2388602e-12	6.6314802e-13	-3.5496303e-13	1.9000359e-13	-1.017061e-13	5.4441248e-14	-2.9141099e-14	1.5598629e-14
303.937	0	0.032484781	0.23269545	-0.034728086	0.0064381319	-0.001864068	0.00080088714	-0.0004046105	0.00021364743	-0.00011400979	6.0984693e-05	-3.2638087e-05	1.7469869e-05	-9.3512454e-06	5.0055219e-06	-2.6793164e-06	1.4342029e-06	-7.6771039e-07	4.1093665e-07	-2.1996746e-07	1.1774336e-07	-6.3025242e-08	3.3736215e-08	-1.8057972e-08	9.6659665e-09	-5.1739941e-09	2.769524e-09	-1.4824554e-09	7.9354489e-10	-4.2477636e-10	2.2737407e-10	-1.2170966e-10	6.5147163e-11	-3.4871848e-11	1.8666017e-11	-9.9918709e-12	5.3484288e-12	-2.8628179e-12	1.5323875e-12	-8.2026703e-13	4.3906977e-13	-2.3502335e-13	1.2580537e-13	-6.7339804e-14	3.6045456e-14	-1.9294597e-14	1.0328013e-14	-5.5283387e-15	2.9592057e-15
304.408	0	0.025733559	0.22743737	-0.016674393	-0.004566536	0.0042315348	-0.0024936141	0.0013636909	-0.00073359464	0.00039315287	-0.00021050709	0.00011268556	-6.0319204e-05	3.2287955e-05	-1.7283099e-05	9.2511673e-06	-4.952029e-06	2.6507576e-06	-1.4188859e-06	7.595057e-07	-4.0654539e-07	2.1761415e-07	-1.1648472e-07	6.2350735e-08	-3.337474e-08	1.7864816e-08	-9.5626384e-09	5.118636e-09	-2.7399593e-09	1.4666718e-09	-7.8507931e-10	4.2024028e-10	-2.2494074e-10	1.2040584e-10	-6.4450199e-11	3.4500026e-11	-1.8467105e-11	9.8847647e-12	-5.291042e-12	2.8322257e-12	-1.5160242e-12	8.1149083e-13	-4.3438198e-13	2.3251151e-13	-1.2445809e-13	6.6620565e-14	-3.5660662e-14	1.90883e-14	-1.0217573e-14
304.88	0	0.019978027	0.22026321	0.002599011	-0.015905267	0.010461303	-0.00585442	0.0031668216	-0.001699401	0.00091024361	-0.00048731213	0.00026085311	-0.00013963054	7.4741997e-05	-4.0007888e-05	2.141512e-05	-1.1463234e-05	6.1361219e-06	-3.2845165e-06	1.7581462e-06	-9.4109398e-07	5.0374539e-07	-2.6964534e-07	1.4433297e-07	-7.7257713e-08	4.1354473e-08	-2.213613e-08	1.1848905e-08	-6.3426108e-09	3.3951339e-09	-1.8173455e-09	9.7279567e-10	-5.2070539e-10	2.7872218e-10	-1.4919292e-10	7.9862588e-11	-4.2748687e-11	2.2881806e-11	-1.2248e-11	6.5561943e-12	-3.5093776e-12	1.8784843e-12	-1.0055317e-12	5.3823064e-13	-2.8810254e-13	1.5421701e-13	-8.2549292e-14	4.4186663e-14	-2.3652209e-14
305.351	0	0.015161122	0.2114437	0.022697372	-0.027287855	0.01665806	-0.0091903899	0.0049557661	-0.0026575033	0.0014231967	-0.00076190065	0.00040783402	-0.00021830667	0.00011685602	-6.2550669e-05	3.3481648e-05	-1.7922288e-05	9.5935711e-06	-5.1352048e-06	2.7487885e-06	-1.4713613e-06	7.8758494e-07	-4.2157926e-07	2.2565858e-07	-1.2078922e-07	6.4655997e-08	-3.4608917e-08	1.8525269e-08	-9.9164079e-09	5.3081505e-09	-2.841344e-09	1.5209255e-09	-8.141012e-10	4.3577052e-10	-2.3325692e-10	1.2486183e-10	-6.6835793e-11	3.577475e-11	-1.9149238e-11	1.0250337e-11	-5.4867657e-12	2.936932e-12	-1.5721069e-12	8.4150119e-13	-4.5043633e-13	2.4111187e-13	-1.2906238e-13	6.9084009e-14	-3.6979244e-14
305.822	0	0.011188301	0.20120549	0.043347852	-0.038496345	0.022694397	-0.012431845	0.0066930245	-0.0035878014	0.0019212488	-0.0010285107	0.000550544	-0.00029469662	0.00015774628	-8.44384e-05	4.5197546e-05	-2.4193655e-05	1.2950553e-05	-6.9321155e-06	3.7106445e-06	-1.98622e-06	1.0631767e-06	-5.6909827e-07	3.0462103e-07	-1.6305578e-07	8.7280423e-08	-4.6719269e-08	2.5007631e-08	-1.3386357e-08	7.1655784e-09	-3.835587e-09	2.0531278e-09	-1.0989715e-09	5.8825534e-10	-3.1487818e-10	1.6855348e-10	-9.0222972e-11	4.8293051e-11	-2.5849939e-11	1.3837135e-11	-7.4066947e-12	3.9646233e-12	-2.1222186e-12	1.1359593e-12	-6.08053e-13	3.2548173e-13	-1.7422389e-13	9.3257884e-14	-4.9919021e-14
306.293	0	0.0079782556	0.18978848	0.064237917	-0.049289005	0.028429782	-0.01550202	0.008337295	-0.0044681586	0.0023925463	-0.0012807966	0.00068558635	-0.0003669822	0.00019643954	-0.00010515012	5.6283957e-05	-3.0128066e-05	1.6127167e-05	-8.6324796e-06	4.6208207e-06	-2.4734157e-06	1.323961e-06	-7.0869119e-07	3.7934088e-07	-2.0305139e-07	1.0868925e-07	-5.817894e-08	3.11417e-08	-1.6669869e-08	8.9232081e-09	-4.7764101e-09	2.5567352e-09	-1.3685359e-09	7.3254725e-10	-3.9211399e-10	2.0989761e-10	-1.1235358e-10	6.0138751e-11	-3.2190616e-11	1.7231216e-11	-9.2234673e-12	4.9370973e-12	-2.6427731e-12	1.4145963e-12	-7.5720105e-13	4.0531846e-13	-2.169589e-13	1.1613291e-13	-6.2163553e-14
306.764	0	0.0054496764	0.17743259	0.085055034	-0.059424102	0.033723687	-0.018324152	0.0098472758	-0.0052764382	0.0028252353	-0.0015124128	0.00080956437	-0.00043334522	0.00023196255	-0.00012416486	6.6462025e-05	-3.5576253e-05	1.9043512e-05	-1.0193528e-05	5.4564233e-06	-2.920694e-06	1.5633785e-06	-8.3684684e-07	4.4793871e-07	-2.3977004e-07	1.2834399e-07	-6.8699686e-08	3.6773186e-08	-1.9684352e-08	1.053683e-08	-5.6401487e-09	3.0190805e-09	-1.616014e-09	8.6501689e-10	-4.6302163e-10	2.4785429e-10	-1.3267095e-10	7.1013898e-11	-3.8011782e-11	2.034721e-11	-1.0891386e-11	5.8298937e-12	-3.120677e-12	1.6704038e-12	-8.9412893e-13	4.7861392e-13	-2.561925e-13	1.3713372e-13	-7.3404853e-14
307.235	0	0.003521255	0.16437772	0.10548667	-0.0686599	0.038435581	-0.020821477	0.011181665	-0.0059905035	0.0032074623	-0.0017170135	0.00091908135	-0.00049196748	0.00026334205	-0.00014096167	7.5452893e-05	-4.0388947e-05	2.1619685e-05	-1.157249e-05	6.1945588e-06	-3.3158004e-06	1.7748697e-06	-9.5005403e-07	5.0853508e-07	-2.7220571e-07	1.4570615e-07	-7.799326e-08	4.1747799e-08	-2.2347217e-08	1.1962234e-08	-6.4031382e-09	3.4274965e-09	-1.8346256e-09	9.8203487e-10	-5.256584e-10	2.8138359e-10	-1.5061845e-10	8.0620535e-11	-4.315395e-11	2.3099746e-11	-1.2364754e-11	6.6185516e-12	-3.5428368e-12	1.8963731e-12	-1.0150851e-12	5.4335999e-13	-2.9084978e-13	1.5568494e-13	-8.3334934e-14
307.706	0	0.0021116826	0.15086379	0.12522029	-0.076754668	0.042424933	-0.022917231	0.012299161	-0.0065882179	0.0035273736	-0.0018882532	0.0010107406	-0.00054103077	0.00028960479	-0.00015501958	8.2977704e-05	-4.441688e-05	2.3775786e-05	-1.2726599e-05	6.8123335e-06	-3.6464805e-06	1.9518749e-06	-1.0448016e-06	5.5925057e-07	-2.9935241e-07	1.6023722e-07	-8.5771419e-08	4.5911249e-08	-2.4575874e-08	1.3155211e-08	-7.0417142e-09	3.7693159e-09	-2.0175903e-09	1.0799718e-09	-5.7808157e-10	3.0944558e-10	-1.6563941e-10	8.8660708e-11	-4.7457633e-11	2.5403451e-11	-1.3597874e-11	7.2786105e-12	-3.8961589e-12	2.0854958e-12	-1.1163182e-12	5.9754852e-13	-3.1985582e-13	1.7121118e-13	-9.164581e-14
308.177	0	0.0011396505	0.13713071	0.14394337	-0.083466672	0.045551214	-0.02453465	0.013158461	-0.0070474446	0.0037731154	-0.0020197863	0.0010811454	-0.0005787169	0.00030977752	-0.00016581763	8.8757603e-05	-4.7510784e-05	2.5431913e-05	-1.3613083e-05	7.2868537e-06	-3.9004799e-06	2.0878348e-06	-1.1175783e-06	5.9820575e-07	-3.2020411e-07	1.7139871e-07	-9.1745916e-08	4.9109245e-08	-2.6287732e-08	1.4071551e-08	-7.5322121e-09	4.0318715e-09	-2.1581276e-09	1.1551984e-09	-6.1834845e-10	3.3100033e-10	-1.771772e-10	9.4836462e-11	-5.0763343e-11	2.7172955e-11	-1.4545048e-11	7.7856097e-12	-4.1675499e-12	2.2307632e-12	-1.1940765e-12	6.3917138e-13	-3.4213571e-13	1.8313707e-13	-9.8029494e-14
308.648	0	0.00052385003	0.12341838	0.16134336	-0.088554179	0.047673893	-0.025596969	0.013718264	-0.0073460469	0.003932834	-0.0021052669	0.001126899	-0.00060320768	0.000322887	-0.00017283486	9.2513732e-05	-4.952139e-05	2.6508165e-05	-1.4189175e-05	7.5952257e-06	-4.0655442e-06	2.1761898e-06	-1.1648731e-06	6.235212e-07	-3.3375481e-07	1.7865212e-07	-9.5628508e-08	5.1187497e-08	-2.7400201e-08	1.4667044e-08	-7.8509675e-09	4.2024961e-09	-2.2494573e-09	1.2040852e-09	-6.4451631e-10	3.4500792e-10	-1.8467515e-10	9.8849842e-11	-5.2911595e-11	2.8322886e-11	-1.5160579e-11	8.1150885e-12	-4.3439163e-12	2.3251667e-12	-1.2446085e-12	6.6622045e-13	-3.5661454e-13	1.9088724e-13	-1.02178e-13
309.119	0	0.00018297239	0.10996673	0.17710775	-0.091775454	0.048652441	-0.026027425	0.013937268	-0.0074618881	0.0039946759	-0.0021383496	0.0011446047	-0.0006126849	0.00032795996	-0.00017555031	9.3967235e-05	-5.0299432e-05	2.6924641e-05	-1.4412104e-05	7.714556e-06	-4.1294188e-06	2.2103804e-06	-1.1831747e-06	6.3331747e-07	-3.3899851e-07	1.8145897e-07	-9.7130948e-08	5.1991714e-08	-2.7830692e-08	1.4897481e-08	-7.9743158e-09	4.2685224e-09	-2.284799e-09	1.2230028e-09	-6.5464244e-10	3.5042841e-10	-1.8757663e-10	1.0040289e-10	-5.3742901e-11	2.8767873e-11	-1.539877e-11	8.2425864e-12	-4.4121645e-12	2.3616979e-12	-1.2641629e-12	6.7668758e-13	-3.6221738e-13	1.9388631e-13	-1.0378334e-13
309.59	0	3.5708891e-05	0.09701565	0.19092398	-0.092888766	0.048346327	-0.025749253	0.013774172	-0.0073728316	0.0039467871	-0.0021126887	0.0011308659	-0.00060533037	0.00032402315	-0.00017344301	9.2839257e-05	-4.9695639e-05	2.6601438e-05	-1.4239101e-05	7.6219507e-06	-4.0798494e-06	2.1838471e-06	-1.1689719e-06	6.2571515e-07	-3.3492918e-07	1.7928074e-07	-9.5964992e-08	5.1367608e-08	-2.7496613e-08	1.4718652e-08	-7.8785924e-09	4.2172832e-09	-2.2573724e-09	1.208322e-09	-6.4678414e-10	3.4622189e-10	-1.8532496e-10	9.9197661e-11	-5.3097773e-11	2.8422545e-11	-1.5213924e-11	8.1436428e-12	-4.359201e-12	2.3333482e-12	-1.2489879e-12	6.6856465e-13	-3.5786934e-13	1.9155891e-13	-1.0253753e-13
310.061	0	7.5079218e-07	0.084805061	0.20247954	-0.091652379	0.046615021	-0.02468569	0.013187672	-0.0070567405	0.0037773142	-0.0020219385	0.0010822857	-0.00057932589	0.00031010333	-0.00016599201	8.8850939e-05	-4.7560745e-05	2.5458657e-05	-1.3627398e-05	7.2945164e-06	-3.9045816e-06	2.0900303e-06	-1.1187535e-06	5.9883481e-07	-3.2054083e-07	1.7157895e-07	-9.1842394e-08	4.9160887e-08	-2.6315375e-08	1.4086348e-08	-7.5401329e-09	4.0361113e-09	-2.1603971e-09	1.1564132e-09	-6.1899869e-10	3.313484e-10	-1.7736352e-10	9.493619e-11	-5.0816725e-11	2.7201529e-11	-1.4560343e-11	7.7937968e-12	-4.1719324e-12	2.233109e-12	-1.1953321e-12	6.3984352e-13	-3.4249549e-13	1.8332965e-13	-9.813258e-14
310.532	0	0	0.073563404	0.21148093	-0.087843505	0.043330994	-0.022767318	0.012140451	-0.0064936163	0.0034755486	-0.0018603666	0.00099579583	-0.00053302896	0.00028532129	-0.00015272668	8.1750372e-05	-4.3759904e-05	2.3424115e-05	-1.2538358e-05	6.7115714e-06	-3.592545e-06	1.9230045e-06	-1.0293478e-06	5.5097863e-07	-2.9492465e-07	1.5786713e-07	-8.4502763e-08	4.523217e-08	-2.4212369e-08	1.296063e-08	-6.9375593e-09	3.7135635e-09	-1.9877478e-09	1.0639978e-09	-5.695311e-10	3.0486853e-10	-1.6318942e-10	8.7349316e-11	-4.6755681e-11	2.5027705e-11	-1.3396746e-11	7.1709516e-12	-3.8385303e-12	2.054649e-12	-1.0998066e-12	5.887101e-13	-3.1512479e-13	1.6867877e-13	-9.0290266e-14
311.003	0	0	0.06335966	0.21789939	-0.081502731	0.038547475	-0.020026859	0.010650556	-0.005693187	0.0030467061	-0.0016307659	0.0008728913	-0.0004672399	0.00025010544	-0.00013387634	7.1660303e-05	-3.8358822e-05	2.0532985e-05	-1.0990807e-05	5.8831933e-06	-3.1491338e-06	1.685657e-06	-9.0230017e-07	4.8297389e-07	-2.5852347e-07	1.3838232e-07	-7.4072979e-08	3.9649373e-08	-2.1223948e-08	1.136096e-08	-6.0812886e-09	3.2552155e-09	-1.7424093e-09	9.3267352e-10	-4.9923651e-10	2.6724002e-10	-1.4304771e-10	7.6568195e-11	-4.0984844e-11	2.1938652e-11	-1.1743248e-11	6.2858743e-12	-3.3647583e-12	1.8010532e-12	-9.6406254e-13	5.1604835e-13	-2.762304e-13	1.4785953e-13	-7.9146157e-14
311.474	0	0	0.054145985	0.22190016	-0.072863609	0.032450125	-0.016571869	0.0087766022	-0.0046869595	0.0025076693	-0.0013421755	0.00071841073	-0.00038454876	0.00020584217	-0.0001101831	5.8977966e-05	-3.1570133e-05	1.6899087e-05	-9.0456694e-06	4.8419942e-06	-2.5918047e-06	1.3873318e-06	-7.4261239e-07	3.9749787e-07	-2.1277036e-07	1.1389162e-07	-6.096365e-08	3.2632284e-08	-1.7467765e-08	9.3503135e-09	-5.0050309e-09	2.6791122e-09	-1.4340403e-09	7.6761031e-10	-4.1088236e-10	2.1994427e-10	-1.1773133e-10	6.3017267e-11	-3.3731405e-11	1.8055981e-11	-9.6649445e-12	5.1734094e-12	-2.7692683e-12	1.4823054e-12	-7.9344415e-13	4.2471885e-13	-2.2734354e-13	1.2169157e-13	-6.5138984e-14
311.944	0	0	0.045888459	0.22365143	-0.06218885	0.025244037	-0.012520804	0.0065831049	-0.0035096077	0.0018770167	-0.0010045426	0.00053767884	-0.00028780578	0.0001540572	-8.2463642e-05	4.4140505e-05	-2.3627834e-05	1.2647676e-05	-6.7699928e-06	3.6238629e-06	-1.9397679e-06	1.0383119e-06	-5.5578866e-07	2.974968e-07	-1.5924236e-07	8.5239179e-08	-4.5626636e-08	2.4422773e-08	-1.3073288e-08	6.9979956e-09	-3.7458834e-09	2.0051109e-09	-1.0732696e-09	5.744977e-10	-3.0751407e-10	1.6461149e-10	-8.811291e-11	4.7163612e-11	-2.5245381e-11	1.3513523e-11	-7.2334729e-12	3.8719018e-12	-2.0725858e-12	1.1093924e-12	-5.9383235e-13	3.1786963e-13	-1.7014928e-13	9.1076844e-14	-4.8751555e-14
312.415	0	0	0.038501508	0.22333003	-0.049670588	0.017086913	-0.0079655048	0.00412017	-0.0021880717	0.0011691846	-0.0006255965	0.00033483321	-0.00017922576	9.5936051e-05	-5.1352562e-05	2.7487601e-05	-1.4713752e-05	7.8760828e-06	-4.2158751e-06	2.2566868e-06	-1.2079509e-06	6.4658761e-07	-3.4610607e-07	1.8526007e-07	-9.9164938e-08	5.3080962e-08	-2.8413058e-08	1.5208784e-08	-8.1411237e-09	4.3578592e-09	-2.3326726e-09	1.248642e-09	-6.6835679e-10	3.5775674e-10	-1.9149812e-10	1.0250845e-10	-5.487052e-11	2.9370178e-11	-1.5721047e-11	8.4152711e-12	-4.5044979e-12	2.411148e-12	-1.2906606e-12	6.908515e-13	-3.69797e-13	1.9794684e-13	-1.05957e-13	5.6716249e-14	-3.0359038e-14
312.886	0	0	0.031953154	0.22109957	-0.035567413	0.0081816572	-0.0030232596	0.0014516867	-0.00075669017	0.00040257237	-0.00021518847	0.00011514716	-6.1631429e-05	3.2989703e-05	-1.7658649e-05	9.4521788e-06	-5.0596266e-06	2.7083531e-06	-1.4497154e-06	7.7600817e-07	-4.1537877e-07	2.2234245e-07	-1.1901569e-07	6.3705486e-08	-3.4099903e-08	1.8252981e-08	-9.7704145e-09	5.2298532e-09	-2.7994928e-09	1.4985395e-09	-8.0213744e-10	4.2937122e-10	-2.2982823e-10	1.2302201e-10	-6.5850567e-11	3.5249639e-11	-1.8868357e-11	1.009954e-11	-5.4060053e-12	2.893764e-12	-1.5489642e-12	8.2912283e-13	-4.4382019e-13	2.375635e-13	-1.271623e-13	6.8068091e-14	-3.6435493e-14	1.9503049e-14	-1.043958e-14
313.356	0	0	0.026204303	0.21713987	-0.020151365	-0.0012624747	0.0021853596	-0.0013567114	0.00074926577	-0.00040392181	0.00021656333	-0.00011596306	6.2077965e-05	-3.3229927e-05	1.7787383e-05	-9.5211048e-06	5.096524e-06	-2.7281041e-06	1.4602876e-06	-7.8166733e-07	4.1840798e-07	-2.2396391e-07	1.1988363e-07	-6.4170067e-08	3.4348582e-08	-1.8386093e-08	9.8416667e-09	-5.2679927e-09	2.8199085e-09	-1.5094678e-09	8.0798715e-10	-4.3250247e-10	2.3150429e-10	-1.2391917e-10	6.6330792e-11	-3.5506702e-11	1.9005957e-11	-1.0173192e-11	5.4454294e-12	-2.9148672e-12	1.5602603e-12	-8.3516933e-13	4.4705682e-13	-2.3929597e-13	1.2808965e-13	-6.8564487e-14	3.6701204e-14	-1.9645278e-14	1.0515712e-14
313.827	0	0	0.021180053	0.21160344	-0.0035944042	-0.011097305	0.0075734382	-0.0042575346	0.0023042542	-0.0012366099	0.00066232997	-0.00035457424	0.00018980238	-0.00010159872	5.4383816e-05	-2.9110166e-05	1.5582292e-05	-8.3410012e-06	4.4647346e-06	-2.3898971e-06	1.2792552e-06	-6.8475512e-07	3.6653641e-07	-1.9619582e-07	1.0501856e-07	-5.6214286e-08	3.0090257e-08	-1.6106546e-08	8.6216873e-09	-4.6150999e-09	2.4703683e-09	-1.3223482e-09	7.0780933e-10	-3.7887481e-10	2.0280209e-10	-1.0855944e-10	5.810948e-11	-3.1103875e-11	1.6649047e-11	-8.9120174e-12	4.7703946e-12	-2.553476e-12	1.3668472e-12	-7.3163188e-13	3.916258e-13	-2.0963147e-13	1.1221155e-13	-6.0064161e-14	3.2151106e-14
314.298	0	0	0.016842931	0.2046666	0.013834036	-0.021114566	0.013020878	-0.0071853961	0.0038731355	-0.002076664	0.0011120308	-0.00059529023	0.00031865332	-0.0001705705	9.1303019e-05	-4.8871997e-05	2.6160542e-05	-1.4003403e-05	7.49568e-06	-4.012311e-06	2.1476949e-06	-1.1496104e-06	6.1536461e-07	-3.2938599e-07	1.7631183e-07	-9.4376114e-08	5.0517434e-08	-2.7040692e-08	1.4474636e-08	-7.7481229e-09	4.1474111e-09	-2.2200422e-09	1.1883152e-09	-6.360791e-10	3.4047703e-10	-1.8225648e-10	9.7557885e-11	-5.2219161e-11	2.7951477e-11	-1.4962061e-11	8.0088414e-12	-4.2869377e-12	2.2947499e-12	-1.2283101e-12	6.5748627e-13	-3.5194262e-13	1.8838788e-13	-1.0083953e-13	5.3977319e-14
314.768	0	0	0.013149626	0.19651754	0.031857124	-0.031104443	0.018407075	-0.010074679	0.005420652	-0.0029051935	0.0015555519	-0.00083269703	0.00044573276	-0.00023859401	0.00012771463	-6.8362125e-05	3.6593352e-05	-1.9587952e-05	1.0484953e-05	-5.6124186e-06	3.0041946e-06	-1.6080744e-06	8.607717e-07	-4.6074496e-07	2.4662489e-07	-1.3201326e-07	7.0663761e-08	-3.7824506e-08	2.0247114e-08	-1.083807e-08	5.8013965e-09	-3.1053939e-09	1.6622147e-09	-8.8974711e-10	4.7625909e-10	-2.5494027e-10	1.3646392e-10	-7.3044135e-11	3.9098512e-11	-2.0928923e-11	1.1202763e-11	-5.9965662e-12	3.2098949e-12	-1.7181595e-12	9.1969145e-13	-4.9229716e-13	2.6351686e-13	-1.4105428e-13	7.5503445e-14
315.239	0	0	0.010033987	0.18729094	0.050313995	-0.040921079	0.023645873	-0.012878239	0.0069214386	-0.0037086041	0.0019856143	-0.0010628982	0.00056895498	-0.0003045528	0.00016302102	-8.7260665e-05	4.6709494e-05	-2.5002993e-05	1.3383493e-05	-7.1639578e-06	3.8346967e-06	-2.0526226e-06	1.0987299e-06	-5.8811676e-07	3.1480373e-07	-1.68508e-07	9.0198582e-08	-4.8280996e-08	2.5844378e-08	-1.3834228e-08	7.4051782e-09	-3.9638723e-09	2.1217299e-09	-1.1357155e-09	6.0791974e-10	-3.2541787e-10	1.7418903e-10	-9.3237004e-11	4.9907198e-11	-2.6714671e-11	1.4299739e-11	-7.654302e-12	4.0972624e-12	-2.1931404e-12	1.1739379e-12	-6.2839148e-13	3.3636545e-13	-1.8004838e-13	9.6376185e-14
315.709	0	0	0.0074589488	0.17719488	0.068889388	-0.050334958	0.028606254	-0.015524899	0.0083372628	-0.0044664129	0.0023912517	-0.0012800235	0.00068517772	-0.00036676485	0.00019632187	-0.00010508569	5.6250995e-05	-3.0110436e-05	1.6117382e-05	-8.6273629e-06	4.6180227e-06	-2.4719185e-06	1.323171e-06	-7.0825329e-07	3.7910972e-07	-2.0292968e-07	1.0862374e-07	-5.8143513e-08	3.1123694e-08	-1.6660191e-08	8.9178582e-09	-4.7735854e-09	2.5551426e-09	-1.3677118e-09	7.3210149e-10	-3.9189204e-10	2.0977119e-10	-1.1228283e-10	6.0101905e-11	-3.2171765e-11	1.7220794e-11	-9.2178714e-12	4.9342236e-12	-2.6411404e-12	1.413742e-12	-7.5675507e-13	4.0507592e-13	-2.1682746e-13	1.1606326e-13
316.18	0	0	0.0053631177	0.16635576	0.08742479	-0.059197771	0.033200247	-0.01796648	0.009642199	-0.0051647248	0.002765024	-0.0014800902	0.00079226907	-0.00042408899	0.00022700631	-0.00012151022	6.5042833e-05	-3.4816594e-05	1.8636474e-05	-9.9757902e-06	5.3398039e-06	-2.8582709e-06	1.5299782e-06	-8.1895086e-07	4.3836327e-07	-2.3464689e-07	1.2560126e-07	-6.7231146e-08	3.598822e-08	-1.9264122e-08	1.0311689e-08	-5.5196805e-09	2.9545026e-09	-1.5814805e-09	8.4652645e-10	-4.5314343e-10	2.4255771e-10	-1.2983226e-10	6.9495627e-11	-3.7200102e-11	1.9912345e-11	-1.0658593e-11	5.7054259e-12	-3.0539416e-12	1.634705e-12	-8.750333e-13	4.683879e-13	-2.5071685e-13	1.3420356e-13
316.65	0	0	0.0037050991	0.15498849	0.10560461	-0.06728405	0.037299574	-0.020133344	0.010798846	-0.0057835031	0.0030962037	-0.001657356	0.00088715526	-0.00047487988	0.00025419363	-0.00013606284	7.2832661e-05	-3.8986389e-05	2.0868464e-05	-1.1170537e-05	5.9793232e-06	-3.2005905e-06	1.7132153e-06	-9.1703217e-07	4.9086367e-07	-2.6274928e-07	1.4064384e-07	-7.5283056e-08	4.0298334e-08	-2.1571281e-08	1.1546664e-08	-6.1807427e-09	3.3083474e-09	-1.7708858e-09	9.4791033e-10	-5.0741396e-10	2.7160754e-10	-1.4538156e-10	7.7818741e-11	-4.1655356e-11	2.2297139e-11	-1.1935115e-11	6.3887338e-12	-3.4196956e-12	1.8304848e-12	-9.798313e-13	5.2448418e-13	-2.8074385e-13	1.5027639e-13
317.121	0	0	0.0024274007	0.14321408	0.12326864	-0.07443984	0.0408126	-0.02197527	0.011780176	-0.0063082609	0.0033770341	-0.0018076686	0.0009676136	-0.00051794774	0.00027724697	-0.00014840266	7.9438001e-05	-4.2522143e-05	2.2761067e-05	-1.2183615e-05	6.5216001e-06	-3.4908585e-06	1.8685903e-06	-1.0001997e-06	5.3538108e-07	-2.8657854e-07	1.5339912e-07	-8.2110627e-08	4.3953071e-08	-2.3527624e-08	1.2593854e-08	-6.7412867e-09	3.6083881e-09	-1.931491e-09	1.0338782e-09	-5.5343235e-10	2.9624017e-10	-1.5856651e-10	8.4876279e-11	-4.5433164e-11	2.4319311e-11	-1.3017535e-11	6.9681409e-12	-3.7298347e-12	1.9964951e-12	-1.0686942e-12	5.720507e-13	-3.0620507e-13	1.6390525e-13
317.591	0	0	0.001485154	0.1312514	0.140105	-0.080446921	0.043615638	-0.023425166	0.012550162	-0.0067196986	0.0035971824	-0.0019254969	0.0010306834	-0.00055170777	0.00029531801	-0.00015807558	8.4615791e-05	-4.5293747e-05	2.4244639e-05	-1.2977746e-05	6.9466797e-06	-3.7183936e-06	1.9903855e-06	-1.0653929e-06	5.7027736e-07	-3.052578e-07	1.6339771e-07	-8.7462619e-08	4.6817944e-08	-2.5061161e-08	1.3414725e-08	-7.1806855e-09	3.8435838e-09	-2.0573861e-09	1.1012667e-09	-5.8950522e-10	3.1554918e-10	-1.6890191e-10	9.0408537e-11	-4.839451e-11	2.590445e-11	-1.3866021e-11	7.4223262e-12	-3.9729462e-12	2.1266272e-12	-1.1383519e-12	6.0933711e-13	-3.2616359e-13	1.7458864e-13
318.061	0	0	0.00082505204	0.1192444	0.15591538	-0.085134057	0.045608236	-0.024428144	0.013079283	-0.0070019963	0.0037481781	-0.0020063066	0.0010739375	-0.00057486076	0.00030771131	-0.00016470937	8.816677e-05	-4.7194541e-05	2.5262087e-05	-1.3522369e-05	7.2382034e-06	-3.8744394e-06	2.0739138e-06	-1.1101031e-06	5.9420957e-07	-3.1806822e-07	1.7025484e-07	-9.1133068e-08	4.8782702e-08	-2.6112875e-08	1.3977686e-08	-7.4820295e-09	4.0048833e-09	-2.1437262e-09	1.1474823e-09	-6.1424434e-10	3.2879149e-10	-1.7599004e-10	9.4202614e-11	-5.0425429e-11	2.6991554e-11	-1.4447921e-11	7.7338109e-12	-4.1396746e-12	2.2158731e-12	-1.1861239e-12	6.349085e-13	-3.3985135e-13	1.8191541e-13
318.532	0	0	0.00039619049	0.10733662	0.17049277	-0.088318771	0.046683046	-0.024925515	0.013335969	-0.0071382343	0.0038209621	-0.0020452483	0.0010947801	-0.00058601718	0.00031368308	-0.00016790589	8.9877826e-05	-4.8110447e-05	2.575235e-05	-1.3784798e-05	7.3786755e-06	-3.9496308e-06	2.1141624e-06	-1.1316469e-06	6.0574141e-07	-3.2424098e-07	1.7355899e-07	-9.2901691e-08	4.9729429e-08	-2.6619649e-08	1.4248951e-08	-7.6272336e-09	4.0826062e-09	-2.1853296e-09	1.1697516e-09	-6.26165e-10	3.3517236e-10	-1.7940548e-10	9.6030808e-11	-5.1404038e-11	2.751538e-11	-1.4728312e-11	7.8839012e-12	-4.2200134e-12	2.2588766e-12	-1.2091431e-12	6.4723019e-13	-3.4644686e-13	1.8544585e-13
319.002	0	0	0.00015009638	0.095747538	0.18353838	-0.089799707	0.046726732	-0.024855894	0.01328727	-0.0071107628	0.0038060849	-0.0020372639	0.0010905036	-0.00058372774	0.00031245755	-0.00016724989	8.9526678e-05	-4.7922482e-05	2.5651736e-05	-1.3730942e-05	7.3498474e-06	-3.9341997e-06	2.1059024e-06	-1.1272256e-06	6.0337481e-07	-3.2297419e-07	1.728809e-07	-9.2538728e-08	4.9535139e-08	-2.6515647e-08	1.4193281e-08	-7.5974343e-09	4.0666556e-09	-2.1767916e-09	1.1651814e-09	-6.2371861e-10	3.3386286e-10	-1.7870455e-10	9.565562e-11	-5.1203204e-11	2.7407879e-11	-1.467077e-11	7.8530992e-12	-4.203526e-12	2.2500513e-12	-1.204419e-12	6.447015e-13	-3.450933e-13	1.8472133e-13
319.472	0	0	3.5425333e-05	0.084620253	0.19484811	-0.089397796	0.045634014	-0.024161728	0.012902229	-0.0069029914	0.0036946636	-0.0019775982	0.0010585627	-0.00056662993	0.0003033054	-0.00016235099	8.690436e-05	-4.6518789e-05	2.4900374e-05	-1.332875e-05	7.1345636e-06	-3.8189634e-06	2.0442186e-06	-1.0942082e-06	5.8570141e-07	-3.1351398e-07	1.6781706e-07	-8.9828184e-08	4.808421e-08	-2.5738979e-08	1.3777547e-08	-7.3748985e-09	3.9475396e-09	-2.1130314e-09	1.1310522e-09	-6.0544932e-10	3.2408371e-10	-1.7347013e-10	9.285378e-11	-4.9703416e-11	2.6605077e-11	-1.4241049e-11	7.6230748e-12	-4.0804009e-12	2.1841452e-12	-1.1691405e-12	6.258176e-13	-3.3498521e-13	1.7931067e-13
319.943	0	0	1.9520784e-06	0.074101816	0.2042031	-0.086917937	0.043289937	-0.02278015	0.012147024	-0.0064967943	0.0034769931	-0.0018610561	0.00099617645	-0.00053323519	0.00028542981	-0.00015278268	8.1782567e-05	-4.3777159e-05	2.3432846e-05	-1.2543207e-05	6.7140812e-06	-3.5938891e-06	1.9237406e-06	-1.0297199e-06	5.5118253e-07	-2.9503673e-07	1.579266e-07	-8.4534073e-08	4.525032e-08	-2.4222028e-08	1.2965554e-08	-6.9402517e-09	3.7148875e-09	-1.9884978e-09	1.0643925e-09	-5.6976657e-10	3.0498352e-10	-1.632465e-10	8.7381351e-11	-4.6774097e-11	2.5037081e-11	-1.3401739e-11	7.1738014e-12	-3.8399185e-12	2.0554205e-12	-1.100236e-12	5.8893443e-13	-3.1524253e-13	1.6874282e-13
320.413	0	0	0	0.064403782	0.21133039	-0.082186665	0.039598363	-0.020659268	0.010993825	-0.0058772661	0.0031450938	-0.0016833662	0.00090105845	-0.00048231963	0.00025817568	-0.00013819429	7.3973592e-05	-3.9597114e-05	2.119537e-05	-1.1345524e-05	6.0729898e-06	-3.2507281e-06	1.740053e-06	-9.3139755e-07	4.9855308e-07	-2.6686527e-07	1.4284704e-07	-7.6462371e-08	4.0929611e-08	-2.1909197e-08	1.1727543e-08	-6.2775646e-09	3.3601729e-09	-1.7986269e-09	9.6275943e-10	-5.1536264e-10	2.7586229e-10	-1.4765897e-10	7.9037778e-11	-4.2307891e-11	2.2646425e-11	-1.212208e-11	6.4888139e-12	-3.4732654e-12	1.8591595e-12	-9.9518043e-13	5.3270026e-13	-2.8514172e-13	1.5263048e-13
320.883	0	0	0	0.055584334	0.2161759	-0.075181308	0.034564271	-0.017804012	0.0094455483	-0.005046003	0.0026998243	-0.0014449885	0.00077345504	-0.00041401512	0.0002216136	-0.00011862361	6.3497661e-05	-3.3989483e-05	1.8193742e-05	-9.7388028e-06	5.2129502e-06	-2.7903691e-06	1.4936316e-06	-7.9949566e-07	4.279494e-07	-2.2907256e-07	1.2261745e-07	-6.5633986e-08	3.5133275e-08	-1.8806478e-08	1.0066722e-08	-5.3885536e-09	2.8843147e-09	-1.5439104e-09	8.2641615e-10	-4.4237844e-10	2.3679545e-10	-1.2674793e-10	6.7844671e-11	-3.6316367e-11	1.9439302e-11	-1.0405385e-11	5.5698864e-12	-2.9813914e-12	1.5958706e-12	-8.5424579e-13	4.5726076e-13	-2.4476076e-13	1.3101538e-13
321.353	0	0	0	0.047609196	0.21887554	-0.066104154	0.028351219	-0.014309156	0.0075538226	-0.0040307523	0.0021560509	-0.0011538824	0.00061762686	-0.00033060234	0.00017696436	-9.4724094e-05	5.0704563e-05	-2.7141501e-05	1.4528184e-05	-7.7766917e-06	4.1626786e-06	-2.2281836e-06	1.1927044e-06	-6.3841843e-07	3.4172892e-07	-1.829205e-07	9.7913275e-08	-5.2410474e-08	2.805485e-08	-1.5017471e-08	8.0385437e-09	-4.3029026e-09	2.3032016e-09	-1.2328533e-09	6.5991516e-10	-3.5325089e-10	1.8908743e-10	-1.0121157e-10	5.4175765e-11	-2.899958e-11	1.5522797e-11	-8.3089752e-12	4.4477016e-12	-2.3807199e-12	1.2743449e-12	-6.8213786e-13	3.6513481e-13	-1.9544794e-13	1.0461925e-13
321.823	0	0	0	0.040435887	0.21958026	-0.055173259	0.021133775	-0.010275701	0.0053736502	-0.0028610728	0.0015296106	-0.00081852654	0.00043811267	-0.00023451083	0.00012552846	-6.7191864e-05	3.5966919e-05	-1.925263e-05	1.0305463e-05	-5.5163406e-06	2.9527663e-06	-1.5805461e-06	8.4603629e-07	-4.5285754e-07	2.4240296e-07	-1.2975335e-07	6.945408e-08	-3.7176994e-08	1.9900507e-08	-1.0652535e-08	5.7020834e-09	-3.0522331e-09	1.6337596e-09	-8.7451568e-10	4.6810609e-10	-2.5057599e-10	1.3412782e-10	-7.1793705e-11	3.8429191e-11	-2.0570644e-11	1.1010985e-11	-5.893912e-12	3.1549453e-12	-1.6887466e-12	9.0394741e-13	-4.8386961e-13	2.5900576e-13	-1.386396e-13	7.4210915e-14
322.293	0	0	0	0.034021926	0.21844105	-0.042606678	0.013086507	-0.0058046516	0.0029600339	-0.0015665239	0.00083634032	-0.00044739985	0.0002394512	-0.00012817013	6.8606368e-05	-3.6723034e-05	1.9657352e-05	-1.0522327e-05	5.6323452e-06	-3.0148994e-06	1.6138041e-06	-8.6383123e-07	4.6239246e-07	-2.4750465e-07	1.3248285e-07	-7.091536e-08	3.7959415e-08	-2.0318705e-08	1.0876418e-08	-5.8220338e-09	3.1164152e-09	-1.6681667e-09	8.9291454e-10	-4.7795757e-10	2.5583858e-10	-1.3694974e-10	7.3306182e-11	-3.9238113e-11	2.100308e-11	-1.1242675e-11	6.0179409e-12	-3.2212572e-12	1.724303e-12	-9.2296713e-13	4.9404318e-13	-2.6445397e-13	1.4155694e-13	-7.5772049e-14	4.0559214e-14
322.763	0	0	0	0.02832483	0.21560888	-0.028622469	0.0043839826	-0.00099700831	0.00036797657	-0.00017666451	9.2076952e-05	-4.8981109e-05	2.6181222e-05	-1.4009783e-05	7.4985904e-06	-4.0137196e-06	2.1484831e-06	-1.1500544e-06	6.1559597e-07	-3.2951812e-07	1.7638323e-07	-9.4413779e-08	5.0537903e-08	-2.7051405e-08	1.447992e-08	-7.7508046e-09	4.1488333e-09	-2.2207645e-09	1.188755e-09	-6.3632825e-10	3.4061345e-10	-1.8232488e-10	9.7592484e-11	-5.2239117e-11	2.7962276e-11	-1.4968134e-11	8.0121133e-12	-4.2885906e-12	2.2955643e-12	-1.2287856e-12	6.5774021e-13	-3.5207231e-13	1.8846038e-13	-1.0087713e-13	5.3997218e-14	-2.8903908e-14	1.5471686e-14	-8.281624e-15	4.4329824e-15
323.233	0	0	0	0.023302118	0.21123471	-0.013438687	-0.0047992302	0.0040462262	-0.0023475191	0.0012789462	-0.00068734259	0.00036825088	-0.00019715852	0.00010554066	-5.6494389e-05	3.0239962e-05	-1.6187065e-05	8.6647296e-06	-4.6380186e-06	2.4826531e-06	-1.3289053e-06	7.1133165e-07	-3.8076233e-07	2.0381051e-07	-1.0909451e-07	5.839606e-08	-3.1258112e-08	1.6731669e-08	-8.9563099e-09	4.7942199e-09	-2.5662475e-09	1.3736708e-09	-7.3528063e-10	3.935796e-10	-2.1067319e-10	1.1277282e-10	-6.0364809e-11	3.231107e-11	-1.7295225e-11	9.2579081e-12	-4.9555418e-12	2.6525808e-12	-1.4198969e-12	7.6002777e-13	-4.0682548e-13	2.1776763e-13	-1.1656667e-13	6.2395355e-14	-3.3398946e-14
323.703	0	0	0	0.018911309	0.20546951	0.0027266108	-0.014288563	0.0092240496	-0.0051314502	0.0027707492	-0.0014860814	0.0007958173	-0.00042602926	0.00022805166	-0.00012207208	6.5341895e-05	-3.4976671e-05	1.8722565e-05	-1.0021733e-05	5.3644644e-06	-2.8714706e-06	1.5370304e-06	-8.2274318e-07	4.4038945e-07	-2.3572911e-07	1.2618097e-07	-6.7541867e-08	3.6153436e-08	-1.9352605e-08	1.0359249e-08	-5.5450934e-09	2.9681989e-09	-1.5887788e-09	8.5043847e-10	-4.5521818e-10	2.4367712e-10	-1.30435e-10	6.9817077e-11	-3.7371156e-11	2.0004292e-11	-1.070783e-11	5.7316405e-12	-3.0680832e-12	1.6422519e-12	-8.7905988e-13	4.7054769e-13	-2.518748e-13	1.3482256e-13	-7.2167736e-14
324.173	0	0	0	0.01510992	0.19846426	0.019655369	-0.023909449	0.01443546	-0.0079288141	0.0042691853	-0.0022883025	0.0012252394	-0.00065589226	0.00035109367	-0.000187934	0.00010059596	-5.3847713e-05	2.8823991e-05	-1.542878e-05	8.2587657e-06	-4.4207214e-06	2.3663078e-06	-1.2666396e-06	6.7799374e-07	-3.6291256e-07	1.9425967e-07	-1.0398288e-07	5.5659378e-08	-2.9793959e-08	1.5948397e-08	-8.5368498e-09	4.5696378e-09	-2.4459762e-09	1.3092774e-09	-7.0082304e-10	3.7514877e-10	-2.0080889e-10	1.0748564e-10	-5.7534099e-11	3.0797252e-11	-1.6485049e-11	8.8240452e-12	-4.7234129e-12	2.5282997e-12	-1.353341e-12	7.2442331e-13	-3.8776937e-13	2.0756368e-13	-1.1110455e-13
324.643	0	0	0	0.011855471	0.19036993	0.037129532	-0.03348732	0.019579455	-0.010684608	0.0057446954	-0.0030781691	0.0016480382	-0.00088220876	0.00047223714	-0.00025277965	0.00013530605	-7.2427569e-05	3.876955e-05	-2.0752395e-05	1.1108407e-05	-5.9460668e-06	3.1827891e-06	-1.7036866e-06	9.1193171e-07	-4.8813352e-07	2.6128789e-07	-1.3986159e-07	7.4864338e-08	-4.0074199e-08	2.1451304e-08	-1.1482442e-08	6.146366e-09	-3.2899467e-09	1.7610363e-09	-9.4263814e-10	5.0459177e-10	-2.7009688e-10	1.4457296e-10	-7.738592e-11	4.1423673e-11	-2.2173124e-11	1.1868733e-11	-6.3532003e-12	3.4006755e-12	-1.8203038e-12	9.7438156e-13	-5.2156704e-13	2.7918237e-13	-1.4944056e-13
325.113	0	0	0	0.0091054782	0.18133749	0.054931043	-0.042847607	0.024555032	-0.013343829	0.0071677206	-0.0038398441	0.0020557351	-0.00110044	0.00058905254	-0.00031530854	0.00016877604	-9.0343617e-05	4.835978e-05	-2.5885812e-05	1.3856238e-05	-7.4169157e-06	3.9700998e-06	-2.125119e-06	1.1375117e-06	-6.0888068e-07	3.2592137e-07	-1.7445846e-07	9.3383156e-08	-4.9987153e-08	2.6757606e-08	-1.4322797e-08	7.6667619e-09	-4.1037644e-09	2.1966551e-09	-1.1758138e-09	6.2941012e-10	-3.369094e-10	1.8033525e-10	-9.652849e-11	5.167044e-11	-2.7657979e-11	1.4804642e-11	-7.9247597e-12	4.2418837e-12	-2.2705833e-12	1.2154095e-12	-6.5058448e-13	3.4824232e-13	-1.8640693e-13
325.583	0	0	0	0.0068174614	0.1715179	0.072841845	-0.051815743	0.029261189	-0.015851474	0.0085087015	-0.0045574907	0.0024398511	-0.0013060472	0.00069911031	-0.0003742202	0.00020030982	-0.00010722323	5.7395223e-05	-3.0722264e-05	1.6445109e-05	-8.802677e-06	4.7118652e-06	-2.522172e-06	1.3500421e-06	-7.226427e-07	3.8681585e-07	-2.0705392e-07	1.1083067e-07	-5.9326651e-08	3.1756942e-08	-1.6998839e-08	9.099204e-09	-4.8705033e-09	2.6070736e-09	-1.3955005e-09	7.4700782e-10	-3.9985686e-10	2.1402872e-10	-1.1456368e-10	6.132444e-11	-3.2825539e-11	1.7570711e-11	-9.4054056e-12	5.0344286e-12	-2.6948144e-12	1.4424941e-12	-7.7213835e-13	4.1330721e-13	-2.2123482e-13
326.053	0	0	0	0.0049489386	0.16106215	0.090643883	-0.060217161	0.033596924	-0.018152542	0.0097380793	-0.005215272	0.0027919076	-0.0014944917	0.00079998092	-0.00042821412	0.00022921126	-0.0001226938	6.5676418e-05	-3.5154986e-05	1.8817871e-05	-1.007276e-05	5.3917105e-06	-2.8860802e-06	1.5448311e-06	-8.2690827e-07	4.4262708e-07	-2.3692843e-07	1.2682173e-07	-6.788652e-08	3.6338951e-08	-1.9451494e-08	1.0412071e-08	-5.5732376e-09	2.9832319e-09	-1.5968485e-09	8.5478887e-10	-4.5754969e-10	2.4490958e-10	-1.3109335e-10	7.0172557e-11	-3.7561729e-11	2.0105879e-11	-1.0762452e-11	5.7608146e-12	-3.0836322e-12	1.6506225e-12	-8.8354533e-13	4.729407e-13	-2.531554e-13
326.523	0	0	0	0.0034574281	0.15012119	0.1081191	-0.067877291	0.037461235	-0.020192028	0.010826295	-0.0057973511	0.0031034256	-0.0016612347	0.00088923482	-0.00047598982	0.00025478427	-0.00013638269	7.3003906e-05	-3.9077211e-05	2.0917372e-05	-1.1196573e-05	5.9932611e-06	-3.2080789e-06	1.7171872e-06	-9.1916604e-07	4.9201077e-07	-2.6336242e-07	1.4097118e-07	-7.5460587e-08	4.0393271e-08	-2.1621689e-08	1.1573741e-08	-6.1950411e-09	3.3160697e-09	-1.7750081e-09	9.5015727e-10	-5.085983e-10	2.7223403e-10	-1.4571937e-10	7.8001676e-11	-4.1752474e-11	2.2349082e-11	-1.1963214e-11	6.403546e-12	-3.4276716e-12	1.8347817e-12	-9.8212208e-13	5.2570648e-13	-2.8139983e-13
326.993	0	0	0	0.0023004483	0.13884601	0.12504944	-0.074621567	0.040753119	-0.02191493	0.011743789	-0.006287891	0.0033659264	-0.0018017374	0.00096444246	-0.00051624681	0.00027633271	-0.00014791729	7.9178227e-05	-4.2382175e-05	2.2686463e-05	-1.2143526e-05	6.5001425e-06	-3.4794028e-06	1.8624187e-06	-9.969047e-07	5.3362269e-07	-2.8563636e-07	1.5289384e-07	-8.1842682e-08	4.380954e-08	-2.3450348e-08	1.2552592e-08	-6.718988e-09	3.596527e-09	-1.9251298e-09	1.030517e-09	-5.5161311e-10	2.9525828e-10	-1.5804362e-10	8.4598685e-11	-4.5283698e-11	2.4239261e-11	-1.2975006e-11	6.9451272e-12	-3.7175677e-12	1.9899587e-12	-1.0651853e-12	5.7016821e-13	-3.0519928e-13
327.462	0	0	0	0.0014370776	0.12741204	0.14118341	-0.080264671	0.043366789	-0.023263803	0.01245971	-0.0066703647	0.003570562	-0.0019112635	0.0010230685	-0.00054762799	0.00029313017	-0.00015690874	8.3991239e-05	-4.4958463e-05	2.4065506e-05	-1.2881695e-05	6.895267e-06	-3.6909055e-06	1.9756297e-06	-1.0575036e-06	5.6606005e-07	-3.0299935e-07	1.6218781e-07	-8.6817659e-08	4.6472594e-08	-2.4875825e-08	1.3315628e-08	-7.1274156e-09	3.8151493e-09	-2.0421528e-09	1.0931591e-09	-5.8514405e-10	3.1320616e-10	-1.6765062e-10	8.974119e-11	-4.8036362e-11	2.5712694e-11	-1.3763718e-11	7.3673011e-12	-3.9435477e-12	2.1109225e-12	-1.1299347e-12	6.0482707e-13	-3.2375145e-13
327.932	0	0	0	0.00082122808	0.11592122	0.15637215	-0.084656411	0.045212569	-0.024189495	0.012947604	-0.0069305945	0.0037097412	-0.0019857493	0.0010629378	-0.00056896901	0.0003045534	-0.00016302345	8.726436e-05	-4.6710485e-05	2.5003334e-05	-1.3383692e-05	7.1639742e-06	-3.8347394e-06	2.0526196e-06	-1.0987143e-06	5.8811929e-07	-3.1480717e-07	1.6850824e-07	-9.0200925e-08	4.8283621e-08	-2.5845231e-08	1.3834535e-08	-7.4051695e-09	3.9638249e-09	-2.1217351e-09	1.1357593e-09	-6.0794699e-10	3.2541174e-10	-1.7418393e-10	9.3238386e-11	-4.9908329e-11	2.6714713e-11	-1.4300087e-11	7.6544034e-12	-4.097227e-12	2.1931847e-12	-1.1739681e-12	6.2839705e-13	-3.3636798e-13
328.402	0	0	0	0.00041255453	0.10454877	0.17036231	-0.087608963	0.04618313	-0.024633712	0.013176162	-0.0070518081	0.0037744848	-0.0020203883	0.0010814774	-0.00057889261	0.0003098652	-0.00016586678	8.878636e-05	-4.7525174e-05	2.5439424e-05	-1.361712e-05	7.2889229e-06	-3.901622e-06	2.0884198e-06	-1.1178773e-06	5.9837683e-07	-3.202978e-07	1.7144723e-07	-9.1774142e-08	4.9125748e-08	-2.6296004e-08	1.4075826e-08	-7.5343249e-09	4.0329589e-09	-2.1587408e-09	1.1555684e-09	-6.1855035e-10	3.3108733e-10	-1.7722192e-10	9.486458e-11	-5.0778792e-11	2.7180651e-11	-1.4549499e-11	7.7879057e-12	-4.1686877e-12	2.2314366e-12	-1.1944435e-12	6.3935708e-13	-3.4223465e-13
328.871	0	0	0	0.0001689496	0.093468879	0.18291073	-0.088946748	0.04617859	-0.024542255	0.013116282	-0.0070184157	0.0037564467	-0.0020107127	0.0010762958	-0.00057611869	0.00030838035	-0.00016507196	8.8360901e-05	-4.7297436e-05	2.531752e-05	-1.3551868e-05	7.2539948e-06	-3.8829257e-06	2.0784122e-06	-1.1125205e-06	5.9550944e-07	-3.1876296e-07	1.7062567e-07	-9.1334366e-08	4.889034e-08	-2.6169996e-08	1.4008376e-08	-7.4982209e-09	4.0136332e-09	-2.1483962e-09	1.150031e-09	-6.1558629e-10	3.2950078e-10	-1.7637268e-10	9.4409995e-11	-5.0535464e-11	2.7050403e-11	-1.4479778e-11	7.7505866e-12	-4.1487116e-12	2.2207436e-12	-1.1887198e-12	6.3629332e-13	-3.4059469e-13
329.341	0	0	0	4.6968083e-05	0.082785009	0.19385327	-0.088501213	0.045098107	-0.02385983	0.0127382	-0.0068144661	0.0036470861	-0.0019521506	0.0010449456	-0.00055933721	0.00029939765	-0.00016026363	8.5787064e-05	-4.5919724e-05	2.4580053e-05	-1.315712e-05	7.0426954e-06	-3.7698211e-06	2.0178708e-06	-1.0801142e-06	5.7816303e-07	-3.0947781e-07	1.6565556e-07	-8.8673916e-08	4.7466229e-08	-2.5407698e-08	1.360033e-08	-7.2798075e-09	3.8967214e-09	-2.0858163e-09	1.1165321e-09	-5.9765507e-10	3.1990286e-10	-1.7123518e-10	9.1659955e-11	-4.9063432e-11	2.626246e-11	-1.4058001e-11	7.5248221e-12	-4.0278651e-12	2.1560563e-12	-1.154094e-12	6.1775893e-13	-3.3067361e-13
329.811	0	0	0	4.8079221e-06	0.072672094	0.20294351	-0.086093159	0.042839614	-0.022531038	0.012012168	-0.0064240232	0.0034378714	-0.001840135	0.00098498223	-0.00052723963	0.00028221665	-0.00015106686	8.086415e-05	-4.3284608e-05	2.316952e-05	-1.2402095e-05	6.6385484e-06	-3.5534889e-06	1.9020747e-06	-1.0181315e-06	5.4498499e-07	-2.9171834e-07	1.5614937e-07	-8.3585339e-08	4.4742366e-08	-2.394967e-08	1.2819872e-08	-6.8620538e-09	3.6731069e-09	-1.9661211e-09	1.0524596e-09	-5.6335847e-10	3.0154514e-10	-1.614088e-10	8.6400024e-11	-4.6247913e-11	2.4755381e-11	-1.3251279e-11	7.0930081e-12	-3.7967249e-12	2.0323304e-12	-1.087866e-12	5.8230867e-13	-3.1169781e-13
330.28	0	0	0	0	0.063300157	0.20995094	-0.081560188	0.03931114	-0.020506023	0.01091142	-0.0058327498	0.0031211273	-0.0016705573	0.00089420636	-0.00047864869	0.0002562072	-0.00013714434	7.3411601e-05	-3.929544e-05	2.1034186e-05	-1.1259101e-05	6.0267308e-06	-3.2259946e-06	1.726777e-06	-9.2429917e-07	4.9475843e-07	-2.6483318e-07	1.4175844e-07	-7.5882001e-08	4.0618849e-08	-2.1742436e-08	1.1638375e-08	-6.2296376e-09	3.3345884e-09	-1.7849207e-09	9.5546347e-10	-5.1143859e-10	2.7375433e-10	-1.4653315e-10	7.8437281e-11	-4.1985643e-11	2.2473892e-11	-1.2030023e-11	6.4393069e-12	-3.4468136e-12	1.8450281e-12	-9.8760679e-13	5.2864231e-13	-2.8297132e-13
330.75	0	0	0	0	0.054735466	0.21477242	-0.074798836	0.034460073	-0.017757039	0.0094211549	-0.0050327296	0.002692617	-0.0014411497	0.00077140412	-0.00041291463	0.00022102151	-0.00011830989	6.3329762e-05	-3.3898877e-05	1.8145497e-05	-9.7128541e-06	5.1990614e-06	-2.7829589e-06	1.4896334e-06	-7.9736234e-07	4.2681174e-07	-2.2846283e-07	1.2229032e-07	-6.5460894e-08	3.5040539e-08	-1.8756481e-08	1.0040041e-08	-5.3741024e-09	2.8766392e-09	-1.5397921e-09	8.2424675e-10	-4.4120116e-10	2.3615881e-10	-1.264093e-10	6.7665249e-11	-3.6219626e-11	1.9387484e-11	-1.0377903e-11	5.5549772e-12	-2.9734522e-12	1.5916447e-12	-8.5197573e-13	4.5604225e-13	-2.4411e-13
331.219	0	0	0	0	0.046996085	0.2174915	-0.066005888	0.028446412	-0.014376782	0.0075918619	-0.0040510956	0.0021668773	-0.0011596951	0.00062074173	-0.00033226756	0.0001778533	-9.52025e-05	5.0960672e-05	-2.7278005e-05	1.4601456e-05	-7.8158128e-06	4.18362e-06	-2.2394124e-06	1.1986895e-06	-6.4162755e-07	3.434501e-07	-1.838412e-07	9.8405496e-08	-5.2675566e-08	2.8196685e-08	-1.5093107e-08	8.0790963e-09	-4.3244734e-09	2.3147958e-09	-1.2390516e-09	6.6326111e-10	-3.5502909e-10	1.9003406e-10	-1.0171999e-10	5.4449384e-11	-2.9145483e-11	1.5600867e-11	-8.3509698e-12	4.470021e-12	-2.3927e-12	1.2807767e-12	-6.8557427e-13	3.6697152e-13	-1.9643228e-13
331.689	0	0	0	0	0.040008883	0.21826541	-0.05535631	0.021415128	-0.01044953	0.005469479	-0.0029125389	0.0015571369	-0.00083327604	0.00044601058	-0.00023873697	0.00012778889	-6.8403667e-05	3.6615599e-05	-1.9599437e-05	1.0491248e-05	-5.6157161e-06	3.0059602e-06	-1.6090334e-06	8.6126675e-07	-4.6101388e-07	2.467713e-07	-1.3209119e-07	7.0705036e-08	-3.7847762e-08	2.0259515e-08	-1.0844503e-08	5.8048871e-09	-3.1071643e-09	1.6631969e-09	-8.9026719e-10	4.7655774e-10	-2.5509088e-10	1.365408e-10	-7.3086525e-11	3.9122263e-11	-2.0941233e-11	1.1209332e-11	-6.0002301e-12	3.2117413e-12	-1.7191716e-12	9.2024702e-13	-4.925899e-13	2.636716e-13	-1.4113797e-13
332.158	0	0	0	0	0.033763576	0.2172361	-0.043107277	0.013566271	-0.006090407	0.0031166239	-0.0016506996	0.00088141731	-0.00047154095	0.00025237551	-0.00013508752	7.2308131e-05	-3.8705537e-05	2.071857e-05	-1.1090145e-05	5.9363671e-06	-3.1775965e-06	1.7008924e-06	-9.1045539e-07	4.8733913e-07	-2.6086007e-07	1.3963306e-07	-7.4742469e-08	4.0007734e-08	-2.1415776e-08	1.1463643e-08	-6.1362528e-09	3.284637e-09	-1.7581577e-09	9.4110326e-10	-5.0374874e-10	2.6965541e-10	-1.4434061e-10	7.7260238e-11	-4.1355276e-11	2.2136939e-11	-1.1849386e-11	6.3426877e-12	-3.3951699e-12	1.8173315e-12	-9.7277599e-13	5.2071252e-13	-2.7872704e-13	1.4919592e-13	-7.98615e-14
332.627	0	0	0	0	0.028204551	0.21455224	-0.029449494	0.0050557191	-0.0013898343	0.00058256012	-0.00029205365	0.0001539034	-8.2084269e-05	4.3901901e-05	-2.3495332e-05	1.2575856e-05	-6.7316239e-06	3.6033437e-06	-1.928781e-06	1.0324438e-06	-5.5264268e-07	2.9581657e-07	-1.5834499e-07	8.4757269e-08	-4.536838e-08	2.4284765e-08	-1.2999095e-08	6.9580833e-09	-3.7245986e-09	1.9937391e-09	-1.0672076e-09	5.7125899e-10	-3.0577607e-10	1.6367522e-10	-8.7611203e-11	4.6898051e-11	-2.5103496e-11	1.3436981e-11	-7.1924456e-12	3.8500222e-12	-2.0608269e-12	1.1031104e-12	-5.904827e-13	3.1606749e-13	-1.691837e-13	9.0561517e-14	-4.8475776e-14	2.5947925e-14	-1.3889389e-14
333.097	0	0	0	0	0.023282052	0.21034834	-0.014561641	-0.0039662986	0.0035646811	-0.0020849949	0.0011377491	-0.00061166204	0.00032773615	-0.00017547152	9.3931232e-05	-5.0279394e-05	2.6913975e-05	-1.4406715e-05	7.7115642e-06	-4.1278703e-06	2.2095511e-06	-1.1827205e-06	6.3308784e-07	-3.388727e-07	1.8138982e-07	-9.7094258e-08	5.1972397e-08	-2.7819496e-08	1.4891523e-08	-7.9712781e-09	4.2668615e-09	-2.283982e-09	1.2225401e-09	-6.5439893e-10	3.5028317e-10	-1.8750568e-10	1.0036767e-10	-5.3723135e-11	2.8756513e-11	-1.5392986e-11	8.2395056e-12	-4.4104066e-12	2.3608414e-12	-1.2636869e-12	6.7642266e-13	-3.6207899e-13	1.9381367e-13	-1.0374383e-13	5.553193e-14
333.566	0	0	0	0	0.01897701	0.20478754	0.0012810691	-0.013291259	0.0086536435	-0.0048211038	0.0026038292	-0.0013965944	0.00074791701	-0.00040038995	0.00021432583	-0.00011472334	6.1409979e-05	-3.2871984e-05	1.7595573e-05	-9.4186133e-06	5.0415603e-06	-2.6986282e-06	1.4445244e-06	-7.7321008e-07	4.1387941e-07	-2.2154118e-07	1.1858607e-07	-6.3476091e-08	3.3978174e-08	-1.8188165e-08	9.7357512e-09	-5.2113903e-09	2.7894851e-09	-1.4931502e-09	7.9924549e-10	-4.2783405e-10	2.2901016e-10	-1.2258075e-10	6.5614094e-11	-3.5122368e-11	1.8800183e-11	-1.006328e-11	5.3867613e-12	-2.8833701e-12	1.543402e-12	-8.2616015e-13	4.4222707e-13	-2.3671358e-13	1.267079e-13
334.036	0	0	0	0	0.015230937	0.19799178	0.017933735	-0.022788313	0.013800062	-0.0075836958	0.0040835614	-0.0021887702	0.0011719673	-0.00062737862	0.00033582847	-0.00017976037	9.6223456e-05	-5.1507192e-05	2.7570545e-05	-1.4758048e-05	7.899633e-06	-4.228487e-06	2.2634288e-06	-1.2115447e-06	6.4850864e-07	-3.4713341e-07	1.8581279e-07	-9.946084e-08	5.3240482e-08	-2.8499079e-08	1.5254972e-08	-8.16574e-09	4.3708509e-09	-2.3396207e-09	1.2523397e-09	-6.7037421e-10	3.5883657e-10	-1.9207207e-10	1.0281088e-10	-5.5033323e-11	2.9458051e-11	-1.5768177e-11	8.4405292e-12	-4.5179595e-12	2.4183603e-12	-1.2945123e-12	6.9292666e-13	-3.7090708e-13	1.9853891e-13
334.505	0	0	0	0	0.012019759	0.19013521	0.035113633	-0.032246915	0.018883623	-0.010307429	0.005541854	-0.0029693916	0.0015898231	-0.00085105033	0.00045555546	-0.00024384693	0.00013052816	-6.9870057e-05	3.739974e-05	-2.001945e-05	1.0715937e-05	-5.7359878e-06	3.0703654e-06	-1.6434734e-06	8.7970891e-07	-4.7089018e-07	2.5205704e-07	-1.3491969e-07	7.2221283e-08	-3.8659305e-08	2.0693532e-08	-1.1076914e-08	5.929106e-09	-3.1737204e-09	1.6988122e-09	-9.0936978e-10	4.8676565e-10	-2.6054781e-10	1.3946406e-10	-7.4653291e-11	3.9960162e-11	-2.1389701e-11	1.1449668e-11	-6.1286603e-12	3.2805316e-12	-1.7560198e-12	9.3996243e-13	-5.0313942e-13	2.6932015e-13
334.974	0	0	0	0	0.0092949711	0.18134961	0.052643964	-0.041517342	0.023817026	-0.012944687	0.00695311	-0.003724744	0.0019941417	-0.0010674745	0.00057140279	-0.0003058568	0.00016372122	-8.7637881e-05	4.6910423e-05	-2.5110358e-05	1.3440979e-05	-7.1946387e-06	3.8511535e-06	-2.0614055e-06	1.1034172e-06	-5.9063666e-07	3.1615467e-07	-1.6922951e-07	9.0587018e-08	-4.8490293e-08	2.5955858e-08	-1.3893752e-08	7.4368664e-09	-3.9807915e-09	2.1308169e-09	-1.1406208e-09	6.1054923e-10	-3.2680463e-10	1.7492951e-10	-9.3637481e-11	5.0121955e-11	-2.6829061e-11	1.4361297e-11	-7.687167e-12	4.1147646e-12	-2.2025723e-12	1.1789931e-12	-6.3108682e-13	3.3780776e-13
335.443	0	0	0	0	0.0070166301	0.17177996	0.070313242	-0.050429765	0.028502031	-0.01544198	0.0082885856	-0.004439428	0.0023766784	-0.0012722375	0.00068100801	-0.00036452541	0.00019512576	-0.00010444832	5.5908643e-05	-2.9926953e-05	1.6019188e-05	-8.5746933e-06	4.5898705e-06	-2.4568183e-06	1.3150715e-06	-7.0393086e-07	3.7679853e-07	-2.0169063e-07	1.0796316e-07	-5.779156e-08	3.0934635e-08	-1.6558811e-08	8.8633844e-09	-4.7443753e-09	2.539544e-09	-1.3594113e-09	7.27663e-10	-3.8949134e-10	2.0848397e-10	-1.1159875e-10	5.9736202e-11	-3.1975334e-11	1.7116039e-11	-9.161697e-12	4.9040467e-12	-2.6250633e-12	1.4051441e-12	-7.5214006e-13	4.0260505e-13
335.913	0	0	0	0	0.005141206	0.1615489	0.087947275	-0.058831546	0.032849211	-0.017750482	0.0095220289	-0.0050993776	0.0027299022	-0.001461308	0.00078221311	-0.00041869764	0.00022412344	-0.00011997041	6.4217237e-05	-3.4374404e-05	1.8399803e-05	-9.84898e-06	5.271972e-06	-2.8219266e-06	1.5105045e-06	-8.0854215e-07	4.3279463e-07	-2.3166391e-07	1.2400758e-07	-6.6379974e-08	3.5531837e-08	-1.9019619e-08	1.0180574e-08	-5.4494378e-09	2.916946e-09	-1.5614337e-09	8.3580113e-10	-4.4737372e-10	2.3946682e-10	-1.2818346e-10	6.861361e-11	-3.6727194e-11	1.9659657e-11	-1.0523218e-11	5.632838e-12	-3.0151745e-12	1.6139628e-12	-8.6391573e-13	4.6243627e-13
336.382	0	0	0	0	0.003636664	0.1508452	0.10525917	-0.066516802	0.036741653	-0.019806785	0.010619396	-0.0056863574	0.0030440505	-0.0016294602	0.00087222078	-0.00046687617	0.00024991276	-0.0001337751	7.1606553e-05	-3.832978e-05	2.0517022e-05	-1.0982277e-05	5.8786045e-06	-3.1466385e-06	1.6843145e-06	-9.0157906e-07	4.8259522e-07	-2.5832089e-07	1.3827682e-07	-7.401815e-08	3.9620396e-08	-2.1208158e-08	1.1352027e-08	-6.0764909e-09	3.2525917e-09	-1.741104e-09	9.3197467e-10	-4.9885188e-10	2.6702166e-10	-1.4293321e-10	7.6508805e-11	-4.09533e-11	2.1921844e-11	-1.1734099e-11	6.2809945e-12	-3.362123e-12	1.7996775e-12	-9.6332434e-13	5.1564764e-13
336.851	0	0	0	0	0.0024586505	0.13979271	0.1220751	-0.073334204	0.040090775	-0.021562535	0.011554689	-0.0061864374	0.0033116653	-0.0017727015	0.00094889391	-0.00050791705	0.00027188139	-0.00014553463	7.7901139e-05	-4.1699166e-05	2.2320574e-05	-1.1947676e-05	6.3953643e-06	-3.4232444e-06	1.8323744e-06	-9.8083253e-07	5.2501784e-07	-2.8102863e-07	1.5043207e-07	-8.0524729e-08	4.3103234e-08	-2.3072465e-08	1.2349928e-08	-6.6106459e-09	3.5385113e-09	-1.894156e-09	1.0139001e-09	-5.4270354e-10	2.9049425e-10	-1.5549778e-10	8.3234325e-11	-4.4553307e-11	2.3848888e-11	-1.2765587e-11	6.8331264e-12	-3.657671e-12	1.9578784e-12	-1.0480055e-12	5.6097574e-13
337.32	0	0	0	0	0.0015672212	0.12853641	0.1381836	-0.079113922	0.042798338	-0.022964241	0.012299164	-0.0065842181	0.0035245017	-0.0018866184	0.00100987	-0.00054055572	0.00028935243	-0.00015488665	8.2907046e-05	-4.4378743e-05	2.3754888e-05	-1.2715431e-05	6.8063287e-06	-3.6432211e-06	1.9501223e-06	-1.0438606e-06	5.5875534e-07	-2.9908746e-07	1.6009879e-07	-8.5699226e-08	4.5873037e-08	-2.4555096e-08	1.3143532e-08	-7.0354442e-09	3.7658951e-09	-2.015874e-09	1.079053e-09	-5.7757753e-10	3.0916133e-10	-1.6549002e-10	8.8582941e-11	-4.741629e-11	2.5381411e-11	-1.35859e-11	7.2722213e-12	-3.892712e-12	2.0836912e-12	-1.1153501e-12	5.9702389e-13
337.789	0	0	0	0	0.00092243185	0.11722128	0.15337318	-0.083686126	0.044766103	-0.023958411	0.012824077	-0.0068643	0.0036743149	-0.0019667976	0.0010527867	-0.00056352761	0.00030164896	-0.00016146882	8.6430321e-05	-4.6264693e-05	2.4764393e-05	-1.3255795e-05	7.0955751e-06	-3.798046e-06	2.032996e-06	-1.0882212e-06	5.825006e-07	-3.1179768e-07	1.6690246e-07	-8.934116e-08	4.7822489e-08	-2.5598606e-08	1.3702088e-08	-7.3344273e-09	3.9259332e-09	-2.1015419e-09	1.1249092e-09	-6.0212266e-10	3.2229966e-10	-1.725228e-10	9.2347423e-11	-4.9431326e-11	2.6460037e-11	-1.4163256e-11	7.5812667e-12	-4.0581393e-12	2.1722412e-12	-1.1627488e-12	6.2239543e-13
338.258	0	0	0	0	0.00048433822	0.10599231	0.16743236	-0.086880987	0.045895834	-0.024491554	0.013100683	-0.0070112835	0.0037528604	-0.0020088255	0.0010752814	-0.00057556817	0.00030809408	-0.0001649188	8.8277014e-05	-4.7253196e-05	2.5293515e-05	-1.3539021e-05	7.2471811e-06	-3.879196e-06	2.0764336e-06	-1.1114724e-06	5.9494646e-07	-3.1845964e-07	1.7046854e-07	-9.1250047e-08	4.8844277e-08	-2.6145552e-08	1.3994851e-08	-7.4911366e-09	4.0098157e-09	-2.146444e-09	1.1489443e-09	-6.1498778e-10	3.29186e-10	-1.7620897e-10	9.4320542e-11	-5.0487488e-11	2.7025389e-11	-1.4465872e-11	7.74325e-12	-4.1448466e-12	2.2186538e-12	-1.1875924e-12	6.3569369e-13
338.727	0	0	0	0	0.00021299602	0.094994471	0.18014964	-0.088528677	0.046089291	-0.02451018	0.013100239	-0.0070097691	0.0037518934	-0.0020082887	0.0010749917	-0.00057541281	0.00030801088	-0.00016487427	8.8253174e-05	-4.7240435e-05	2.5286684e-05	-1.3535365e-05	7.2452239e-06	-3.8781484e-06	2.0758728e-06	-1.1111722e-06	5.9478578e-07	-3.1837363e-07	1.7042251e-07	-9.1225403e-08	4.8831086e-08	-2.6138491e-08	1.3991071e-08	-7.4891136e-09	4.0087328e-09	-2.1458644e-09	1.148634e-09	-6.1482169e-10	3.290971e-10	-1.7616138e-10	9.429507e-11	-5.0473854e-11	2.701809e-11	-1.4461965e-11	7.7411588e-12	-4.1437272e-12	2.2180547e-12	-1.1872716e-12	6.3552202e-13
339.196	0	0	0	0	6.8460993e-05	0.084372756	0.19131356	-0.088459365	0.045248237	-0.023960797	0.012794	-0.0068443574	0.0036631691	-0.0019607737	0.0010495551	-0.00056179699	0.00030072247	-0.00016097287	8.616485e-05	-4.612259e-05	2.4688328e-05	-1.3215079e-05	7.073781e-06	-3.7863802e-06	2.0267517e-06	-1.0848787e-06	5.8071144e-07	-3.1083999e-07	1.6638982e-07	-8.9066747e-08	4.7675601e-08	-2.5519979e-08	1.3660002e-08	-7.3118995e-09	3.9138746e-09	-2.095087e-09	1.121454e-09	-6.0027323e-10	3.2130971e-10	-1.7199289e-10	9.2063776e-11	-4.9279497e-11	2.6378764e-11	-1.4119753e-11	7.5579807e-12	-4.0456747e-12	2.1655691e-12	-1.1591774e-12	6.2048373e-13
339.665	0	0	0	0	1.0788887e-05	0.074272145	0.20071262	-0.086503222	0.043274434	-0.022789914	0.012153222	-0.0064996487	0.0034784428	-0.001861867	0.00099660923	-0.00053345613	0.00028555193	-0.00015285227	8.181809e-05	-4.3795842e-05	2.3442876e-05	-1.2548418e-05	6.7169298e-06	-3.5953686e-06	1.9245081e-06	-1.0301498e-06	5.5141627e-07	-2.9515904e-07	1.5799595e-07	-8.4573595e-08	4.5270509e-08	-2.4232572e-08	1.2970895e-08	-6.943036e-09	3.7164313e-09	-1.9893961e-09	1.06488e-09	-5.6999124e-10	3.0510059e-10	-1.6331636e-10	8.7419433e-11	-4.6793493e-11	2.5048034e-11	-1.3407454e-11	7.1767031e-12	-3.8415824e-12	2.0563226e-12	-1.1007003e-12	5.8918217e-13
340.134	0	0	0	0	3.5437211e-08	0.064837619	0.20813534	-0.08249042	0.040069644	-0.02094404	0.011149161	-0.0059602437	0.0031894699	-0.0017071553	0.00091379155	-0.00048912567	0.00026182236	-0.00014015013	7.5018943e-05	-4.0156374e-05	2.1494754e-05	-1.1505635e-05	6.1587477e-06	-3.2965907e-06	1.76458e-06	-9.4454355e-07	5.0559315e-07	-2.706311e-07	1.4486636e-07	-7.7545463e-08	4.1508495e-08	-2.2218827e-08	1.1893004e-08	-6.3660643e-09	3.407593e-09	-1.8240757e-09	9.7638764e-10	-5.2262452e-10	2.797465e-10	-1.4974465e-10	8.015481e-11	-4.2904917e-11	2.2966523e-11	-1.2293284e-11	6.5803135e-12	-3.522344e-12	1.8854406e-12	-1.0092313e-12	5.4022068e-13
340.603	0	0	0	0	0	0.056196894	0.2134035	-0.076286716	0.035560647	-0.018383844	0.0097607473	-0.0052148619	0.0027902118	-0.0014934061	0.00079937191	-0.0004278795	0.00022903803	-0.00012260108	6.5625368e-05	-3.5128152e-05	1.8803266e-05	-1.0064944e-05	5.3875736e-06	-2.8838046e-06	1.5436262e-06	-8.2627154e-07	4.4228478e-07	-2.3674374e-07	1.2672677e-07	-6.7835527e-08	3.6310965e-08	-1.9436673e-08	1.0403809e-08	-5.5689309e-09	2.9809077e-09	-1.5956722e-09	8.5412824e-10	-4.5718355e-10	2.4471775e-10	-1.3099422e-10	7.0118141e-11	-3.7532533e-11	2.0090746e-11	-1.0753967e-11	5.7563526e-12	-3.08129e-12	1.6493531e-12	-8.8285933e-13	4.7257638e-13
341.072	0	0	0	0	0	0.048359985	0.21656565	-0.068000461	0.029844763	-0.015166512	0.0080192182	-0.0042803008	0.0022896694	-0.0012254386	0.00065593002	-0.00035109848	0.00018793809	-0.00010060081	5.3849154e-05	-2.8824543e-05	1.5429094e-05	-8.2588298e-06	4.4207947e-06	-2.3663172e-06	1.2666286e-06	-6.7800036e-07	3.6291851e-07	-1.9426101e-07	1.0398615e-07	-5.5662709e-08	2.9795105e-08	-1.5948839e-08	8.5368864e-09	-4.5696081e-09	2.4459955e-09	-1.3093351e-09	7.0085829e-10	-3.7514376e-10	2.0080411e-10	-1.0748782e-10	5.7535717e-11	-3.0797468e-11	1.6485541e-11	-8.8242102e-12	4.7233978e-12	-2.5283646e-12	1.3533832e-12	-7.2443369e-13	3.8777441e-13
341.54	0	0	0	0	0	0.04130209	0.21776437	-0.057864724	0.023105855	-0.01139808	0.0059822711	-0.0031875591	0.0017044498	-0.00091214413	0.00048822537	-0.00026133027	0.00013988627	-7.4879277e-05	4.0081046e-05	-2.1454707e-05	1.1484195e-05	-6.1472187e-06	3.2904894e-06	-1.7612991e-06	9.4277798e-07	-5.0464976e-07	2.7012779e-07	-1.4459251e-07	7.7399052e-08	-4.1430911e-08	2.2177116e-08	-1.1871052e-08	6.354182e-09	-3.4012543e-09	1.8206053e-09	-9.7456533e-10	5.2166339e-10	-2.792273e-10	1.4946267e-10	-8.0005418e-11	4.282503e-11	-2.2923195e-11	1.227053e-11	-6.5680431e-12	3.5157232e-12	-1.8819143e-12	1.0073513e-12	-5.3921106e-13	2.8862855e-13
342.009	0	0	0	0	0	0.034953858	0.21714798	-0.046045719	0.015483536	-0.0071598641	0.0036942421	-0.001960468	0.0010473215	-0.00056035879	0.00029991746	-0.00016053371	8.5931125e-05	-4.5997772e-05	2.4621479e-05	-1.3179461e-05	7.0546529e-06	-3.7761891e-06	2.0213223e-06	-1.0819525e-06	5.7914126e-07	-3.1000246e-07	1.6593742e-07	-8.8822063e-08	4.7545642e-08	-2.545069e-08	1.3623232e-08	-7.2922959e-09	3.9033251e-09	-2.0893644e-09	1.1183838e-09	-5.9866798e-10	3.2045381e-10	-1.7152718e-10	9.181377e-11	-4.9146712e-11	2.6307086e-11	-1.4081542e-11	7.5376924e-12	-4.0346983e-12	2.1596817e-12	-1.1560455e-12	6.1880813e-13	-3.312332e-13	1.773023e-13
342.478	0	0	0	0	0	0.029291912	0.21485536	-0.032773085	0.0071598707	-0.0025569444	0.001212318	-0.00062975293	0.0003347452	-0.00017889556	9.5723875e-05	-5.1234023e-05	2.7424372e-05	-1.467985e-05	7.8577577e-06	-4.2061242e-06	2.2514384e-06	-1.2051418e-06	6.4508951e-07	-3.4529683e-07	1.8482849e-07	-9.8934908e-08	5.2957656e-08	-2.834688e-08	1.5173827e-08	-8.1223924e-09	4.3477499e-09	-2.3272803e-09	1.2457163e-09	-6.668046e-10	3.5692362e-10	-1.9106029e-10	1.0227037e-10	-5.4741583e-11	2.930166e-11	-1.5684796e-11	8.3957047e-12	-4.4940162e-12	2.4055967e-12	-1.287643e-12	6.8924584e-13	-3.6894305e-13	1.9748787e-13	-1.0571053e-13	5.6584668e-14
342.947	0	0	0	0	0	0.024276995	0.21102998	-0.018256724	-0.0016964286	0.0023130873	-0.0014103659	0.00077603442	-0.00041798237	0.00022405589	-0.00011997142	6.4222147e-05	-3.4377859e-05	1.8402098e-05	-9.8502033e-06	5.2726487e-06	-2.8223239e-06	1.5107234e-06	-8.0866154e-07	4.3285197e-07	-2.316945e-07	1.2402132e-07	-6.6385856e-08	3.5534652e-08	-1.9021376e-08	1.0181946e-08	-5.4501864e-09	2.9173968e-09	-1.5615861e-09	8.3588281e-10	-4.474269e-10	2.3950647e-10	-1.2820255e-10	6.8622124e-11	-3.6731531e-11	1.9661909e-11	-1.052456e-11	5.6335408e-12	-3.0155715e-12	1.614144e-12	-8.6401435e-13	4.6249404e-13	-2.4756385e-13	1.3251501e-13	-7.0932551e-14
343.416	0	0	0	0	0	0.019869846	0.20581529	-0.0027065377	-0.01091665	0.0073526394	-0.004120674	0.0022283423	-0.0011955646	0.00064030589	-0.00034278444	0.00018348816	-9.8219437e-05	5.2575682e-05	-2.814249e-05	1.5064201e-05	-8.0635097e-06	4.3162064e-06	-2.3103833e-06	1.2366781e-06	-6.6196187e-07	3.5433464e-07	-1.8966745e-07	1.0152414e-07	-5.4344949e-08	2.9090288e-08	-1.5571434e-08	8.3351372e-09	-4.4615236e-09	2.3881558e-09	-1.2783193e-09	6.8428103e-10	-3.6628059e-10	1.9605658e-10	-1.0494368e-10	5.6174981e-11	-3.0069155e-11	1.6095286e-11	-8.6156268e-12	4.6116839e-12	-2.4685289e-12	1.3213668e-12	-7.0730133e-13	3.786015e-13	-2.0265757e-13
343.884	0	0	0	0	0	0.016038817	0.19936976	0.01363193	-0.020311917	0.012453214	-0.0068596197	0.0036954853	-0.0019810272	0.0010607667	-0.00056785053	0.00030396006	-0.0001627065	8.7094781e-05	-4.6619723e-05	2.4954752e-05	-1.3357687e-05	7.1500546e-06	-3.8272884e-06	2.0486313e-06	-1.0965795e-06	5.8697657e-07	-3.141955e-07	1.6818082e-07	-9.0025664e-08	4.8189806e-08	-2.5795014e-08	1.3807654e-08	-7.3907812e-09	3.9561231e-09	-2.1176125e-09	1.1335525e-09	-6.0676575e-10	3.2477947e-10	-1.7384549e-10	9.3057224e-11	-4.9811357e-11	2.6662806e-11	-1.4272302e-11	7.6395308e-12	-4.089266e-12	2.1889233e-12	-1.171687e-12	6.2717607e-13	-3.3571441e-13
344.353	0	0	0	0	0	0.012728345	0.19180907	0.030618973	-0.029753967	0.017539191	-0.0095858667	0.0051552321	-0.0027624575	0.00147906	-0.0007917553	0.00042381021	-0.00022686073	0.00012143572	-6.500159e-05	3.4794256e-05	-1.862454e-05	9.9692764e-06	-5.3363644e-06	2.8563939e-06	-1.528954e-06	8.1841777e-07	-4.3808083e-07	2.3449347e-07	-1.2552222e-07	6.7190746e-08	-3.5965827e-08	1.9251926e-08	-1.030492e-08	5.5159978e-09	-2.9525739e-09	1.5805052e-09	-8.4600969e-10	4.5283798e-10	-2.4239169e-10	1.2974911e-10	-6.9451664e-11	3.7175784e-11	-1.9899782e-11	1.065175e-11	-5.7016381e-12	3.0520021e-12	-1.6336759e-12	8.7446769e-13	-4.6808451e-13
344.821	0	0	0	0	0	0.0099134707	0.18330825	0.047973218	-0.039034604	0.02249174	-0.012234899	0.0065729378	-0.0035212969	0.0018852502	-0.0010091802	0.0005401917	-0.00028915821	0.00015478276	-8.2851449e-05	4.4348984e-05	-2.3738959e-05	1.2706904e-05	-6.8017647e-06	3.6407781e-06	-1.9488146e-06	1.0431606e-06	-5.5838067e-07	2.988869e-07	-1.5999144e-07	8.564176e-08	-4.5842276e-08	2.453863e-08	-1.3134718e-08	7.0307266e-09	-3.7633699e-09	2.0145222e-09	-1.0783294e-09	5.7719023e-10	-3.0895402e-10	1.6537905e-10	-8.8523541e-11	4.7384495e-11	-2.5364391e-11	1.357679e-11	-7.2673449e-12	3.8901017e-12	-2.0822939e-12	1.1146022e-12	-5.9662355e-13
345.29	0	0	0	0	0	0.0075429753	0.1739742	0.065559297	-0.048025073	0.027234607	-0.014764996	0.0079261601	-0.004245519	0.002272898	-0.0012166782	0.00065125942	-0.00034861128	0.00018660722	-9.9886307e-05	5.3467456e-05	-2.8619861e-05	1.5319536e-05	-8.2002567e-06	4.3893484e-06	-2.349505e-06	1.257642e-06	-6.7318777e-07	3.6034021e-07	-1.9288683e-07	1.0325033e-07	-5.526778e-08	2.958395e-08	-1.5835311e-08	8.4762948e-09	-4.5371459e-09	2.4287225e-09	-1.3000418e-09	6.9586472e-10	-3.724772e-10	1.9938218e-10	-1.0672462e-10	5.712709e-11	-3.0579493e-11	1.6368276e-11	-8.7615636e-12	4.6899347e-12	-2.5104286e-12	1.3437725e-12	-7.1929367e-13
345.759	0	0	0	0	0	0.0055841236	0.16396757	0.083130585	-0.056536623	0.031659454	-0.017117267	0.0091832661	-0.0049181779	0.0026329309	-0.0014093928	0.00075441378	-0.0004038284	0.00021616423	-0.00011570745	6.1936249e-05	-3.3153005e-05	1.7746021e-05	-9.4991079e-06	5.0845841e-06	-2.7216467e-06	1.4568418e-06	-7.7981501e-07	4.1741505e-07	-2.2343848e-07	1.196043e-07	-6.4021728e-08	3.4269797e-08	-1.834349e-08	9.8188682e-09	-5.2557915e-09	2.8134116e-09	-1.5059574e-09	8.060838e-10	-4.3147444e-10	2.3096263e-10	-1.236289e-10	6.6175537e-11	-3.5423026e-11	1.8960872e-11	-1.0149321e-11	5.4327807e-12	-2.9080593e-12	1.5566146e-12	-8.332237e-13
346.227	0	0	0	0	0	0.0040006712	0.15345476	0.10044058	-0.064384581	0.03566065	-0.019234337	0.010313442	-0.0055227672	0.0029565118	-0.0015825935	0.00084712264	-0.00045345416	0.00024272826	-0.00012992653	6.9547478e-05	-3.7227115e-05	1.9926796e-05	-1.0666435e-05	5.7094191e-06	-3.0561048e-06	1.6358704e-06	-8.7564501e-07	4.687104e-07	-2.5089641e-07	1.3430225e-07	-7.1889238e-08	3.8481148e-08	-2.0597687e-08	1.102549e-08	-5.9016658e-09	3.1591465e-09	-1.6910217e-09	9.0514192e-10	-4.8449752e-10	2.5934519e-10	-1.3882142e-10	7.4307725e-11	-3.9776095e-11	2.1290938e-11	-1.1396552e-11	6.1004049e-12	-3.2654252e-12	1.7479041e-12	-9.3561699e-13
346.696	0	0	0	0	0	0.0027466624	0.14253404	0.11735373	-0.071434073	0.039157878	-0.021072213	0.011293018	-0.0060466012	0.0032368484	-0.0017326443	0.00092743973	-0.00049644673	0.00026574161	-0.00014224501	7.6141356e-05	-4.0756662e-05	2.1816079e-05	-1.1677733e-05	6.2507358e-06	-3.3458576e-06	1.7909691e-06	-9.5866594e-07	5.1314938e-07	-2.7468419e-07	1.4703561e-07	-7.8705141e-08	4.2129591e-08	-2.2550578e-08	1.207083e-08	-6.4612096e-09	3.4586689e-09	-1.8513494e-09	9.9095949e-10	-5.3043329e-10	2.8393402e-10	-1.5198324e-10	8.1352927e-11	-4.3547314e-11	2.3309557e-11	-1.2477073e-11	6.6787914e-12	-3.575024e-12	1.9136249e-12	-1.0243239e-12
347.164	0	0	0	0	0	0.0017883672	0.13139481	0.13358897	-0.077487104	0.042039081	-0.022570166	0.012089395	-0.00647222	0.0034645933	-0.0018545415	0.00099268672	-0.00053137244	0.00028443688	-0.00015225213	8.1497997e-05	-4.3623945e-05	2.3350867e-05	-1.2499276e-05	6.690483e-06	-3.581243e-06	1.9169661e-06	-1.0261093e-06	5.4925009e-07	-2.9400858e-07	1.5737975e-07	-8.4242147e-08	4.5093461e-08	-2.413704e-08	1.2920028e-08	-6.9157639e-09	3.7019906e-09	-1.9815942e-09	1.0606747e-09	-5.6774995e-10	3.0390913e-10	-1.6267546e-10	8.7076209e-11	-4.6610922e-11	2.4949414e-11	-1.335485e-11	7.1486528e-12	-3.8265315e-12	2.0482509e-12	-1.0963864e-12
347.632	0	0	0	0	0	0.0010837632	0.12015667	0.14897433	-0.082391997	0.04421533	-0.023679639	0.012676466	-0.0067856343	0.0036322566	-0.0019442757	0.0010407174	-0.00055708246	0.0002981991	-0.00015961871	8.5441202e-05	-4.5734649e-05	2.4480678e-05	-1.3104042e-05	7.0141958e-06	-3.7545181e-06	2.0097167e-06	-1.0757567e-06	5.7582505e-07	-3.0823391e-07	1.6499442e-07	-8.8318126e-08	4.7275266e-08	-2.5304888e-08	1.3545152e-08	-7.2503768e-09	3.881108e-09	-2.0774718e-09	1.1119945e-09	-5.9522001e-10	3.186135e-10	-1.7054636e-10	9.1289311e-11	-4.8866149e-11	2.6156568e-11	-1.4001013e-11	7.4945338e-12	-4.0116747e-12	2.1473536e-12	-1.1494341e-12
348.101	0	0	0	0	0	0.00059299754	0.10893841	0.1633306	-0.085987257	0.045591663	-0.024348755	0.013026334	-0.0069718953	0.0037318344	-0.0019975625	0.0010692385	-0.00057234918	0.00030637115	-0.000163993	8.7782688e-05	-4.6987991e-05	2.5151562e-05	-1.3463154e-05	7.2064174e-06	-3.8574093e-06	2.0647923e-06	-1.1052374e-06	5.9160533e-07	-3.1668095e-07	1.6951603e-07	-9.0738453e-08	4.8570828e-08	-2.599836e-08	1.3916352e-08	-7.4490708e-09	3.9874684e-09	-2.1344042e-09	1.1424683e-09	-6.115318e-10	3.2734499e-10	-1.7522012e-10	9.3791062e-11	-5.0205308e-11	2.687338e-11	-1.4384705e-11	7.6999188e-12	-4.1216132e-12	2.206201e-12	-1.1809339e-12
348.569	0	0	0	0	0	0.00027908551	0.097930685	0.17638761	-0.088089619	0.046065071	-0.02452177	0.013109086	-0.0070149828	0.0037547503	-0.0020098107	0.0010757924	-0.00057585714	0.00030824888	-0.00016499811	8.8320701e-05	-4.7275976e-05	2.5305714e-05	-1.3545668e-05	7.2505849e-06	-3.8810511e-06	2.0774472e-06	-1.1120113e-06	5.9523124e-07	-3.1862186e-07	1.7055498e-07	-9.1294582e-08	4.8868515e-08	-2.6157702e-08	1.4001644e-08	-7.4947255e-09	4.0119073e-09	-2.1474858e-09	1.1494704e-09	-6.1527983e-10	3.2935126e-10	-1.7629403e-10	9.43659e-11	-5.0513013e-11	2.7038085e-11	-1.4472868e-11	7.747111e-12	-4.1468742e-12	2.2197227e-12	-1.1881717e-12
349.038	0	0	0	0	0	0.00010149666	0.087229653	0.18799163	-0.088539654	0.045540158	-0.024146382	0.012896575	-0.0068998112	0.0036929271	-0.0019766967	0.0010580648	-0.00056636745	0.00030316913	-0.00016227903	8.6865228e-05	-4.6496896e-05	2.488869e-05	-1.3322443e-05	7.1310995e-06	-3.8170936e-06	2.0432121e-06	-1.093686e-06	5.8542217e-07	-3.1337116e-07	1.6774434e-07	-8.97901e-08	4.806319e-08	-2.5726638e-08	1.3770905e-08	-7.3712168e-09	3.9457934e-09	-2.1120964e-09	1.1305278e-09	-6.0514037e-10	3.2392374e-10	-1.7338881e-10	9.2810805e-11	-4.9680587e-11	2.6592513e-11	-1.4234364e-11	7.6194432e-12	-4.0785362e-12	2.1831429e-12	-1.1685914e-12
349.506	0	0	0	0	0	2.1910786e-05	0.077023757	0.19788425	-0.087167509	0.043922021	-0.023171302	0.012361288	-0.0066116458	0.0035384764	-0.0018939978	0.0010137953	-0.00054267023	0.00029048427	-0.00015548913	8.3230706e-05	-4.4551423e-05	2.3847325e-05	-1.276502e-05	6.8327277e-06	-3.6573829e-06	1.9577222e-06	-1.0479252e-06	5.6092756e-07	-3.0025942e-07	1.6072576e-07	-8.6033199e-08	4.6052182e-08	-2.4650212e-08	1.3194718e-08	-7.0627983e-09	3.7806977e-09	-2.0237244e-09	1.0832255e-09	-5.7982074e-10	3.1037047e-10	-1.6613406e-10	8.8927514e-11	-4.7601906e-11	2.5479857e-11	-1.3638785e-11	7.3006386e-12	-3.9078864e-12	2.0917982e-12	-1.1196964e-12
349.974	0	0	0	0	0	8.091997e-07	0.067432327	0.20588329	-0.083808333	0.041113671	-0.021543535	0.011474726	-0.0061352161	0.0032832223	-0.0017573374	0.00094064135	-0.00050351143	0.00026952302	-0.00014426908	7.72248e-05	-4.1336603e-05	2.2126508e-05	-1.1843899e-05	6.3396798e-06	-3.3934671e-06	1.8164535e-06	-9.7230715e-07	5.2045117e-07	-2.7859278e-07	1.4912783e-07	-7.9825065e-08	4.2729068e-08	-2.2871459e-08	1.224259e-08	-6.5531485e-09	3.5078835e-09	-1.8776929e-09	1.0050602e-09	-5.3798102e-10	2.8797422e-10	-1.5414587e-10	8.2510528e-11	-4.4166964e-11	2.3641237e-11	-1.2654613e-11	6.7738264e-12	-3.6258943e-12	1.9408546e-12	-1.0388994e-12
350.442	0	0	0	0	0	0	0.058594123	0.21178753	-0.078302349	0.037023668	-0.019213415	0.010210216	-0.0054562331	0.0029195149	-0.0015626205	0.00083641084	-0.00044771773	0.00023965731	-0.00012828268	6.8667552e-05	-3.6756111e-05	1.9674678e-05	-1.0531482e-05	5.6371825e-06	-3.0174384e-06	1.615173e-06	-8.6456619e-07	4.6278019e-07	-2.4772202e-07	1.3260303e-07	-7.0979682e-08	3.7994277e-08	-2.0337082e-08	1.0885994e-08	-5.8269968e-09	3.1191764e-09	-1.6696265e-09	8.936899e-10	-4.7836756e-10	2.5606391e-10	-1.3706503e-10	7.336757e-11	-3.9272841e-11	2.1021561e-11	-1.1252361e-11	6.0232214e-12	-3.2241105e-12	1.7257893e-12	-9.2377939e-13
350.911	0	0	0	0	0	0	0.0505446	0.21556978	-0.0706515	0.031674666	-0.016195897	0.0085761102	-0.0045792109	0.0024497757	-0.0013111438	0.00070179806	-0.00037566075	0.00020108606	-0.00010763643	5.7615959e-05	-3.0840456e-05	1.6508168e-05	-8.8365087e-06	4.7299149e-06	-2.5318014e-06	1.3552215e-06	-7.2541993e-07	3.8829875e-07	-2.0785279e-07	1.1126144e-07	-5.9555967e-08	3.1879347e-08	-1.7063962e-08	9.1339645e-09	-4.8891798e-09	2.6171654e-09	-1.4009111e-09	7.4985636e-10	-4.0137744e-10	2.148521e-10	-1.1500531e-10	6.155954e-11	-3.2952134e-11	1.7638279e-11	-9.441367e-12	5.0538234e-12	-2.705211e-12	1.4480348e-12	-7.7510315e-13
351.379	0	0	0	0	0	0	0.043282985	0.21734895	-0.061088997	0.025251533	-0.012597656	0.0066304587	-0.0035353386	0.0018907139	-0.0010118533	0.00054159168	-0.00028990382	0.00015518141	-8.3064782e-05	4.446317e-05	-2.380008e-05	1.2739621e-05	-6.819277e-06	3.650152e-06	-1.9538322e-06	1.0458464e-06	-5.5981831e-07	2.9965644e-07	-1.6040336e-07	8.586226e-08	-4.5960305e-08	2.4601809e-08	-1.3168536e-08	7.0488284e-09	-3.7730593e-09	2.0197089e-09	-1.0811058e-09	5.7867631e-10	-3.0974947e-10	1.6580485e-10	-8.875146e-11	4.7506495e-11	-2.5429696e-11	1.3611746e-11	-7.2860559e-12	3.9001174e-12	-2.0876552e-12	1.1174719e-12	-5.9815966e-13
351.847	0	0	0	0	0	0	0.036752474	0.21727737	-0.04980874	0.017911382	-0.0085096887	0.0044228187	-0.0023512471	0.0012565974	-0.00067238775	0.00035988078	-0.00019263582	0.00010311503	-5.5194909e-05	2.9544897e-05	-1.5814682e-05	8.4652255e-06	-4.5312745e-06	2.4254537e-06	-1.2982828e-06	6.9494421e-07	-3.7198818e-07	1.9911577e-07	-1.0658486e-07	5.7053771e-08	-3.0539712e-08	1.6347415e-08	-8.7502311e-09	4.6838068e-09	-2.5071232e-09	1.3420566e-09	-7.1837338e-10	3.8451894e-10	-2.0582239e-10	1.1017404e-10	-5.8973587e-11	3.1567124e-11	-1.6897529e-11	9.0447353e-12	-4.8414398e-12	2.5915508e-12	-1.3872055e-12	7.4253795e-13	-3.9746525e-13
352.315	0	0	0	0	0	0	0.030914277	0.21549709	-0.037018736	0.0098214559	-0.0040287332	0.0020058582	-0.0010552376	0.00056258862	-0.00030086502	0.00016101076	-8.6182789e-05	4.6132031e-05	-2.4693289e-05	1.3217893e-05	-7.0752238e-06	3.7872001e-06	-2.0272163e-06	1.0851073e-06	-5.8082998e-07	3.109064e-07	-1.6642128e-07	8.9081059e-08	-4.768428e-08	2.5524901e-08	-1.3662956e-08	7.3135595e-09	-3.9147068e-09	2.0954567e-09	-1.1216449e-09	6.0041364e-10	-3.2138822e-10	1.7202734e-10	-9.208149e-11	4.9290019e-11	-2.6383795e-11	1.4122603e-11	-7.5596716e-12	4.0464631e-12	-2.1659791e-12	1.1594164e-12	-6.2061251e-13	3.3219904e-13	-1.7781929e-13
352.783	0	0	0	0	0	0	0.0257296	0.21215016	-0.022926994	0.0011489944	0.00074847425	-0.00056775479	0.00032438916	-0.00017615014	9.4597211e-05	-5.0672976e-05	2.7129201e-05	-1.452248e-05	7.7735987e-06	-4.1610847e-06	2.227331e-06	-1.1922378e-06	6.3818228e-07	-3.415996e-07	1.8284946e-07	-9.7875574e-08	5.2390618e-08	-2.8043359e-08	1.5011355e-08	-8.0354228e-09	4.3011969e-09	-2.3023612e-09	1.2323779e-09	-6.5966487e-10	3.531019e-10	-1.8901454e-10	1.0117533e-10	-5.4155444e-11	2.8987916e-11	-1.5516853e-11	8.3058087e-12	-4.445897e-12	2.3798391e-12	-1.2738557e-12	6.8186581e-13	-3.6499263e-13	1.9537329e-13	-1.0457865e-13	5.5978794e-14
353.251	0	0	0	0	0	0	0.021159654	0.20737864	-0.0077415203	-0.0079387611	0.0057251969	-0.0032453523	0.0017593321	-0.00094445652	0.00050588121	-0.00027082503	0.0001449741	-7.7603386e-05	4.1539276e-05	-2.2235283e-05	1.1902021e-05	-6.3708707e-06	3.4102061e-06	-1.8253798e-06	9.7707874e-07	-5.2301026e-07	2.7995576e-07	-1.4985316e-07	8.0215034e-08	-4.2938277e-08	2.2983978e-08	-1.2302952e-08	6.585364e-09	-3.525001e-09	1.8868437e-09	-1.0100226e-09	5.4064289e-10	-2.8938632e-10	1.5490052e-10	-8.2916226e-11	4.4383118e-11	-2.3757202e-11	1.2716965e-11	-6.8070059e-12	3.6436345e-12	-1.9503834e-12	1.0440014e-12	-5.5882898e-13	2.9912962e-13
353.719	0	0	0	0	0	0	0.017165647	0.20132456	0.0083296775	-0.017274569	0.010804698	-0.0059742663	0.0032212904	-0.0017271682	0.00092486925	-0.00049510002	0.00026502583	-0.00014186558	7.5937264e-05	-4.0647946e-05	2.1757882e-05	-1.1646481e-05	6.2341401e-06	-3.3369459e-06	1.7861811e-06	-9.5610619e-07	5.1178238e-07	-2.7394403e-07	1.4663975e-07	-7.8494737e-08	4.2016621e-08	-2.2490819e-08	1.2038592e-08	-6.4439945e-09	3.4493071e-09	-1.8464052e-09	9.883401e-10	-5.2902224e-10	2.8317102e-10	-1.5157775e-10	8.1136026e-11	-4.3430138e-11	2.3247668e-11	-1.2443772e-11	6.6608664e-12	-3.5654628e-12	1.9085212e-12	-1.0215858e-12	5.468338e-13
354.187	0	0	0	0	0	0	0.013708787	0.19412998	0.025078592	-0.026691189	0.015890241	-0.0087018288	0.0046819631	-0.0025091227	0.0013434436	-0.00071915252	0.00038495836	-0.00020606394	0.00011030108	-5.9042319e-05	3.1603954e-05	-1.6916851e-05	9.0552689e-06	-4.8470105e-06	2.5944797e-06	-1.3887719e-06	7.4337871e-07	-3.9791163e-07	2.1299847e-07	-1.1401588e-07	6.1030359e-08	-3.2668565e-08	1.7486404e-08	-9.3600886e-09	5.0102183e-09	-2.681957e-09	1.4355926e-09	-7.6842011e-10	4.113141e-10	-2.2017107e-10	1.1785243e-10	-6.3083533e-11	3.3767911e-11	-1.8074939e-11	9.6751013e-12	-5.1789379e-12	2.7721823e-12	-1.4838829e-12	7.9429192e-13
354.655	0	0	0	0	0	0	0.010750283	0.18593694	0.042297215	-0.036021379	0.02088509	-0.011375372	0.0061130492	-0.0032751579	0.0017534865	-0.00093863716	0.00050244561	-0.00026895336	0.00014396426	-7.7061647e-05	4.1249273e-05	-2.2079762e-05	1.1818877e-05	-6.3262863e-06	3.3862979e-06	-1.812616e-06	9.7025301e-07	-5.1935164e-07	2.7800421e-07	-1.4881277e-07	7.9656423e-08	-4.2638797e-08	2.2823139e-08	-1.2216726e-08	6.539304e-09	-3.5004726e-09	1.873726e-09	-1.0029369e-09	5.3684446e-10	-2.8736583e-10	1.5382021e-10	-8.2336212e-11	4.4073655e-11	-2.3591292e-11	1.2627879e-11	-6.7595157e-12	3.6182341e-12	-1.9367542e-12	1.0367046e-12
355.123	0	0	0	0	0	0	0.0082513443	0.17688749	0.05977754	-0.045097899	0.025692507	-0.013942228	0.0074862478	-0.0040101113	0.0021468803	-0.0011492085	0.00061516153	-0.00032928872	0.0001762603	-9.4349176e-05	5.0502877e-05	-2.7032998e-05	1.447025e-05	-7.7454858e-06	4.1459588e-06	-2.2192469e-06	1.1879135e-06	-6.3585974e-07	3.4036993e-07	-1.821965e-07	9.7526047e-08	-5.2204118e-08	2.794314e-08	-1.495735e-08	8.0062906e-09	-4.2857468e-09	2.294066e-09	-1.2279295e-09	6.5727679e-10	-3.5183168e-10	1.8832728e-10	-1.00807e-10	5.3960863e-11	-2.8883615e-11	1.5460738e-11	-8.2759031e-12	4.4299261e-12	-2.3712336e-12	1.2692724e-12
355.591	0	0	0	0	0	0	0.0061731789	0.16712369	0.07731156	-0.053753507	0.030215756	-0.016349728	0.008773258	-0.0046988205	0.0025155072	-0.0013465212	0.00072078007	-0.00038582492	0.00020652275	-0.00011054815	5.9173804e-05	-3.167434e-05	1.6954673e-05	-9.0753217e-06	4.8577856e-06	-2.6002733e-06	1.3918684e-06	-7.4503161e-07	3.9880864e-07	-2.1347813e-07	1.1427046e-07	-6.1167133e-08	3.2740746e-08	-1.7525403e-08	9.3809046e-09	-5.0215741e-09	2.6879382e-09	-1.4387548e-09	7.7012578e-10	-4.1223827e-10	2.2066151e-10	-1.1811473e-10	6.3225497e-11	-3.3842693e-11	1.8115219e-11	-9.6968073e-12	5.1905078e-12	-2.7783548e-12	1.487196e-12
356.059	0	0	0	0	0	0	0.0044769957	0.15678757	0.094691266	-0.061820962	0.0343581	-0.018545204	0.0099457788	-0.0053261233	0.0028512494	-0.0015262299	0.00081697515	-0.00043731684	0.00023408511	-0.00012530182	6.7071091e-05	-3.5901571e-05	1.9217429e-05	-1.0286507e-05	5.5061017e-06	-2.9473036e-06	1.577626e-06	-8.4446291e-07	4.5203331e-07	-2.4196875e-07	1.295209e-07	-6.9330448e-08	3.7110299e-08	-1.9864329e-08	1.0632872e-08	-5.6917492e-09	3.0466682e-09	-1.6307698e-09	8.7290613e-10	-4.6725525e-10	2.5011082e-10	-1.3387823e-10	7.166352e-11	-3.835931e-11	2.0532861e-11	-1.0990935e-11	5.8832287e-12	-3.1491517e-12	1.6856759e-12
356.527	0	0	0	0	0	0	0.0031240034	0.14602119	0.11170865	-0.069133023	0.038022802	-0.02047599	0.010975509	-0.0058768573	0.0031459894	-0.0016839891	0.00090142072	-0.00048251937	0.00025828091	-0.00013825342	7.4003775e-05	-3.9612474e-05	2.1203805e-05	-1.1349753e-05	6.0752301e-06	-3.2519464e-06	1.7406946e-06	-9.3174932e-07	4.9875693e-07	-2.6697942e-07	1.429086e-07	-7.6496667e-08	4.0946139e-08	-2.191757e-08	1.173192e-08	-6.2800667e-09	3.3615816e-09	-1.7993315e-09	9.6313252e-10	-5.1555226e-10	2.7596308e-10	-1.4771631e-10	7.9070893e-11	-4.2324252e-11	2.2655204e-11	-1.2126994e-11	6.4913382e-12	-3.4746582e-12	1.8599128e-12
356.995	0	0	0	0	0	0	0.0020754106	0.1349666	0.12815571	-0.075522448	0.041113127	-0.022089416	0.011834149	-0.0063358601	0.0033916092	-0.0018154534	0.00097179073	-0.00052018739	0.00027844366	-0.0001490462	7.9780895e-05	-4.270483e-05	2.2859084e-05	-1.2235774e-05	6.5494942e-06	-3.5058102e-06	1.8765822e-06	-1.0044865e-06	5.3769249e-07	-2.8782122e-07	1.5406479e-07	-8.2468395e-08	4.4142608e-08	-2.362857e-08	1.2647775e-08	-6.7703214e-09	3.6240042e-09	-1.9397966e-09	1.0383197e-09	-5.5579896e-10	2.9750619e-10	-1.5924782e-10	8.5243578e-11	-4.5628304e-11	2.4423787e-11	-1.307369e-11	6.9980858e-12	-3.7459081e-12	2.0051073e-12
357.463	0	0	0	0	0	0	0.0012924261	0.12376584	0.14382443	-0.080821998	0.043532337	-0.023332814	0.012493396	-0.0066879694	0.0035799912	-0.0019162775	0.0010257591	-0.0005490758	0.0002939069	-0.00015732341	8.4211488e-05	-4.5076421e-05	2.4128552e-05	-1.2915282e-05	6.9132171e-06	-3.7005037e-06	1.9807973e-06	-1.0602702e-06	5.6755298e-07	-3.0380523e-07	1.626207e-07	-8.7048236e-08	4.6594045e-08	-2.4940771e-08	1.3350163e-08	-7.1463079e-09	3.8252615e-09	-2.0475223e-09	1.0959822e-09	-5.8666498e-10	3.1402805e-10	-1.6809156e-10	8.9977538e-11	-4.8162249e-11	2.578015e-11	-1.3799731e-11	7.3867211e-12	-3.9539353e-12	2.11646e-12
357.93	0	0	0	0	0	0	0.00073723249	0.11258481	0.15847663	-0.084857251	0.045181054	-0.024152252	0.01292429	-0.0069176722	0.0037028303	-0.0019820156	0.0010609461	-0.00056791074	0.00030398876	-0.00016272005	8.7100184e-05	-4.6622672e-05	2.4956231e-05	-1.3358313e-05	7.1503603e-06	-3.8274416e-06	2.0487443e-06	-1.0966405e-06	5.8702168e-07	-3.1422662e-07	1.6819906e-07	-9.0034241e-08	4.8192355e-08	-2.5796311e-08	1.3808112e-08	-7.3914468e-09	3.9564789e-09	-2.1177582e-09	1.1335776e-09	-6.0678927e-10	3.2480011e-10	-1.7385759e-10	9.3064026e-11	-4.9814353e-11	2.6664483e-11	-1.4273101e-11	7.6401068e-12	-4.0895666e-12	2.1890606e-12
358.398	0	0	0	0	0	0	0.00036872995	0.10151741	0.17196744	-0.087478546	0.045969775	-0.024498663	0.013100427	-0.0070108168	0.0037525492	-0.0020086116	0.0010751805	-0.00057552998	0.00030806712	-0.00016490313	8.8268732e-05	-4.7248168e-05	2.5291047e-05	-1.353753e-05	7.2462905e-06	-3.8787911e-06	2.0762306e-06	-1.1113532e-06	5.9489724e-07	-3.1844233e-07	1.7045564e-07	-9.1242153e-08	4.883891e-08	-2.6142398e-08	1.3993363e-08	-7.4906114e-09	4.0095596e-09	-2.1461703e-09	1.1487858e-09	-6.1493004e-10	3.2915768e-10	-1.7619009e-10	9.4312586e-11	-5.0482669e-11	2.7022217e-11	-1.4464591e-11	7.7426075e-12	-4.1444328e-12	2.2184294e-12
358.866	0	0	0	0	0	0	0.00014954455	0.090729691	0.18405632	-0.088508599	0.045797378	-0.024317156	0.01299233	-0.0069516132	0.0037206944	-0.0019915405	0.0010660401	-0.00057063693	0.00030544796	-0.00016350113	8.7518274e-05	-4.6846465e-05	2.5076023e-05	-1.3422434e-05	7.1846828e-06	-3.8458137e-06	2.0585785e-06	-1.1019045e-06	5.8983944e-07	-3.1573494e-07	1.6900643e-07	-9.0466414e-08	4.8423683e-08	-2.5920136e-08	1.3874392e-08	-7.4269265e-09	3.9754704e-09	-2.1279236e-09	1.1390189e-09	-6.0970192e-10	3.2635919e-10	-1.7469212e-10	9.3510743e-11	-5.0053466e-11	2.6792475e-11	-1.4341614e-11	7.6767801e-12	-4.1091969e-12	2.1995683e-12
359.333	0	0	0	0	0	0	4.102683e-05	0.080385293	0.19451477	-0.087783719	0.044570951	-0.023557347	0.012572949	-0.006725573	0.0035995093	-0.0019266502	0.0010313023	-0.00055204188	0.00029549443	-0.00015817317	8.4666344e-05	-4.5319895e-05	2.4258879e-05	-1.2985041e-05	6.9505578e-06	-3.7204914e-06	1.9914963e-06	-1.0659971e-06	5.7061853e-07	-3.0544619e-07	1.6349907e-07	-8.7518414e-08	4.6845716e-08	-2.5075485e-08	1.3422272e-08	-7.1849076e-09	3.845923e-09	-2.0585817e-09	1.101902e-09	-5.8983376e-10	3.1572422e-10	-1.6899949e-10	9.0463538e-11	-4.842239e-11	2.5919397e-11	-1.3874268e-11	7.4266193e-12	-3.9752918e-12	2.1278917e-12
359.801	0	0	0	0	0	0	3.9897816e-06	0.07058171	0.20317991	-0.085133857	0.042188678	-0.022163407	0.011812239	-0.0063165926	0.0033803717	-0.001809325	0.00096849642	-0.00051842229	0.00027749864	-0.00014854032	7.9510106e-05	-4.2559882e-05	2.2781497e-05	-1.2194244e-05	6.5272641e-06	-3.4939109e-06	1.8702128e-06	-1.0010771e-06	5.3586747e-07	-2.8684431e-07	1.5354187e-07	-8.2188483e-08	4.399278e-08	-2.354837e-08	1.2604846e-08	-6.7473418e-09	3.6117037e-09	-1.9332126e-09	1.0347954e-09	-5.5391248e-10	2.964964e-10	-1.587073e-10	8.4954246e-11	-4.5473433e-11	2.4340888e-11	-1.3029316e-11	6.9743331e-12	-3.7331938e-12	1.9983016e-12
360.269	0	0	0	0	0	0	0	0.061483545	0.20981976	-0.080391592	0.038555428	-0.020083739	0.010682495	-0.0057098331	0.0030553373	-0.0016353126	0.00087534613	-0.00046855968	0.00025080834	-0.00013425345	7.1862682e-05	-3.8466396e-05	2.0590331e-05	-1.1021379e-05	5.8994601e-06	-3.1578603e-06	1.6903324e-06	-9.0479172e-07	4.8432677e-07	-2.5925511e-07	1.3877394e-07	-7.4283447e-08	3.9761475e-08	-2.1283446e-08	1.139249e-08	-6.0983703e-09	3.2643236e-09	-1.7472728e-09	9.3526694e-10	-5.0063618e-10	2.6797885e-10	-1.4344255e-10	7.6783194e-11	-4.1099717e-11	2.1999738e-11	-1.1776133e-11	6.3035292e-12	-3.3741286e-12	1.8061014e-12
360.736	0	0	0	0	0	0	0	0.053204366	0.2143067	-0.073500741	0.033652432	-0.017309771	0.009179313	-0.0049029583	0.0026231583	-0.0014039454	0.00075149414	-0.00040226279	0.00021532117	-0.00011525775	6.1694737e-05	-3.3023736e-05	1.7676979e-05	-9.46195e-06	5.0647378e-06	-2.7110505e-06	1.451165e-06	-7.7677156e-07	4.1579875e-07	-2.2257276e-07	1.1913863e-07	-6.3772985e-08	3.4135572e-08	-1.8272023e-08	9.7805513e-09	-5.235504e-09	2.8024502e-09	-1.5000489e-09	8.029348e-10	-4.2980051e-10	2.3006217e-10	-1.2314667e-10	6.591904e-11	-3.5284464e-11	1.8886966e-11	-1.0109912e-11	5.4116346e-12	-2.8967187e-12	1.5505537e-12
361.204	0	0	0	0	0	0	0	0.045688667	0.21676556	-0.064600606	0.027598307	-0.013910717	0.0073404445	-0.0039162628	0.0020947085	-0.0011210451	0.0006000569	-0.00032119984	0.00017193009	-9.203123e-05	4.9262129e-05	-2.6368854e-05	1.4114747e-05	-7.5551954e-06	4.0441013e-06	-2.1647247e-06	1.158729e-06	-6.20238e-07	3.3200776e-07	-1.7772031e-07	9.5130036e-08	-5.0921572e-08	2.7256635e-08	-1.4589879e-08	7.8095928e-09	-4.1804549e-09	2.2377056e-09	-1.1977618e-09	6.4112887e-10	-3.4318792e-10	1.8370047e-10	-9.8330386e-11	5.2635158e-11	-2.8174005e-11	1.50809e-11	-8.0725815e-12	4.3210921e-12	-2.3129773e-12	1.238089e-12
361.671	0	0	0	0	0	0	0	0.038930037	0.217327	-0.053936012	0.020585197	-0.0099972751	0.00522611	-0.0027820997	0.0014873204	-0.00079589103	0.0004260018	-0.00022802984	0.00012205839	-6.5335744e-05	3.4972668e-05	-1.8720042e-05	1.0020483e-05	-5.3636604e-06	2.8710291e-06	-1.5368031e-06	8.2261653e-07	-4.4032561e-07	2.3570229e-07	-1.26169e-07	6.7535673e-08	-3.6150755e-08	1.9350305e-08	-1.0357794e-08	5.5442648e-09	-2.9678307e-09	1.5886145e-09	-8.5032712e-10	4.5515667e-10	-2.4363942e-10	1.3041449e-10	-6.9807698e-11	3.7367281e-11	-2.0001573e-11	1.0706384e-11	-5.7309684e-12	3.0676732e-12	-1.6420522e-12	8.7895664e-13
362.139	0	0	0	0	0	0	0	0.032860889	0.21613501	-0.041668669	0.012749811	-0.0056491336	0.0028797659	-0.0015238289	0.00081351022	-0.0004351843	0.00023291595	-0.00012467294	6.6733895e-05	-3.5721468e-05	1.9120847e-05	-1.0234937e-05	5.4785674e-06	-2.9325108e-06	1.5696974e-06	-8.402269e-07	4.4975477e-07	-2.4074224e-07	1.2886713e-07	-6.8981239e-08	3.6924241e-08	-1.976495e-08	1.0579525e-08	-5.6629877e-09	3.0312539e-09	-1.6226224e-09	8.6855409e-10	-4.6490517e-10	2.4885092e-10	-1.3320665e-10	7.1302406e-11	-3.8166441e-11	2.043007e-11	-1.0935597e-11	5.8535749e-12	-3.1333316e-12	1.67721e-12	-8.9777043e-13	4.8055799e-13
362.606	0	0	0	0	0	0	0	0.027468628	0.21333586	-0.028057791	0.0042919047	-0.00098104705	0.00036380139	-0.00017496413	9.1231582e-05	-4.8536771e-05	2.5944702e-05	-1.3883406e-05	7.4309021e-06	-3.9775695e-06	2.1290904e-06	-1.1396508e-06	6.1003332e-07	-3.265323e-07	1.7478432e-07	-9.3558468e-08	5.0079767e-08	-2.680642e-08	1.4349232e-08	-7.6809955e-09	4.1114792e-09	-2.2008084e-09	1.17802e-09	-6.305683e-10	3.3752724e-10	-1.8067746e-10	9.6712674e-11	-5.176675e-11	2.7709314e-11	-1.4832434e-11	7.9394553e-12	-4.249797e-12	2.2748689e-12	-1.2176684e-12	6.5179001e-13	-3.488935e-13	1.8675574e-13	-9.9965886e-14	5.3509676e-14
363.074	0	0	0	0	0	0	0	0.022691522	0.20905914	-0.01325247	-0.0046579989	0.0039305285	-0.0022800471	0.0012420542	-0.00066749148	0.00035761393	-0.00019146579	0.00010249405	-5.4863163e-05	2.9367399e-05	-1.5719681e-05	8.4143751e-06	-4.5040553e-06	2.4108841e-06	-1.2904841e-06	6.9076972e-07	-3.6975367e-07	1.9791969e-07	-1.0594461e-07	5.6711052e-08	-3.0356262e-08	1.6249217e-08	-8.697669e-09	4.6556715e-09	-2.492063e-09	1.3339949e-09	-7.1405815e-10	3.8220916e-10	-2.0458603e-10	1.0951223e-10	-5.8619336e-11	3.1377503e-11	-1.6796027e-11	8.9904041e-12	-4.8123576e-12	2.5759835e-12	-1.3788726e-12	7.3807757e-13	-3.950777e-13
363.541	0	0	0	0	0	0	0	0.018511454	0.20346431	0.0024772343	-0.013895382	0.0089684306	-0.0049881193	0.002693034	-0.0014443423	0.00077346169	-0.00041406622	0.00022164952	-0.00011864422	6.3508327e-05	-3.3994511e-05	1.819646e-05	-9.7402196e-06	5.2136439e-06	-2.7907291e-06	1.4938202e-06	-7.9960872e-07	4.2801012e-07	-2.2910992e-07	1.2264017e-07	-6.5646764e-08	3.5139652e-08	-1.8809095e-08	1.0068096e-08	-5.3891969e-09	2.8848232e-09	-1.5441825e-09	8.2654428e-10	-4.4242636e-10	2.3682506e-10	-1.2676692e-10	6.7855242e-11	-3.6322154e-11	1.9442148e-11	-1.0406937e-11	5.5706786e-12	-2.9818733e-12	1.5961255e-12	-8.5437305e-13
364.008	0	0	0	0	0	0	0	0.014879098	0.19668467	0.018955364	-0.023272948	0.014046937	-0.0077136836	0.0041528568	-0.002225863	0.0011918012	-0.00063799952	0.00034151834	-0.0001828071	9.7853637e-05	-5.2378741e-05	2.8037104e-05	-1.500773e-05	8.0331822e-06	-4.2999552e-06	2.301678e-06	-1.2320371e-06	6.5947796e-07	-3.5301255e-07	1.8896396e-07	-1.0114853e-07	5.4143174e-08	-2.8981053e-08	1.5512922e-08	-8.3036743e-09	4.4449355e-09	-2.3792762e-09	1.2735394e-09	-6.8169051e-10	3.6490003e-10	-1.9532246e-10	1.0455135e-10	-5.5965172e-11	2.995646e-11	-1.6035008e-11	8.5833012e-12	-4.5944702e-12	2.4593101e-12	-1.3164179e-12
364.476	0	0	0	0	0	0	0	0.011749825	0.18884338	0.036012376	-0.032644601	0.019080675	-0.010410159	0.0055964802	-0.0029986354	0.0016054487	-0.00085942003	0.00046004195	-0.00024624991	0.0001318135	-7.0556651e-05	3.7767311e-05	-2.0216124e-05	1.0821078e-05	-5.7922438e-06	3.1004696e-06	-1.6596124e-06	8.8834812e-07	-4.7552466e-07	2.5454343e-07	-1.3625187e-07	7.2933426e-08	-3.9038854e-08	2.0896642e-08	-1.1185443e-08	5.9875391e-09	-3.204998e-09	1.715518e-09	-9.1826948e-10	4.9153766e-10	-2.6310862e-10	1.4083564e-10	-7.5387743e-11	4.0352774e-11	-2.1599917e-11	1.1562114e-11	-6.1889694e-12	3.3128074e-12	-1.7732775e-12
364.943	0	0	0	0	0	0	0	0.0090984769	0.18011512	0.053368587	-0.041804021	0.023951959	-0.013013659	0.0069895983	-0.0037442829	0.0020045658	-0.0010730613	0.00057440128	-0.00030746365	0.00016458019	-8.809588e-05	4.7155646e-05	-2.5241522e-05	1.351102e-05	-7.2321007e-06	3.8711955e-06	-2.0721649e-06	1.1091769e-06	-5.937323e-07	3.1781875e-07	-1.7012185e-07	9.1063481e-08	-4.8743273e-08	2.6091205e-08	-1.3965961e-08	7.4759432e-09	-4.001708e-09	2.1419676e-09	-1.1465362e-09	6.1372587e-10	-3.2851311e-10	1.7584507e-10	-9.4127901e-11	5.0383813e-11	-2.6969302e-11	1.4436266e-11	-7.7274458e-12	4.1363171e-12	-2.2140852e-12
365.41	0	0	0	0	0	0	0	0.0068793727	0.17062513	0.070853514	-0.050605346	0.028575638	-0.015477734	0.0083072399	-0.004449426	0.0023819893	-0.0012750887	0.00068254366	-0.0003653496	0.00019556555	-0.00010468161	5.6033595e-05	-2.999372e-05	1.6054728e-05	-8.5936816e-06	4.6000219e-06	-2.4622894e-06	1.3180006e-06	-7.0551373e-07	3.7765419e-07	-2.0215054e-07	1.0820792e-07	-5.7920124e-08	3.1003372e-08	-1.659532e-08	8.883432e-09	-4.7551059e-09	2.5452339e-09	-1.3623935e-09	7.2927147e-10	-3.9036197e-10	2.0895125e-10	-1.1184927e-10	5.9869526e-11	-3.2046787e-11	1.7154169e-11	-9.1822848e-12	4.9150576e-12	-2.6309289e-12
365.878	0	0	0	0	0	0	0	0.0050505369	0.16049213	0.088297779	-0.058899644	0.032864437	-0.017754738	0.009523787	-0.0051003377	0.00273037	-0.0014615681	0.00078236315	-0.00041878048	0.00022416619	-0.00011999085	6.4228271e-05	-3.4380174e-05	1.8402664e-05	-9.8504711e-06	5.2727557e-06	-2.8223888e-06	1.5107526e-06	-8.0869213e-07	4.3288452e-07	-2.317142e-07	1.2403287e-07	-6.6390697e-08	3.5537484e-08	-1.9022315e-08	1.0182596e-08	-5.45052e-09	2.9174636e-09	-1.5616378e-09	8.3592434e-10	-4.4745076e-10	2.3950949e-10	-1.2820676e-10	6.8625191e-11	-3.6733494e-11	1.9662893e-11	-1.0525155e-11	5.633864e-12	-3.0156912e-12
366.345	0	0	0	0	0	0	0	0.0035812543	0.14990059	0.10542004	-0.066485201	0.036703854	-0.019782577	0.010605904	-0.0056791623	0.0030401484	-0.0016273823	0.00087112061	-0.00046629009	0.00024959727	-0.00013360351	7.1514803e-05	-3.8280516e-05	2.0490398e-05	-1.0967982e-05	5.8709362e-06	-3.1425815e-06	1.6821436e-06	-9.0043616e-07	4.8199415e-07	-2.5800158e-07	1.3810408e-07	-7.392255e-08	3.956912e-08	-2.1180348e-08	1.1337786e-08	-6.0688674e-09	3.2484423e-09	-1.7388016e-09	9.307578e-10	-4.9821289e-10	2.6668122e-10	-1.4275148e-10	7.6410542e-11	-4.0900814e-11	2.1893598e-11	-1.1719207e-11	6.2730114e-12	-3.3578136e-12
366.812	0	0	0	0	0	0	0	0.0024287472	0.13897041	0.12205131	-0.073214385	0.040007456	-0.021514073	0.011528225	-0.0061723081	0.0033040479	-0.0017686359	0.00094673083	-0.00050676227	0.00027126133	-0.00014519976	7.7722004e-05	-4.1603113e-05	2.2268884e-05	-1.1919959e-05	6.3805102e-06	-3.4153452e-06	1.828147e-06	-9.7859045e-07	5.2382933e-07	-2.8039509e-07	1.5009096e-07	-8.0338734e-08	4.3003563e-08	-2.3018718e-08	1.2321861e-08	-6.595621e-09	3.5303942e-09	-1.8897227e-09	1.0115439e-09	-5.414558e-10	2.898281e-10	-1.5514174e-10	8.3042674e-11	-4.4450843e-11	2.3793875e-11	-1.2736388e-11	6.8174839e-12	-3.6492585e-12
367.279	0	0	0	0	0	0	0	0.0015545532	0.1278425	0.13798517	-0.078921222	0.04267924	-0.022896957	0.012262663	-0.0065647277	0.0035140122	-0.0018810164	0.0010068853	-0.00053896136	0.00028849694	-0.00015442557	8.2660363e-05	-4.4246523e-05	2.368382e-05	-1.2677338e-05	6.7859197e-06	-3.6323519e-06	1.9443052e-06	-1.0407689e-06	5.5711279e-07	-2.9821104e-07	1.5962755e-07	-8.5443356e-08	4.5735955e-08	-2.4481298e-08	1.3104776e-08	-7.0146985e-09	3.754711e-09	-2.0097933e-09	1.0758161e-09	-5.7585922e-10	3.0824341e-10	-1.6499926e-10	8.8319101e-11	-4.7275193e-11	2.5305708e-11	-1.3545642e-11	7.2506582e-12	-3.8811277e-12
367.746	0	0	0	0	0	0	0	0.00092021022	0.11665779	0.15301519	-0.083439737	0.044623204	-0.023878961	0.012781133	-0.0068413737	0.0036619853	-0.0019602112	0.0010492757	-0.00056165169	0.00030064267	-0.00016092689	8.6140364e-05	-4.6109301e-05	2.4680909e-05	-1.3211054e-05	7.071607e-06	-3.7852739e-06	2.0261604e-06	-1.0845852e-06	5.8056724e-07	-3.1076573e-07	1.6634787e-07	-8.9040522e-08	4.7661439e-08	-2.5511961e-08	1.3656487e-08	-7.3100173e-09	3.9127844e-09	-2.0944056e-09	1.121108e-09	-6.0010289e-10	3.2122046e-10	-1.7194572e-10	9.2037335e-11	-4.9265479e-11	2.6371079e-11	-1.4115913e-11	7.555911e-12	-4.0445232e-12
368.213	0	0	0	0	0	0	0	0.00048725609	0.10555721	0.16693495	-0.086603957	0.045743347	-0.024407816	0.013055547	-0.0069871989	0.0037399112	-0.002001908	0.0010715935	-0.00057359762	0.00030703709	-0.00016434967	8.7972497e-05	-4.7090007e-05	2.5205851e-05	-1.3492042e-05	7.2220141e-06	-3.8657835e-06	2.0692551e-06	-1.1076534e-06	5.9291541e-07	-3.1737545e-07	1.6988595e-07	-9.0934338e-08	4.8675157e-08	-2.6054579e-08	1.3946949e-08	-7.4654952e-09	3.996006e-09	-2.1389518e-09	1.144953e-09	-6.1286657e-10	3.2805254e-10	-1.7560286e-10	9.3994891e-11	-5.0313314e-11	2.6931969e-11	-1.4416147e-11	7.7166188e-12	-4.1305468e-12
368.68	0	0	0	0	0	0	0	0.00021722862	0.094681692	0.17953803	-0.088247908	0.045943668	-0.024431253	0.013057818	-0.0069871558	0.0037397339	-0.0020017941	0.0010715302	-0.00057356347	0.00030701878	-0.00016433986	8.7967247e-05	-4.7087197e-05	2.5204347e-05	-1.3491237e-05	7.2215831e-06	-3.8655528e-06	2.0691316e-06	-1.1075873e-06	5.9288003e-07	-3.1735651e-07	1.6987581e-07	-9.0928911e-08	4.8672252e-08	-2.6053024e-08	1.3946117e-08	-7.4650496e-09	3.9957675e-09	-2.1388242e-09	1.1448847e-09	-6.1282999e-10	3.2803297e-10	-1.7559238e-10	9.3989282e-11	-5.0310312e-11	2.6930362e-11	-1.4415286e-11	7.7161582e-12	-4.1303003e-12
369.147	0	0	0	0	0	0	0	7.1665617e-05	0.08417215	0.190618	-0.088205616	0.045128164	-0.023897003	0.012759861	-0.0068261971	0.0036533972	-0.0019555572	0.0010467775	-0.00056031359	0.0002999263	-0.00016054342	8.5935102e-05	-4.5999428e-05	2.4622097e-05	-1.3179574e-05	7.0547561e-06	-3.776254e-06	2.0213323e-06	-1.0820008e-06	5.7918381e-07	-3.100252e-07	1.6595148e-07	-8.8828348e-08	4.7547867e-08	-2.5451169e-08	1.3623945e-08	-7.2925983e-09	3.9034606e-09	-2.0894148e-09	1.1184365e-09	-5.9867291e-10	3.2045502e-10	-1.71536e-10	9.181802e-11	-4.9148085e-11	2.6308239e-11	-1.4082276e-11	7.537906e-12	-4.0348856e-12
369.614	0	0	0	0	0	0	0	1.2104899e-05	0.074169513	0.19996845	-0.086311105	0.043200835	-0.022752799	0.01213359	-0.0064892755	0.003472845	-0.0018588846	0.00099502678	-0.00053261232	0.00028509823	-0.0001526063	8.1686548e-05	-4.3725258e-05	2.3404803e-05	-1.2527987e-05	6.7059753e-06	-3.5895594e-06	1.9213994e-06	-1.0285076e-06	5.5054948e-07	-2.9469784e-07	1.5774699e-07	-8.4436754e-08	4.5197143e-08	-2.4192886e-08	1.295039e-08	-6.9320588e-09	3.710477e-09	-1.9861161e-09	1.063142e-09	-5.6907506e-10	3.0461202e-10	-1.6305541e-10	8.727862e-11	-4.6718248e-11	2.5007583e-11	-1.3386061e-11	7.1652387e-12	-3.8354044e-12
370.081	0	0	0	0	0	0	0	8.4282914e-08	0.064814709	0.20738295	-0.082398403	0.040065677	-0.020946371	0.011150916	-0.0059613435	0.0031900215	-0.0017074639	0.00091396967	-0.00048922399	0.00026187314	-0.00014017445	7.5032072e-05	-4.0163243e-05	2.1498165e-05	-1.1507413e-05	6.1596828e-06	-3.2971412e-06	1.7648754e-06	-9.4472175e-07	5.0569977e-07	-2.7069071e-07	1.4489636e-07	-7.7558237e-08	4.1515224e-08	-2.2222048e-08	1.1895405e-08	-6.3673487e-09	3.4082084e-09	-1.82432e-09	9.7653468e-10	-5.2271619e-10	2.7979724e-10	-1.4977234e-10	8.0168594e-11	-4.2912414e-11	2.2970377e-11	-1.2295585e-11	6.581533e-12	-3.5229588e-12
370.548	0	0	0	0	0	0	0	0	0.056235333	0.21268089	-0.076329197	0.03564615	-0.018436464	0.0097897236	-0.0052305577	0.0027985864	-0.0014979013	0.00080178951	-0.00042917619	0.00022973051	-0.00012296926	6.5822536e-05	-3.5233553e-05	1.8859451e-05	-1.0094978e-05	5.4036351e-06	-2.8924457e-06	1.5482523e-06	-8.2876535e-07	4.4362951e-07	-2.3746577e-07	1.2711159e-07	-6.8038636e-08	3.641959e-08	-1.9494484e-08	1.0435347e-08	-5.5858119e-09	2.9898804e-09	-1.6004005e-09	8.5667351e-10	-4.5855731e-10	2.4545456e-10	-1.3138908e-10	7.0328594e-11	-3.7645287e-11	2.0150962e-11	-1.0786409e-11	5.7737069e-12	-3.0905462e-12
371.015	0	0	0	0	0	0	0	0	0.048448231	0.21589606	-0.068195032	0.0300274	-0.015273335	0.0080774888	-0.0043116966	0.0023064591	-0.0012344369	0.00066075609	-0.00035368392	0.0001893207	-0.00010133884	5.4244283e-05	-2.9035934e-05	1.5542054e-05	-8.3192606e-06	4.45313e-06	-2.3836614e-06	1.2759131e-06	-6.8298464e-07	3.6559461e-07	-1.9569529e-07	1.0475253e-07	-5.6070567e-08	3.0013345e-08	-1.6065384e-08	8.5997585e-09	-4.6032616e-09	2.4639573e-09	-1.3188884e-09	7.0598373e-10	-3.7789659e-10	2.0227884e-10	-1.082776e-10	5.795772e-11	-3.1023441e-11	1.6606387e-11	-8.8890681e-12	4.7581057e-12	-2.5469158e-12
371.482	0	0	0	0	0	0	0	0	0.041415377	0.2171685	-0.058201334	0.023374688	-0.011552579	0.0060662609	-0.0032327288	0.0017286235	-0.00092509298	0.00049516387	-0.00026504589	0.0001418742	-7.5941843e-05	4.064987e-05	-2.1759103e-05	1.1646987e-05	-6.2343317e-06	3.3371102e-06	-1.7862809e-06	9.561505e-07	-5.1181866e-07	2.7397123e-07	-1.4665118e-07	7.8500005e-08	-4.201846e-08	2.249156e-08	-1.2039163e-08	6.4445327e-09	-3.4496167e-09	1.8464534e-09	-9.8835559e-10	5.2905384e-10	-2.8319016e-10	1.5158479e-10	-8.1141646e-11	4.3432664e-11	-2.3248511e-11	1.2444582e-11	-6.6613371e-12	3.5656545e-12	-1.9086213e-12
371.949	0	0	0	0	0	0	0	0	0.03509835	0.21663901	-0.046554346	0.015853844	-0.0073701199	0.0038082651	-0.0020217171	0.0010801141	-0.00057791905	0.00030932179	-0.00016556863	8.862563e-05	-4.7439141e-05	2.5393045e-05	-1.3592414e-05	7.2756064e-06	-3.8944444e-06	2.0846164e-06	-1.1158488e-06	5.9728535e-07	-3.1972141e-07	1.7114356e-07	-9.1609635e-08	4.9037158e-08	-2.6247971e-08	1.4049963e-08	-7.5205895e-09	4.0257522e-09	-2.1548966e-09	1.1534372e-09	-6.1740313e-10	3.3048784e-10	-1.7690241e-10	9.4691552e-11	-5.0687331e-11	2.7131392e-11	-1.4522813e-11	7.773846e-12	-4.1611849e-12	2.2273828e-12	-1.1922721e-12
372.416	0	0	0	0	0	0	0	0	0.029458731	0.21444839	-0.03346031	0.0076307022	-0.002821877	0.0013557266	-0.00070672459	0.00037596546	-0.00020096448	0.00010753879	-5.7558616e-05	3.0809632e-05	-1.6491601e-05	8.8275566e-06	-4.7252225e-06	2.529268e-06	-1.3538519e-06	7.2468923e-07	-3.8791003e-07	2.0763832e-07	-1.1114691e-07	5.9495787e-08	-3.1846874e-08	1.7047117e-08	-9.1247587e-09	4.8842832e-09	-2.6144331e-09	1.3994993e-09	-7.4912121e-10	4.0097713e-10	-2.14632e-10	1.1488971e-10	-6.1497776e-11	3.2918261e-11	-1.7620778e-11	9.4318683e-12	-5.0486632e-12	2.7024744e-12	-1.4465807e-12	7.7432008e-13	-4.1447756e-13
372.883	0	0	0	0	0	0	0	0	0.024458099	0.21073743	-0.019125467	-0.0011289064	0.001996228	-0.0012391294	0.00068418586	-0.00036878786	0.00019772131	-0.00010587616	5.6677644e-05	-3.0339164e-05	1.6239906e-05	-8.6928469e-06	4.6531169e-06	-2.4906724e-06	1.3331927e-06	-7.1363077e-07	3.8199068e-07	-2.0446985e-07	1.0945085e-07	-5.8587906e-08	3.1360904e-08	-1.6786985e-08	8.9855186e-09	-4.8097511e-09	2.5745379e-09	-1.3781435e-09	7.3768993e-10	-3.9485839e-10	2.1135681e-10	-1.1313654e-10	6.0559345e-11	-3.2415942e-11	1.7351892e-11	-9.2879419e-12	4.9716227e-12	-2.6612357e-12	1.4245065e-12	-7.6250428e-13	4.0815281e-13
373.349	0	0	0	0	0	0	0	0	0.020066842	0.20565921	-0.0037899309	-0.01023932	0.0069774667	-0.0039182695	0.0021198393	-0.0011374452	0.00060919701	-0.0003261367	0.0001745781	-9.344933e-05	5.0021286e-05	-2.6775223e-05	1.4332269e-05	-7.6716289e-06	4.1064251e-06	-2.1980853e-06	1.1765862e-06	-6.2979652e-07	3.3712434e-07	-1.8045917e-07	9.6596089e-08	-5.1706326e-08	2.7676689e-08	-1.4814725e-08	7.9299468e-09	-4.2448801e-09	2.272191e-09	-1.2162206e-09	6.5100934e-10	-3.484768e-10	1.8653149e-10	-9.984576e-11	5.3446321e-11	-2.8608196e-11	1.5313312e-11	-8.1969885e-12	4.3876847e-12	-2.3486227e-12	1.2571693e-12
373.816	0	0	0	0	0	0	0	0	0.016227763	0.19933248	0.012406243	-0.019574103	0.012047468	-0.0066410601	0.0035783843	-0.0019182977	0.0010271935	-0.0005498869	0.00029434637	-0.00015755929	8.4337833e-05	-4.514406e-05	2.4164759e-05	-1.2934662e-05	6.9235911e-06	-3.7060567e-06	1.9837697e-06	-1.0618612e-06	5.6840465e-07	-3.0426112e-07	1.6286473e-07	-8.7178861e-08	4.6663965e-08	-2.4978197e-08	1.3370196e-08	-7.1570317e-09	3.8310017e-09	-2.0505948e-09	1.0976269e-09	-5.8754533e-10	3.1449928e-10	-1.683438e-10	9.0112559e-11	-4.8234522e-11	2.5818836e-11	-1.3820439e-11	7.3978056e-12	-3.9598686e-12	2.1196359e-12
374.283	0	0	0	0	0	0	0	0	0.012912494	0.1919075	0.029224938	-0.028948211	0.017099772	-0.0093496047	0.0050287186	-0.0026946835	0.0014427903	-0.00077235144	0.00041342633	-0.0002213008	0.00011845715	-6.3407326e-05	3.3940739e-05	-1.8167447e-05	9.724566e-06	-5.2053612e-06	2.7863141e-06	-1.4914427e-06	7.9835571e-07	-4.2735155e-07	2.2875251e-07	-1.2244752e-07	6.5542115e-08	-3.5083257e-08	1.8779179e-08	-1.0052446e-08	5.3808534e-09	-2.8801736e-09	1.5416775e-09	-8.2523985e-10	4.417316e-10	-2.3644817e-10	1.2656806e-10	-6.7748049e-11	3.626398e-11	-1.9411569e-11	1.0390626e-11	-5.561854e-12	2.9771457e-12
374.749	0	0	0	0	0	0	0	0	0.010088184	0.18354395	0.046422709	-0.038176262	0.022028074	-0.011986129	0.0064398099	-0.0034499789	0.0018470872	-0.00098876604	0.00052926774	-0.00028330875	0.00015164854	-8.117389e-05	4.3450843e-05	-2.3257918e-05	1.2449363e-05	-6.6638895e-06	3.5670318e-06	-1.909341e-06	1.0220529e-06	-5.4709431e-07	2.9284835e-07	-1.5675699e-07	8.390684e-08	-4.4913492e-08	2.4041055e-08	-1.2869115e-08	6.8885541e-09	-3.6871906e-09	1.9736515e-09	-1.0564699e-09	5.6550362e-10	-3.0270031e-10	1.620321e-10	-8.6730871e-11	4.642505e-11	-2.4850639e-11	1.3302052e-11	-7.1202707e-12	3.811334e-12
375.216	0	0	0	0	0	0	0	0	0.0077043605	0.17434647	0.063867489	-0.047132326	0.026757774	-0.014509816	0.0077897014	-0.0041724176	0.0022337844	-0.0011957582	0.0006400654	-0.00034261684	0.00018339475	-9.8166887e-05	5.2546872e-05	-2.8126745e-05	1.5055521e-05	-8.0589126e-06	4.3137566e-06	-2.3090437e-06	1.2360101e-06	-6.616234e-07	3.5415342e-07	-1.8957261e-07	1.0147195e-07	-5.4315712e-08	2.9073825e-08	-1.5563144e-08	8.3306086e-09	-4.4590695e-09	2.386817e-09	-1.277632e-09	6.8388652e-10	-3.660678e-10	1.95952e-10	-1.0488717e-10	5.6143701e-11	-3.0052889e-11	1.6086713e-11	-8.6108328e-12	4.6092011e-12
375.683	0	0	0	0	0	0	0	0	0.0057291693	0.16447284	0.081316506	-0.055630573	0.031182219	-0.016862694	0.0090472534	-0.0048453181	0.0025939507	-0.0013885472	0.0007432602	-0.00039785522	0.00021296254	-0.00011399383	6.1018731e-05	-3.2661475e-05	1.7482845e-05	-9.3582092e-06	5.0092412e-06	-2.6813188e-06	1.4352856e-06	-7.682935e-07	4.1125174e-07	-2.2013641e-07	1.1783175e-07	-6.3072752e-08	3.3761247e-08	-1.8072309e-08	9.6737094e-09	-5.1779821e-09	2.7716311e-09	-1.4836179e-09	7.94146e-10	-4.2508701e-10	2.2754433e-10	-1.2179758e-10	6.5195459e-11	-3.489816e-11	1.868029e-11	-9.9991127e-12	5.3523187e-12
376.149	0	0	0	0	0	0	0	0	0.0041272597	0.15408661	0.098526947	-0.063489092	0.03519737	-0.018988251	0.010182116	-0.0054524229	0.0029188824	-0.0015624736	0.0008363581	-0.00044768888	0.0002396373	-0.0001282722	6.8661671e-05	-3.6752508e-05	1.967267e-05	-1.0530378e-05	5.6366769e-06	-3.0171691e-06	1.6150632e-06	-8.6452659e-07	4.6276334e-07	-2.4770974e-07	1.3259084e-07	-7.097297e-08	3.7990033e-08	-2.0335967e-08	1.0885396e-08	-5.8265536e-09	3.1187935e-09	-1.6694494e-09	8.9361726e-10	-4.7833155e-10	2.5604554e-10	-1.3705342e-10	7.3361558e-11	-3.9269351e-11	2.1020101e-11	-1.1251558e-11	6.0227268e-12
376.616	0	0	0	0	0	0	0	0	0.0028534052	0.14328375	0.1153668	-0.070576075	0.03872471	-0.020843479	0.011171148	-0.0059813299	0.0032019388	-0.0017139826	0.00091745629	-0.00049109926	0.00026287383	-0.00014071016	7.5319478e-05	-4.031623e-05	2.1580238e-05	-1.155146e-05	6.1832396e-06	-3.3097302e-06	1.7716684e-06	-9.4835576e-07	5.0763537e-07	-2.7172901e-07	1.4544757e-07	-7.7854893e-08	4.1673752e-08	-2.2307852e-08	1.1940903e-08	-6.3915277e-09	3.4212086e-09	-1.8313283e-09	9.8026722e-10	-5.2471316e-10	2.808731e-10	-1.5034286e-10	8.0475091e-11	-4.3077119e-11	2.3058324e-11	-1.234257e-11	6.606723e-12
377.082	0	0	0	0	0	0	0	0	0.0018748193	0.13225068	0.13155867	-0.076696107	0.041653655	-0.02236845	0.01198218	-0.0064148092	0.0034338956	-0.0018381365	0.00098391163	-0.00052667154	0.00028191481	-0.00015090235	8.0775161e-05	-4.3236492e-05	2.3143379e-05	-1.2388177e-05	6.6311156e-06	-3.5494668e-06	1.8999973e-06	-1.0170489e-06	5.4440537e-07	-2.914114e-07	1.559829e-07	-8.3494225e-08	4.4692344e-08	-2.3923697e-08	1.2805829e-08	-6.8544909e-09	3.66902e-09	-1.9639785e-09	1.0512718e-09	-5.6272018e-10	3.0121783e-10	-1.6123277e-10	8.6304214e-11	-4.6197363e-11	2.4728528e-11	-1.323659e-11	7.0852736e-12
377.549	0	0	0	0	0	0	0	0	0.0011489508	0.12108059	0.14696616	-0.081709918	0.043901025	-0.023517575	0.012590681	-0.0067397133	0.0036077133	-0.0019311667	0.001033707	-0.00055332596	0.00029618227	-0.00015853938	8.4863117e-05	-4.542465e-05	2.4314644e-05	-1.3015131e-05	6.9667103e-06	-3.729102e-06	1.9961544e-06	-1.0685208e-06	5.7195723e-07	-3.0615947e-07	1.6387705e-07	-8.7719791e-08	4.6954182e-08	-2.5134453e-08	1.345392e-08	-7.2013903e-09	3.8547057e-09	-2.0633736e-09	1.1044757e-09	-5.9119892e-10	3.1646218e-10	-1.6939262e-10	9.0671991e-11	-4.8535369e-11	2.5980016e-11	-1.3906482e-11	7.4438527e-12
378.015	0	0	0	0	0	0	0	0	0.0006406664	0.10996146	0.16131801	-0.085430971	0.045361719	-0.024233951	0.01296611	-0.0069396859	0.0037146354	-0.001988386	0.0010643332	-0.00056971945	0.00030495729	-0.00016323643	8.7377363e-05	-4.677045e-05	2.5035015e-05	-1.3400732e-05	7.1731135e-06	-3.8395844e-06	2.0552946e-06	-1.1001779e-06	5.8890264e-07	-3.1523007e-07	1.6873225e-07	-9.0318671e-08	4.8345297e-08	-2.5879113e-08	1.385252e-08	-7.4147464e-09	3.9689093e-09	-2.1245054e-09	1.1371981e-09	-6.0871442e-10	3.2583803e-10	-1.7441122e-10	9.3358336e-11	-4.9973329e-11	2.6749728e-11	-1.431849e-11	7.6643923e-12
378.482	0	0	0	0	0	0	0	0	0.0003094333	0.098986115	0.17446993	-0.087709699	0.045946256	-0.02446852	0.013082067	-0.0070005776	0.0037470857	-0.0020057385	0.0010736194	-0.00057468994	0.00030761784	-0.00016466056	8.8139671e-05	-4.717849e-05	2.5253429e-05	-1.3517644e-05	7.2356941e-06	-3.8730821e-06	2.0732256e-06	-1.1097762e-06	5.9404042e-07	-3.1798024e-07	1.7020432e-07	-9.1106641e-08	4.8767077e-08	-2.6104891e-08	1.3973374e-08	-7.4794351e-09	4.0035354e-09	-2.1430402e-09	1.1471193e-09	-6.1402504e-10	3.2868075e-10	-1.7593284e-10	9.4172824e-11	-5.0409313e-11	2.6983101e-11	-1.4443409e-11	7.7312589e-12
378.948	0	0	0	0	0	0	0	0	0.00011842816	0.088341703	0.18616032	-0.088371281	0.045556655	-0.024168295	0.012910123	-0.0069071626	0.0036969131	-0.0019788611	0.0010592301	-0.00056698724	0.00030349473	-0.00016245355	8.6958301e-05	-4.6546138e-05	2.4914947e-05	-1.3336461e-05	7.1387112e-06	-3.8211697e-06	2.0454374e-06	-1.0949014e-06	5.8607826e-07	-3.1371823e-07	1.67923e-07	-8.9885502e-08	4.8113433e-08	-2.5754997e-08	1.3786083e-08	-7.3791852e-09	3.9498744e-09	-2.1143162e-09	1.131744e-09	-6.0579502e-10	3.2427531e-10	-1.7357474e-10	9.2910589e-11	-4.9733657e-11	2.6621436e-11	-1.4249818e-11	7.6276338e-12
379.414	0	0	0	0	0	0	0	0	2.8591249e-05	0.07814439	0.19621381	-0.087257435	0.044099838	-0.023282422	0.012422929	-0.0066447879	0.003556272	-0.0019035537	0.001018917	-0.00054540796	0.00029194381	-0.00015627061	8.3648689e-05	-4.4774604e-05	2.396669e-05	-1.2828879e-05	6.8670136e-06	-3.6757369e-06	1.9675885e-06	-1.0532298e-06	5.6377227e-07	-3.0177819e-07	1.615319e-07	-8.6464482e-08	4.6282247e-08	-2.4774768e-08	1.3261388e-08	-7.0983352e-09	3.7995432e-09	-2.0338458e-09	1.0886701e-09	-5.8273861e-10	3.1193347e-10	-1.6696853e-10	8.9374434e-11	-4.7840806e-11	2.560823e-11	-1.3707474e-11	7.3373279e-12
379.881	0	0	0	0	0	0	0	0	1.7317091e-06	0.068514177	0.20444097	-0.084194636	0.041473557	-0.021755021	0.011590434	-0.006197349	0.0033165399	-0.0017752008	0.00095020939	-0.00050862954	0.00027225714	-0.0001457328	7.8007997e-05	-4.1755312e-05	2.2350542e-05	-1.1963788e-05	6.4039494e-06	-3.4278705e-06	1.8349079e-06	-9.8220718e-07	5.2575534e-07	-2.8142834e-07	1.506393e-07	-8.0633912e-08	4.3161291e-08	-2.3104128e-08	1.2367132e-08	-6.6196723e-09	3.5433281e-09	-1.8966973e-09	1.0152577e-09	-5.4344272e-10	2.9089882e-10	-1.5570932e-10	8.3347637e-11	-4.4614751e-11	2.3881388e-11	-1.2783136e-11	6.842549e-12
380.347	0	0	0	0	0	0	0	0	0	0.059631159	0.21060379	-0.079033619	0.037595472	-0.019541716	0.010388848	-0.0055521083	0.0029708979	-0.001590152	0.0008511535	-0.00045560613	0.00024387491	-0.00013054045	6.9875823e-05	-3.7402406e-05	2.0020543e-05	-1.0716587e-05	5.7363507e-06	-3.070522e-06	1.6436225e-06	-8.7981408e-07	4.7094642e-07	-2.5209001e-07	1.3493546e-07	-7.2227991e-08	3.8661814e-08	-2.069557e-08	1.1077883e-08	-5.929585e-09	3.1739434e-09	-1.6989704e-09	9.0941917e-10	-4.8678993e-10	2.6057321e-10	-1.3947694e-10	7.4658816e-11	-3.9963754e-11	2.1391802e-11	-1.145052e-11	6.1292272e-12
380.813	0	0	0	0	0	0	0	0	0	0.051544491	0.21465145	-0.071749329	0.032467325	-0.016645435	0.0088199837	-0.0047100656	0.0025198849	-0.0013486964	0.00072190402	-0.00038642055	0.00020684145	-0.00011071731	5.9264868e-05	-3.1722684e-05	1.6980335e-05	-9.0892257e-06	4.8652603e-06	-2.6042495e-06	1.3940311e-06	-7.462104e-07	3.9943111e-07	-2.1380902e-07	1.1444491e-07	-6.1259849e-08	3.2790845e-08	-1.7552855e-08	9.3956574e-09	-5.0291511e-09	2.6919659e-09	-1.4409742e-09	7.7131981e-10	-4.1286871e-10	2.2100401e-10	-1.1829675e-10	6.3321542e-11	-3.389508e-11	1.8143361e-11	-9.7117077e-12	5.1984767e-12
381.279	0	0	0	0	0	0	0	0	0	0.044224104	0.2167081	-0.062529769	0.026241971	-0.013154741	0.0069320754	-0.0036971415	0.0019773884	-0.0010582693	0.00056644106	-0.00030320332	0.00016229717	-8.6873799e-05	4.650189e-05	-2.4891049e-05	1.3323537e-05	-7.1318165e-06	3.8175027e-06	-2.0434117e-06	1.0938197e-06	-5.8551034e-07	3.1341167e-07	-1.677642e-07	8.9798636e-08	-4.8067241e-08	2.5729177e-08	-1.3772762e-08	7.3722567e-09	-3.9460988e-09	2.1122379e-09	-1.1306534e-09	6.0521232e-10	-3.2395541e-10	1.7340972e-10	-9.2820965e-11	4.9684938e-11	-2.6595609e-11	1.42361e-11	-7.6202439e-12	4.0789593e-12
381.746	0	0	0	0	0	0	0	0	0	0.037618466	0.21691209	-0.051554492	0.019067816	-0.0091558396	0.0047721012	-0.002538584	0.0013569357	-0.0007261131	0.00038864158	-0.00020802972	0.00011135294	-5.9604544e-05	3.1905174e-05	-1.707787e-05	9.1413434e-06	-4.8931741e-06	2.6192072e-06	-1.4019947e-06	7.5047501e-07	-4.017215e-07	2.1503327e-07	-1.1510384e-07	6.1611282e-08	-3.2979168e-08	1.7652914e-08	-9.4495592e-09	5.0581413e-09	-2.7074376e-09	1.4492167e-09	-7.7574679e-10	4.1523913e-10	-2.2226739e-10	1.1897725e-10	-6.3684917e-11	3.4089079e-11	-1.8247377e-11	9.7674574e-12	-5.2282865e-12	2.7985939e-12
382.212	0	0	0	0	0	0	0	0	0	0.031717654	0.21540257	-0.039075635	0.011140526	-0.0047612648	0.0024012564	-0.0012672669	0.0006761381	-0.00036165681	0.00019355283	-0.00010360149	5.5454922e-05	-2.9683649e-05	1.5889086e-05	-8.5049446e-06	4.5524774e-06	-2.436848e-06	1.3043905e-06	-6.9820691e-07	3.7374381e-07	-2.0006119e-07	1.0708865e-07	-5.7322823e-08	3.0683014e-08	-1.6423945e-08	8.7913215e-09	-4.7059718e-09	2.5190032e-09	-1.3483301e-09	7.2172393e-10	-3.863294e-10	2.067931e-10	-1.1069131e-10	5.9251821e-11	-3.1715704e-11	1.6976691e-11	-9.08737e-12	4.8642882e-12	-2.6037372e-12	1.3937268e-12
382.678	0	0	0	0	0	0	0	0	0	0.026468613	0.2123217	-0.025276246	0.0026103286	-5.8192204e-05	-0.00013296379	9.1285092e-05	-5.1328714e-05	2.7777686e-05	-1.4905741e-05	7.9833288e-06	-4.2738426e-06	2.2877552e-06	-1.2246003e-06	6.5549236e-07	-3.5086828e-07	1.8781263e-07	-1.0053192e-07	5.381217e-08	-2.8805165e-08	1.5419107e-08	-8.2535312e-09	4.4179819e-09	-2.3647998e-09	1.2658255e-09	-6.7756432e-10	3.6269844e-10	-1.941445e-10	1.0391843e-10	-5.5624673e-11	2.9775161e-11	-1.5937948e-11	8.5311952e-12	-4.5666536e-12	2.4443912e-12	-1.3084267e-12	7.0038136e-13	-3.7490019e-13	2.0067511e-13	-1.0741725e-13
383.144	0	0	0	0	0	0	0	0	0	0.0218332	0.20780927	-0.010361091	-0.0063581268	0.0048581411	-0.0027787069	0.0015092096	-0.00081053735	0.00043419833	-0.00023245599	0.0001244347	-6.6607546e-05	3.565352e-05	-1.9084662e-05	1.0215441e-05	-5.4680623e-06	2.9269419e-06	-1.5667269e-06	8.3862887e-07	-4.489104e-07	2.4029709e-07	-1.286261e-07	6.8851473e-08	-3.6853919e-08	1.9727095e-08	-1.0559414e-08	5.6524273e-09	-3.02562e-09	1.6195035e-09	-8.6687558e-10	4.6402718e-10	-2.483829e-10	1.3295332e-10	-7.1168427e-11	3.8094302e-11	-2.0391008e-11	1.0915003e-11	-5.8425839e-12	3.1273955e-12	-1.6740303e-12
383.61	0	0	0	0	0	0	0	0	0	0.017773271	0.20200507	0.0054650641	-0.015600192	0.0098924979	-0.0054841208	0.0029586445	-0.0015865604	0.00084961305	-0.00045481976	0.00024346256	-0.00013032038	6.9757498e-05	-3.7339874e-05	1.9986902e-05	-1.0698473e-05	5.7266739e-06	-3.0653612e-06	1.6408095e-06	-8.7831039e-07	4.7015046e-07	-2.5166189e-07	1.3471054e-07	-7.2106104e-08	3.8596817e-08	-2.0659898e-08	1.105919e-08	-5.9197415e-09	3.1686207e-09	-1.6960753e-09	9.0788696e-10	-4.8597067e-10	2.6012826e-10	-1.3924375e-10	7.4532961e-11	-3.9895788e-11	2.1355622e-11	-1.1431239e-11	6.1188692e-12	-3.2753044e-12
384.076	0	0	0	0	0	0	0	0	0	0.014250684	0.19504887	0.021997453	-0.024951218	0.014949641	-0.008197353	0.0044117275	-0.0023644704	0.0012660298	-0.00067771889	0.00036277688	-0.00019418652	0.00010394354	-5.5639013e-05	2.9781876e-05	-1.594147e-05	8.5331428e-06	-4.5676016e-06	2.4449204e-06	-1.3087436e-06	7.0055692e-07	-3.7499374e-07	2.0072809e-07	-1.0744312e-07	5.7511944e-08	-3.0784687e-08	1.6478964e-08	-8.820827e-09	4.7214654e-09	-2.5272703e-09	1.3528148e-09	-7.2413013e-10	3.8760922e-10	-2.0748289e-10	1.110593e-10	-5.9447502e-11	3.1821364e-11	-1.7033342e-11	9.1175411e-12	-4.8804316e-12
384.542	0	0	0	0	0	0	0	0	0	0.011227295	0.18708046	0.039031308	-0.034246556	0.019934334	-0.010866551	0.0058405963	-0.0031293399	0.0016754565	-0.00089687523	0.0004800876	-0.00025698017	0.0001375555	-7.3630856e-05	3.9412363e-05	-2.1096422e-05	1.1292483e-05	-6.0446149e-06	3.2355279e-06	-1.7319486e-06	9.2709417e-07	-4.9625448e-07	2.6563701e-07	-1.4218671e-07	7.6109431e-08	-4.0739451e-08	2.1807723e-08	-1.1673195e-08	6.2482333e-09	-3.344507e-09	1.7902709e-09	-9.5829019e-10	5.1294939e-10	-2.7457608e-10	1.4697226e-10	-7.8670885e-11	4.2111355e-11	-2.254137e-11	1.2065856e-11	-6.458604e-12
385.008	0	0	0	0	0	0	0	0	0	0.0086649611	0.17823964	0.056361865	-0.043321558	0.024751338	-0.013439863	0.0072173887	-0.0038662416	0.002069901	-0.0011080106	0.00059310467	-0.00031747551	0.00016993722	-9.0964178e-05	4.8690364e-05	-2.6062696e-05	1.3950828e-05	-7.4675679e-06	3.9971983e-06	-2.1396639e-06	1.1453399e-06	-6.1307694e-07	3.2817019e-07	-1.7565866e-07	9.4026229e-08	-5.0329859e-08	2.6941444e-08	-1.4421163e-08	7.7191198e-09	-4.131832e-09	2.2117157e-09	-1.1838797e-09	6.3370198e-10	-3.392136e-10	1.8157076e-10	-9.7190671e-11	5.2024721e-11	-2.7847797e-11	1.490626e-11	-7.9790136e-12
385.474	0	0	0	0	0	0	0	0	0	0.0065255396	0.16866617	0.073784356	-0.052011576	0.029305418	-0.015865436	0.0085142424	-0.004560248	0.0024413714	-0.0013068469	0.00069953804	-0.00037444673	0.00020043256	-0.00010728776	5.742788e-05	-3.0739663e-05	1.6454313e-05	-8.8076275e-06	4.714498e-06	-2.5236278e-06	1.3508719e-06	-7.2309397e-07	3.8706052e-07	-2.0718071e-07	1.1089929e-07	-5.9361583e-08	3.1776102e-08	-1.7009049e-08	9.1043206e-09	-4.8732918e-09	2.6086095e-09	-1.3963277e-09	7.4742019e-10	-4.0008568e-10	2.1415374e-10	-1.146316e-10	6.1360589e-11	-3.2845101e-11	1.7581198e-11	-9.4108524e-12
385.94	0	0	0	0	0	0	0	0	0	0.0047708872	0.15849986	0.091094016	-0.060151959	0.033501335	-0.018091418	0.0097032953	-0.0051964317	0.0027818755	-0.0014891059	0.00079709767	-0.00042666801	0.00022838538	-0.00012225036	6.543691e-05	-3.502669e-05	1.8749071e-05	-1.003596e-05	5.3719932e-06	-2.8755791e-06	1.5392677e-06	-8.239384e-07	4.4104092e-07	-2.3607463e-07	1.2636558e-07	-6.7640292e-08	3.6207674e-08	-1.9381172e-08	1.0374031e-08	-5.5529328e-09	2.9724124e-09	-1.5910629e-09	8.5165721e-10	-4.5588259e-10	2.4402014e-10	-1.3061839e-10	6.9918084e-11	-3.7425758e-11	2.0033114e-11	-1.0723312e-11
386.406	0	0	0	0	0	0	0	0	0	0.0033628606	0.14788049	0.10808608	-0.067578061	0.037243853	-0.020065957	0.010756685	-0.0057598652	0.0030834212	-0.0016505095	0.0008834935	-0.00047291355	0.00025313951	-0.00013550078	7.2529456e-05	-3.8823147e-05	2.0781236e-05	-1.1123734e-05	5.9542503e-06	-3.187256e-06	1.7061051e-06	-9.1324305e-07	4.8884426e-07	-2.6166218e-07	1.4006203e-07	-7.4971657e-08	4.0132135e-08	-2.1481849e-08	1.1498447e-08	-6.1548015e-09	3.2945849e-09	-1.7635143e-09	9.4396623e-10	-5.0529459e-10	2.7046888e-10	-1.447758e-10	7.7496334e-11	-4.1482244e-11	2.2204454e-11	-1.1885586e-11
386.872	0	0	0	0	0	0	0	0	0	0.0022633167	0.13694783	0.12455577	-0.074125232	0.040437735	-0.021737201	0.011646549	-0.0062356211	0.0033380166	-0.0017867796	0.00095643549	-0.00051195754	0.00027403882	-0.00014668778	7.8517517e-05	-4.2028402e-05	2.2496944e-05	-1.2042113e-05	6.4458357e-06	-3.4503972e-06	1.8469619e-06	-9.8864077e-07	5.2920344e-07	-2.8326512e-07	1.5162561e-07	-8.1161347e-08	4.344546e-08	-2.32554e-08	1.2447763e-08	-6.6629444e-09	3.5665872e-09	-1.9091107e-09	1.0219005e-09	-5.4701191e-10	2.927989e-10	-1.5672855e-10	8.3894463e-11	-4.4907035e-11	2.4037663e-11	-1.2866865e-11
387.338	0	0	0	0	0	0	0	0	0	0.0014341125	0.12584169	0.14029834	-0.079628823	0.042987743	-0.023053296	0.012345026	-0.0066087721	0.0035376695	-0.0018936379	0.0010136336	-0.00054257416	0.00029042715	-0.00015546014	8.3213095e-05	-4.4541824e-05	2.3842327e-05	-1.2762267e-05	6.8313155e-06	-3.656741e-06	1.9574156e-06	-1.0477644e-06	5.6085136e-07	-3.002052e-07	1.6069326e-07	-8.6015034e-08	4.6043626e-08	-2.4646141e-08	1.3192176e-08	-7.0614081e-09	3.7798796e-09	-2.0232812e-09	1.0830131e-09	-5.7972483e-10	3.1030913e-10	-1.6610138e-10	8.8911598e-11	-4.7592607e-11	2.5475185e-11	-1.3636341e-11
387.804	0	0	0	0	0	0	0	0	0	0.00083710476	0.11470183	0.15510901	-0.083924187	0.04479864	-0.023962391	0.012824253	-0.0068643906	0.0036743879	-0.0019668063	0.0010527977	-0.0005635376	0.00030164836	-0.00016146664	8.642819e-05	-4.6262781e-05	2.476352e-05	-1.3255362e-05	7.0952563e-06	-3.7980261e-06	2.0330441e-06	-1.0882467e-06	5.8252091e-07	-3.118042e-07	1.6690195e-07	-8.9338387e-08	4.7822609e-08	-2.5598391e-08	1.3701881e-08	-7.3342389e-09	3.9259223e-09	-2.1014545e-09	1.1248574e-09	-6.021236e-10	3.2229851e-10	-1.7251902e-10	9.2346865e-11	-4.9431438e-11	2.6459467e-11	-1.4163207e-11
388.269	0	0	0	0	0	0	0	0	0	0.00043483455	0.10369152	0.16875504	-0.08684199	0.045774055	-0.024412195	0.013056154	-0.0069874375	0.0037401201	-0.0020019748	0.0010716209	-0.00057361293	0.00030704142	-0.00016435344	8.7973405e-05	-4.7089894e-05	2.5206257e-05	-1.3492349e-05	7.2221095e-06	-3.8659295e-06	2.069392e-06	-1.1077031e-06	5.9293556e-07	-3.1737882e-07	1.6988592e-07	-9.0935632e-08	4.867761e-08	-2.6056054e-08	1.3946851e-08	-7.4653647e-09	3.9961123e-09	-2.1390255e-09	1.1449682e-09	-6.1288871e-10	3.2806075e-10	-1.7560341e-10	9.3997897e-11	-5.0315202e-11	2.6932525e-11	-1.4416425e-11
388.735	0	0	0	0	0	0	0	0	0	0.00018749672	0.092902926	0.18109071	-0.088230427	0.045823115	-0.024352884	0.013013914	-0.0069635412	0.0037271712	-0.0019950243	0.001067898	-0.00057161986	0.00030597454	-0.00016378235	8.766772e-05	-4.6926269e-05	2.5118672e-05	-1.3445466e-05	7.1970146e-06	-3.8524964e-06	2.0622014e-06	-1.1038541e-06	5.9087526e-07	-3.1627601e-07	1.6929561e-07	-9.0619654e-08	4.8508468e-08	-2.5965516e-08	1.3898389e-08	-7.4394246e-09	3.9822268e-09	-2.1315929e-09	1.1409898e-09	-6.1075909e-10	3.2692083e-10	-1.7499324e-10	9.3671279e-11	-5.014037e-11	2.6838942e-11	-1.4366332e-11
389.201	0	0	0	0	0	0	0	0	0	5.8007861e-05	0.082499683	0.19188063	-0.087917044	0.044847559	-0.023731127	0.012668898	-0.0067773623	0.0036273286	-0.0019415585	0.0010392759	-0.00055629881	0.0002977735	-0.00015939249	8.5317958e-05	-4.5668502e-05	2.4445415e-05	-1.3085087e-05	7.0041126e-06	-3.7492377e-06	2.0069281e-06	-1.0742674e-06	5.75038e-07	-3.0779885e-07	1.6475797e-07	-8.8190771e-08	4.7208293e-08	-2.5269561e-08	1.352587e-08	-7.2400253e-09	3.875491e-09	-2.0744598e-09	1.1104078e-09	-5.9438888e-10	3.1815835e-10	-1.7030289e-10	9.1160603e-11	-4.8796455e-11	2.6119576e-11	-1.398127e-11
389.667	0	0	0	0	0	0	0	0	0	8.2248567e-06	0.072621574	0.20092003	-0.085737191	0.042752147	-0.022495072	0.011993242	-0.0064139733	0.0034326004	-0.0018372994	0.00098346461	-0.00052642396	0.00028178215	-0.00015083262	8.0736118e-05	-4.3215962e-05	2.313262e-05	-1.2382377e-05	6.62797e-06	-3.547892e-06	1.8991498e-06	-1.0165759e-06	5.4415667e-07	-2.9126909e-07	1.5590996e-07	-8.3454652e-08	4.467306e-08	-2.3912507e-08	1.2799489e-08	-6.8512134e-09	3.6673651e-09	-1.9630548e-09	1.0507754e-09	-5.6246835e-10	3.0107226e-10	-1.6115709e-10	8.6264995e-11	-4.6175933e-11	2.4716874e-11	-1.3230432e-11
390.132	0	0	0	0	0	0	0	0	0	4.9176974e-09	0.063427344	0.20799117	-0.081537549	0.039450115	-0.020597698	0.010961708	-0.0058598552	0.003135749	-0.0016783728	0.00089839027	-0.00048088524	0.0002574063	-0.00013778468	7.3751952e-05	-3.9477517e-05	2.1131507e-05	-1.1311226e-05	6.0546102e-06	-3.2409777e-06	1.7348618e-06	-9.2863591e-07	4.970838e-07	-2.6607254e-07	1.424228e-07	-7.6235316e-08	4.0808568e-08	-2.1843929e-08	1.1692255e-08	-6.2585417e-09	3.3501157e-09	-1.7932386e-09	9.5987694e-10	-5.1381141e-10	2.7502767e-10	-1.4721602e-10	7.8802547e-11	-4.2181434e-11	2.2578713e-11	-1.2085919e-11
390.598	0	0	0	0	0	0	0	0	0	0	0.054994772	0.21296308	-0.075181805	0.034864629	-0.017997441	0.0095519944	-0.0051030641	0.0027303801	-0.0014613558	0.0007822207	-0.00041870193	0.00022412098	-0.00011996767	6.4215049e-05	-3.4372659e-05	1.8398981e-05	-9.8485652e-06	5.2716853e-06	-2.8218852e-06	1.5105259e-06	-8.0855351e-07	4.3280563e-07	-2.3166656e-07	1.2400603e-07	-6.6377287e-08	3.5531591e-08	-1.9019279e-08	1.0180323e-08	-5.4492463e-09	2.9169104e-09	-1.561354e-09	8.3575474e-10	-4.4737018e-10	2.394637e-10	-1.2817944e-10	6.8612548e-11	-3.672693e-11	1.9659048e-11	-1.0523083e-11
391.063	0	0	0	0	0	0	0	0	0	0	0.047360404	0.21587932	-0.066821424	0.029123222	-0.014768543	0.0078045756	-0.0041653554	0.0022281501	-0.0011924892	0.00063829665	-0.00034166227	0.00018288341	-9.7893973e-05	5.2399667e-05	-2.804819e-05	1.5013622e-05	-8.0364578e-06	4.3017105e-06	-2.3026665e-06	1.2325935e-06	-6.5978201e-07	3.5317065e-07	-1.8904059e-07	1.0118928e-07	-5.4164059e-08	2.8993881e-08	-1.5519787e-08	8.3071733e-09	-4.4466008e-09	2.3802074e-09	-1.2740694e-09	6.819783e-10	-3.6505537e-10	1.9540307e-10	-1.0459479e-10	5.5988038e-11	-2.9969282e-11	1.604184e-11	-8.5868661e-12
391.529	0	0	0	0	0	0	0	0	0	0	0.04045338	0.21689181	-0.056624656	0.022365407	-0.010992097	0.0057636479	-0.0030704836	0.0016417864	-0.00087858711	0.00047026576	-0.00025171878	0.00013473871	-7.2123025e-05	3.860526e-05	-2.0664399e-05	1.106123e-05	-5.9208304e-06	3.1692692e-06	-1.696481e-06	9.0810869e-07	-4.8609194e-07	2.6019716e-07	-1.3927495e-07	7.4550825e-08	-3.9905169e-08	2.1361134e-08	-1.1434145e-08	6.120279e-09	-3.2760166e-09	1.7536089e-09	-9.3866586e-10	5.0244497e-10	-2.6895318e-10	1.4396249e-10	-7.7059825e-11	4.1248978e-11	-2.2079757e-11	1.1818766e-11	-6.3263416e-12
391.995	0	0	0	0	0	0	0	0	0	0	0.034252831	0.21613183	-0.044812002	0.014766867	-0.0067695674	0.0034844358	-0.0018481216	0.00098718619	-0.00052816061	0.00028268407	-0.00015131023	8.0992324e-05	-4.3353595e-05	2.3205856e-05	-1.2421495e-05	6.6489723e-06	-3.5590469e-06	1.9050669e-06	-1.019765e-06	5.4586963e-07	-2.9219281e-07	1.5640609e-07	-8.3719013e-08	4.4812952e-08	-2.3987238e-08	1.2840307e-08	-6.873134e-09	3.6789367e-09	-1.9692334e-09	1.0541049e-09	-5.6423773e-10	3.0202271e-10	-1.6166938e-10	8.6536722e-11	-4.6321127e-11	2.4795011e-11	-1.3272275e-11	7.1043318e-12	-3.8028022e-12
392.46	0	0	0	0	0	0	0	0	0	0	0.028731824	0.21374583	-0.031617826	0.0065104996	-0.0022062465	0.001024208	-0.00052903612	0.0002808322	-0.00015003412	8.0275377e-05	-4.2965172e-05	2.2997711e-05	-1.2310173e-05	6.5892539e-06	-3.5270567e-06	1.8879611e-06	-1.0105836e-06	5.4093957e-07	-2.8956003e-07	1.5499849e-07	-8.2967507e-08	4.4411167e-08	-2.377183e-08	1.272454e-08	-6.8111238e-09	3.645977e-09	-1.9516113e-09	1.044626e-09	-5.5915951e-10	2.9931079e-10	-1.6021407e-10	8.5758688e-11	-4.5905668e-11	2.4571913e-11	-1.3152783e-11	7.040489e-12	-3.7686335e-12	2.0172595e-12	-1.0797974e-12
392.926	0	0	0	0	0	0	0	0	0	0	0.023828567	0.209863	-0.017189635	-0.0022749673	0.0026224936	-0.0015758948	0.00086465332	-0.0004654233	0.00024944662	-0.0001335634	7.1498078e-05	-3.8271816e-05	2.0486248e-05	-1.0965675e-05	5.8696443e-06	-3.1419006e-06	1.6817895e-06	-9.0021897e-07	4.8187902e-07	-2.5794485e-07	1.3807258e-07	-7.3908023e-08	3.9560524e-08	-2.1175881e-08	1.1334913e-08	-6.0675496e-09	3.2478259e-09	-1.7384422e-09	9.3054017e-10	-4.98106e-10	2.666245e-10	-1.427176e-10	7.6395138e-11	-4.0892002e-11	2.1888553e-11	-1.1716617e-11	6.2716716e-12	-3.3570759e-12	1.7969735e-12
393.391	0	0	0	0	0	0	0	0	0	0	0.019526167	0.20463903	-0.0017930232	-0.011388058	0.0076012009	-0.0042531391	0.0022992515	-0.0012335297	0.00066061784	-0.00035365918	0.00018931047	-0.00010133405	5.4242269e-05	-2.9034249e-05	1.5541286e-05	-8.3189326e-06	4.4529396e-06	-2.3835448e-06	1.2758898e-06	-6.8297061e-07	3.6558015e-07	-1.9568915e-07	1.0474594e-07	-5.6068203e-08	3.0011889e-08	-1.6065287e-08	8.5993949e-09	-4.602941e-09	2.4638274e-09	-1.3188546e-09	7.0595206e-10	-3.7787894e-10	2.0227438e-10	-1.0827134e-10	5.7955173e-11	-3.1022542e-11	1.6605749e-11	-8.8886606e-12	4.7579166e-12
393.856	0	0	0	0	0	0	0	0	0	0	0.015775569	0.19820593	0.014398444	-0.020683661	0.012645439	-0.0069614965	0.0037500183	-0.0020102313	0.0010763826	-0.00057621291	0.00030843843	-0.00016510046	8.8375223e-05	-4.7304584e-05	2.5320925e-05	-1.3553773e-05	7.2550333e-06	-3.8834339e-06	2.0787668e-06	-1.1127424e-06	5.9562814e-07	-3.1883012e-07	1.7065923e-07	-9.1350146e-08	4.889742e-08	-2.6174663e-08	1.4010722e-08	-7.4994258e-09	4.0142358e-09	-2.148768e-09	1.1501853e-09	-6.1566617e-10	3.2955923e-10	-1.7640307e-10	9.4424525e-11	-5.0544044e-11	2.705522e-11	-1.4482013e-11	7.7519226e-12
394.322	0	0	0	0	0	0	0	0	0	0	0.012532472	0.1906853	0.031218044	-0.030018233	0.017671337	-0.0096552068	0.0051923525	-0.0027823465	0.0014896834	-0.00079744667	0.00042685971	-0.00022848859	0.00012230568	-6.546653e-05	3.5042546e-05	-1.8757558e-05	1.0040504e-05	-5.3744251e-06	2.8768808e-06	-1.5399645e-06	8.2431139e-07	-4.4124057e-07	2.361815e-07	-1.2642278e-07	6.7670912e-08	-3.6224065e-08	1.9389946e-08	-1.0378727e-08	5.5554466e-09	-2.973758e-09	1.5917832e-09	-8.5204275e-10	4.5608897e-10	-2.441306e-10	1.3067752e-10	-6.9949736e-11	3.74427e-11	-2.0042183e-11	1.0728167e-11
394.787	0	0	0	0	0	0	0	0	0	0	0.0097728548	0.18224845	0.048389917	-0.039187942	0.022562594	-0.012271135	0.0065923502	-0.0035317137	0.0018907973	-0.0010121557	0.00054178828	-0.00029000713	0.00015523539	-8.3092801e-05	4.4477435e-05	-2.3807861e-05	1.2743818e-05	-6.8214403e-06	3.6514549e-06	-1.954586e-06	1.0462498e-06	-5.600406e-07	2.9977123e-07	-1.6046097e-07	8.5890693e-08	-4.5977067e-08	2.4610513e-08	-1.3173106e-08	7.0512003e-09	-3.7744154e-09	2.0203564e-09	-1.0814475e-09	5.7888679e-10	-3.0986056e-10	1.6586126e-10	-8.8783069e-11	4.7523808e-11	-2.5438359e-11	1.3616629e-11
395.252	0	0	0	0	0	0	0	0	0	0	0.0074513507	0.17301913	0.065746289	-0.048049382	0.027235505	-0.014763619	0.0079254648	-0.0042451806	0.0022726825	-0.0012165704	0.00065120638	-0.00034857603	0.00018658621	-9.9873941e-05	5.3459946e-05	-2.8616015e-05	1.5317516e-05	-8.1990752e-06	4.3888903e-06	-2.3493275e-06	1.2575468e-06	-6.7314449e-07	3.6031201e-07	-1.9286712e-07	1.0323688e-07	-5.5262438e-08	2.9580768e-08	-1.5833501e-08	8.4752366e-09	-4.5366835e-09	2.4283806e-09	-1.299853e-09	6.957968e-10	-3.7243894e-10	1.9935804e-10	-1.0671339e-10	5.7121555e-11	-3.0575803e-11	1.6366597e-11
395.718	0	0	0	0	0	0	0	0	0	0	0.0055263618	0.16311428	0.083120969	-0.056456493	0.031604482	-0.017085936	0.0091665742	-0.0049092859	0.0026281319	-0.0014068327	0.00075304887	-0.00040308985	0.00021576641	-0.00011549322	6.1820542e-05	-3.3091272e-05	1.7713022e-05	-9.4813279e-06	5.0752685e-06	-2.7167387e-06	1.4542144e-06	-7.784175e-07	4.1666118e-07	-2.2302959e-07	1.1938209e-07	-6.3904927e-08	3.4206902e-08	-1.8309701e-08	9.8006782e-09	-5.2461751e-09	2.8081549e-09	-1.5031369e-09	8.046124e-10	-4.3068463e-10	2.3053563e-10	-1.2340229e-10	6.605479e-11	-3.5357551e-11	1.8926167e-11
396.183	0	0	0	0	0	0	0	0	0	0	0.0039682122	0.15271543	0.10023572	-0.064209424	0.035556045	-0.019176544	0.010282638	-0.0055063315	0.0029476706	-0.0015778709	0.00084460085	-0.00045209538	0.00024199813	-0.00012953426	6.933635e-05	-3.7114329e-05	1.9866475e-05	-1.0634016e-05	5.6922922e-06	-3.0470251e-06	1.63101e-06	-8.730533e-07	4.6731659e-07	-2.5014432e-07	1.3389592e-07	-7.1674142e-08	3.8365592e-08	-2.0535696e-08	1.0992192e-08	-5.8839767e-09	3.1495552e-09	-1.6858802e-09	9.0243283e-10	-4.8304494e-10	2.585629e-10	-1.3840488e-10	7.4085374e-11	-3.965613e-11	2.1227108e-11
396.648	0	0	0	0	0	0	0	0	0	0	0.0027344847	0.14194078	0.11692461	-0.071163305	0.039005383	-0.020989152	0.011248767	-0.0060229811	0.0032241585	-0.0017258626	0.00092381635	-0.00049449745	0.00026469514	-0.00014168328	7.5839406e-05	-4.0595282e-05	2.1729752e-05	-1.1631381e-05	6.2261723e-06	-3.3328056e-06	1.7839824e-06	-9.5493696e-07	5.1114621e-07	-2.7360536e-07	1.4645402e-07	-7.839646e-08	4.1963901e-08	-2.2461738e-08	1.2023149e-08	-6.4358348e-09	3.444952e-09	-1.8439989e-09	9.87072e-10	-5.2834973e-10	2.8281352e-10	-1.5138587e-10	8.1033842e-11	-4.3375479e-11	2.3217999e-11
397.114	0	0	0	0	0	0	0	0	0	0	0.001785554	0.13090528	0.13301804	-0.077166389	0.041863361	-0.022475075	0.012038782	-0.0064452068	0.0034500847	-0.0018467872	0.00098854321	-0.00052914407	0.0002832408	-0.0001516102	8.1153032e-05	-4.3439558e-05	2.3252229e-05	-1.2446324e-05	6.662404e-06	-3.5663159e-06	1.9089757e-06	-1.0218438e-06	5.4695926e-07	-2.927753e-07	1.567152e-07	-8.3889244e-08	4.4904068e-08	-2.4035502e-08	1.2865541e-08	-6.8867564e-09	3.6863197e-09	-1.9731971e-09	1.0562304e-09	-5.6536812e-10	3.0262862e-10	-1.619926e-10	8.6711412e-11	-4.6414546e-11	2.4844749e-11
397.579	0	0	0	0	0	0	0	0	0	0	0.0010875552	0.11979532	0.14824327	-0.082029143	0.044022985	-0.023576361	0.012621579	-0.0067563483	0.0036165305	-0.0019358704	0.0010362259	-0.00055466727	0.00029690286	-0.00015892309	8.5067432e-05	-4.5534856e-05	2.4373795e-05	-1.304667e-05	6.9837636e-06	-3.7383363e-06	2.0010547e-06	-1.0711323e-06	5.7334172e-07	-3.0689725e-07	1.6427433e-07	-8.7935623e-08	4.7070006e-08	-2.5194849e-08	1.3486108e-08	-7.2189376e-09	3.8641285e-09	-2.0683739e-09	1.1071774e-09	-5.9263853e-10	3.1722584e-10	-1.6980628e-10	9.0893918e-11	-4.8653342e-11	2.604313e-11
398.044	0	0	0	0	0	0	0	0	0	0	0.00060028772	0.10872622	0.16243229	-0.085602066	0.045396505	-0.024245089	0.01297139	-0.0069425985	0.0037161032	-0.001989155	0.001064746	-0.0005699332	0.0003050744	-0.00016329706	8.7408705e-05	-4.6788091e-05	2.5044625e-05	-1.3405748e-05	7.1759747e-06	-3.8412249e-06	2.0561289e-06	-1.1006126e-06	5.8912155e-07	-3.1534385e-07	1.6879558e-07	-9.0355837e-08	4.8365493e-08	-2.5888276e-08	1.385728e-08	-7.4176212e-09	3.9704793e-09	-2.1253008e-09	1.1376498e-09	-6.0894946e-10	3.2595671e-10	-1.7447978e-10	9.3395551e-11	-4.9992407e-11	2.6759904e-11
398.509	0	0	0	0	0	0	0	0	0	0	0.00028588182	0.097836766	0.17538178	-0.087721683	0.045889364	-0.024429779	0.01306055	-0.0069891359	0.0037408678	-0.0020023933	0.0010718299	-0.00057372479	0.00030710393	-0.00016438341	8.7990196e-05	-4.7099351e-05	2.5211235e-05	-1.349493e-05	7.2237132e-06	-3.8667789e-06	2.0698074e-06	-1.1079344e-06	5.9304071e-07	-3.1744169e-07	1.699185e-07	-9.0956934e-08	4.8687247e-08	-2.6060499e-08	1.3949467e-08	-7.4669673e-09	3.9968931e-09	-2.1394395e-09	1.1452181e-09	-6.1300053e-10	3.2812515e-10	-1.7564052e-10	9.401687e-11	-5.0324984e-11	2.6937925e-11
398.974	0	0	0	0	0	0	0	0	0	0	0.00010646776	0.087265746	0.18688844	-0.088224516	0.045407002	-0.024078947	0.012861396	-0.0068811393	0.0036828893	-0.0019713374	0.0010552039	-0.00056482497	0.00030233999	-0.00016183341	8.6625246e-05	-4.6368722e-05	2.4820145e-05	-1.328559e-05	7.1116552e-06	-3.8067954e-06	2.0376994e-06	-1.0907476e-06	5.8384115e-07	-3.1251737e-07	1.6728263e-07	-8.9545962e-08	4.7931985e-08	-2.5656235e-08	1.3733075e-08	-7.3511358e-09	3.9348912e-09	-2.1062514e-09	1.1274529e-09	-6.0349134e-10	3.230351e-10	-1.7291589e-10	9.2558431e-11	-4.9544316e-11	2.652005e-11
399.439	0	0	0	0	0	0	0	0	0	0	2.4175794e-05	0.077151948	0.19674896	-0.08694709	0.043854862	-0.023141111	0.012346264	-0.0066037877	0.0035342327	-0.0018917399	0.0010125943	-0.00054201667	0.00029013109	-0.00015529835	8.3127199e-05	-4.4496288e-05	2.3817873e-05	-1.2749099e-05	6.8244767e-06	-3.6530717e-06	1.9554143e-06	-1.0467017e-06	5.6026483e-07	-2.9989748e-07	1.6052753e-07	-8.5929972e-08	4.5996425e-08	-2.46202e-08	1.3178514e-08	-7.0542867e-09	3.7759948e-09	-2.021198e-09	1.0819247e-09	-5.7912152e-10	3.099905e-10	-1.659333e-10	8.8820793e-11	-4.7543648e-11	2.5449134e-11
399.904	0	0	0	0	0	0	0	0	0	0	1.1361767e-06	0.067634161	0.20476003	-0.083725928	0.041138385	-0.02156479	0.011487489	-0.0061422596	0.0032869628	-0.0017593529	0.00094172726	-0.00050408282	0.00026982577	-0.00014442952	7.7309395e-05	-4.1382137e-05	2.2150937e-05	-1.1856831e-05	6.3468536e-06	-3.397405e-06	1.8185612e-06	-9.7344642e-07	5.2105371e-07	-2.7890863e-07	1.4929272e-07	-7.9916011e-08	4.2777284e-08	-2.2897112e-08	1.2256193e-08	-6.56058e-09	3.5117251e-09	-1.8797409e-09	1.0062043e-09	-5.3859068e-10	2.8829527e-10	-1.5432017e-10	8.2604513e-11	-4.4216222e-11	2.3668031e-11
400.369	0	0	0	0	0	0	0	0	0	0	0	0.058848743	0.21072305	-0.078402596	0.037166561	-0.019300509	0.010258496	-0.0054823179	0.0029334574	-0.0015700962	0.00084041885	-0.00044985435	0.00024079825	-0.00012889196	6.8992538e-05	-3.6930294e-05	1.9767965e-05	-1.0581286e-05	5.6640663e-06	-3.031916e-06	1.6229224e-06	-8.6872415e-07	4.6499934e-07	-2.4890395e-07	1.3323198e-07	-7.1318737e-08	3.8175352e-08	-2.0433867e-08	1.0937686e-08	-5.8548003e-09	3.1339377e-09	-1.6775205e-09	8.97958e-10	-4.806497e-10	2.5728079e-10	-1.3771858e-10	7.3718013e-11	-3.9459491e-11	2.1121851e-11
400.834	0	0	0	0	0	0	0	0	0	0	0	0.050854714	0.21458917	-0.070979198	0.03196131	-0.016362709	0.0086673487	-0.0046283197	0.0024760539	-0.0013252216	0.0007093391	-0.00037968994	0.00020324051	-0.00010878844	5.8231639e-05	-3.1170204e-05	1.6684717e-05	-8.9309026e-06	4.7806309e-06	-2.5590222e-06	1.3697921e-06	-7.3322756e-07	3.9247249e-07	-2.1008192e-07	1.1245153e-07	-6.0195015e-08	3.2221068e-08	-1.7246757e-08	9.2317135e-09	-4.9416157e-09	2.6451314e-09	-1.4158744e-09	7.5790175e-10	-4.0568184e-10	2.171522e-10	-1.1623835e-10	6.2220072e-11	-3.3304917e-11	1.7827435e-11
401.299	0	0	0	0	0	0	0	0	0	0	0	0.043619529	0.2164868	-0.0616479	0.025678256	-0.012841501	0.0067631191	-0.0036066358	0.0019288805	-0.0010322933	0.00055253712	-0.00029575701	0.00015831274	-8.4739955e-05	4.5359107e-05	-2.4279801e-05	1.2996437e-05	-6.9566608e-06	3.7238372e-06	-1.9933315e-06	1.0669894e-06	-5.7114221e-07	3.0571356e-07	-1.6364176e-07	8.7593292e-08	-4.6888464e-08	2.5098364e-08	-1.3434234e-08	7.1909753e-09	-3.8492352e-09	2.0604056e-09	-1.1028849e-09	5.9036199e-10	-3.1600288e-10	1.6914911e-10	-9.0543004e-11	4.8465867e-11	-2.594262e-11	1.3886549e-11
401.764	0	0	0	0	0	0	0	0	0	0	0	0.037105345	0.21655466	-0.050611867	0.018480758	-0.0088313761	0.0045972541	-0.0024449112	0.0013067478	-0.00069924062	0.00037425758	-0.00020032765	0.00010723115	-5.7397523e-05	3.0723407e-05	-1.644561e-05	8.8029693e-06	-4.7120045e-06	2.5222931e-06	-1.3501574e-06	7.2271154e-07	-3.8685581e-07	2.0707114e-07	-1.1084064e-07	5.9330187e-08	-3.1759297e-08	1.7000053e-08	-9.0995054e-09	4.8707144e-09	-2.6072298e-09	1.3955892e-09	-7.4702489e-10	3.9987408e-10	-2.1404048e-10	1.1457097e-10	-6.1328136e-11	3.282773e-11	-1.7571899e-11	9.4058751e-12
402.229	0	0	0	0	0	0	0	0	0	0	0	0.031274319	0.21493141	-0.038074265	0.010532179	-0.0044268237	0.0022212001	-0.0011707908	0.00062446655	-0.0003339932	0.00017874516	-9.5673959e-05	5.1211951e-05	-2.7412141e-05	1.4673005e-05	-7.8541582e-06	4.204156e-06	-2.2503773e-06	1.2046065e-06	-6.4481338e-07	3.4515536e-07	-1.8475609e-07	9.8893832e-08	-5.29357e-08	2.833514e-08	-1.5167727e-08	8.1189509e-09	-4.3457769e-09	2.3261746e-09	-1.2451709e-09	6.6651086e-10	-3.5676703e-10	1.9097341e-10	-1.0222228e-10	5.4717245e-11	-2.9289328e-11	1.5677994e-11	-8.3920554e-12	4.4920941e-12
402.694	0	0	0	0	0	0	0	0	0	0	0	0.026088609	0.21175576	-0.024238259	0.0019958774	0.00027766535	-0.00031359617	0.00018808046	-0.00010315256	5.5519476e-05	-2.9755472e-05	1.5931962e-05	-8.5286358e-06	4.5651883e-06	-2.443636e-06	1.3080294e-06	-7.0015915e-07	3.7477732e-07	-2.0061489e-07	1.0738707e-07	-5.7482096e-08	3.0769237e-08	-1.6469756e-08	8.8158995e-09	-4.7189277e-09	2.5260299e-09	-1.3521282e-09	7.2374469e-10	-3.8740058e-10	2.0737047e-10	-1.1100057e-10	5.9415899e-11	-3.1804668e-11	1.7024075e-11	-9.1125976e-12	4.877838e-12	-2.6110095e-12	1.397611e-12	-7.4811233e-13
403.158	0	0	0	0	0	0	0	0	0	0	0	0.02151959	0.20717768	-0.0093401547	-0.0069451758	0.0051768886	-0.0029499281	0.001600971	-0.00085964625	0.00046048326	-0.0002465261	0.00013196454	-7.063872e-05	3.7810837e-05	-2.0239175e-05	1.0833617e-05	-5.7989945e-06	3.1040536e-06	-1.6615716e-06	8.8942209e-07	-4.7608939e-07	2.5484296e-07	-1.3640902e-07	7.3016756e-08	-3.908402e-08	2.0921575e-08	-1.1198859e-08	5.994339e-09	-3.2086044e-09	1.717524e-09	-9.1935047e-10	4.9210591e-10	-2.634188e-10	1.410001e-10	-7.5474127e-11	4.0400178e-11	-2.1625411e-11	1.1575565e-11	-6.1961613e-12
403.623	0	0	0	0	0	0	0	0	0	0	0	0.017509795	0.20131588	0.0064814618	-0.016166452	0.010197642	-0.0056478047	0.0030463754	-0.0016334911	0.00087472836	-0.00046826401	0.0002506559	-0.00013417198	7.1818268e-05	-3.8442476e-05	2.0577472e-05	-1.1014663e-05	5.8958678e-06	-3.1560044e-06	1.6893765e-06	-9.0428854e-07	4.8405105e-07	-2.5909654e-07	1.3868869e-07	-7.4236546e-08	3.9738632e-08	-2.1271216e-08	1.1385702e-08	-6.0944525e-09	3.2622809e-09	-1.7462227e-09	9.3471047e-10	-5.0034008e-10	2.6781688e-10	-1.4335625e-10	7.6736468e-11	-4.1075503e-11	2.1986735e-11	-1.1769046e-11
404.088	0	0	0	0	0	0	0	0	0	0	0	0.014031867	0.19431746	0.022992422	-0.025485718	0.015235065	-0.0083501948	0.0044936553	-0.0024082736	0.0012894673	-0.00069026524	0.00036948808	-0.00019778061	0.00010586604	-5.666737e-05	3.0332885e-05	-1.6236519e-05	8.6909936e-06	-4.6522098e-06	2.4902797e-06	-1.3329956e-06	7.1353102e-07	-3.8192958e-07	2.0443853e-07	-1.0943077e-07	5.8578009e-08	-3.135552e-08	1.6783461e-08	-8.9837239e-09	4.8088701e-09	-2.5740758e-09	1.37784e-09	-7.3754239e-10	3.9478409e-10	-2.1131889e-10	1.1311586e-10	-6.0548666e-11	3.2410254e-11	-1.734854e-11
404.553	0	0	0	0	0	0	0	0	0	0	0	0.011047962	0.18632108	0.039989561	-0.034739615	0.020194665	-0.011005652	0.0059151658	-0.0031691831	0.0016967704	-0.00090828511	0.00048618898	-0.00026024839	0.00013930315	-7.4565391e-05	3.991333e-05	-2.1364718e-05	1.1435987e-05	-6.12158e-06	3.2768184e-06	-1.7540136e-06	9.3889516e-07	-5.0255956e-07	2.6900911e-07	-1.4399377e-07	7.7079492e-08	-4.1258957e-08	2.2084408e-08	-1.1821175e-08	6.3277205e-09	-3.3870809e-09	1.8130219e-09	-9.7049036e-10	5.1947408e-10	-2.7806259e-10	1.4884277e-10	-7.9672569e-11	4.2646822e-11	-2.2827964e-11
405.017	0	0	0	0	0	0	0	0	0	0	0	0.0085252108	0.17748533	0.057232393	-0.043745733	0.02497191	-0.013557373	0.0072803967	-0.0038998755	0.0020878877	-0.0011176397	0.00059825137	-0.00032023325	0.00017141121	-9.1752011e-05	4.9112975e-05	-2.6289083e-05	1.4071875e-05	-7.5325464e-06	4.0320941e-06	-2.1582972e-06	1.1553016e-06	-6.183948e-07	3.3101318e-07	-1.7718297e-07	9.4845588e-08	-5.0768758e-08	2.7174655e-08	-1.4545844e-08	7.7862003e-09	-4.167771e-09	2.2309063e-09	-1.1941792e-09	6.3920795e-10	-3.4215339e-10	1.8314962e-10	-9.8036345e-11	5.2476512e-11	-2.8089594e-11
405.482	0	0	0	0	0	0	0	0	0	0	0	0.006414964	0.16791055	0.074592439	-0.052379825	0.02949307	-0.015965002	0.0085676374	-0.0045887163	0.0024565895	-0.0013149942	0.00070389024	-0.00037677968	0.0002016788	-0.00010795347	5.7785284e-05	-3.0931177e-05	1.6556669e-05	-8.8626342e-06	4.7440763e-06	-2.5394067e-06	1.3593034e-06	-7.2759019e-07	3.8946308e-07	-2.0846972e-07	1.1159331e-07	-5.9733443e-08	3.1973123e-08	-1.7114331e-08	9.161078e-09	-4.9037109e-09	2.624837e-09	-1.4050459e-09	7.520785e-10	-4.0257041e-10	2.1548996e-10	-1.1534748e-10	6.174275e-11	-3.304962e-11
405.947	0	0	0	0	0	0	0	0	0	0	0	0.0046852924	0.1577536	0.091829603	-0.060458816	0.03365314	-0.018171469	0.0097462333	-0.0052192838	0.0027940841	-0.0014956424	0.00080058643	-0.00042853925	0.00022938412	-0.00012278341	6.5723448e-05	-3.51803e-05	1.8831116e-05	-1.0080125e-05	5.3957864e-06	-2.8882537e-06	1.5460355e-06	-8.2754176e-07	4.4296496e-07	-2.3710792e-07	1.2692326e-07	-6.7939231e-08	3.6365381e-08	-1.9465386e-08	1.0419567e-08	-5.5773506e-09	2.9854199e-09	-1.5980619e-09	8.5539412e-10	-4.578729e-10	2.4509255e-10	-1.3119316e-10	7.0224564e-11	-3.758976e-11
406.411	0	0	0	0	0	0	0	0	0	0	0	0.0033009946	0.14717634	0.10870485	-0.067804404	0.03735022	-0.020121433	0.010786464	-0.0057756575	0.0030918481	-0.0016550219	0.00088589768	-0.00047420464	0.0002538274	-0.00013586727	7.2726969e-05	-3.8929129e-05	2.0837768e-05	-1.1154268e-05	5.9707639e-06	-3.1960274e-06	1.7107818e-06	-9.15725e-07	4.9016751e-07	-2.6237426e-07	1.4044826e-07	-7.5178868e-08	4.0240493e-08	-2.1539626e-08	1.1529881e-08	-6.1716757e-09	3.3035476e-09	-1.7683522e-09	9.4654532e-10	-5.0666405e-10	2.7120973e-10	-1.4517317e-10	7.7707727e-11	-4.1595343e-11
406.876	0	0	0	0	0	0	0	0	0	0	0	0.0022183287	0.13627163	0.12508811	-0.074285182	0.040505923	-0.021771946	0.011665217	-0.0062454514	0.0033432496	-0.0017895824	0.00095792367	-0.00051275865	0.00027446418	-0.0001469136	7.8639845e-05	-4.209416e-05	2.2531928e-05	-1.2061136e-05	6.4562012e-06	-3.455872e-06	1.8498725e-06	-9.9017562e-07	5.300193e-07	-2.8370591e-07	1.5186704e-07	-8.1291088e-08	4.351214e-08	-2.3290849e-08	1.2467287e-08	-6.6734475e-09	3.5721339e-09	-1.9121234e-09	1.0235017e-09	-5.4785704e-10	2.9325973e-10	-1.5697609e-10	8.402555e-11	-4.4977143e-11
407.34	0	0	0	0	0	0	0	0	0	0	0	0.0014042839	0.12522442	0.1407067	-0.079710676	0.043012626	-0.0230647	0.012351198	-0.006611903	0.0035393146	-0.0018945203	0.0010140931	-0.00054282491	0.00029055771	-0.00015552805	8.3250984e-05	-4.45624e-05	2.3853114e-05	-1.2768355e-05	6.8347681e-06	-3.6585111e-06	1.9583419e-06	-1.0482357e-06	5.610976e-07	-3.0034133e-07	1.6077194e-07	-8.6057686e-08	4.6063526e-08	-2.4656535e-08	1.3198321e-08	-7.0647529e-09	3.7815901e-09	-2.024243e-09	1.0835159e-09	-5.7998128e-10	3.1045535e-10	-1.6618057e-10	8.8952486e-11	-4.761443e-11
407.805	0	0	0	0	0	0	0	0	0	0	0	0.00081757609	0.11412552	0.15542515	-0.083941203	0.044786812	-0.023953915	0.012819767	-0.0068618078	0.003672973	-0.0019660508	0.00105238	-0.00056331897	0.00030152754	-0.00016139991	8.6394071e-05	-4.6244824e-05	2.4753673e-05	-1.3250416e-05	7.0928103e-06	-3.7966358e-06	2.0322778e-06	-1.0878112e-06	5.8228147e-07	-3.1168052e-07	1.6684178e-07	-8.9306738e-08	4.7802624e-08	-2.5587427e-08	1.3696615e-08	-7.3314781e-09	3.9243616e-09	-2.100667e-09	1.1244234e-09	-6.0187809e-10	3.2217639e-10	-1.7245461e-10	9.2310829e-11	-4.9412082e-11
408.269	0	0	0	0	0	0	0	0	0	0	0	0.00042306159	0.10316072	0.16897791	-0.086795967	0.045726801	-0.024384558	0.013041393	-0.0069793491	0.0037357573	-0.0019996414	0.0010703583	-0.00057294214	0.0003066785	-0.00016415708	8.7869928e-05	-4.7034818e-05	2.5176536e-05	-1.3476771e-05	7.2139758e-06	-3.8614931e-06	2.0669949e-06	-1.1063941e-06	5.922285e-07	-3.1700492e-07	1.6969192e-07	-9.0832351e-08	4.8619229e-08	-2.6024533e-08	1.3930593e-08	-7.4567206e-09	3.9914009e-09	-2.1365523e-09	1.1436317e-09	-6.1215988e-10	3.2768008e-10	-1.7540062e-10	9.3887761e-11	-5.0256181e-11
408.734	0	0	0	0	0	0	0	0	0	0	0	0.0001812645	0.092421198	0.18122062	-0.088124204	0.045742321	-0.02430713	0.012989436	-0.0069502494	0.0037200229	-0.0019911998	0.0010658373	-0.00057052185	0.00030538295	-0.00016346361	8.7498725e-05	-4.6836121e-05	2.5070179e-05	-1.3419839e-05	7.1835006e-06	-3.8451804e-06	2.058263e-06	-1.1017202e-06	5.8972665e-07	-3.1566574e-07	1.6897506e-07	-9.0448634e-08	4.8413839e-08	-2.5914593e-08	1.3871743e-08	-7.42522e-09	3.9745394e-09	-2.1275265e-09	1.1388005e-09	-6.0957384e-10	3.2629581e-10	-1.7465965e-10	9.3491136e-11	-5.0043876e-11
409.198	0	0	0	0	0	0	0	0	0	0	0	5.5557648e-05	0.082091195	0.1918984	-0.087757601	0.044739257	-0.023670759	0.012636603	-0.006759892	0.0036179447	-0.0019365373	0.001036575	-0.00055485797	0.00029699851	-0.00015897563	8.50964e-05	-4.555021e-05	2.4381863e-05	-1.305139e-05	6.9862737e-06	-3.7396089e-06	2.0017522e-06	-1.0714718e-06	5.7353539e-07	-3.0699897e-07	1.6433576e-07	-8.7965317e-08	4.708461e-08	-2.5203094e-08	1.3490887e-08	-7.2213565e-09	3.8654162e-09	-2.0691141e-09	1.1075341e-09	-5.9283766e-10	3.1733718e-10	-1.6986427e-10	9.0924286e-11	-4.8669894e-11
409.663	0	0	0	0	0	0	0	0	0	0	0	7.6237826e-06	0.072264626	0.20085446	-0.08553151	0.042618962	-0.022421346	0.011953777	-0.0063926724	0.0034211674	-0.0018311813	0.00098017725	-0.00052466894	0.00028083919	-0.00015032596	8.0466406e-05	-4.3071877e-05	2.3055275e-05	-1.2341279e-05	6.6061588e-06	-3.5361412e-06	1.8928393e-06	-1.0131743e-06	5.4233001e-07	-2.9029552e-07	1.5539444e-07	-8.3179229e-08	4.4522793e-08	-2.3831824e-08	1.2756864e-08	-6.8284511e-09	3.6551035e-09	-1.9565361e-09	1.0472745e-09	-5.6058206e-10	3.0007124e-10	-1.6062216e-10	8.5977204e-11	-4.6021823e-11
410.127	0	0	0	0	0	0	0	0	0	0	0	1.9297359e-09	0.063121799	0.20784806	-0.081292904	0.039296506	-0.020513059	0.01091638	-0.0058354282	0.0031226449	-0.00167136	0.00089462508	-0.00047887405	0.00025632652	-0.00013720495	7.3442999e-05	-3.9312404e-05	2.1042925e-05	-1.1264086e-05	6.0295487e-06	-3.2274937e-06	1.7276252e-06	-9.2474071e-07	4.9499343e-07	-2.6495745e-07	1.4183104e-07	-7.5919037e-08	4.0636678e-08	-2.1751693e-08	1.1643397e-08	-6.2324385e-09	3.3360725e-09	-1.7857624e-09	9.5586447e-10	-5.1165238e-10	2.7387991e-10	-1.4660246e-10	7.8472794e-11	-4.2004867e-11
410.591	0	0	0	0	0	0	0	0	0	0	0	0	0.054755068	0.21274445	-0.074925934	0.034709283	-0.017912355	0.0095064526	-0.0050785466	0.0027172316	-0.001454319	0.00077844418	-0.00041668413	0.00022303809	-0.0001193865	6.3905147e-05	-3.4207003e-05	1.8310135e-05	-9.8012484e-06	5.2465068e-06	-2.8083474e-06	1.503263e-06	-8.0464702e-07	4.3070991e-07	-2.3054811e-07	1.2341181e-07	-6.6059627e-08	3.5359297e-08	-1.8926857e-08	1.0131299e-08	-5.4230478e-09	2.9028254e-09	-1.55385e-09	8.3172882e-10	-4.452054e-10	2.3831183e-10	-1.2756358e-10	6.8281735e-11	-3.6549804e-11
411.056	0	0	0	0	0	0	0	0	0	0	0	0	0.047146837	0.21561661	-0.066538511	0.028954097	-0.014676118	0.0077550687	-0.0041387365	0.0022138807	-0.0011848521	0.00063420061	-0.00033947276	0.00018170912	-9.7264163e-05	5.2063511e-05	-2.7868439e-05	1.4917263e-05	-7.9850752e-06	4.2743281e-06	-2.2879601e-06	1.2247081e-06	-6.5554577e-07	3.5089928e-07	-1.878275e-07	1.0054358e-07	-5.3818765e-08	2.8807213e-08	-1.5419707e-08	8.2539677e-09	-4.418156e-09	2.3649313e-09	-1.2659213e-09	6.776093e-10	-3.6270875e-10	1.941526e-10	-1.0392602e-10	5.5629116e-11	-2.9777118e-11
411.52	0	0	0	0	0	0	0	0	0	0	0	0	0.040292198	0.21659013	-0.056368768	0.022218176	-0.010912247	0.0057209287	-0.0030475348	0.0016294876	-0.00087200469	0.00046673639	-0.0002498318	0.00013372697	-7.1580549e-05	3.8315597e-05	-2.0509486e-05	1.0978204e-05	-5.8765326e-06	3.145647e-06	-1.6838003e-06	9.0131109e-07	-4.8244206e-07	2.5824065e-07	-1.3822968e-07	7.3993993e-08	-3.9607357e-08	2.1200367e-08	-1.1347972e-08	6.0744212e-09	-3.2514957e-09	1.7404464e-09	-9.3164154e-10	4.9867948e-10	-2.6693171e-10	1.4288458e-10	-7.6483269e-11	4.0939666e-11	-2.1914158e-11
411.984	0	0	0	0	0	0	0	0	0	0	0	0	0.034136395	0.21581101	-0.044602465	0.01465252	-0.0067082434	0.0034516916	-0.0018305527	0.00097777397	-0.00052312308	0.00027998404	-0.00014986629	8.0218406e-05	-4.2938786e-05	2.2984246e-05	-1.2302955e-05	6.5854573e-06	-3.5251353e-06	1.8869684e-06	-1.0100555e-06	5.4066638e-07	-2.8940085e-07	1.5490993e-07	-8.2919363e-08	4.4386522e-08	-2.3759129e-08	1.2717391e-08	-6.8072688e-09	3.6438421e-09	-1.9504635e-09	1.0440356e-09	-5.588606e-10	2.9914114e-10	-1.6012341e-10	8.571168e-11	-4.5879755e-11	2.4558336e-11	-1.3145571e-11
412.448	0	0	0	0	0	0	0	0	0	0	0	0	0.028641854	0.21341697	-0.031441318	0.0064193243	-0.0021579239	0.00099843755	-0.00051523789	0.0002734449	-0.00014608018	7.8157925e-05	-4.1832121e-05	2.2390934e-05	-1.1985224e-05	6.4154374e-06	-3.4340399e-06	1.8381537e-06	-9.8394694e-07	5.2669661e-07	-2.8192988e-07	1.5091251e-07	-8.0778482e-08	4.323895e-08	-2.3144715e-08	1.2389306e-08	-6.6317233e-09	3.5497184e-09	-1.9000664e-09	1.0170807e-09	-5.4441955e-10	2.9141452e-10	-1.5599094e-10	8.3497222e-11	-4.4694152e-11	2.3924115e-11	-1.2806102e-11	6.8548006e-12	-3.6692333e-12
412.912	0	0	0	0	0	0	0	0	0	0	0	0	0.023771004	0.20954569	-0.017087039	-0.0023192186	0.0026448933	-0.0015877531	0.00087096224	-0.00046879446	0.00025125111	-0.00013452759	7.2014817e-05	-3.8547928e-05	2.0633783e-05	-1.1044851e-05	5.9120639e-06	-3.1645769e-06	1.6939692e-06	-9.0676418e-07	4.8537225e-07	-2.5981193e-07	1.3906874e-07	-7.4440449e-08	3.9846087e-08	-2.1329508e-08	1.1417216e-08	-6.1112176e-09	3.2711663e-09	-1.7510126e-09	9.3727612e-10	-5.0170107e-10	2.6855498e-10	-1.4374934e-10	7.6945734e-11	-4.1187907e-11	2.2047066e-11	-1.1801268e-11	6.3169751e-12
413.377	0	0	0	0	0	0	0	0	0	0	0	0	0.019477643	0.20432231	-0.0017073473	-0.011420741	0.0076171872	-0.004261602	0.0023037084	-0.0012359031	0.00066188871	-0.00035433496	0.00018967387	-0.00010152729	5.4345015e-05	-2.9089784e-05	1.5571115e-05	-8.3348203e-06	4.4615535e-06	-2.3882234e-06	1.278367e-06	-6.8428918e-07	3.6627739e-07	-1.9606026e-07	1.0494609e-07	-5.6177372e-08	3.0070512e-08	-1.6095643e-08	8.615554e-09	-4.6117936e-09	2.4685853e-09	-1.3213736e-09	7.0731652e-10	-3.786051e-10	2.0265864e-10	-1.0848016e-10	5.8067268e-11	-3.1082021e-11	1.6637565e-11
413.841	0	0	0	0	0	0	0	0	0	0	0	0	0.015742595	0.19790725	0.014429533	-0.020683612	0.012643585	-0.0069604365	0.0037493413	-0.0020098501	0.0010761794	-0.00057609684	0.00030837902	-0.00016506658	8.8355963e-05	-4.7295149e-05	2.5316043e-05	-1.3551031e-05	7.2537435e-06	-3.8828538e-06	2.0784119e-06	-1.1125403e-06	5.9550609e-07	-3.1876135e-07	1.7062488e-07	-9.1335058e-08	4.8889648e-08	-2.6168837e-08	1.4007457e-08	-7.4980089e-09	4.0135089e-09	-2.1483335e-09	1.149979e-09	-6.1554888e-10	3.2948923e-10	-1.7637069e-10	9.4407715e-11	-5.0534194e-11	2.7049911e-11
414.305	0	0	0	0	0	0	0	0	0	0	0	0	0.012518437	0.19042835	0.031153965	-0.029964899	0.017640825	-0.0096388569	0.0051834578	-0.0027775604	0.0014871228	-0.00079606594	0.0004261244	-0.00022809212	0.00012209191	-6.5353311e-05	3.4982175e-05	-1.8725064e-05	1.0023357e-05	-5.365399e-06	2.8719879e-06	-1.5373288e-06	8.228813e-07	-4.4047032e-07	2.357726e-07	-1.2620847e-07	6.7556618e-08	-3.6160582e-08	1.9355763e-08	-1.0360887e-08	5.5459406e-09	-2.9686069e-09	1.5890621e-09	-8.505768e-10	4.552943e-10	-2.4371227e-10	1.3045432e-10	-6.9829081e-11	3.7378066e-11
414.769	0	0	0	0	0	0	0	0	0	0	0	0	0.0097675957	0.18202334	0.048264235	-0.03910241	0.02251509	-0.012245783	0.0065786103	-0.0035243287	0.0018868461	-0.0010100279	0.0005406541	-0.00028939638	0.0001549065	-8.2918289e-05	4.4384317e-05	-2.3757791e-05	1.2717329e-05	-6.8074547e-06	3.6438908e-06	-1.9505159e-06	1.0440467e-06	-5.5885531e-07	2.9914109e-07	-1.6012946e-07	8.5713778e-08	-4.5879444e-08	2.4558002e-08	-1.3145578e-08	7.0365204e-09	-3.766478e-09	2.0161536e-09	-1.0791859e-09	5.7766352e-10	-3.092147e-10	1.6551647e-10	-8.859701e-11	4.7424151e-11
415.233	0	0	0	0	0	0	0	0	0	0	0	0	0.0074524979	0.1728299	0.065558628	-0.04793395	0.027172562	-0.014730134	0.0079073513	-0.0042354499	0.0022674764	-0.0012137683	0.00064971223	-0.00034777186	0.00018615338	-9.9644106e-05	5.3337275e-05	-2.8550081e-05	1.5282598e-05	-8.1806166e-06	4.3789161e-06	-2.3439631e-06	1.254646e-06	-6.715845e-07	3.5948217e-07	-1.9242988e-07	1.0300348e-07	-5.513399e-08	2.9511705e-08	-1.579723e-08	8.4558882e-09	-4.526231e-09	2.4228409e-09	-1.2968733e-09	6.941866e-10	-3.7158777e-10	1.9890353e-10	-1.0646831e-10	5.6990287e-11
415.697	0	0	0	0	0	0	0	0	0	0	0	0	0.0055355705	0.16298574	0.08283543	-0.056297327	0.031519422	-0.017040831	0.0091422332	-0.004896219	0.0026211407	-0.0014030728	0.00075104289	-0.00040201103	0.00021518621	-0.00011518478	6.1655853e-05	-3.3002803e-05	1.76661e-05	-9.4564804e-06	5.0618598e-06	-2.7095318e-06	1.4503229e-06	-7.7632603e-07	4.1554766e-07	-2.2244159e-07	1.1906809e-07	-6.3732788e-08	3.4114404e-08	-1.8260995e-08	9.7746838e-09	-5.2321501e-09	2.8007115e-09	-1.499136e-09	8.024532e-10	-4.2954127e-10	2.2992488e-10	-1.230733e-10	6.5878596e-11
416.161	0	0	0	0	0	0	0	0	0	0	0	0	0.0039792406	0.15262857	0.099892926	-0.064030346	0.035461854	-0.019126793	0.010255809	-0.0054919308	0.0029399662	-0.001573727	0.0008423902	-0.00045090639	0.00024135862	-0.00012919434	6.9154857e-05	-3.7016828e-05	1.9814771e-05	-1.0606642e-05	5.6775176e-06	-3.0390835e-06	1.626721e-06	-8.7074808e-07	4.6608939e-07	-2.4949645e-07	1.3354997e-07	-7.1484402e-08	3.826363e-08	-2.0482021e-08	1.0963547e-08	-5.8685198e-09	3.1413531e-09	-1.6814711e-09	9.0005301e-10	-4.8178499e-10	2.5788991e-10	-1.3804231e-10	7.3891198e-11
416.625	0	0	0	0	0	0	0	0	0	0	0	0	0.0027459348	0.14189608	0.1165294	-0.070970814	0.038906039	-0.020936939	0.01122063	-0.0060078801	0.0032160799	-0.0017215167	0.00092149825	-0.00049325042	0.00026402427	-0.0001413268	7.5649091e-05	-4.0493026e-05	2.1675548e-05	-1.1602696e-05	6.2106852e-06	-3.3244795e-06	1.779484e-06	-9.5251879e-07	5.0985919e-07	-2.7292631e-07	1.4609145e-07	-7.8197401e-08	4.1856913e-08	-2.2405459e-08	1.1993118e-08	-6.4196241e-09	3.4363531e-09	-1.8393757e-09	9.8457571e-10	-5.2702874e-10	2.8210799e-10	-1.5100566e-10	8.0830216e-11
417.089	0	0	0	0	0	0	0	0	0	0	0	0	0.0017980803	0.13092597	0.13254314	-0.076956537	0.04175816	-0.02242019	0.01200925	-0.0064293619	0.0034416091	-0.0018422273	0.00098611116	-0.0005278356	0.00028253681	-0.00015123618	8.0953361e-05	-4.3332266e-05	2.3195368e-05	-1.241624e-05	6.6461584e-06	-3.5575812e-06	1.9042557e-06	-1.0193063e-06	5.4560887e-07	-2.9206302e-07	1.5633491e-07	-8.368035e-08	4.4791784e-08	-2.3976457e-08	1.2834037e-08	-6.8697474e-09	3.6772991e-09	-1.9683468e-09	1.053611e-09	-5.6398229e-10	3.0188849e-10	-1.6159369e-10	8.6497769e-11
417.553	0	0	0	0	0	0	0	0	0	0	0	0	0.0010981038	0.11985595	0.14773243	-0.081825322	0.043924399	-0.023525465	0.01259422	-0.006741671	0.0036086807	-0.0019316446	0.001033973	-0.00055345441	0.00029624988	-0.0001585765	8.4882472e-05	-4.5435419e-05	2.4321166e-05	-1.3018868e-05	6.968733e-06	-3.7302502e-06	1.9966797e-06	-1.0687789e-06	5.7209026e-07	-3.0623844e-07	1.6392271e-07	-8.7741817e-08	4.6965775e-08	-2.5140166e-08	1.3456943e-08	-7.203174e-09	3.8557786e-09	-2.0638814e-09	1.1047485e-09	-5.9135545e-10	3.1654079e-10	-1.6943672e-10	9.0695981e-11
418.016	0	0	0	0	0	0	0	0	0	0	0	0	0.00060928835	0.10884736	0.16186629	-0.085408731	0.045308855	-0.024200725	0.0129476	-0.0069298398	0.0037092819	-0.0019854791	0.0010627878	-0.00056887787	0.00030450563	-0.00016299563	8.7247935e-05	-4.670159e-05	2.4998936e-05	-1.3381672e-05	7.1629341e-06	-3.8342029e-06	2.0523222e-06	-1.0985631e-06	5.8803298e-07	-3.1477254e-07	1.6849082e-07	-9.0186962e-08	4.8274594e-08	-2.584076e-08	1.3831955e-08	-7.4039085e-09	3.9632295e-09	-2.1213966e-09	1.1355351e-09	-6.0783505e-10	3.2536199e-10	-1.741585e-10	9.3223451e-11
418.48	0	0	0	0	0	0	0	0	0	0	0	0	0.00029201684	0.097990099	0.1748044	-0.087560341	0.04582386	-0.024397898	0.013043516	-0.0069800026	0.0037359882	-0.0019997567	0.0010704281	-0.00057296724	0.00030669453	-0.0001641673	8.7875104e-05	-4.7037298e-05	2.5178637e-05	-1.3477864e-05	7.2144238e-06	-3.8617646e-06	2.067075e-06	-1.1064599e-06	5.9225997e-07	-3.1703524e-07	1.6970199e-07	-9.0835258e-08	4.8621609e-08	-2.6026513e-08	1.3931384e-08	-7.4571304e-09	3.9917186e-09	-2.136646e-09	1.1436977e-09	-6.1220438e-10	3.2770081e-10	-1.7541041e-10	9.3893575e-11
418.944	0	0	0	0	0	0	0	0	0	0	0	0	0.00010998507	0.087445734	0.18631335	-0.088108781	0.045371732	-0.024063965	0.0128535	-0.0068769089	0.0036806354	-0.0019701068	0.0010545546	-0.00056447032	0.00030214631	-0.00016173273	8.6571929e-05	-4.6339741e-05	2.4805242e-05	-1.3277989e-05	7.107435e-06	-3.8044951e-06	2.0364206e-06	-1.0900513e-06	5.8347684e-07	-3.1233365e-07	1.6718534e-07	-8.9488184e-08	4.7900558e-08	-2.5640543e-08	1.3724783e-08	-7.3465422e-09	3.932522e-09	-2.1049598e-09	1.1267368e-09	-6.0312547e-10	3.2284105e-10	-1.728091e-10	9.2501146e-11
419.408	0	0	0	0	0	0	0	0	0	0	0	0	2.5619969e-05	0.077351967	0.19619143	-0.086891858	0.043858652	-0.023147845	0.012350104	-0.0066058538	0.0035353504	-0.0018923153	0.0010129113	-0.00054217957	0.0002902146	-0.00015534592	8.3153214e-05	-4.4509791e-05	2.3825686e-05	-1.2753643e-05	6.8267632e-06	-3.6542561e-06	1.9560026e-06	-1.0470053e-06	5.6043541e-07	-2.9999963e-07	1.6058321e-07	-8.5954306e-08	4.600897e-08	-2.4628001e-08	1.3182793e-08	-7.0564281e-09	3.7772272e-09	-2.0218352e-09	1.0822421e-09	-5.7930812e-10	3.100921e-10	-1.6598489e-10	8.8848287e-11
419.872	0	0	0	0	0	0	0	0	0	0	0	0	1.3484251e-06	0.067846501	0.20423693	-0.08374738	0.041190805	-0.021598458	0.01150588	-0.0061521319	0.0032922605	-0.0017621676	0.00094324238	-0.00050488748	0.00027025306	-0.00014466091	7.7433765e-05	-4.1448315e-05	2.2186906e-05	-1.1876421e-05	6.3572044e-06	-3.4029088e-06	1.8214647e-06	-9.749901e-07	5.2188751e-07	-2.7936504e-07	1.4953796e-07	-8.0042192e-08	4.2844379e-08	-2.2934036e-08	1.2276054e-08	-6.5710725e-09	3.5174217e-09	-1.8827692e-09	1.0078033e-09	-5.3946212e-10	2.8876333e-10	-1.5456811e-10	8.2737119e-11
420.335	0	0	0	0	0	0	0	0	0	0	0	0	0	0.059083232	0.21024108	-0.078530631	0.037286919	-0.019371838	0.010297237	-0.0055031085	0.0029446015	-0.001576043	0.00084360966	-0.00045155665	0.00024170638	-0.00012938045	6.9254475e-05	-3.707015e-05	1.9843314e-05	-1.062192e-05	5.685696e-06	-3.0434612e-06	1.6290643e-06	-8.7200238e-07	4.6676079e-07	-2.4985585e-07	1.3374234e-07	-7.1587374e-08	3.8318748e-08	-2.0511525e-08	1.097934e-08	-5.8769733e-09	3.1458782e-09	-1.6838932e-09	9.0134952e-10	-4.82479e-10	2.582614e-10	-1.3824115e-10	7.3997637e-11
420.799	0	0	0	0	0	0	0	0	0	0	0	0	0	0.051087427	0.21417238	-0.071211467	0.032145024	-0.016468809	0.0087248493	-0.0046591725	0.0024925851	-0.0013340554	0.00071407409	-0.00038221968	0.00020459203	-0.00010951389	5.8620345e-05	-3.1377972e-05	1.6796343e-05	-8.9909084e-06	4.8126487e-06	-2.5761331e-06	1.378919e-06	-7.3810508e-07	3.9508896e-07	-2.114901e-07	1.13206e-07	-6.0595024e-08	3.2434846e-08	-1.7361949e-08	9.2934457e-09	-4.9745551e-09	2.6628238e-09	-1.4253289e-09	7.6294593e-10	-4.0839361e-10	2.1860497e-10	-1.1701401e-10	6.2635187e-11
421.263	0	0	0	0	0	0	0	0	0	0	0	0	0	0.043847652	0.21614092	-0.061987231	0.025924978	-0.012981928	0.0068391181	-0.0036474084	0.0019507221	-0.0010439734	0.00055879436	-0.00029910262	0.00016010155	-8.5699037e-05	4.5872783e-05	-2.4554528e-05	1.3143815e-05	-7.0357482e-06	3.7660916e-06	-2.015928e-06	1.0790597e-06	-5.7759697e-07	3.0917303e-07	-1.6549953e-07	8.8588258e-08	-4.7418048e-08	2.5381574e-08	-1.3586425e-08	7.2724958e-09	-3.8927898e-09	2.0837669e-09	-1.1153773e-09	5.9703593e-10	-3.1958446e-10	1.710672e-10	-9.1568182e-11	4.9014558e-11
421.726	0	0	0	0	0	0	0	0	0	0	0	0	0	0.037339668	0.21628585	-0.051084733	0.018805111	-0.0090139784	0.0046959625	-0.0024978593	0.0013351073	-0.00071441392	0.0003823831	-0.0002046745	0.00010955654	-5.8643323e-05	3.139046e-05	-1.680251e-05	8.9942307e-06	-4.8145185e-06	2.5771129e-06	-1.3794869e-06	7.3839379e-07	-3.95246e-07	2.1156518e-07	-1.1325029e-07	6.0620392e-08	-3.2447874e-08	1.7368453e-08	-9.2971059e-09	4.9765235e-09	-2.6638118e-09	1.4259087e-09	-7.6324571e-10	4.0854796e-10	-2.1868965e-10	1.1706021e-10	-6.2659535e-11	3.3540356e-11
422.19	0	0	0	0	0	0	0	0	0	0	0	0	0	0.031497885	0.21474514	-0.038658088	0.010916459	-0.0046414048	0.0023370772	-0.0012329386	0.00065774957	-0.00035180657	0.00018828213	-0.00010077764	5.394317e-05	-2.8874614e-05	1.5455931e-05	-8.273164e-06	4.4285493e-06	-2.3705566e-06	1.2689103e-06	-6.7922717e-07	3.6356787e-07	-1.9460991e-07	1.0416975e-07	-5.5761801e-08	2.9848066e-08	-1.5976576e-08	8.5518206e-09	-4.5776779e-09	2.450324e-09	-1.3115987e-09	7.0208416e-10	-3.7580437e-10	2.0115948e-10	-1.0767768e-10	5.7637717e-11	-3.0852093e-11	1.6514489e-11
422.653	0	0	0	0	0	0	0	0	0	0	0	0	0	0.026310108	0.21166242	-0.024961491	0.002454353	2.3629373e-05	-0.00017656441	0.00011460092	-6.3805076e-05	3.4455081e-05	-1.8480129e-05	9.8963836e-06	-5.2978343e-06	2.8358904e-06	-1.5179974e-06	8.1254624e-07	-4.3494873e-07	2.3282357e-07	-1.2462568e-07	6.6710112e-08	-3.570772e-08	1.9113559e-08	-1.0231004e-08	5.4766302e-09	-2.9315198e-09	1.5691351e-09	-8.3991475e-10	4.495954e-10	-2.4065791e-10	1.2881832e-10	-6.8955006e-11	3.6909525e-11	-1.9756824e-11	1.0575534e-11	-5.6608728e-12	3.0301299e-12	-1.621966e-12
423.117	0	0	0	0	0	0	0	0	0	0	0	0	0	0.021716451	0.20716171	-0.010136989	-0.0064559697	0.0049076906	-0.0028048679	0.0015232009	-0.00081800522	0.00043818634	-0.00023459296	0.00012557541	-6.721788e-05	3.598043e-05	-1.9259533e-05	1.0309137e-05	-5.5183873e-06	2.9539356e-06	-1.5811811e-06	8.4638069e-07	-4.5303963e-07	2.4250218e-07	-1.2980527e-07	6.9484429e-08	-3.7193487e-08	1.9908311e-08	-1.065637e-08	5.7042156e-09	-3.0533333e-09	1.6343749e-09	-8.7486265e-10	4.6828746e-10	-2.5066356e-10	1.3417648e-10	-7.1821996e-11	3.8444598e-11	-2.05786e-11
423.58	0	0	0	0	0	0	0	0	0	0	0	0	0	0.017699341	0.20139938	0.0055508879	-0.015614776	0.009896411	-0.0054856984	0.0029594893	-0.0015869738	0.00084981636	-0.00045493306	0.00024351707	-0.00013034904	6.9773254e-05	-3.734808e-05	1.9991474e-05	-1.0701254e-05	5.7282706e-06	-3.0662257e-06	1.6413011e-06	-8.7853425e-07	4.7026012e-07	-2.5171833e-07	1.3474418e-07	-7.2125595e-08	3.8606188e-08	-2.0664828e-08	1.1061613e-08	-5.9210226e-09	3.1693792e-09	-1.6965333e-09	9.0810285e-10	-4.8608668e-10	2.6019497e-10	-1.3927718e-10	7.4551749e-11	-3.9906013e-11
424.044	0	0	0	0	0	0	0	0	0	0	0	0	0	0.014203946	0.19448789	0.021968696	-0.024899836	0.014917755	-0.0081796839	0.0044022911	-0.0023593642	0.0012632701	-0.00067624836	0.0003619806	-0.00019375954	0.0001037156	-5.5516662e-05	2.9716652e-05	-1.5907053e-05	8.514881e-06	-4.557841e-06	2.4397387e-06	-1.3059115e-06	6.990258e-07	-3.7417081e-07	2.0029267e-07	-1.0721226e-07	5.7386795e-08	-3.0717569e-08	1.6442714e-08	-8.8014003e-09	4.7111752e-09	-2.5218395e-09	1.3498642e-09	-7.2255144e-10	3.8677104e-10	-2.0703083e-10	1.1081866e-10	-5.9318941e-11
424.507	0	0	0	0	0	0	0	0	0	0	0	0	0	0.011207959	0.186594	0.038845035	-0.034109803	0.019856763	-0.010824406	0.005818087	-0.0031172209	0.0016689347	-0.00089339314	0.00047821164	-0.00025597502	0.00013701827	-7.3342842e-05	3.9258551e-05	-2.1014745e-05	1.1248975e-05	-6.0213456e-06	3.223129e-06	-1.7252345e-06	9.234802e-07	-4.9431556e-07	2.6460585e-07	-1.4163769e-07	7.5813466e-08	-4.0580858e-08	2.1722404e-08	-1.1627495e-08	6.2239148e-09	-3.3315921e-09	1.7833003e-09	-9.5455983e-10	5.1096168e-10	-2.7350761e-10	1.4640209e-10	-7.8366017e-11
424.97	0	0	0	0	0	0	0	0	0	0	0	0	0	0.008665987	0.17784071	0.056014341	-0.043103593	0.024631119	-0.013374968	0.007182741	-0.003847612	0.0020598865	-0.0011026611	0.00059022628	-0.00031593355	0.00016911284	-9.0522353e-05	4.8454304e-05	-2.5937148e-05	1.3883887e-05	-7.4317596e-06	3.9781008e-06	-2.129346e-06	1.1397922e-06	-6.101019e-07	3.2658598e-07	-1.7481429e-07	9.3571685e-08	-5.0086343e-08	2.6810566e-08	-1.4351069e-08	7.6817777e-09	-4.1119698e-09	2.2010128e-09	-1.1781518e-09	6.3064714e-10	-3.3757285e-10	1.8069468e-10	-9.6722134e-11
425.434	0	0	0	0	0	0	0	0	0	0	0	0	0	0.0065365576	0.16834357	0.07331358	-0.051738256	0.029157083	-0.015785655	0.0084716752	-0.0045373682	0.0024290747	-0.0013002778	0.00069600419	-0.00037255369	0.00019942044	-0.00010674534	5.7138052e-05	-3.0585479e-05	1.637209e-05	-8.7636439e-06	4.691037e-06	-2.5109572e-06	1.3440603e-06	-7.1944145e-07	3.8511516e-07	-2.0614368e-07	1.1034115e-07	-5.9062578e-08	3.1615427e-08	-1.6922999e-08	9.0584691e-09	-4.8488974e-09	2.5954678e-09	-1.3892945e-09	7.436687e-10	-3.9807104e-10	2.1307792e-10	-1.1405621e-10
425.897	0	0	0	0	0	0	0	0	0	0	0	0	0	0.0047914776	0.1582805	0.090467555	-0.059815246	0.033321831	-0.017995273	0.0096520335	-0.0051688903	0.0027670773	-0.0014811998	0.00079284566	-0.00042439037	0.00022716755	-0.00012159774	6.5088166e-05	-3.4841103e-05	1.8650082e-05	-9.9830059e-06	5.3437418e-06	-2.8603285e-06	1.5310711e-06	-8.1954359e-07	4.3869957e-07	-2.3482624e-07	1.2569388e-07	-6.7280468e-08	3.6014356e-08	-1.9277643e-08	1.0318853e-08	-5.5235666e-09	2.9565978e-09	-1.5825991e-09	8.4714179e-10	-4.5345813e-10	2.427253e-10	-1.2992584e-10
426.36	0	0	0	0	0	0	0	0	0	0	0	0	0	0.0033884164	0.14776846	0.10731325	-0.067192602	0.037042281	-0.019958476	0.010699437	-0.0057291155	0.0030669006	-0.0016416831	0.00087874673	-0.0004703709	0.00025177997	-0.00013477223	7.214013e-05	-3.8615955e-05	2.0670721e-05	-1.1064613e-05	5.9227084e-06	-3.1702302e-06	1.6969547e-06	-9.0833687e-07	4.8623039e-07	-2.6026844e-07	1.3931216e-07	-7.4569956e-08	3.9916324e-08	-2.1366275e-08	1.1436847e-08	-6.1220163e-09	3.2769298e-09	-1.7540655e-09	9.3892519e-10	-5.0258795e-10	2.6902332e-10	-1.4400263e-10
426.824	0	0	0	0	0	0	0	0	0	0	0	0	0	0.0022879998	0.13692055	0.12368498	-0.073722313	0.04023151	-0.021627789	0.011588356	-0.006204365	0.0033212208	-0.0017778073	0.00095160886	-0.00050937199	0.00027265644	-0.00014594693	7.8121665e-05	-4.1817816e-05	2.2384644e-05	-1.198204e-05	6.4137927e-06	-3.4330914e-06	1.8376585e-06	-9.8365208e-07	5.2654642e-07	-2.8184872e-07	1.5086329e-07	-8.0752961e-08	4.3226006e-08	-2.3137871e-08	1.2385138e-08	-6.6296263e-09	3.548638e-09	-1.8995047e-09	1.0167766e-09	-5.4426028e-10	2.9132952e-10	-1.5594268e-10
427.287	0	0	0	0	0	0	0	0	0	0	0	0	0	0.0014575992	0.12592051	0.13931155	-0.079214907	0.042782455	-0.022945212	0.01228766	-0.006577964	0.003521111	-0.001884794	0.0010088742	-0.0005400245	0.00028906408	-0.00015472958	8.2822789e-05	-4.4334285e-05	2.3731684e-05	-1.2703083e-05	6.7997552e-06	-3.6396844e-06	1.9482432e-06	-1.0428453e-06	5.5823238e-07	-2.9880952e-07	1.5994179e-07	-8.5612428e-08	4.5827215e-08	-2.4530237e-08	1.3130438e-08	-7.028577e-09	3.7621843e-09	-2.0138111e-09	1.0779632e-09	-5.7701221e-10	3.0886085e-10	-1.6532684e-10
427.75	0	0	0	0	0	0	0	0	0	0	0	0	0	0.00085722234	0.11488194	0.15402859	-0.083524409	0.044609456	-0.023863967	0.012772196	-0.006836435	0.0036593554	-0.0019587802	0.0010484752	-0.00056122166	0.00030041047	-0.00016080304	8.6073759e-05	-4.60745e-05	2.4663203e-05	-1.3201706e-05	7.06666e-06	-3.7825497e-06	2.0247159e-06	-1.0837791e-06	5.8014418e-07	-3.1053843e-07	1.6621984e-07	-8.8972897e-08	4.762603e-08	-2.5493101e-08	1.3645836e-08	-7.3044635e-09	3.9098579e-09	-2.0928575e-09	1.1202755e-09	-5.9966116e-10	3.2098429e-10	-1.7181627e-10
428.213	0	0	0	0	0	0	0	0	0	0	0	0	0	0.00044956461	0.10394158	0.16763583	-0.086489781	0.045619364	-0.024333339	0.013014712	-0.0069651779	0.0037281373	-0.0019955818	0.001068172	-0.00057176461	0.00030605386	-0.00016382382	8.7690705e-05	-4.6940036e-05	2.5126515e-05	-1.3449708e-05	7.1994113e-06	-3.8536071e-06	2.0627514e-06	-1.1041386e-06	5.9104253e-07	-3.1637207e-07	1.6934238e-07	-9.0644305e-08	4.8520713e-08	-2.5972004e-08	1.3902181e-08	-7.4416822e-09	3.9833069e-09	-2.132173e-09	1.1413205e-09	-6.1092615e-10	3.2701417e-10	-1.7504394e-10
428.677	0	0	0	0	0	0	0	0	0	0	0	0	0	0.0001969176	0.093213355	0.17995799	-0.087951395	0.045718195	-0.024301969	0.012987588	-0.0069493926	0.0037195326	-0.0019909568	0.001065694	-0.00057043796	0.0003053437	-0.00016344368	8.7487225e-05	-4.6831115e-05	2.5068211e-05	-1.3418499e-05	7.1827056e-06	-3.844665e-06	2.0579649e-06	-1.1015765e-06	5.8967106e-07	-3.1563795e-07	1.6894943e-07	-9.0433971e-08	4.8408124e-08	-2.5911737e-08	1.3869922e-08	-7.4244142e-09	3.9740639e-09	-2.1272255e-09	1.1386722e-09	-6.0950853e-10	3.2625535e-10	-1.7463776e-10
429.14	0	0	0	0	0	0	0	0	0	0	0	0	0	6.2998348e-05	0.082880486	0.19074133	-0.087741624	0.044812205	-0.023719186	0.012663639	-0.0067745209	0.0036257478	-0.0019407335	0.0010388083	-0.00055604638	0.00029764014	-0.00015932013	8.5279995e-05	-4.5649605e-05	2.4435761e-05	-1.3079961e-05	7.0014919e-06	-3.7476673e-06	2.0060442e-06	-1.0737846e-06	5.7479415e-07	-3.0767467e-07	1.6468697e-07	-8.8152397e-08	4.7186827e-08	-2.5258006e-08	1.3519995e-08	-7.2371024e-09	3.8738016e-09	-2.0735573e-09	1.1099444e-09	-5.9413114e-10	3.180242e-10	-1.7023179e-10
429.603	0	0	0	0	0	0	0	0	0	0	0	0	0	9.8032068e-06	0.073056259	0.19981363	-0.085704265	0.042809477	-0.022534767	0.012015858	-0.0064260899	0.0034390339	-0.0018407637	0.00098529442	-0.0005274014	0.00028230702	-0.00015111265	8.0886737e-05	-4.3297934e-05	2.3176936e-05	-1.2406138e-05	6.6408052e-06	-3.5546037e-06	1.9027014e-06	-1.0184679e-06	5.4518323e-07	-2.918246e-07	1.5620301e-07	-8.3611166e-08	4.4755965e-08	-2.3956822e-08	1.2823503e-08	-6.8642781e-09	3.67424e-09	-1.9667366e-09	1.0527649e-09	-5.6352406e-10	3.0164096e-10	-1.6146218e-10
430.066	0	0	0	0	0	0	0	0	0	0	0	0	0	2.737821e-08	0.063877392	0.20697461	-0.081678281	0.039616861	-0.020697997	0.011016992	-0.0058894998	0.0031515744	-0.0016868633	0.00090291265	-0.00048330413	0.0002587026	-0.00013847772	7.4123583e-05	-3.9677679e-05	2.1239051e-05	-1.1368828e-05	6.0855499e-06	-3.2573938e-06	1.7436115e-06	-9.3331108e-07	4.9959902e-07	-2.6742437e-07	1.4314246e-07	-7.6620215e-08	4.1013801e-08	-2.1953729e-08	1.1751296e-08	-6.2903376e-09	3.3670271e-09	-1.8022926e-09	9.6474041e-10	-5.1640632e-10	2.7641996e-10	-1.479619e-10
430.529	0	0	0	0	0	0	0	0	0	0	0	0	0	0	0.05546365	0.21205681	-0.075537818	0.035165961	-0.018172169	0.0096473818	-0.0051542256	0.0027577355	-0.0014760164	0.00079004876	-0.00042289052	0.00022636437	-0.00012116778	6.4858012e-05	-3.4717903e-05	1.8584134e-05	-9.9477054e-06	5.324846e-06	-2.8502142e-06	1.5256572e-06	-8.1664563e-07	4.3714831e-07	-2.3399588e-07	1.2524942e-07	-6.704256e-08	3.5887007e-08	-1.9209476e-08	1.0282365e-08	-5.5040349e-09	2.9461431e-09	-1.577003e-09	8.4414624e-10	-4.5185467e-10	2.4186701e-10	-1.2946642e-10
430.992	0	0	0	0	0	0	0	0	0	0	0	0	0	0	0.047823098	0.21510907	-0.067388894	0.029551491	-0.015012893	0.007937398	-0.0042365985	0.0022662678	-0.0012129084	0.00064921075	-0.00034750304	0.00018601093	-9.9567474e-05	5.3295919e-05	-2.852882e-05	1.5271182e-05	-8.1743501e-06	4.3755976e-06	-2.3421129e-06	1.2536817e-06	-6.7106404e-07	3.5921885e-07	-1.9228195e-07	1.0292148e-07	-5.5091032e-08	2.948951e-08	-1.5785046e-08	8.4493504e-09	-4.5228429e-09	2.4209407e-09	-1.2958742e-09	6.9366218e-10	-3.7130355e-10	1.9874992e-10	-1.0638673e-10
431.455	0	0	0	0	0	0	0	0	0	0	0	0	0	0	0.040918583	0.21626776	-0.057431378	0.02293419	-0.011313145	0.0059376629	-0.0031638197	0.0016917445	-0.00090534135	0.00048457511	-0.00025937729	0.00013883896	-7.4317356e-05	3.9780176e-05	-2.1293965e-05	1.1398439e-05	-6.1013504e-06	3.2659543e-06	-1.7481575e-06	9.3575036e-07	-5.0088347e-07	2.6812163e-07	-1.4351961e-07	7.682079e-08	-4.1120051e-08	2.2011026e-08	-1.1781988e-08	6.3066111e-09	-3.3758585e-09	1.8069947e-09	-9.6724294e-10	5.1775076e-10	-2.7714167e-10	1.4834731e-10	-7.9407256e-11
431.918	0	0	0	0	0	0	0	0	0	0	0	0	0	0	0.034712827	0.2156695	-0.045865404	0.015474982	-0.0071660061	0.0036988552	-0.0019631212	0.0010487549	-0.0005611264	0.00030032303	-0.00016075138	8.6046462e-05	-4.60587e-05	2.4654038e-05	-1.3197081e-05	7.0642609e-06	-3.7813538e-06	2.0240976e-06	-1.0834326e-06	5.7993772e-07	-3.1042597e-07	1.6617022e-07	-8.8947267e-08	4.7610212e-08	-2.5484434e-08	1.3641485e-08	-7.301968e-09	3.9085656e-09	-2.0922115e-09	1.1198974e-09	-5.9945546e-10	3.2087959e-10	-1.7176045e-10	9.1939267e-11	-4.9213192e-11
432.381	0	0	0	0	0	0	0	0	0	0	0	0	0	0	0.029168553	0.21345091	-0.032891106	0.007334791	-0.0026645583	0.0012716542	-0.00066173497	0.00035188844	-0.00018807455	0.00010063571	-5.3863426e-05	2.8831466e-05	-1.5432778e-05	8.260764e-06	-4.4219108e-06	2.3670029e-06	-1.2670081e-06	6.7820895e-07	-3.6302285e-07	1.9431817e-07	-1.040136e-07	5.567821e-08	-2.9803322e-08	1.5952626e-08	-8.5390008e-09	4.5708156e-09	-2.4466508e-09	1.3096326e-09	-7.0103169e-10	3.7524101e-10	-2.0085793e-10	1.0751626e-10	-5.7551314e-11	3.0805843e-11	-1.6489732e-11
432.844	0	0	0	0	0	0	0	0	0	0	0	0	0	0	0.024248483	0.20974861	-0.018708619	-0.0013254594	0.0020981174	-0.0012932613	0.00071310705	-0.00038426532	0.00020600317	-0.00011030563	5.9048465e-05	-3.1608012e-05	1.6919136e-05	-9.05639e-06	4.8478042e-06	-2.5949795e-06	1.3890393e-06	-7.4353029e-07	3.979872e-07	-2.1303382e-07	1.1403161e-07	-6.1040828e-08	3.2673813e-08	-1.7489095e-08	9.3614302e-09	-5.0110514e-09	2.6822987e-09	-1.4357691e-09	7.6855118e-10	-4.1138216e-10	2.2020345e-10	-1.1787163e-10	6.3094338e-11	-3.3772892e-11	1.8077932e-11
433.306	0	0	0	0	0	0	0	0	0	0	0	0	0	0	0.01992409	0.20471149	-0.0035518269	-0.010325093	0.0070181752	-0.0039394271	0.0021310734	-0.0011434575	0.00061240742	-0.00032784432	0.00017549166	-9.3937713e-05	5.0282844e-05	-2.6915131e-05	1.4407426e-05	-7.712146e-06	4.1281534e-06	-2.2097339e-06	1.1827975e-06	-6.3312559e-07	3.3889609e-07	-1.8141021e-07	9.7104895e-08	-5.1976691e-08	2.782169e-08	-1.4892587e-08	7.9716539e-09	-4.2670321e-09	2.2840947e-09	-1.2226066e-09	6.5443336e-10	-3.5030845e-10	1.8751313e-10	-1.003713e-10	5.3726686e-11
433.769	0	0	0	0	0	0	0	0	0	0	0	0	0	0	0.016139443	0.1984541	0.012445109	-0.019542435	0.012024	-0.0066277107	0.0035711194	-0.0019144115	0.0010251005	-0.00054874839	0.00029373615	-0.0001572316	8.4162658e-05	-4.505013e-05	2.4114926e-05	-1.290847e-05	6.9096391e-06	-3.6986182e-06	1.9797482e-06	-1.0597158e-06	5.6723902e-07	-3.0364159e-07	1.6253267e-07	-8.6997779e-08	4.6567513e-08	-2.4926982e-08	1.3342831e-08	-7.1420922e-09	3.8230822e-09	-2.04638e-09	1.0953804e-09	-5.8634084e-10	3.1385657e-10	-1.6799992e-10	8.9926893e-11
434.232	0	0	0	0	0	0	0	0	0	0	0	0	0	0	0.012867246	0.19112258	0.029050265	-0.028797411	0.01701201	-0.0093017812	0.0050029842	-0.002680916	0.0014354033	-0.00076837192	0.00041129508	-0.0002201585	0.00011784603	-6.3079979e-05	3.376614e-05	-1.8074665e-05	9.6749972e-06	-5.1788697e-06	2.7720779e-06	-1.4838325e-06	7.9425797e-07	-4.2516424e-07	2.2758107e-07	-1.2181581e-07	6.5204643e-08	-3.4903194e-08	1.8682864e-08	-1.0000482e-08	5.3531463e-09	-2.865377e-09	1.5337707e-09	-8.2100467e-10	4.3946745e-10	-2.3523642e-10	1.259172e-10
434.695	0	0	0	0	0	0	0	0	0	0	0	0	0	0	0.010070218	0.18285353	0.046063507	-0.037929097	0.021889122	-0.01191096	0.0063994358	-0.0034283815	0.0018355047	-0.00098253372	0.00052593032	-0.0002815204	0.00015069169	-8.066142e-05	4.3177325e-05	-2.3112375e-05	1.237158e-05	-6.622307e-06	3.5447022e-06	-1.8974013e-06	1.0156309e-06	-5.436646e-07	2.9101171e-07	-1.557679e-07	8.3378263e-08	-4.4631296e-08	2.3890089e-08	-1.2787783e-08	6.8451574e-09	-3.6640053e-09	1.9612582e-09	-1.0498323e-09	5.6195434e-10	-3.0080073e-10	1.6101242e-10
435.157	0	0	0	0	0	0	0	0	0	0	0	0	0	0	0.0077157335	0.17380394	0.063247426	-0.046757883	0.02655245	-0.014399342	0.0077304485	-0.0041407235	0.0022167935	-0.0011866242	0.0006351745	-0.00033999655	0.00018199267	-9.7416033e-05	5.2145917e-05	-2.791317e-05	1.4941347e-05	-7.9978615e-06	4.2809911e-06	-2.2915207e-06	1.226593e-06	-6.5659206e-07	3.5145929e-07	-1.8812328e-07	1.0069721e-07	-5.3901899e-08	2.8852427e-08	-1.5444001e-08	8.2670014e-09	-4.4250753e-09	2.3686415e-09	-1.2678986e-09	6.7868087e-10	-3.6328165e-10	1.9445717e-10
435.62	0	0	0	0	0	0	0	0	0	0	0	0	0	0	0.0057563873	0.16407099	0.080476637	-0.055161353	0.030929266	-0.016727114	0.0089746012	-0.0048064626	0.0025731232	-0.0013773533	0.00073726645	-0.00039464422	0.00021124435	-0.00011307371	6.0527328e-05	-3.2399652e-05	1.7342869e-05	-9.2833575e-06	4.9690746e-06	-2.6598367e-06	1.4237432e-06	-7.6212608e-07	4.0794933e-07	-2.1836033e-07	1.1688226e-07	-6.256555e-08	3.3489876e-08	-1.7926315e-08	9.5957562e-09	-5.1363175e-09	2.7493532e-09	-1.4716879e-09	7.8776522e-10	-4.2167189e-10	2.2571226e-10
436.083	0	0	0	0	0	0	0	0	0	0	0	0	0	0	0.0041604574	0.1538101	0.097513963	-0.062959109	0.034916143	-0.018838065	0.010101704	-0.0054094259	0.0028958353	-0.0015500861	0.00082972521	-0.00044413543	0.00023773588	-0.00012725395	6.8117881e-05	-3.6462796e-05	1.9517786e-05	-1.0447556e-05	5.5922315e-06	-2.9933989e-06	1.6022906e-06	-8.5770205e-07	4.5910905e-07	-2.4574425e-07	1.3154012e-07	-7.0411709e-08	3.7689742e-08	-2.0174401e-08	1.0799131e-08	-5.7804478e-09	3.0941414e-09	-1.6562479e-09	8.8655651e-10	-4.7455251e-10	2.5401817e-10
436.545	0	0	0	0	0	0	0	0	0	0	0	0	0	0	0.0028930832	0.1431812	0.11412389	-0.069975983	0.038413017	-0.020677861	0.011082576	-0.0059339825	0.0031765615	-0.0017003431	0.00091015302	-0.00048718668	0.00026078024	-0.00013958901	7.4720725e-05	-3.999723e-05	2.1409696e-05	-1.1460265e-05	6.1343011e-06	-3.2835569e-06	1.7576048e-06	-9.4084134e-07	5.0361169e-07	-2.6956488e-07	1.4429065e-07	-7.72369e-08	4.1343107e-08	-2.2129958e-08	1.1845919e-08	-6.3407617e-09	3.3940646e-09	-1.8167923e-09	9.7249275e-10	-5.2055213e-10	2.7864081e-10
437.008	0	0	0	0	0	0	0	0	0	0	0	0	0	0	0.0019115671	0.13227465	0.13017854	-0.076081715	0.041342113	-0.022203879	0.011894282	-0.0063678401	0.0034087201	-0.0018246011	0.00097666396	-0.00052278849	0.00027983708	-0.00014978964	8.0181032e-05	-4.2920076e-05	2.2974236e-05	-1.2297737e-05	6.5825726e-06	-3.5235068e-06	1.8860439e-06	-1.0095945e-06	5.4041372e-07	-2.8926366e-07	1.5483486e-07	-8.288108e-08	4.4364305e-08	-2.3747132e-08	1.2711574e-08	-6.8041205e-09	3.64209e-09	-1.9495566e-09	1.0435588e-09	-5.585921e-10	2.9900283e-10
437.471	0	0	0	0	0	0	0	0	0	0	0	0	0	0	0.0011817129	0.12124972	0.14544134	-0.081099308	0.043602226	-0.023361149	0.012507301	-0.0066951851	0.0035838449	-0.0019183282	0.0010268322	-0.00054964235	0.00029421133	-0.00015748381	8.429965e-05	-4.512473e-05	2.4154342e-05	-1.2929429e-05	6.9206962e-06	-3.7044969e-06	1.9829234e-06	-1.0614538e-06	5.6817287e-07	-3.0412212e-07	1.6278818e-07	-8.7138389e-08	4.6643143e-08	-2.4966938e-08	1.3364523e-08	-7.1536243e-09	3.8291714e-09	-2.0496985e-09	1.0971628e-09	-5.8728502e-10	3.1436155e-10
437.933	0	0	0	0	0	0	0	0	0	0	0	0	0	0	0.00066715133	0.11026667	0.15968254	-0.084861161	0.045097926	-0.024097888	0.012893827	-0.0069011234	0.0036939622	-0.0019772562	0.0010583731	-0.00056652531	0.00030324838	-0.00016232111	8.6889011e-05	-4.6510788e-05	2.489627e-05	-1.3326571e-05	7.1332734e-06	-3.8182848e-06	2.0438312e-06	-1.0940576e-06	5.8562496e-07	-3.1346358e-07	1.6778841e-07	-8.9814946e-08	4.8075841e-08	-2.5733827e-08	1.377503e-08	-7.3733561e-09	3.9467888e-09	-2.1126573e-09	1.1308634e-09	-6.0532415e-10	3.2401753e-10
438.396	0	0	0	0	0	0	0	0	0	0	0	0	0	0	0.00032844372	0.099414344	0.17276402	-0.087222924	0.045742775	-0.024366698	0.013028351	-0.0069719834	0.0037317516	-0.0019974665	0.001069189	-0.0005723146	0.00030634723	-0.00016397984	8.7776913e-05	-4.6986073e-05	2.515068e-05	-1.3462753e-05	7.2061669e-06	-3.8573031e-06	2.0647167e-06	-1.1052375e-06	5.9160934e-07	-3.166668e-07	1.6950301e-07	-9.0732747e-08	4.8567118e-08	-2.5996795e-08	1.3915794e-08	-7.4487029e-09	3.9871202e-09	-2.1342462e-09	1.1424195e-09	-6.1150984e-10	3.273286e-10
438.858	0	0	0	0	0	0	0	0	0	0	0	0	0	0	0.00012994907	0.088875589	0.18443007	-0.088014222	0.045441341	-0.024115974	0.012883187	-0.0068929378	0.0036892753	-0.0019747101	0.0010570056	-0.00056579278	0.0003028562	-0.00016211118	8.6776636e-05	-4.6450635e-05	2.4864071e-05	-1.3309336e-05	7.1240477e-06	-3.8133465e-06	2.0411878e-06	-1.0926426e-06	5.8486755e-07	-3.1305817e-07	1.6757141e-07	-8.9698786e-08	4.8013663e-08	-2.5700544e-08	1.3757214e-08	-7.3638199e-09	3.9416843e-09	-2.109925e-09	1.1294008e-09	-6.0454127e-10	3.2359847e-10
439.321	0	0	0	0	0	0	0	0	0	0	0	0	0	0	3.3596876e-05	0.078741163	0.19453142	-0.087077846	0.044099404	-0.023294044	0.012430524	-0.0066490811	0.0035585527	-0.0019047148	0.0010195361	-0.00054573576	0.00029212008	-0.0001563644	8.3700438e-05	-4.4803978e-05	2.3982649e-05	-1.2837525e-05	6.871503e-06	-3.6781649e-06	1.9688285e-06	-1.0539088e-06	5.6413423e-07	-3.0196038e-07	1.6163106e-07	-8.6518999e-08	4.6311598e-08	-2.478947e-08	1.3269527e-08	-7.1027754e-09	3.8019531e-09	-2.035129e-09	1.089364e-09	-5.8311052e-10	3.1212703e-10
439.783	0	0	0	0	0	0	0	0	0	0	0	0	0	0	2.6992618e-06	0.069190824	0.20282524	-0.08425767	0.041630115	-0.021854016	0.011645213	-0.0062269454	0.0033323737	-0.0017836214	0.00095471464	-0.00051103775	0.00027354696	-0.00014642268	7.8378724e-05	-4.1955319e-05	2.2457821e-05	-1.2021309e-05	6.4346095e-06	-3.4443054e-06	1.8436494e-06	-9.869008e-07	5.282663e-07	-2.8276159e-07	1.5135448e-07	-8.1018079e-08	4.3367084e-08	-2.3213343e-08	1.2425844e-08	-6.6511775e-09	3.5602231e-09	-1.9057345e-09	1.0201017e-09	-5.4603607e-10	2.9228184e-10
440.246	0	0	0	0	0	0	0	0	0	0	0	0	0	0	0	0.06031919	0.20914846	-0.07938171	0.037930475	-0.01973941	0.010496856	-0.0056102396	0.0030020155	-0.0016067604	0.0008600418	-0.00046036087	0.0002464207	-0.00013190267	7.0606297e-05	-3.7794819e-05	2.0230791e-05	-1.0829216e-05	5.7965214e-06	-3.1027508e-06	1.6608239e-06	-8.8903477e-07	4.7588077e-07	-2.5472153e-07	1.3634541e-07	-7.298392e-08	3.9066587e-08	-2.0911392e-08	1.1193635e-08	-5.9916134e-09	3.2071735e-09	-1.7167523e-09	9.1894332e-10	-4.918884e-10	2.6329771e-10
440.708	0	0	0	0	0	0	0	0	0	0	0	0	0	0	0	0.052246491	0.21337926	-0.072423098	0.033002777	-0.016953607	0.0089875268	-0.0048001065	0.002568094	-0.001374462	0.00073569434	-0.00039379971	0.00021079193	-0.0001128315	6.0397669e-05	-3.2330246e-05	1.7305717e-05	-9.2634709e-06	4.95843e-06	-2.6541388e-06	1.4206933e-06	-7.6049347e-07	4.0707543e-07	-2.1789256e-07	1.1663188e-07	-6.2431523e-08	3.3418135e-08	-1.7887913e-08	9.5752003e-09	-5.1253145e-09	2.7434636e-09	-1.4685353e-09	7.8607768e-10	-4.207686e-10	2.2522875e-10
441.17	0	0	0	0	0	0	0	0	0	0	0	0	0	0	0	0.044928235	0.21564499	-0.063546359	0.026981926	-0.013574881	0.0071598704	-0.0038194637	0.0020428876	-0.0010932998	0.00058519115	-0.00031323791	0.00016766892	-8.9748846e-05	4.8041735e-05	-2.5716243e-05	1.3765377e-05	-7.3683838e-06	3.9440524e-06	-2.1111648e-06	1.130053e-06	-6.0491449e-07	3.2379742e-07	-1.7331689e-07	9.2771755e-08	-4.9659509e-08	2.6581575e-08	-1.4228469e-08	7.6163408e-09	-4.0767964e-09	2.1822158e-09	-1.1681077e-09	6.2526477e-10	-3.3468929e-10	1.7915227e-10
441.633	0	0	0	0	0	0	0	0	0	0	0	0	0	0	0	0.038313875	0.21608036	-0.052925537	0.020011742	-0.0096867731	0.0050594112	-0.0026927786	0.0014395054	-0.00077029215	0.00041228916	-0.00022068648	0.00011812814	-6.3230921e-05	3.384693e-05	-1.811791e-05	9.6981454e-06	-5.1912606e-06	2.7787103e-06	-1.4873827e-06	7.9615829e-07	-4.2618148e-07	2.2812558e-07	-1.2210726e-07	6.536065e-08	-3.4986703e-08	1.8727564e-08	-1.0024409e-08	5.3659541e-09	-2.8722326e-09	1.5374404e-09	-8.2296898e-10	4.405189e-10	-2.3579924e-10	1.2621847e-10
442.095	0	0	0	0	0	0	0	0	0	0	0	0	0	0	0	0.032394902	0.21481938	-0.040805566	0.012282391	-0.0053986604	0.0027456285	-0.0014520034	0.00077506471	-0.00041460326	0.00022189391	-0.00011877129	6.3575139e-05	-3.4030088e-05	1.8215989e-05	-9.7508293e-06	5.2194186e-06	-2.7938705e-06	1.4954666e-06	-8.0049047e-07	4.2848227e-07	-2.2936546e-07	1.2277429e-07	-6.5716576e-08	3.5176271e-08	-1.8829399e-08	1.0078937e-08	-5.3950095e-09	2.8878883e-09	-1.5457991e-09	8.2743089e-10	-4.4291145e-10	2.3708168e-10	-1.2690416e-10	6.7929176e-11
442.557	0	0	0	0	0	0	0	0	0	0	0	0	0	0	0	0.027119259	0.21200055	-0.027363996	0.0039395407	-0.00079506798	0.00026457291	-0.00012188656	6.2825203e-05	-3.3332041e-05	1.7805458e-05	-9.5264455e-06	5.0987488e-06	-2.7291631e-06	1.460888e-06	-7.819972e-07	4.1858692e-07	-2.240628e-07	1.1993342e-07	-6.4197727e-08	3.4363418e-08	-1.8394649e-08	9.8462511e-09	-5.2703374e-09	2.8210663e-09	-1.51008e-09	8.083105e-10	-4.3266892e-10	2.3160284e-10	-1.2396998e-10	6.6358295e-11	-3.5520609e-11	1.9013474e-11	-1.0177458e-11	5.4477835e-12
443.019	0	0	0	0	0	0	0	0	0	0	0	0	0	0	0	0.022449932	0.20775951	-0.012799525	-0.0048570407	0.0040315894	-0.0023334404	0.0012705353	-0.0006827283	0.00036576665	-0.00019582503	0.00010482598	-5.6111611e-05	3.0035184e-05	-1.607757e-05	8.6061577e-06	-4.6066997e-06	2.4658919e-06	-1.3199105e-06	7.0651915e-07	-3.7818181e-07	2.0243975e-07	-1.0836155e-07	5.8001964e-08	-3.1046852e-08	1.6618975e-08	-8.8957487e-09	4.7616776e-09	-2.5488728e-09	1.3643344e-09	-7.3029697e-10	3.9091711e-10	-2.0925014e-10	1.120066e-10	-5.9954823e-11
443.481	0	0	0	0	0	0	0	0	0	0	0	0	0	0	0	0.018349911	0.20223193	0.0026891485	-0.013947584	0.0089888972	-0.0049980962	0.0026982257	-0.0014471109	0.00077493793	-0.00041484637	0.00022206393	-0.00011886651	6.3626286e-05	-3.4058581e-05	1.8231207e-05	-9.758791e-06	5.2237232e-06	-2.7960865e-06	1.4966838e-06	-8.0113692e-07	4.2884653e-07	-2.2955212e-07	1.2287084e-07	-6.5769372e-08	3.5205486e-08	-1.8844674e-08	1.0087095e-08	-5.3995092e-09	2.8901936e-09	-1.5470545e-09	8.2811528e-10	-4.4327361e-10	2.3727377e-10	-1.2700775e-10
443.944	0	0	0	0	0	0	0	0	0	0	0	0	0	0	0	0.014775012	0.19553782	0.018939063	-0.023192318	0.013995228	-0.0076848634	0.0041372455	-0.0022174959	0.0011873145	-0.00063558248	0.00034021965	-0.00018211267	9.7480337e-05	-5.2180347e-05	2.7931601e-05	-1.4951213e-05	8.0031426e-06	-4.2838179e-06	2.2930338e-06	-1.2274029e-06	6.5702562e-07	-3.5169137e-07	1.882475e-07	-1.007637e-07	5.3937491e-08	-2.8871478e-08	1.5454199e-08	-8.2724602e-09	4.4279972e-09	-2.3702056e-09	1.2687358e-09	-6.7912901e-10	3.6352153e-10	-1.9458557e-10
444.406	0	0	0	0	0	0	0	0	0	0	0	0	0	0	0	0.0117036	0.187842	0.035680969	-0.03239125	0.018936376	-0.01033173	0.0055542934	-0.0029760444	0.0015933461	-0.0008529212	0.00045655667	-0.00024438529	0.00013081328	-7.002317e-05	3.7482679e-05	-2.0063709e-05	1.0739779e-05	-5.7486491e-06	3.0771258e-06	-1.6471075e-06	8.8169241e-07	-4.7195056e-07	2.5261784e-07	-1.3521936e-07	7.2381161e-08	-3.8743943e-08	2.0738689e-08	-1.1101189e-08	5.9421299e-09	-3.1806861e-09	1.702574e-09	-9.1135395e-10	4.8782599e-10	-2.6112319e-10
444.868	0	0	0	0	0	0	0	0	0	0	0	0	0	0	0	0.0090903793	0.17926684	0.052750549	-0.041404491	0.023730729	-0.012894185	0.0069254417	-0.0037099361	0.0019861689	-0.0010631882	0.00056910821	-0.00030463162	0.0001630616	-8.72854e-05	4.6722972e-05	-2.5009848e-05	1.3387368e-05	-7.1658157e-06	3.835704e-06	-2.0531552e-06	1.0990487e-06	-5.8829661e-07	3.1489361e-07	-1.6855387e-07	9.0224686e-08	-4.8295165e-08	2.5851225e-08	-1.3837872e-08	7.4069937e-09	-3.9647942e-09	2.1222954e-09	-1.1360225e-09	6.0808567e-10	-3.2549571e-10
445.33	0	0	0	0	0	0	0	0	0	0	0	0	0	0	0	0.0068983388	0.169948	0.069949106	-0.050072273	0.028285875	-0.015321911	0.0082236538	-0.004404686	0.0023580281	-0.0012622325	0.00067565221	-0.00036166222	0.00019358862	-0.00010362623	5.5470051e-05	-2.969198e-05	1.5893637e-05	-8.507339e-06	4.553792e-06	-2.4375296e-06	1.3048033e-06	-6.9843251e-07	3.7384533e-07	-2.001091e-07	1.0711579e-07	-5.7336577e-08	3.0690873e-08	-1.6428482e-08	8.7936683e-09	-4.7070494e-09	2.5196136e-09	-1.348699e-09	7.2192632e-10	-3.8643226e-10
445.792	0	0	0	0	0	0	0	0	0	0	0	0	0	0	0	0.005090467	0.16002111	0.087077941	-0.058234826	0.032509398	-0.017564595	0.0094218934	-0.0050458092	0.0027011686	-0.0014459027	0.00077396661	-0.00041428766	0.00022175767	-0.00011870487	6.3541489e-05	-3.4012455e-05	1.8206318e-05	-9.7452404e-06	5.2164135e-06	-2.792214e-06	1.494665e-06	-8.000613e-07	4.282435e-07	-2.2922694e-07	1.2270219e-07	-6.5679612e-08	3.5156696e-08	-1.8818987e-08	1.0073233e-08	-5.3919713e-09	2.8862421e-09	-1.5449479e-09	8.2697369e-10	-4.4266195e-10
446.254	0	0	0	0	0	0	0	0	0	0	0	0	0	0	0	0.0036297526	0.14962181	0.10393835	-0.065732382	0.036308884	-0.019571921	0.010493124	-0.005618821	0.0030078357	-0.0016100477	0.00086182934	-0.00046131854	0.00024693208	-0.0001321805	7.0754856e-05	-3.7873622e-05	2.0273138e-05	-1.0851541e-05	5.808592e-06	-3.1091922e-06	1.6643426e-06	-8.9088599e-07	4.7685862e-07	-2.5524927e-07	1.366316e-07	-7.3135703e-08	3.914776e-08	-2.0955359e-08	1.1216769e-08	-6.0040795e-09	3.2138945e-09	-1.7203337e-09	9.2085353e-10	-4.9291389e-10
446.716	0	0	0	0	0	0	0	0	0	0	0	0	0	0	0	0.0024791841	0.13888576	0.12033165	-0.072405171	0.039591917	-0.021293574	0.011410309	-0.0061092363	0.0032702744	-0.0017505163	0.00093701834	-0.00050156542	0.00026847519	-0.00014371233	7.6927724e-05	-4.1177832e-05	2.2041828e-05	-1.1798262e-05	6.3153512e-06	-3.3804476e-06	1.8095449e-06	-9.6860959e-07	5.1846121e-07	-2.7751799e-07	1.4855176e-07	-7.9516284e-08	4.256313e-08	-2.2783568e-08	1.2195354e-08	-6.5278937e-09	3.4942844e-09	-1.8704208e-09	1.0011916e-09	-5.359172e-10
447.178	0	0	0	0	0	0	0	0	0	0	0	0	0	0	0	0.0016017503	0.12794859	0.13605912	-0.078093425	0.042266085	-0.022679238	0.012146411	-0.0065025704	0.0034807299	-0.0018631574	0.00099731154	-0.00053383887	0.00028575033	-0.00015295955	8.1877665e-05	-4.3827433e-05	2.3460117e-05	-1.2557426e-05	6.7217147e-06	-3.5979636e-06	1.9259807e-06	-1.0309351e-06	5.5182178e-07	-2.9537499e-07	1.5811037e-07	-8.4632787e-08	4.5301869e-08	-2.4249585e-08	1.2980068e-08	-6.9479332e-09	3.7191254e-09	-1.9907737e-09	1.0656136e-09	-5.7040097e-10
447.64	0	0	0	0	0	0	0	0	0	0	0	0	0	0	0	0.00096043971	0.11694595	0.15092208	-0.082637375	0.044238971	-0.023678598	0.012674395	-0.0067843383	0.0036314473	-0.0019438197	0.0010404869	-0.00055694948	0.00029812082	-0.00015958136	8.5422251e-05	-4.5724778e-05	2.4475735e-05	-1.3101052e-05	7.0127061e-06	-3.753724e-06	2.0093588e-06	-1.0755656e-06	5.7571083e-07	-3.0816214e-07	1.6495517e-07	-8.8296646e-08	4.7263043e-08	-2.5299379e-08	1.3541991e-08	-7.2487179e-09	3.8801309e-09	-2.0769568e-09	1.1117453e-09	-5.9509434e-10
448.102	0	0	0	0	0	0	0	0	0	0	0	0	0	0	0	0.00051824102	0.10601348	0.16472182	-0.085877251	0.045418161	-0.024241338	0.012967223	-0.0069400552	0.0037146718	-0.0019883522	0.0010643223	-0.00056970782	0.00030495001	-0.00016323696	8.7379054e-05	-4.6772214e-05	2.503641e-05	-1.3401164e-05	7.173349e-06	-3.839712e-06	2.055388e-06	-1.100204e-06	5.8889887e-07	-3.1522133e-07	1.6873386e-07	-9.0319293e-08	4.8345717e-08	-2.5878923e-08	1.3852203e-08	-7.4147673e-09	3.9690147e-09	-2.1245345e-09	1.1372125e-09	-6.0872641e-10
448.564	0	0	0	0	0	0	0	0	0	0	0	0	0	0	0	0.00023814285	0.095286819	0.17725964	-0.087653285	0.045711241	-0.024317145	0.01299786	-0.0069552362	0.0037226484	-0.0019926036	0.0010665957	-0.00057092446	0.00030560121	-0.00016358554	8.7565644e-05	-4.6872092e-05	2.5089874e-05	-1.3429781e-05	7.1886671e-06	-3.8479114e-06	2.0597771e-06	-1.1025534e-06	5.9015642e-07	-3.1589446e-07	1.6909418e-07	-9.0512162e-08	4.8448955e-08	-2.5934185e-08	1.3881783e-08	-7.4306008e-09	3.9774902e-09	-2.1290713e-09	1.139641e-09	-6.1002629e-10
449.025	0	0	0	0	0	0	0	0	0	0	0	0	0	0	0	8.3360881e-05	0.084923631	0.18831459	-0.087807247	0.045028402	-0.023857316	0.01274016	-0.0068158769	0.0036478799	-0.0019525606	0.001045159	-0.00055944951	0.00029945893	-0.00016029762	8.5805657e-05	-4.5930007e-05	2.4585591e-05	-1.3159855e-05	7.0441816e-06	-3.770572e-06	2.0183775e-06	-1.0803931e-06	5.7829483e-07	-3.0954528e-07	1.6569555e-07	-8.8692952e-08	4.7475177e-08	-2.5412932e-08	1.3602772e-08	-7.2812527e-09	3.8975463e-09	-2.0862789e-09	1.1167352e-09	-5.9776534e-10
449.487	0	0	0	0	0	0	0	0	0	0	0	0	0	0	0	1.6278983e-05	0.075014352	0.1977363	-0.086180322	0.043274435	-0.022809634	0.012166018	-0.006506914	0.003482301	-0.0018639059	0.00099770092	-0.00053404591	0.00028586098	-0.00015301876	8.1909357e-05	-4.3844397e-05	2.3469198e-05	-1.2562286e-05	6.7243164e-06	-3.5993562e-06	1.9267261e-06	-1.0313341e-06	5.5203537e-07	-2.9548931e-07	1.5817157e-07	-8.4665545e-08	4.5319404e-08	-2.4258971e-08	1.2985092e-08	-6.9506225e-09	3.7205649e-09	-1.9915443e-09	1.0660261e-09	-5.7062175e-10
449.949	0	0	0	0	0	0	0	0	0	0	0	0	0	0	0	3.4362274e-07	0.065717524	0.20530042	-0.082610595	0.040357314	-0.02112418	0.011248632	-0.0060139919	0.0032182264	-0.0017225257	0.00092201951	-0.00049353491	0.00026417643	-0.00014141121	7.5695955e-05	-4.0518491e-05	2.1688894e-05	-1.1609348e-05	6.2142296e-06	-3.3263197e-06	1.7805704e-06	-9.5310017e-07	5.1015959e-07	-2.7307437e-07	1.4617314e-07	-7.8243066e-08	4.1881607e-08	-2.2418757e-08	1.2000081e-08	-6.4233688e-09	3.4383338e-09	-1.8404716e-09	9.8516046e-10	-5.2733607e-10
450.411	0	0	0	0	0	0	0	0	0	0	0	0	0	0	0	0	0.057161997	0.21082141	-0.076952397	0.036194544	-0.018756254	0.00996401	-0.005324259	0.0028487761	-0.0015247369	0.00081614337	-0.0004368613	0.00023384043	-0.00012517262	6.7003606e-05	-3.5865654e-05	1.9198305e-05	-1.0276219e-05	5.5006345e-06	-2.9443503e-06	1.5761032e-06	-8.4365337e-07	4.5157673e-07	-2.4171657e-07	1.2938773e-07	-6.9258225e-08	3.7072241e-08	-1.9844357e-08	1.0622083e-08	-5.6857578e-09	3.0435016e-09	-1.6291258e-09	8.720321e-10	-4.6678079e-10
450.872	0	0	0	0	0	0	0	0	0	0	0	0	0	0	0	0	0.049397932	0.21429171	-0.069275379	0.030854691	-0.015746595	0.0083344547	-0.0044497148	0.0023803805	-0.0012739826	0.00068191555	-0.00036501162	0.00019538107	-0.00010458567	5.5983622e-05	-2.9966883e-05	1.6040788e-05	-8.5861041e-06	4.5959533e-06	-2.4600974e-06	1.3168838e-06	-7.0489894e-07	3.7730657e-07	-2.019618e-07	1.0810752e-07	-5.7867427e-08	3.0975024e-08	-1.6580584e-08	8.8750844e-09	-4.7506296e-09	2.5429414e-09	-1.3611859e-09	7.2861026e-10	-3.9001004e-10
451.334	0	0	0	0	0	0	0	0	0	0	0	0	0	0	0	0	0.042356329	0.21585857	-0.05974111	0.024471619	-0.012173004	0.0064023674	-0.0034131487	0.0018252493	-0.00097679983	0.00052283535	-0.00027985899	0.00014980098	-8.0187055e-05	4.2923295e-05	-2.2975958e-05	1.2298659e-05	-6.5830659e-06	3.5237708e-06	-1.8861853e-06	1.0096701e-06	-5.4045422e-07	2.8928534e-07	-1.5484646e-07	8.2887291e-08	-4.4367629e-08	2.3748911e-08	-1.2712527e-08	6.8046304e-09	-3.6423629e-09	1.9497027e-09	-1.043637e-09	5.5863396e-10	-2.9902523e-10
451.796	0	0	0	0	0	0	0	0	0	0	0	0	0	0	0	0	0.036017873	0.21564785	-0.048562662	0.017215336	-0.0081336876	0.0042212025	-0.0022432824	0.0011987698	-0.0006414265	0.00034331257	-0.00018376392	9.8363681e-05	-5.2653128e-05	2.8184668e-05	-1.5086673e-05	8.0756523e-06	-4.3226299e-06	2.313809e-06	-1.2385234e-06	6.6297837e-07	-3.5487774e-07	1.8995305e-07	-1.0167663e-07	5.4426173e-08	-2.9133058e-08	1.5594216e-08	-8.3474099e-09	4.4681155e-09	-2.39168e-09	1.2802307e-09	-6.8528202e-10	3.6681509e-10	-1.9634855e-10
452.257	0	0	0	0	0	0	0	0	0	0	0	0	0	0	0	0	0.030357162	0.21380076	-0.035967336	0.009263405	-0.0037308825	0.0018465693	-0.00096999084	0.00051694641	-0.00027643107	0.00014793394	-7.9181589e-05	4.2383371e-05	-2.268737e-05	1.2144307e-05	-6.5005972e-06	3.4796646e-06	-1.8625495e-06	9.969819e-07	-5.3365916e-07	2.8566638e-07	-1.5291093e-07	8.1847617e-08	-4.3810773e-08	2.3451335e-08	-1.2552951e-08	6.719289e-09	-3.5967604e-09	1.9252368e-09	-1.0305352e-09	5.5163018e-10	-2.9527665e-10	1.5805453e-10	-8.460333e-11
452.719	0	0	0	0	0	0	0	0	0	0	0	0	0	0	0	0	0.02531272	0.21044461	-0.022098688	0.00074069796	0.0009623297	-0.00068164538	0.00038528104	-0.0002087305	0.0001120346	-6.00074e-05	3.2125231e-05	-1.7196379e-05	9.2051346e-06	-4.9274217e-06	2.6375487e-06	-1.4118374e-06	7.5570991e-07	-4.0451495e-07	2.1652661e-07	-1.1590614e-07	6.2042006e-08	-3.3208812e-08	1.7775762e-08	-9.5151331e-09	5.0932283e-09	-2.726281e-09	1.4593478e-09	-7.8114465e-10	4.1812886e-10	-2.2381816e-10	1.198054e-10	-6.4128969e-11	3.4326914e-11
453.18	0	0	0	0	0	0	0	0	0	0	0	0	0	0	0	0	0.020869571	0.20572883	-0.0072143844	-0.0081569804	0.0058337157	-0.0033024528	0.0017897753	-0.00096071287	0.00051457579	-0.00027548245	0.0001474646	-7.8934642e-05	4.225307e-05	-2.261764e-05	1.2106759e-05	-6.4805529e-06	3.4688259e-06	-1.8567865e-06	9.9389077e-07	-5.3202717e-07	2.8478245e-07	-1.5243361e-07	8.1593507e-08	-4.3675939e-08	2.3378709e-08	-1.2514054e-08	6.6986332e-09	-3.5855753e-09	1.9192764e-09	-1.0273601e-09	5.4992541e-10	-2.9436193e-10	1.5756587e-10
453.642	0	0	0	0	0	0	0	0	0	0	0	0	0	0	0	0	0.01697152	0.19976827	0.0085519497	-0.017308862	0.010812227	-0.0059770342	0.0032226163	-0.0017278148	0.00092520351	-0.00049528526	0.00026512042	-0.00014191283	7.5964724e-05	-4.066314e-05	2.1766145e-05	-1.1651066e-05	6.2364308e-06	-3.3382247e-06	1.7868671e-06	-9.5650537e-07	5.119963e-07	-2.7405285e-07	1.4669294e-07	-7.8522814e-08	4.2031427e-08	-2.2498399e-08	1.2043142e-08	-6.4463288e-09	3.4505723e-09	-1.84704e-09	9.8868374e-10	-5.2921878e-10	2.8327989e-10
454.103	0	0	0	0	0	0	0	0	0	0	0	0	0	0	0	0	0.013598629	0.19272364	0.024934434	-0.026516418	0.015784396	-0.0086437672	0.0046507102	-0.0024923088	0.0013344271	-0.00071433546	0.00038237326	-0.0002046753	0.00010956091	-5.8646828e-05	3.1392444e-05	-1.6803868e-05	8.9945557e-06	-4.8145885e-06	2.5771273e-06	-1.3795296e-06	7.3843186e-07	-3.9525551e-07	2.1156938e-07	-1.1325033e-07	6.0620253e-08	-3.2448544e-08	1.7369344e-08	-9.2972832e-09	4.9766229e-09	-2.6639123e-09	1.4259392e-09	-7.6327116e-10	4.085633e-10
454.565	0	0	0	0	0	0	0	0	0	0	0	0	0	0	0	0	0.010699346	0.18469968	0.041805942	-0.035660225	0.02067961	-0.011264032	0.0060532839	-0.0032430634	0.0017362866	-0.00092944261	0.00049751534	-0.00026630791	0.00014255228	-7.6306769e-05	4.0845448e-05	-2.1863909e-05	1.1703028e-05	-6.2643744e-06	3.353161e-06	-1.7949384e-06	9.6079108e-07	-5.1427625e-07	2.752779e-07	-1.4735267e-07	7.8874437e-08	-4.2219565e-08	2.2599662e-08	-1.2096914e-08	6.4752012e-09	-3.4660789e-09	1.855323e-09	-9.9311007e-10	5.3159133e-10
455.026	0	0	0	0	0	0	0	0	0	0	0	0	0	0	0	0	0.0082494095	0.17586604	0.058895808	-0.044541789	0.025384762	-0.013776442	0.0073973745	-0.0039624218	0.0021213293	-0.0011355467	0.00060783809	-0.00032536084	0.00017416277	-9.3227539e-05	4.9902789e-05	-2.6712157e-05	1.4298135e-05	-7.6534783e-06	4.0967131e-06	-2.19296e-06	1.1738433e-06	-6.2831528e-07	3.3631985e-07	-1.8002762e-07	9.6364578e-08	-5.1581611e-08	2.7611061e-08	-1.4779364e-08	7.9110553e-09	-4.2346703e-09	2.2667347e-09	-1.2133289e-09	6.4946992e-10
455.488	0	0	0	0	0	0	0	0	0	0	0	0	0	0	0	0	0.0062012721	0.16631969	0.076079977	-0.053040273	0.029828083	-0.016141708	0.0086618445	-0.0046390567	0.0024834902	-0.0013294011	0.00071160367	-0.00038090386	0.00020389444	-0.00010914259	5.842179e-05	-3.1272241e-05	1.6738997e-05	-8.9600183e-06	4.7960709e-06	-2.5673244e-06	1.3742323e-06	-7.3557618e-07	3.9373365e-07	-2.1076048e-07	1.1281516e-07	-6.0387207e-08	3.2324598e-08	-1.7302377e-08	9.2615667e-09	-4.957579e-09	2.6536933e-09	-1.4204586e-09	7.6034217e-10
455.949	0	0	0	0	0	0	0	0	0	0	0	0	0	0	0	0	0.0045269875	0.15623688	0.093086429	-0.060959975	0.03389842	-0.018299546	0.0098143289	-0.0052556321	0.0028134886	-0.0015060377	0.00080615278	-0.00043151351	0.00023098532	-0.00012364406	6.6184126e-05	-3.5427294e-05	1.896306e-05	-1.015051e-05	5.4333111e-06	-2.9084374e-06	1.5568226e-06	-8.3331008e-07	4.4604791e-07	-2.3876362e-07	1.2780459e-07	-6.8410682e-08	3.6619474e-08	-1.9601295e-08	1.0492125e-08	-5.6162783e-09	3.0062819e-09	-1.6091909e-09	8.6136666e-10
456.41	0	0	0	0	0	0	0	0	0	0	0	0	0	0	0	0	0.0031849496	0.1457323	0.1097551	-0.068161161	0.037513969	-0.020205306	0.010830821	-0.0057992853	0.0031044377	-0.0016617702	0.00088951205	-0.0004761335	0.00025486998	-0.00013642927	7.3027787e-05	-3.9090595e-05	2.0923904e-05	-1.1200107e-05	5.9951336e-06	-3.2091796e-06	1.7178033e-06	-9.1947714e-07	4.9217077e-07	-2.6345258e-07	1.4102001e-07	-7.5484576e-08	4.0406051e-08	-2.1628134e-08	1.1577045e-08	-6.1970203e-09	3.3171415e-09	-1.7755866e-09	9.5043486e-10
456.872	0	0	0	0	0	0	0	0	0	0	0	0	0	0	0	0	0.0021364367	0.13491701	0.12592299	-0.074497857	0.040588975	-0.021812148	0.011686134	-0.0062565201	0.0033491116	-0.0017927303	0.000959611	-0.00051365554	0.00027495517	-0.00014718066	7.8782786e-05	-4.2171153e-05	2.2572825e-05	-1.2082738e-05	6.4675838e-06	-3.462081e-06	1.8531758e-06	-9.9193711e-07	5.3095659e-07	-2.8421413e-07	1.5213318e-07	-8.1433185e-08	4.3590275e-08	-2.3332553e-08	1.2489382e-08	-6.6853803e-09	3.5785509e-09	-1.9155128e-09	1.0253345e-09
457.333	0	0	0	0	0	0	0	0	0	0	0	0	0	0	0	0	0.0013491753	0.12397273	0.14132247	-0.079783721	0.043018211	-0.023063071	0.012349674	-0.0066109505	0.0035387381	-0.0018942223	0.0010139361	-0.00054273419	0.00029052069	-0.00015551272	8.3242766e-05	-4.4558508e-05	2.3850697e-05	-1.2766755e-05	6.8337208e-06	-3.6580732e-06	1.9580861e-06	-1.0480917e-06	5.6101462e-07	-3.003038e-07	1.607456e-07	-8.6043206e-08	4.6057967e-08	-2.4653434e-08	1.3196419e-08	-7.0638469e-09	3.7811366e-09	-2.023952e-09	1.0833798e-09
457.794	0	0	0	0	0	0	0	0	0	0	0	0	0	0	0	0	0.00078384278	0.11301099	0.15579193	-0.083874856	0.044717207	-0.023911947	0.012796635	-0.0068492856	0.0036662012	-0.001962437	0.0010504482	-0.00056227801	0.00030098229	-0.0001611127	8.6240321e-05	-4.6163051e-05	2.4709556e-05	-1.3226484e-05	7.0798017e-06	-3.7897997e-06	2.0285964e-06	-1.0858333e-06	5.8121664e-07	-3.1111768e-07	1.6653402e-07	-8.9141605e-08	4.7716506e-08	-2.5541199e-08	1.367162e-08	-7.3182147e-09	3.9172945e-09	-2.0968342e-09	1.1223921e-09
458.256	0	0	0	0	0	0	0	0	0	0	0	0	0	0	0	0	0.000403043	0.10214315	0.16916167	-0.086616989	0.045595155	-0.024309154	0.013000334	-0.0069572264	0.0037238452	-0.0019932762	0.0010669538	-0.00057111275	0.00030571142	-0.00016364415	8.7595354e-05	-4.6888378e-05	2.50978e-05	-1.3434302e-05	7.1910416e-06	-3.8493461e-06	2.0604703e-06	-1.1028942e-06	5.9034888e-07	-3.1600605e-07	1.6915065e-07	-9.0542223e-08	4.8466241e-08	-2.594251e-08	1.3886432e-08	-7.4332005e-09	3.9788442e-09	-2.1297802e-09	1.1400274e-09
458.717	0	0	0	0	0	0	0	0	0	0	0	0	0	0	0	0	0.00017161198	0.091551181	0.18117619	-0.087839341	0.04555634	-0.024202929	0.012932998	-0.0069198991	0.0037037075	-0.0019824776	0.0010611711	-0.00056801717	0.00030405435	-0.00016275713	8.7120552e-05	-4.6634224e-05	2.496176e-05	-1.3361483e-05	7.1520632e-06	-3.828481e-06	2.0493017e-06	-1.0969161e-06	5.8714895e-07	-3.1429317e-07	1.6823379e-07	-9.0051448e-08	4.8203534e-08	-2.5801891e-08	1.3811162e-08	-7.3929096e-09	3.9572772e-09	-2.1182359e-09	1.133848e-09
459.178	0	0	0	0	0	0	0	0	0	0	0	0	0	0	0	0	5.1791892e-05	0.081346039	0.19166843	-0.08739075	0.044511834	-0.023544686	0.012568497	-0.0067233033	0.0035982922	-0.0019260286	0.0010309525	-0.00055184158	0.00029539566	-0.00015812222	8.4639577e-05	-4.5306198e-05	2.4250911e-05	-1.2980981e-05	6.9483904e-06	-3.7194555e-06	1.9909428e-06	-1.0656787e-06	5.7042842e-07	-3.0534289e-07	1.6344291e-07	-8.7487008e-08	4.6830819e-08	-2.5067118e-08	1.3417855e-08	-7.1823781e-09	3.8445839e-09	-2.0579139e-09	1.1015588e-09
459.639	0	0	0	0	0	0	0	0	0	0	0	0	0	0	0	0	6.8366911e-06	0.071662397	0.20044114	-0.085112592	0.042369888	-0.022284472	0.011879991	-0.0063530585	0.0033999004	-0.0018198079	0.00097409175	-0.00052140508	0.00027910323	-0.00014940105	7.9971312e-05	-4.2807351e-05	2.2913361e-05	-1.226502e-05	6.5651545e-06	-3.5143103e-06	1.881133e-06	-1.0069016e-06	5.3896665e-07	-2.8850181e-07	1.5442828e-07	-8.2661694e-08	4.4247882e-08	-2.368455e-08	1.2677798e-08	-6.7862366e-09	3.6325373e-09	-1.9444104e-09	1.0408028e-09
460.1	0	0	0	0	0	0	0	0	0	0	0	0	0	0	0	0	3.1931822e-10	0.062634922	0.20729704	-0.080846244	0.039038751	-0.020372332	0.010840636	-0.005794784	0.0031008328	-0.001659694	0.00088838277	-0.00047552682	0.00025454496	-0.00013625525	7.2934638e-05	-3.9040733e-05	2.0897215e-05	-1.1185821e-05	5.9874866e-06	-3.2050862e-06	1.7156122e-06	-9.1830431e-07	4.9154298e-07	-2.6311654e-07	1.4084013e-07	-7.5388292e-08	4.0354511e-08	-2.1600547e-08	1.1562278e-08	-6.1891157e-09	3.3129104e-09	-1.7733217e-09	9.4922254e-10
460.561	0	0	0	0	0	0	0	0	0	0	0	0	0	0	0	0	0	0.054372802	0.2120882	-0.074485975	0.034463881	-0.017779372	0.0094350021	-0.0050402253	0.0026966715	-0.0014433222	0.00077255979	-0.00041352925	0.00022135816	-0.0001184907	6.3425635e-05	-3.3950717e-05	1.8172697e-05	-9.7274464e-06	5.2068557e-06	-2.7872165e-06	1.4919357e-06	-7.985785e-07	4.2745705e-07	-2.2881218e-07	1.2247781e-07	-6.5559389e-08	3.5093209e-08	-1.8784331e-08	1.0054823e-08	-5.382197e-09	2.8809829e-09	-1.5421213e-09	8.254657e-10
461.022	0	0	0	0	0	0	0	0	0	0	0	0	0	0	0	0	0	0.0468712	0.21488745	-0.06616274	0.028757232	-0.014570929	0.0076987293	-0.0041085405	0.0021976815	-0.0011761883	0.00062956472	-0.00033698712	0.0001803858	-9.6558607e-05	5.1685835e-05	-2.7666592e-05	1.4809013e-05	-7.9269398e-06	4.2430901e-06	-2.2713152e-06	1.2157851e-06	-6.507652e-07	3.4833667e-07	-1.8646007e-07	9.9807718e-08	-5.342464e-08	2.8597613e-08	-1.5307436e-08	8.19372e-09	-4.3859765e-09	2.3477259e-09	-1.2566816e-09	6.726757e-10
461.483	0	0	0	0	0	0	0	0	0	0	0	0	0	0	0	0	0	0.040093396	0.21582938	-0.056073671	0.022077313	-0.010838686	0.0056817353	-0.0030265524	0.0016182328	-0.00086598601	0.00046351597	-0.00024810494	0.00013280791	-7.1090648e-05	3.8053359e-05	-2.0369347e-05	1.0903039e-05	-5.8361576e-06	3.1239473e-06	-1.672241e-06	8.9511382e-07	-4.7912162e-07	2.564606e-07	-1.3728001e-07	7.348278e-08	-3.9333542e-08	2.1054806e-08	-1.1269999e-08	6.0325728e-09	-3.2291465e-09	1.7284978e-09	-9.2522357e-10	4.9525309e-10
461.944	0	0	0	0	0	0	0	0	0	0	0	0	0	0	0	0	0	0.034002673	0.21504855	-0.044415901	0.014582634	-0.0066743288	0.0034339389	-0.0018210841	0.00097269594	-0.0005204089	0.00027853202	-0.00014908724	7.9804571e-05	-4.2718503e-05	2.2866331e-05	-1.2239977e-05	6.551655e-06	-3.5069573e-06	1.8771854e-06	-1.0048525e-06	5.3787546e-07	-2.8790502e-07	1.5410762e-07	-8.2491797e-08	4.4155931e-08	-2.3635594e-08	1.265187e-08	-6.7721623e-09	3.6249835e-09	-1.9403998e-09	1.0386574e-09	-5.5596846e-10	2.9759845e-10
462.405	0	0	0	0	0	0	0	0	0	0	0	0	0	0	0	0	0	0.028562309	0.21267954	-0.031386564	0.006431704	-0.0021695435	0.0010052587	-0.00051895869	0.00027544116	-0.00014715075	7.8731316e-05	-4.2138547e-05	2.2555852e-05	-1.2073849e-05	6.4628756e-06	-3.459472e-06	1.8517409e-06	-9.9119631e-07	5.3056228e-07	-2.8400862e-07	1.5202357e-07	-8.1372646e-08	4.3556534e-08	-2.3315244e-08	1.2480105e-08	-6.6802962e-09	3.575888e-09	-1.9140645e-09	1.0245549e-09	-5.4842901e-10	2.9356312e-10	-1.5713733e-10	8.4112368e-11
462.866	0	0	0	0	0	0	0	0	0	0	0	0	0	0	0	0	0	0.023735585	0.20885691	-0.017182796	-0.0022169657	0.0025839847	-0.0015543864	0.00085300063	-0.00045916111	0.00024609474	-0.00013176767	7.0536601e-05	-3.7758181e-05	2.0211634e-05	-1.0818882e-05	5.7911737e-06	-3.0998241e-06	1.6592679e-06	-8.8816408e-07	4.7543195e-07	-2.5448827e-07	1.3621824e-07	-7.291387e-08	3.9029843e-08	-2.0891762e-08	1.1182852e-08	-5.9860556e-09	3.2041541e-09	-1.7151104e-09	9.1807308e-10	-4.9142623e-10	2.6304872e-10	-1.4080455e-10
463.327	0	0	0	0	0	0	0	0	0	0	0	0	0	0	0	0	0	0.019485782	0.20371525	-0.0020017307	-0.011204865	0.0074945704	-0.0041950776	0.0022679708	-0.0012167405	0.00065163386	-0.00034884648	0.00018673368	-9.9957459e-05	5.3506269e-05	-2.8640817e-05	1.5330968e-05	-8.2061607e-06	4.3925779e-06	-2.3512357e-06	1.2586104e-06	-6.7370649e-07	3.6061039e-07	-1.930248e-07	1.0332366e-07	-5.5306738e-08	2.9604349e-08	-1.5846878e-08	8.4823533e-09	-4.5404096e-09	2.4304138e-09	-1.3009521e-09	6.9636856e-10	-3.7275172e-10
463.788	0	0	0	0	0	0	0	0	0	0	0	0	0	0	0	0	0	0.01577618	0.19738912	0.013959498	-0.020373485	0.012470528	-0.0068668962	0.0036991286	-0.0019829267	0.0010617729	-0.00056838664	0.00030424815	-0.00016286191	8.7178375e-05	-4.6664804e-05	2.4978917e-05	-1.3370389e-05	7.1568763e-06	-3.8308946e-06	2.050668e-06	-1.0976775e-06	5.8754654e-07	-3.1449747e-07	1.6834639e-07	-9.0111886e-08	4.8234697e-08	-2.5819495e-08	1.3820393e-08	-7.3977402e-09	3.9599003e-09	-2.1196558e-09	1.1346011e-09	-6.0732855e-10
464.249	0	0	0	0	0	0	0	0	0	0	0	0	0	0	0	0	0	0.01257006	0.19001311	0.030503755	-0.029564314	0.017420172	-0.0095199235	0.005119651	-0.0027433493	0.0014688181	-0.0007862697	0.00042087548	-0.00022529147	0.00012059627	-6.455272e-05	3.455403e-05	-1.8495631e-05	9.9003056e-06	-5.2993829e-06	2.836746e-06	-1.5184478e-06	8.1276944e-07	-4.3505307e-07	2.3287823e-07	-1.2465427e-07	6.6724396e-08	-3.5716824e-08	1.9118133e-08	-1.0233499e-08	5.47784e-09	-2.9321787e-09	1.5695252e-09	-8.4013444e-10
464.71	0	0	0	0	0	0	0	0	0	0	0	0	0	0	0	0	0	0.0098307006	0.18172177	0.047433907	-0.038618843	0.022251818	-0.012104241	0.0065027148	-0.0034836379	0.0018650758	-0.00099837719	0.00053441114	-0.00028606608	0.00015312829	-8.1966439e-05	4.3875312e-05	-2.3485005e-05	1.2571008e-05	-6.7289425e-06	3.6019856e-06	-1.9280637e-06	1.0320218e-06	-5.5241283e-07	2.9569938e-07	-1.5828096e-07	8.4723945e-08	-4.5351782e-08	2.4275434e-08	-1.2994084e-08	6.9555402e-09	-3.7231621e-09	1.9929197e-09	-1.0667688e-09
465.17	0	0	0	0	0	0	0	0	0	0	0	0	0	0	0	0	0	0.0075259541	0.17267012	0.064515622	-0.047359993	0.026864045	-0.014564745	0.0078187251	-0.004187939	0.0022420584	-0.0012001657	0.00064242314	-0.00034388388	0.00018407756	-9.8532948e-05	5.2743097e-05	-2.8231638e-05	1.5111777e-05	-8.0889513e-06	4.3299948e-06	-2.317751e-06	1.2406072e-06	-6.6406282e-07	3.5546416e-07	-1.9027165e-07	1.0184778e-07	-5.451798e-08	2.9181822e-08	-1.5620362e-08	8.3613474e-09	-4.4756627e-09	2.3957153e-09	-1.282377e-09
465.631	0	0	0	0	0	0	0	0	0	0	0	0	0	0	0	0	0	0.0056091461	0.16295313	0.08162639	-0.055667546	0.031185389	-0.016862305	0.0090466291	-0.0048449701	0.002593725	-0.0013884015	0.00074318053	-0.00039781835	0.00021294811	-0.00011398676	6.1015273e-05	-3.265946e-05	1.7481893e-05	-9.3576146e-06	5.009107e-06	-2.6812648e-06	1.4351828e-06	-7.6821379e-07	4.1121481e-07	-2.2011368e-07	1.1782149e-07	-6.3068528e-08	3.3758671e-08	-1.8070244e-08	9.6727331e-09	-5.1776214e-09	2.771457e-09	-1.4835037e-09
466.092	0	0	0	0	0	0	0	0	0	0	0	0	0	0	0	0	0	0.0040490205	0.15272425	0.098532077	-0.063363612	0.035113877	-0.018941507	0.010156663	-0.0054387874	0.0029115397	-0.0015585153	0.00083423744	-0.0004465602	0.00023903911	-0.00012795274	6.8491034e-05	-3.6660988e-05	1.9623823e-05	-1.0504136e-05	5.6228367e-06	-3.0097809e-06	1.6110254e-06	-8.6233748e-07	4.61598e-07	-2.4708262e-07	1.3225731e-07	-7.0795859e-08	3.7894878e-08	-2.0284261e-08	1.0857863e-08	-5.8119979e-09	3.1110236e-09	-1.6652667e-09
466.552	0	0	0	0	0	0	0	0	0	0	0	0	0	0	0	0	0	0.0028112281	0.14214137	0.11500033	-0.070275604	0.038550942	-0.020748831	0.011120086	-0.0059539949	0.0031872599	-0.0017060949	0.00091323212	-0.00048884522	0.00026167383	-0.00014006864	7.497648e-05	-4.0132433e-05	2.1482011e-05	-1.1498777e-05	6.1552655e-06	-3.2947783e-06	1.7635741e-06	-9.4399258e-07	5.053069e-07	-2.7047897e-07	1.4478081e-07	-7.7499549e-08	4.148316e-08	-2.2204986e-08	1.1885999e-08	-6.3623385e-09	3.4056077e-09	-1.8229516e-09
467.013	0	0	0	0	0	0	0	0	0	0	0	0	0	0	0	0	0	0.0018537337	0.13129281	0.13090596	-0.076275351	0.041420009	-0.022242304	0.011914313	-0.0063784883	0.0034144047	-0.0018276709	0.00097830746	-0.00052367932	0.00028032015	-0.00015004962	8.0319141e-05	-4.2992183e-05	2.3012773e-05	-1.2318154e-05	6.5938764e-06	-3.529557e-06	1.8892425e-06	-1.0112594e-06	5.4131398e-07	-2.8975272e-07	1.5509757e-07	-8.3021998e-08	4.4439159e-08	-2.3787265e-08	1.2732969e-08	-6.8157049e-09	3.6482839e-09	-1.9528511e-09
467.474	0	0	0	0	0	0	0	0	0	0	0	0	0	0	0	0	0	0.0011428424	0.12033579	0.14601554	-0.081188425	0.043621362	-0.023367772	0.012510258	-0.0066966879	0.003584633	-0.0019187784	0.0010270735	-0.00054978317	0.00029429324	-0.00015752913	8.4322801e-05	-4.513521e-05	2.4159888e-05	-1.2932176e-05	6.9225607e-06	-3.7054945e-06	1.9834154e-06	-1.0616676e-06	5.682968e-07	-3.0419599e-07	1.628287e-07	-8.7160387e-08	4.6654314e-08	-2.4972986e-08	1.3367668e-08	-7.1554466e-09	3.8301396e-09	-2.0501947e-09
467.934	0	0	0	0	0	0	0	0	0	0	0	0	0	0	0	0	0	0.00064272067	0.10942846	0.16010252	-0.08484982	0.045061075	-0.024074269	0.012880558	-0.0068939357	0.0036900976	-0.0019752167	0.0010572818	-0.00056595314	0.00030294884	-0.00016216229	8.6802855e-05	-4.6462701e-05	2.4870465e-05	-1.331253e-05	7.1261631e-06	-3.8144784e-06	2.0417505e-06	-1.0928928e-06	5.8501122e-07	-3.1314283e-07	1.6761773e-07	-8.9723899e-08	4.8026484e-08	-2.5707478e-08	1.3760831e-08	-7.3658985e-09	3.9427895e-09	-2.1104938e-09
468.395	0	0	0	0	0	0	0	0	0	0	0	0	0	0	0	0	0	0.00031454076	0.098657743	0.17303138	-0.087117233	0.045653889	-0.024315037	0.013000047	-0.0069567449	0.0037235771	-0.0019931203	0.001066863	-0.00057108161	0.00030569402	-0.00016363173	8.7589421e-05	-4.6883724e-05	2.5095829e-05	-1.3433162e-05	7.1907369e-06	-3.8490434e-06	2.0602519e-06	-1.102796e-06	5.9031231e-07	-3.1598038e-07	1.691366e-07	-9.0536934e-08	4.8461677e-08	-2.5940427e-08	1.3885525e-08	-7.4326448e-09	3.9785171e-09	-2.1296181e-09
468.855	0	0	0	0	0	0	0	0	0	0	0	0	0	0	0	0	0	0.00012317912	0.088204299	0.18454981	-0.08782306	0.045305976	-0.024039348	0.012841511	-0.0068705402	0.0036772687	-0.0019683122	0.0010535814	-0.0005639718	0.00030188818	-0.00016159453	8.6498942e-05	-4.6300026e-05	2.4783389e-05	-1.326592e-05	7.101213e-06	-3.8011232e-06	2.034602e-06	-1.0890663e-06	5.8296299e-07	-3.1204646e-07	1.6703087e-07	-8.9409759e-08	4.7858334e-08	-2.5617471e-08	1.3712651e-08	-7.3401092e-09	3.928985e-09	-2.1031046e-09
469.316	0	0	0	0	0	0	0	0	0	0	0	0	0	0	0	0	0	3.115043e-05	0.07815701	0.19451112	-0.086812146	0.043924304	-0.023196174	0.012377485	-0.0066206023	0.0035432913	-0.0018965737	0.0010151787	-0.00054341486	0.00029088422	-0.00015570433	8.3346013e-05	-4.4612367e-05	2.3880022e-05	-1.2782371e-05	6.8423703e-06	-3.6625704e-06	1.9604397e-06	-1.0493693e-06	5.6171369e-07	-3.0067221e-07	1.6094251e-07	-8.6150729e-08	4.6113874e-08	-2.4683701e-08	1.3212818e-08	-7.0725585e-09	3.7857716e-09	-2.0264454e-09
469.776	0	0	0	0	0	0	0	0	0	0	0	0	0	0	0	0	0	2.306626e-06	0.068693406	0.20267588	-0.083931111	0.041423611	-0.021739489	0.011583285	-0.0061937127	0.0033145685	-0.0017741168	0.00094962741	-0.00050832544	0.00027210116	-0.00014565014	7.7964167e-05	-4.1731643e-05	2.2338033e-05	-1.1956984e-05	6.4005425e-06	-3.4260697e-06	1.8338495e-06	-9.816091e-07	5.2544254e-07	-2.8125711e-07	1.5055008e-07	-8.0587776e-08	4.3136194e-08	-2.3089817e-08	1.2359636e-08	-6.615867e-09	3.5413155e-09	-1.8955931e-09
470.237	0	0	0	0	0	0	0	0	0	0	0	0	0	0	0	0	0	0	0.059906061	0.20888399	-0.079010473	0.037702399	-0.019613637	0.010428957	-0.0055738177	0.0029825047	-0.0015963402	0.00085446444	-0.00045738511	0.00024483328	-0.0001310542	7.0151192e-05	-3.7549615e-05	2.0099486e-05	-1.0758746e-05	5.7591288e-06	-3.082735e-06	1.6500751e-06	-8.8323971e-07	4.7278668e-07	-2.5307166e-07	1.3546309e-07	-7.2511882e-08	3.8813413e-08	-2.0775932e-08	1.1121047e-08	-5.9528751e-09	3.1864318e-09	-1.7056312e-09
470.697	0	0	0	0	0	0	0	0	0	0	0	0	0	0	0	0	0	0	0.051909638	0.21302346	-0.072032962	0.032769371	-0.016825592	0.0089185198	-0.0047631036	0.0025482744	-0.0013638732	0.00073002666	-0.0003907742	0.00020917709	-0.00011196816	5.9934745e-05	-3.2081089e-05	1.7172303e-05	-9.1918991e-06	4.9203999e-06	-2.6337819e-06	1.4097669e-06	-7.5460937e-07	4.0393254e-07	-2.1621565e-07	1.1573497e-07	-6.1951637e-08	3.3160834e-08	-1.7750235e-08	9.5014371e-09	-5.08593e-09	2.7223768e-09	-1.4572321e-09
471.158	0	0	0	0	0	0	0	0	0	0	0	0	0	0	0	0	0	0	0.0446435	0.21522569	-0.063142546	0.026745483	-0.013445798	0.0070903808	-0.0037822146	0.0020229387	-0.0010826376	0.00057948415	-0.00031018964	0.00016604094	-8.8878263e-05	4.7575093e-05	-2.5465375e-05	1.3631057e-05	-7.2963595e-06	3.9057224e-06	-2.0906473e-06	1.1190469e-06	-5.9899496e-07	3.2063418e-07	-1.7162798e-07	9.1868278e-08	-4.9176063e-08	2.6322456e-08	-1.4089808e-08	7.542065e-09	-4.0371172e-09	2.1609723e-09	-1.1567239e-09
471.618	0	0	0	0	0	0	0	0	0	0	0	0	0	0	0	0	0	0	0.038102651	0.21561497	-0.052573865	0.019814524	-0.0095801096	0.0050021198	-0.0026620846	0.0014230695	-0.00076150582	0.00040758622	-0.00021817372	0.0001167857	-6.2512938e-05	3.346216e-05	-1.7911188e-05	9.5874661e-06	-5.1319278e-06	2.7471077e-06	-1.4704664e-06	7.8708675e-07	-4.2130584e-07	2.2551951e-07	-1.2071533e-07	6.4615973e-08	-3.4588209e-08	1.851402e-08	-9.9101312e-09	5.3047459e-09	-2.8395248e-09	1.5199298e-09	-8.1358704e-10
472.078	0	0	0	0	0	0	0	0	0	0	0	0	0	0	0	0	0	0	0.032234075	0.21433175	-0.040505332	0.012121908	-0.0053128223	0.0026996526	-0.0014273884	0.00076188677	-0.00040755571	0.00021812164	-0.00011675454	6.2497009e-05	-3.3453306e-05	1.7907007e-05	-9.5850284e-06	5.1306554e-06	-2.7463099e-06	1.4700926e-06	-7.8690826e-07	4.2120315e-07	-2.2545843e-07	1.2068496e-07	-6.4599836e-08	3.4578718e-08	-1.8509602e-08	9.9076289e-09	-5.303327e-09	2.8387921e-09	-1.5195489e-09	8.133782e-10	-4.3538457e-10
472.539	0	0	0	0	0	0	0	0	0	0	0	0	0	0	0	0	0	0	0.026990607	0.21150191	-0.027102312	0.0038064263	-0.00072473874	0.00022703155	-0.00010180439	5.2077072e-05	-2.7579514e-05	1.472631e-05	-7.878411e-06	4.2166867e-06	-2.257039e-06	1.2081483e-06	-6.4668089e-07	3.4615398e-07	-1.8528744e-07	9.9183889e-08	-5.3090955e-08	2.8417642e-08	-1.521118e-08	8.1423463e-09	-4.3584076e-09	2.3329494e-09	-1.2488018e-09	6.6844575e-10	-3.5780371e-10	1.9152701e-10	-1.0252059e-10	5.4876823e-11	-2.9374431e-11
472.999	0	0	0	0	0	0	0	0	0	0	0	0	0	0	0	0	0	0	0.022358474	0.20727159	-0.01261902	-0.004938192	0.0040730448	-0.0023553675	0.0012822384	-0.0006889873	0.00036912206	-0.00019762113	0.00010578964	-5.6628691e-05	3.0312248e-05	-1.6225666e-05	8.685064e-06	-4.6489245e-06	2.4884515e-06	-1.3320617e-06	7.1302335e-07	-3.8165527e-07	2.0428954e-07	-1.0935352e-07	5.8534386e-08	-3.1332031e-08	1.6771686e-08	-8.9773753e-09	4.8053836e-09	-2.5722504e-09	1.3768744e-09	-7.3700796e-10	3.9450515e-10
473.459	0	0	0	0	0	0	0	0	0	0	0	0	0	0	0	0	0	0	0.018289168	0.20176988	0.0027765553	-0.013972015	0.0089991501	-0.0050031885	0.0027008995	-0.0014485331	0.00077571032	-0.00041525992	0.00022229001	-0.00011899017	6.3693072e-05	-3.4093882e-05	1.824933e-05	-9.7684664e-06	5.2288127e-06	-2.79897e-06	1.4982271e-06	-8.0194605e-07	4.2925961e-07	-2.2977707e-07	1.2299429e-07	-6.5835848e-08	3.5241195e-08	-1.8863543e-08	1.0097223e-08	-5.4048934e-09	2.8931318e-09	-1.5486243e-09	8.2894664e-10
473.919	0	0	0	0	0	0	0	0	0	0	0	0	0	0	0	0	0	0	0.014746233	0.19513038	0.018888701	-0.023137674	0.013962551	-0.0076668725	0.0041275489	-0.0022122933	0.0011845469	-0.00063410126	0.00033943397	-0.00018169614	9.7258297e-05	-5.2060805e-05	2.786643e-05	-1.4916289e-05	7.9843119e-06	-4.2739816e-06	2.2877684e-06	-1.2245586e-06	6.5547245e-07	-3.5086584e-07	1.8781028e-07	-1.0053027e-07	5.3812731e-08	-2.8804324e-08	1.5418295e-08	-8.2531843e-09	4.4177652e-09	-2.3647241e-09	1.265788e-09
474.38	0	0	0	0	0	0	0	0	0	0	0	0	0	0	0	0	0	0	0.011687084	0.18746909	0.035558288	-0.032297526	0.018882769	-0.010302505	0.005538578	-0.002967618	0.0015888591	-0.00085051968	0.00045528084	-0.00024370778	0.00013045185	-6.982878e-05	3.737704e-05	-2.000711e-05	1.0709299e-05	-5.7326604e-06	3.0685671e-06	-1.6424915e-06	8.7918042e-07	-4.706138e-07	2.5190857e-07	-1.3484052e-07	7.2178624e-08	-3.863503e-08	2.0680447e-08	-1.1069936e-08	5.9255163e-09	-3.1717872e-09	1.6977923e-09
474.84	0	0	0	0	0	0	0	0	0	0	0	0	0	0	0	0	0	0	0.0090884703	0.17895309	0.052516927	-0.041254178	0.023647267	-0.012849004	0.0069011868	-0.0036969375	0.0019792406	-0.0010594801	0.00056713533	-0.00030358232	0.00016250146	-8.6984417e-05	4.6559886e-05	-2.4922486e-05	1.3340376e-05	-7.1410688e-06	3.8224571e-06	-2.0460212e-06	1.0951788e-06	-5.8623489e-07	3.1379783e-07	-1.6796833e-07	8.9911574e-08	-4.8126941e-08	2.576125e-08	-1.3789614e-08	7.3813058e-09	-3.9510366e-09	2.1149084e-09
475.3	0	0	0	0	0	0	0	0	0	0	0	0	0	0	0	0	0	0	0.0069067818	0.16970042	0.069604569	-0.049870214	0.028175784	-0.015262581	0.0081918363	-0.0043876394	0.0023489387	-0.0012573677	0.00067306248	-0.00036028399	0.0001928527	-0.00010323094	5.5256116e-05	-2.9577387e-05	1.5832026e-05	-8.4748429e-06	4.5363971e-06	-2.4281671e-06	1.2997309e-06	-6.9572899e-07	3.7240746e-07	-1.9934064e-07	1.0670482e-07	-5.7115856e-08	3.0572811e-08	-1.6365171e-08	8.7599501e-09	-4.688992e-09	2.5099207e-09
475.76	0	0	0	0	0	0	0	0	0	0	0	0	0	0	0	0	0	0	0.0051055623	0.15984468	0.086625501	-0.057988265	0.032377292	-0.017493678	0.0093838963	-0.0050254565	0.0026903152	-0.0014400937	0.00077087358	-0.0004126412	0.00022087843	-0.00011823266	6.3286041e-05	-3.387563e-05	1.8132767e-05	-9.7064234e-06	5.195635e-06	-2.781033e-06	1.4886103e-06	-7.9683366e-07	4.2652643e-07	-2.2830921e-07	1.2221137e-07	-6.5416043e-08	3.5015711e-08	-1.8743389e-08	1.0032963e-08	-5.3704053e-09	2.8746672e-09
476.22	0	0	0	0	0	0	0	0	0	0	0	0	0	0	0	0	0	0	0.0036483563	0.14951948	0.10338401	-0.065450961	0.036160766	-0.019492736	0.010450737	-0.0055961218	0.0029957315	-0.0016035694	0.0008583799	-0.00045948234	0.00024595152	-0.00013165388	7.0469975e-05	-3.7721033e-05	2.0191113e-05	-1.0808251e-05	5.7854192e-06	-3.0967229e-06	1.6575904e-06	-8.8728648e-07	4.7494371e-07	-2.542258e-07	1.3608423e-07	-7.2841765e-08	3.899053e-08	-2.0871051e-08	1.1171858e-08	-5.9800285e-09	3.2009859e-09
476.68	0	0	0	0	0	0	0	0	0	0	0	0	0	0	0	0	0	0	0.002498708	0.13885842	0.11968438	-0.072100933	0.03943518	-0.021210196	0.011365728	-0.0060853684	0.0032575495	-0.0017437059	0.00093339272	-0.0004996358	0.00026744483	-0.0001431589	7.6628232e-05	-4.1017413e-05	2.1955582e-05	-1.1752767e-05	6.2909976e-06	-3.3673404e-06	1.8024445e-06	-9.6482501e-07	5.1644827e-07	-2.7644218e-07	1.4797641e-07	-7.9207289e-08	4.2397849e-08	-2.2694938e-08	1.2148148e-08	-6.5026135e-09	3.4807148e-09
477.14	0	0	0	0	0	0	0	0	0	0	0	0	0	0	0	0	0	0	0.0016201617	0.12799511	0.13533089	-0.077780811	0.042109507	-0.0225965	0.01210224	-0.0064789293	0.0034681306	-0.0018564144	0.0009937233	-0.00053192998	0.00028473122	-0.00015241203	8.1581124e-05	-4.3668587e-05	2.3374689e-05	-1.2512411e-05	6.6976184e-06	-3.5849896e-06	1.9189461e-06	-1.0271868e-06	5.4982909e-07	-2.9431012e-07	1.5754092e-07	-8.4326879e-08	4.5138249e-08	-2.4161833e-08	1.2933348e-08	-6.9229122e-09	3.7056921e-09
477.6	0	0	0	0	0	0	0	0	0	0	0	0	0	0	0	0	0	0	0.00097626165	0.11706316	0.15012784	-0.082333226	0.04409272	-0.023602088	0.012633643	-0.0067625373	0.0036198366	-0.0019376061	0.0010371829	-0.00055519329	0.00029718357	-0.00015907756	8.5148965e-05	-4.5578374e-05	2.4396949e-05	-1.3059624e-05	6.9905297e-06	-3.7417744e-06	2.0028687e-06	-1.0721094e-06	5.7387512e-07	-3.0718137e-07	1.6443076e-07	-8.8014802e-08	4.7112309e-08	-2.5218519e-08	1.3498971e-08	-7.2256765e-09	3.8677555e-09
478.06	0	0	0	0	0	0	0	0	0	0	0	0	0	0	0	0	0	0	0.00053055214	0.10619618	0.16387951	-0.085600808	0.045293793	-0.024177402	0.012933307	-0.0069219255	0.0037050291	-0.0019831922	0.0010615829	-0.0005682541	0.00030417473	-0.00016281981	8.7152068e-05	-4.6650591e-05	2.497088e-05	-1.3366848e-05	7.1549797e-06	-3.8297984e-06	2.0499855e-06	-1.0973305e-06	5.8737535e-07	-3.1440772e-07	1.6829894e-07	-9.0085322e-08	4.8220612e-08	-2.5811776e-08	1.381653e-08	-7.3956582e-09	3.9587432e-09
478.52	0	0	0	0	0	0	0	0	0	0	0	0	0	0	0	0	0	0	0.00024657747	0.095527762	0.17639018	-0.087426187	0.045621701	-0.024272882	0.012974602	-0.0069428268	0.0037160697	-0.0019890839	0.0010647344	-0.00056994083	0.00030507756	-0.00016330308	8.7410746e-05	-4.6789055e-05	2.5044996e-05	-1.3406522e-05	7.1762165e-06	-3.8411657e-06	2.0560701e-06	-1.1005875e-06	5.8911875e-07	-3.1534092e-07	1.6879847e-07	-9.0352706e-08	4.8363736e-08	-2.5888389e-08	1.3857539e-08	-7.4176094e-09	3.9704932e-09
478.98	0	0	0	0	0	0	0	0	0	0	0	0	0	0	0	0	0	0	8.7881904e-05	0.085191526	0.18746415	-0.087651994	0.044985416	-0.023838971	0.012730897	-0.0068109743	0.0036453201	-0.0019511924	0.0010444489	-0.00055908185	0.00029926494	-0.00016019168	8.5745311e-05	-4.5897585e-05	2.4567815e-05	-1.3151088e-05	7.0394882e-06	-3.7679801e-06	2.0168958e-06	-1.079618e-06	5.7789429e-07	-3.0933273e-07	1.6558236e-07	-8.8631218e-08	4.7442263e-08	-2.5395138e-08	1.3593512e-08	-7.2762819e-09	3.8948435e-09
479.44	0	0	0	0	0	0	0	0	0	0	0	0	0	0	0	0	0	0	1.800973e-05	0.075321076	0.19690569	-0.086120859	0.043293912	-0.022826109	0.012175563	-0.0065121008	0.0034851419	-0.0018654289	0.00099853746	-0.00053450558	0.00028610972	-0.0001531499	8.1976078e-05	-4.3879997e-05	2.3487851e-05	-1.2572986e-05	6.730043e-06	-3.6023454e-06	1.9282362e-06	-1.0321596e-06	5.5249093e-07	-2.9573494e-07	1.5830361e-07	-8.4735125e-08	4.5356773e-08	-2.4278806e-08	1.2995961e-08	-6.9564276e-09	3.7236321e-09
479.899	0	0	0	0	0	0	0	0	0	0	0	0	0	0	0	0	0	0	5.1281525e-07	0.066069424	0.20450467	-0.082685093	0.040463641	-0.021189022	0.011284299	-0.0060331902	0.0032285668	-0.0017280632	0.0009250035	-0.0004951432	0.0002650398	-0.0001418715	7.5939123e-05	-4.0648547e-05	2.1758138e-05	-1.1647075e-05	6.2344232e-06	-3.3370583e-06	1.7862353e-06	-9.5614843e-07	5.1180391e-07	-2.7395616e-07	1.4664568e-07	-7.8494985e-08	4.2016569e-08	-2.2490845e-08	1.2038901e-08	-6.4441362e-09	3.4494131e-09
480.359	0	0	0	0	0	0	0	0	0	0	0	0	0	0	0	0	0	0	0	0.057524612	0.21010854	-0.077183045	0.036398729	-0.018875252	0.010028884	-0.0053591197	0.0028674978	-0.001534761	0.0008215268	-0.00043975273	0.00023539036	-0.00012600062	6.7443968e-05	-3.6101277e-05	1.9324099e-05	-1.0344141e-05	5.536991e-06	-2.9637484e-06	1.5864128e-06	-8.4918605e-07	4.5454944e-07	-2.4330924e-07	1.3024072e-07	-6.9713911e-08	3.7316261e-08	-1.997484e-08	1.0692134e-08	-5.7232438e-09	3.0635343e-09
480.819	0	0	0	0	0	0	0	0	0	0	0	0	0	0	0	0	0	0	0	0.049748272	0.21368272	-0.069655381	0.031148585	-0.01591482	0.008425829	-0.0044987803	0.0024067007	-0.0012880743	0.00068947345	-0.00036906543	0.00019755283	-0.0001057468	5.6602765e-05	-3.0298219e-05	1.6217869e-05	-8.6813835e-06	4.6469537e-06	-2.487344e-06	1.3314067e-06	-7.1268461e-07	3.8148341e-07	-2.0419878e-07	1.0930533e-07	-5.8507828e-08	3.1317902e-08	-1.6764007e-08	8.9734391e-09	-4.8032675e-09	2.57109e-09
481.279	0	0	0	0	0	0	0	0	0	0	0	0	0	0	0	0	0	0	0	0.042706364	0.21535608	-0.060292713	0.024866976	-0.012396709	0.0065235849	-0.0034782084	0.0018601245	-0.00099547084	0.0005328412	-0.00028522128	0.00015267272	-8.1723193e-05	4.374372e-05	-2.3415053e-05	1.2533485e-05	-6.7091422e-06	3.5912563e-06	-1.9222679e-06	1.028937e-06	-5.5077655e-07	2.9481781e-07	-1.5780879e-07	8.4473284e-08	-4.5215989e-08	2.4203084e-08	-1.2955551e-08	6.9348485e-09	-3.7120586e-09	1.9869884e-09
481.738	0	0	0	0	0	0	0	0	0	0	0	0	0	0	0	0	0	0	0	0.036375521	0.21526416	-0.04931617	0.017727551	-0.0084209845	0.0043765888	-0.0023266499	0.0012434371	-0.00066533906	0.0003561204	-0.00019062394	0.00010203664	-5.4618511e-05	2.9235478e-05	-1.5649109e-05	8.3765719e-06	-4.4839573e-06	2.4001638e-06	-1.2847197e-06	6.8767504e-07	-3.6810347e-07	1.9703718e-07	-1.054692e-07	5.6456488e-08	-3.0219447e-08	1.6175778e-08	-8.6586536e-09	4.6348048e-09	-2.4809003e-09	1.3279747e-09
482.198	0	0	0	0	0	0	0	0	0	0	0	0	0	0	0	0	0	0	0	0.03069179	0.21353983	-0.036873147	0.0098561768	-0.0040611179	0.0020249194	-0.0010656503	0.00056818253	-0.00030385951	0.00016261964	-8.7044493e-05	4.6592626e-05	-2.4940218e-05	1.3349667e-05	-7.1457833e-06	3.8249567e-06	-2.0474895e-06	1.0959761e-06	-5.8663584e-07	3.1400999e-07	-1.6808545e-07	8.9972212e-08	-4.8159933e-08	2.5779474e-08	-1.3798971e-08	7.3862736e-09	-3.9537624e-09	2.1163703e-09	-1.1328424e-09	6.0638718e-10
482.658	0	0	0	0	0	0	0	0	0	0	0	0	0	0	0	0	0	0	0	0.025633281	0.21031492	-0.023181424	0.0014247725	0.00058374275	-0.00047747582	0.0002758061	-0.00015011132	8.0654503e-05	-4.3210847e-05	2.3134881e-05	-1.2384186e-05	6.6291233e-06	-3.5483591e-06	1.8993599e-06	-1.0166794e-06	5.4422586e-07	-2.9131214e-07	1.5592871e-07	-8.346434e-08	4.4677372e-08	-2.3914753e-08	1.2800985e-08	-6.8522241e-09	3.6677879e-09	-1.9632829e-09	1.0509162e-09	-5.6253449e-10	3.0111127e-10	-1.6117865e-10
483.117	0	0	0	0	0	0	0	0	0	0	0	0	0	0	0	0	0	0	0	0.021172667	0.20573431	-0.0084696305	-0.0073898747	0.0054119727	-0.0030753392	0.0016680355	-0.0008955425	0.00047968949	-0.00025681368	0.00013747464	-7.3587955e-05	3.9390518e-05	-2.1084452e-05	1.1286046e-05	-6.0411347e-06	3.2338039e-06	-1.7309841e-06	9.2653236e-07	-4.9594723e-07	2.6547408e-07	-1.4210207e-07	7.6063775e-08	-4.0716089e-08	2.1794089e-08	-1.1665877e-08	6.2445705e-09	-3.3425942e-09	1.7892108e-09	-9.5772762e-10
483.577	0	0	0	0	0	0	0	0	0	0	0	0	0	0	0	0	0	0	0	0.017254148	0.19991132	0.0071311135	-0.016469199	0.010353814	-0.0057305568	0.0030905412	-0.001657128	0.00088736509	-0.00047504096	0.00025428972	-0.0001361167	7.2861151e-05	-3.9000177e-05	2.0875941e-05	-1.1174362e-05	5.9816075e-06	-3.201823e-06	1.7138185e-06	-9.1735979e-07	4.9105072e-07	-2.6284797e-07	1.4069612e-07	-7.531306e-08	4.0312798e-08	-2.1578518e-08	1.155066e-08	-6.1828383e-09	3.3095256e-09	-1.7715208e-09
484.036	0	0	0	0	0	0	0	0	0	0	0	0	0	0	0	0	0	0	0	0.013858502	0.19300414	0.023358322	-0.025617204	0.015297248	-0.0083822933	0.0045106524	-0.0024173666	0.0012943118	-0.00069287708	0.00037089529	-0.00019853329	0.00010627175	-5.6883765e-05	3.0448633e-05	-1.6298382e-05	8.7244821e-06	-4.6700235e-06	2.4996924e-06	-1.3380164e-06	7.1622273e-07	-3.8337728e-07	2.0521252e-07	-1.0984797e-07	5.879829e-08	-3.1473379e-08	1.6847232e-08	-9.0179876e-09	4.8271133e-09	-2.5838541e-09
484.496	0	0	0	0	0	0	0	0	0	0	0	0	0	0	0	0	0	0	0	0.010934568	0.18511594	0.040087481	-0.034716778	0.020173018	-0.010992669	0.0059079939	-0.0031653397	0.0016946836	-0.00090719259	0.00048561618	-0.00025994103	0.00013914232	-7.4478295e-05	3.98666e-05	-2.1339581e-05	1.1423023e-05	-6.114493e-06	3.272864e-06	-1.7518739e-06	9.3775522e-07	-5.0195845e-07	2.6868613e-07	-1.4382469e-07	7.6984995e-08	-4.1208306e-08	2.2058194e-08	-1.1807312e-08	6.3201718e-09	-3.3830575e-09
484.955	0	0	0	0	0	0	0	0	0	0	0	0	0	0	0	0	0	0	0	0.0084588	0.17641392	0.057051197	-0.043571837	0.024869393	-0.013501045	0.0072500041	-0.0038836056	0.0020791428	-0.0011129889	0.00059577666	-0.00031890766	0.0001707062	-9.1373397e-05	4.8910177e-05	-2.6180379e-05	1.401429e-05	-7.5015411e-06	4.0153e-06	-2.1492794e-06	1.1504812e-06	-6.158257e-07	3.2963649e-07	-1.7645073e-07	9.444873e-08	-5.0556244e-08	2.7062006e-08	-1.4485753e-08	7.7538772e-09	-4.1504905e-09
485.415	0	0	0	0	0	0	0	0	0	0	0	0	0	0	0	0	0	0	0	0.0063840463	0.1669934	0.074128164	-0.052063992	0.02931604	-0.015868916	0.0085159675	-0.0045610626	0.0024417456	-0.0013070841	0.00069967346	-0.00037452144	0.00020047535	-0.00010730784	5.7439536e-05	-3.0745929e-05	1.6458217e-05	-8.8097215e-06	4.7155211e-06	-2.5240884e-06	1.3511116e-06	-7.2321844e-07	3.8712121e-07	-2.0722166e-07	1.1091948e-07	-5.9372657e-08	3.1781301e-08	-1.7011897e-08	9.1060621e-09	-4.8742871e-09
485.874	0	0	0	0	0	0	0	0	0	0	0	0	0	0	0	0	0	0	0	0.0046830682	0.15702825	0.091049479	-0.059999799	0.033403094	-0.018036697	0.0096738939	-0.0051805755	0.0027733184	-0.0014845675	0.00079467792	-0.00042537531	0.0002276966	-0.00012187847	6.5238876e-05	-3.4920718e-05	1.8692971e-05	-1.0005936e-05	5.3558109e-06	-2.8668179e-06	1.5345702e-06	-8.2141956e-07	4.3968588e-07	-2.3535894e-07	1.2598051e-07	-6.7434484e-08	3.6096676e-08	-1.9321832e-08	1.0342515e-08	-5.5361348e-09
486.334	0	0	0	0	0	0	0	0	0	0	0	0	0	0	0	0	0	0	0	0.0033120897	0.1466083	0.10769365	-0.067256865	0.037057566	-0.0199644	0.010702266	-0.0057306126	0.0030676867	-0.0016421337	0.00087902074	-0.00047052219	0.00025186298	-0.00013481394	7.2162948e-05	-3.8626998e-05	2.0676933e-05	-1.1067907e-05	5.9242453e-06	-3.1710852e-06	1.6974405e-06	-9.0860021e-07	4.8635156e-07	-2.6033856e-07	1.3935134e-07	-7.4591584e-08	3.9927766e-08	-2.1372538e-08	1.1440209e-08	-6.1237077e-09
486.793	0	0	0	0	0	0	0	0	0	0	0	0	0	0	0	0	0	0	0	0.0022408124	0.13591174	0.12379365	-0.073647116	0.040173035	-0.021594352	0.011570126	-0.0061945924	0.0033159739	-0.0017750311	0.00095015826	-0.00050860052	0.00027224568	-0.00014572412	7.8002929e-05	-4.1752993e-05	2.2350269e-05	-1.1963608e-05	6.4036808e-06	-3.4277138e-06	1.8348104e-06	-9.8213114e-07	5.2571088e-07	-2.8140716e-07	1.5062873e-07	-8.062811e-08	4.3159028e-08	-2.3102168e-08	1.2366039e-08	-6.6192853e-09
487.252	0	0	0	0	0	0	0	0	0	0	0	0	0	0	0	0	0	0	0	0.0014297135	0.12504899	0.13919178	-0.079030906	0.04266759	-0.022881827	0.012253424	-0.0065596286	0.0035112804	-0.0018795661	0.0010061135	-0.00053855202	0.00028827822	-0.00015430581	8.2596516e-05	-4.4211823e-05	2.3666475e-05	-1.2668144e-05	6.7807931e-06	-3.6295716e-06	1.9428623e-06	-1.0399688e-06	5.5666995e-07	-2.9797921e-07	1.5949924e-07	-8.5376293e-08	4.570066e-08	-2.4462653e-08	1.3094274e-08	-7.0090945e-09
487.712	0	0	0	0	0	0	0	0	0	0	0	0	0	0	0	0	0	0	0	0.00084153876	0.11412901	0.1537242	-0.083259813	0.044453903	-0.023779112	0.012726502	-0.006811972	0.003646245	-0.0019517981	0.0010447769	-0.00055924756	0.00029935618	-0.00016023547	8.5770535e-05	-4.5910795e-05	2.4575931e-05	-1.3154955e-05	7.0413654e-06	-3.7690488e-06	2.0175226e-06	-1.0799327e-06	5.7806166e-07	-3.0942995e-07	1.6562848e-07	-8.8657133e-08	4.7456845e-08	-2.5402704e-08	1.359746e-08	-7.27844e-09
488.171	0	0	0	0	0	0	0	0	0	0	0	0	0	0	0	0	0	0	0	0.00044258633	0.10333215	0.16713308	-0.086158929	0.045433676	-0.024233015	0.012960818	-0.0069363358	0.0037126838	-0.0019873463	0.0010638035	-0.00056943188	0.00030480765	-0.00016315346	8.733247e-05	-4.6746859e-05	2.5023474e-05	-1.3394515e-05	7.1695931e-06	-3.8376855e-06	2.054263e-06	-1.0995989e-06	5.8858853e-07	-3.1506487e-07	1.6864467e-07	-9.0271635e-08	4.8321064e-08	-2.5865303e-08	1.3845079e-08	-7.4109849e-09
488.63	0	0	0	0	0	0	0	0	0	0	0	0	0	0	0	0	0	0	0	0.00019515347	0.09276731	0.17925675	-0.087582538	0.045521232	-0.02419673	0.0129312	-0.0069192325	0.0037033757	-0.001982345	0.0010611241	-0.00056799735	0.00030403973	-0.00016274242	8.7112447e-05	-4.6629086e-05	2.496043e-05	-1.3360769e-05	7.1515302e-06	-3.8280169e-06	2.0490875e-06	-1.0968286e-06	5.8710565e-07	-3.142711e-07	1.6821979e-07	-9.0044206e-08	4.8199325e-08	-2.5800139e-08	1.3810198e-08	-7.3923138e-09
489.089	0	0	0	0	0	0	0	0	0	0	0	0	0	0	0	0	0	0	0	6.3046854e-05	0.082567131	0.1899009	-0.087374402	0.0446262	-0.023621055	0.012611211	-0.0067464982	0.0036107375	-0.0019327348	0.0010345656	-0.00055378081	0.00029642981	-0.00015866907	8.4932074e-05	-4.5461988e-05	2.4335685e-05	-1.3026357e-05	6.9725316e-06	-3.7322039e-06	1.9978e-06	-1.0693757e-06	5.7241074e-07	-3.0640508e-07	1.6400935e-07	-8.7790453e-08	4.6992924e-08	-2.5154376e-08	1.3464537e-08	-7.2072886e-09
489.549	0	0	0	0	0	0	0	0	0	0	0	0	0	0	0	0	0	0	0	1.0017768e-05	0.072843753	0.19888881	-0.085371872	0.042652689	-0.022453575	0.01197266	-0.0064030266	0.0034266814	-0.0018341861	0.00098181041	-0.00052554168	0.00028131381	-0.00015057797	8.0601085e-05	-4.3143719e-05	2.3094722e-05	-1.2362097e-05	6.6169774e-06	-3.5418856e-06	1.8959251e-06	-1.0148444e-06	5.4322148e-07	-2.9078039e-07	1.5564593e-07	-8.3313705e-08	4.4596588e-08	-2.3871665e-08	1.2777932e-08	-6.8397632e-09
490.008	0	0	0	0	0	0	0	0	0	0	0	0	0	0	0	0	0	0	0	3.7710788e-08	0.063772337	0.20598675	-0.081427134	0.039518745	-0.020650075	0.010991838	-0.0058761212	0.0031444104	-0.0016830606	0.000900911	-0.00048223746	0.00025813371	-0.00013817042	7.3959595e-05	-3.9588698e-05	2.1191728e-05	-1.1343466e-05	6.0717416e-06	-3.2500359e-06	1.7397018e-06	-9.312217e-07	4.9846029e-07	-2.6682023e-07	1.4282078e-07	-7.6448696e-08	4.092185e-08	-2.1904651e-08	1.1725036e-08	-6.2761701e-09
490.467	0	0	0	0	0	0	0	0	0	0	0	0	0	0	0	0	0	0	0	0	0.05544852	0.21105141	-0.075413311	0.035153216	-0.018172098	0.0096481135	-0.0051547335	0.0027580099	-0.0014761921	0.00079017251	-0.00042296094	0.00022640389	-0.00012118649	6.4868468e-05	-3.4722447e-05	1.8586837e-05	-9.949125e-06	5.325402e-06	-2.8505409e-06	1.5258573e-06	-8.1675575e-07	4.3718946e-07	-2.3402263e-07	1.2526522e-07	-6.7051608e-08	3.5891729e-08	-1.9212127e-08	1.0283793e-08	-5.504702e-09
490.926	0	0	0	0	0	0	0	0	0	0	0	0	0	0	0	0	0	0	0	0	0.047882332	0.2141259	-0.067428677	0.029644769	-0.015071771	0.007969964	-0.0042541768	0.0022756854	-0.001217974	0.00065194682	-0.00034897105	0.00018679823	-9.9986884e-05	5.3520782e-05	-2.8648318e-05	1.5335371e-05	-8.2086869e-06	4.3938092e-06	-2.351885e-06	1.2589333e-06	-6.7387757e-07	3.6071025e-07	-1.9308417e-07	1.033521e-07	-5.5322016e-08	2.9613053e-08	-1.5851277e-08	8.4848099e-09	-4.5417437e-09
491.385	0	0	0	0	0	0	0	0	0	0	0	0	0	0	0	0	0	0	0	0	0.041037781	0.21534242	-0.057667035	0.023149271	-0.011439253	0.0060064773	-0.0032008284	0.0017115684	-0.00091597215	0.00049028407	-0.00026243577	0.00014047723	-7.5192775e-05	4.0249038e-05	-2.154429e-05	1.1532603e-05	-6.1731487e-06	3.3042603e-06	-1.7686794e-06	9.46751e-07	-5.0677368e-07	2.7126361e-07	-1.4520438e-07	7.7723503e-08	-4.1603613e-08	2.2269795e-08	-1.1920578e-08	6.3808005e-09	-3.4155108e-09
491.844	0	0	0	0	0	0	0	0	0	0	0	0	0	0	0	0	0	0	0	0	0.0348787	0.21483354	-0.046322551	0.015822844	-0.0073648496	0.0038068201	-0.0020211076	0.001079813	-0.00057776477	0.00030924094	-0.00016552659	8.8603248e-05	-4.7426336e-05	2.5386271e-05	-1.3588627e-05	7.2739569e-06	-3.8935892e-06	2.0840956e-06	-1.1155589e-06	5.9714412e-07	-3.1963729e-07	1.7109406e-07	-9.1584738e-08	4.9022534e-08	-2.6240641e-08	1.4046225e-08	-7.5186644e-09	4.0245614e-09	-2.1542647e-09
492.303	0	0	0	0	0	0	0	0	0	0	0	0	0	0	0	0	0	0	0	0	0.029368922	0.21273179	-0.033589391	0.0078216116	-0.0029388644	0.0014201592	-0.00074143394	0.00039457324	-0.00021092991	0.00011287409	-6.0414955e-05	3.2338631e-05	-1.7309738e-05	9.2655152e-06	-4.9595947e-06	2.6548581e-06	-1.4210872e-06	7.6065588e-07	-4.0715812e-07	2.1794643e-07	-1.1666163e-07	6.2446128e-08	-3.3426715e-08	1.7892307e-08	-9.5773427e-09	5.1266091e-09	-2.7441718e-09	1.4688896e-09	-7.8626628e-10
492.762	0	0	0	0	0	0	0	0	0	0	0	0	0	0	0	0	0	0	0	0	0.02447228	0.20916973	-0.019661721	-0.00069830295	0.001748398	-0.0011043386	0.00061177317	-0.00032999675	0.00017695434	-9.4759829e-05	5.0727648e-05	-2.7154262e-05	1.4534849e-05	-7.7801947e-06	4.1645422e-06	-2.2292689e-06	1.1932786e-06	-6.3871831e-07	3.418883e-07	-1.8300835e-07	9.796009e-08	-5.243565e-08	2.8068218e-08	-1.5024066e-08	8.0420389e-09	-4.3047838e-09	2.304265e-09	-1.233418e-09	6.6022321e-10
493.221	0	0	0	0	0	0	0	0	0	0	0	0	0	0	0	0	0	0	0	0	0.020152607	0.2042799	-0.0047337091	-0.0095807769	0.006606633	-0.0037175066	0.0020120943	-0.0010797429	0.0005783099	-0.00030960415	0.00016572976	-8.8713075e-05	4.7485254e-05	-2.5417824e-05	1.3605519e-05	-7.2829993e-06	3.8984294e-06	-2.0866864e-06	1.1169457e-06	-5.9788645e-07	3.2003464e-07	-1.7130675e-07	9.1698589e-08	-4.9083476e-08	2.6273261e-08	-1.4063686e-08	7.528011e-09	-4.0295644e-09	2.1569427e-09
493.68	0	0	0	0	0	0	0	0	0	0	0	0	0	0	0	0	0	0	0	0	0.016373734	0.19819485	0.011000479	-0.018669687	0.011545536	-0.0063701781	0.0034331099	-0.001840511	0.00098555866	-0.00052760223	0.0002824199	-0.00015117545	8.0919305e-05	-4.3314339e-05	2.318507e-05	-1.2410908e-05	6.6432864e-06	-3.5559078e-06	1.9033794e-06	-1.0188541e-06	5.4536881e-07	-2.9192264e-07	1.5626293e-07	-8.3642809e-08	4.4772082e-08	-2.396583e-08	1.2828431e-08	-6.8667527e-09	3.675631e-09
494.139	0	0	0	0	0	0	0	0	0	0	0	0	0	0	0	0	0	0	0	0	0.013099496	0.19104713	0.027346678	-0.027808911	0.016474803	-0.0090131863	0.0048484007	-0.002598147	0.0013911226	-0.00074469739	0.0003986266	-0.00021337904	0.00011421483	-6.1136705e-05	3.2724931e-05	-1.7517572e-05	9.376771e-06	-5.0190419e-06	2.6865547e-06	-1.4380777e-06	7.6976936e-07	-4.1203879e-07	2.2055976e-07	-1.1805896e-07	6.3194258e-08	-3.3826946e-08	1.8106891e-08	-9.6921859e-09	5.1880271e-09
494.598	0	0	0	0	0	0	0	0	0	0	0	0	0	0	0	0	0	0	0	0	0.010293724	0.1829693	0.04411072	-0.036842325	0.021304129	-0.011597364	0.0062315471	-0.0033384969	0.0017874235	-0.00095683297	0.0005121784	-0.00027416148	0.00014674967	-7.8551888e-05	4.2046837e-05	-2.2507564e-05	1.2047804e-05	-6.448748e-06	3.451837e-06	-1.8477233e-06	9.8904309e-07	-5.2941067e-07	2.8338762e-07	-1.5168881e-07	8.1195546e-08	-4.3462769e-08	2.3264754e-08	-1.2453067e-08	6.6658698e-09
495.057	0	0	0	0	0	0	0	0	0	0	0	0	0	0	0	0	0	0	0	0	0.0079202519	0.17409389	0.061098439	-0.045613806	0.02594321	-0.014073546	0.0075561297	-0.0040474064	0.0021668834	-0.0011599523	0.00062090383	-0.00033236042	0.00017790163	-9.5226853e-05	5.0972524e-05	-2.7285461e-05	1.4605307e-05	-7.8176857e-06	4.1845916e-06	-2.2399573e-06	1.1989968e-06	-6.4179376e-07	3.4354504e-07	-1.8388925e-07	9.8431705e-08	-5.2689028e-08	2.8203387e-08	-1.5096599e-08	8.0808981e-09
495.515	0	0	0	0	0	0	0	0	0	0	0	0	0	0	0	0	0	0	0	0	0.0059468156	0.16457488	0.078078702	-0.0539496	0.030292615	-0.016387718	0.0087931399	-0.0047093362	0.0025211826	-0.0013496019	0.00072241896	-0.00038669979	0.00020698769	-0.00011079598	5.9306284e-05	-3.1746501e-05	1.6993204e-05	-9.0958395e-06	4.8687521e-06	-2.6061794e-06	1.3950269e-06	-7.4672393e-07	3.9971298e-07	-2.1395425e-07	1.1452481e-07	-6.1303429e-08	3.2814504e-08	-1.756482e-08	9.4020857e-09
495.974	0	0	0	0	0	0	0	0	0	0	0	0	0	0	0	0	0	0	0	0	0.0043286959	0.15450299	0.094931845	-0.061730267	0.034281198	-0.018500908	0.009921608	-0.0053130484	0.0028443041	-0.0015225605	0.00081499956	-0.00043625661	0.00023351382	-0.00012499483	6.690657e-05	-3.5814915e-05	1.9170936e-05	-1.02615e-05	5.4926979e-06	-2.9401695e-06	1.573804e-06	-8.4241893e-07	4.5093745e-07	-2.4137315e-07	1.2920152e-07	-6.9159655e-08	3.7019786e-08	-1.9815807e-08	1.0606992e-08
496.433	0	0	0	0	0	0	0	0	0	0	0	0	0	0	0	0	0	0	0	0	0.0030344529	0.1440309	0.11142659	-0.068780973	0.037808819	-0.020358708	0.010912311	-0.0058428888	0.0031278667	-0.0016743418	0.00089624412	-0.00047974541	0.00025679192	-0.00013745509	7.3576229e-05	-3.9385166e-05	2.1082013e-05	-1.1284429e-05	6.0402438e-06	-3.2332637e-06	1.7306905e-06	-9.2639644e-07	4.9588967e-07	-2.6543471e-07	1.4208113e-07	-7.6053915e-08	4.0710146e-08	-2.1791168e-08	1.1664363e-08
496.892	0	0	0	0	0	0	0	0	0	0	0	0	0	0	0	0	0	0	0	0	0.0020279192	0.13329114	0.12736877	-0.074945594	0.040785173	-0.021911952	0.011738831	-0.0062847033	0.0033642924	-0.001800889	0.00096398115	-0.00051600381	0.00027619983	-0.00014784372	7.9136997e-05	-4.2361831e-05	2.2675357e-05	-1.2137287e-05	6.4967553e-06	-3.4776283e-06	1.8614931e-06	-9.9641193e-07	5.3336818e-07	-2.8549582e-07	1.5281938e-07	-8.1801942e-08	4.378695e-08	-2.3438108e-08	1.2545936e-08
497.35	0	0	0	0	0	0	0	0	0	0	0	0	0	0	0	0	0	0	0	0	0.0012743253	0.12244	0.14253206	-0.080058094	0.043115632	-0.023109279	0.012373588	-0.0066237192	0.0035456722	-0.0018979684	0.0010159444	-0.00054381872	0.00029108821	-0.00015581314	8.3402827e-05	-4.4645319e-05	2.3897657e-05	-1.279154e-05	6.8469588e-06	-3.6650877e-06	1.9618358e-06	-1.0501229e-06	5.6211906e-07	-3.0088529e-07	1.6105701e-07	-8.6211424e-08	4.6147258e-08	-2.4701524e-08	1.3222216e-08
497.809	0	0	0	0	0	0	0	0	0	0	0	0	0	0	0	0	0	0	0	0	0.00073427888	0.11156243	0.15678887	-0.083984957	0.044720233	-0.023906841	0.012792982	-0.0068472885	0.0036652339	-0.0019619547	0.0010501932	-0.00056215136	0.00030090104	-0.00016106573	8.6214404e-05	-4.6150349e-05	2.4703267e-05	-1.3222753e-05	7.0777754e-06	-3.7886408e-06	2.0279708e-06	-1.0855234e-06	5.8106855e-07	-3.1102838e-07	1.6648638e-07	-8.9117682e-08	4.770292e-08	-2.5534233e-08	1.3667948e-08
498.268	0	0	0	0	0	0	0	0	0	0	0	0	0	0	0	0	0	0	0	0	0.00037351892	0.10081454	0.16991103	-0.086557707	0.04550285	-0.024252452	0.012968992	-0.0069404004	0.0037149408	-0.0019885458	0.0010644248	-0.00056976907	0.00030497852	-0.00016324831	8.7382684e-05	-4.6775726e-05	2.5038018e-05	-1.3401933e-05	7.1736854e-06	-3.8399801e-06	2.0554516e-06	-1.1002332e-06	5.8894253e-07	-3.1524309e-07	1.6874241e-07	-9.0325304e-08	4.8349336e-08	-2.5880244e-08	1.3853161e-08
498.726	0	0	0	0	0	0	0	0	0	0	0	0	0	0	0	0	0	0	0	0	0.00015622302	0.090351363	0.18168028	-0.08761966	0.045374519	-0.024097866	0.012875714	-0.0068891805	0.0036873651	-0.0019737654	0.0010565108	-0.00056553253	0.00030271081	-0.00016203445	8.6732935e-05	-4.6427916e-05	2.4851843e-05	-1.3302281e-05	7.1203441e-06	-3.8114272e-06	2.0401679e-06	-1.0920522e-06	5.8456334e-07	-3.1289904e-07	1.674877e-07	-8.9653673e-08	4.7989825e-08	-2.5687807e-08	1.3750153e-08
499.185	0	0	0	0	0	0	0	0	0	0	0	0	0	0	0	0	0	0	0	0	4.5340679e-05	0.08025951	0.19195419	-0.087019614	0.044244539	-0.02339333	0.01248637	-0.0066792767	0.0035748219	-0.0019134997	0.0010242491	-0.000548263	0.00029346695	-0.00015708641	8.4084376e-05	-4.501015e-05	2.4092943e-05	-1.289607e-05	6.9029106e-06	-3.6950379e-06	1.9778674e-06	-1.0587042e-06	5.6671256e-07	-3.0334406e-07	1.6237313e-07	-8.6915924e-08	4.6524363e-08	-2.490338e-08	1.3330265e-08
499.643	0	0	0	0	0	0	0	0	0	0	0	0	0	0	0	0	0	0	0	0	5.3582891e-06	0.070714879	0.20049475	-0.084604796	0.042027955	-0.022092979	0.011776361	-0.0062975162	0.0033702593	-0.0018039737	0.00096561894	-0.00051687885	0.00027666801	-0.0001480943	7.9271124e-05	-4.2433628e-05	2.2713788e-05	-1.2157858e-05	6.5077664e-06	-3.4835224e-06	1.8646481e-06	-9.9810071e-07	5.3427217e-07	-2.859797e-07	1.5307839e-07	-8.1940585e-08	4.3861163e-08	-2.3477832e-08	1.2567199e-08
500.102	0	0	0	0	0	0	0	0	0	0	0	0	0	0	0	0	0	0	0	0	0	0.061808097	0.20714543	-0.080208826	0.038624948	-0.020142057	0.010716216	-0.0057281038	0.0030652198	-0.0016406601	0.00087819691	-0.00047008281	0.00025161958	-0.00013468642	7.2094224e-05	-3.8591852e-05	2.065737e-05	-1.1057133e-05	5.9185785e-06	-3.1681378e-06	1.6958301e-06	-9.0773654e-07	4.8590124e-07	-2.6008821e-07	1.3921926e-07	-7.4522002e-08	3.9890144e-08	-2.1352241e-08	1.1429414e-08
500.56	0	0	0	0	0	0	0	0	0	0	0	0	0	0	0	0	0	0	0	0	0	0.053678612	0.21174459	-0.073760408	0.034006151	-0.017525987	0.0092982717	-0.0049669547	0.002657519	-0.0014223896	0.00076135723	-0.00040753993	0.00021814238	-0.0001167668	6.2502306e-05	-3.3457323e-05	1.7908969e-05	-9.586015e-06	5.1311295e-06	-2.7466266e-06	1.470205e-06	-7.8696494e-07	4.2125355e-07	-2.2548426e-07	1.2069656e-07	-6.4607075e-08	3.4582881e-08	-1.851139e-08	9.9087648e-09
501.019	0	0	0	0	0	0	0	0	0	0	0	0	0	0	0	0	0	0	0	0	0	0.04627984	0.21439613	-0.065373184	0.028270631	-0.014302767	0.0075541852	-0.0040310896	0.002156277	-0.0011540454	0.00061771385	-0.00033064943	0.00017698537	-9.4736348e-05	5.0709963e-05	-2.7144912e-05	1.4530074e-05	-7.7774163e-06	4.1630365e-06	-2.2284191e-06	1.1928207e-06	-6.3848784e-07	3.4177541e-07	-1.8294202e-07	9.7924676e-08	-5.2417623e-08	2.805811e-08	-1.5018836e-08	8.0392728e-09
501.477	0	0	0	0	0	0	0	0	0	0	0	0	0	0	0	0	0	0	0	0	0	0.039608049	0.21522033	-0.055276812	0.021598657	-0.010576259	0.0055404572	-0.0029508625	0.0015777557	-0.00084433397	0.0004519274	-0.0002419061	0.00012948393	-6.930986e-05	3.7099807e-05	-1.985943e-05	1.0630316e-05	-5.6900187e-06	3.0457101e-06	-1.6303289e-06	8.7267694e-07	-4.6712271e-07	2.5004557e-07	-1.3384181e-07	7.164246e-08	-3.8349144e-08	2.0527533e-08	-1.0987898e-08	5.881595e-09
501.935	0	0	0	0	0	0	0	0	0	0	0	0	0	0	0	0	0	0	0	0	0	0.03361041	0.21435664	-0.043647804	0.014133876	-0.0064297139	0.0033024334	-0.001750642	0.00093501119	-0.00050024548	0.00026773973	-0.0001433129	7.671019e-05	-4.1061225e-05	2.1979027e-05	-1.1765316e-05	6.2977146e-06	-3.3709358e-06	1.804369e-06	-9.6585517e-07	5.169997e-07	-2.7673734e-07	1.4813441e-07	-7.929186e-08	4.2443118e-08	-2.271917e-08	1.2161119e-08	-6.5095565e-09	3.4844313e-09
502.394	0	0	0	0	0	0	0	0	0	0	0	0	0	0	0	0	0	0	0	0	0	0.028239989	0.21192976	-0.030649282	0.0060130083	-0.0019427152	0.00088349977	-0.00045374787	0.0002405381	-0.00012846968	6.8731901e-05	-3.6786753e-05	1.9690204e-05	-1.0539669e-05	5.6416101e-06	-3.0199384e-06	1.6165065e-06	-8.6525667e-07	4.6314804e-07	-2.479171e-07	1.3270423e-07	-7.103334e-08	3.8023354e-08	-2.0352749e-08	1.0894361e-08	-5.8315894e-09	3.1215336e-09	-1.6708824e-09	8.9438885e-10
502.852	0	0	0	0	0	0	0	0	0	0	0	0	0	0	0	0	0	0	0	0	0	0.023484213	0.20808209	-0.016530994	-0.0025732836	0.0027753704	-0.0016569031	0.00090789265	-0.00048855968	0.00026183626	-0.00014019422	7.5048438e-05	-4.017153e-05	2.150301e-05	-1.1510026e-05	6.1612881e-06	-3.2980022e-06	1.7652997e-06	-9.4491628e-07	5.0580135e-07	-2.7074364e-07	1.4492247e-07	-7.7575382e-08	4.1523751e-08	-2.2226714e-08	1.1897629e-08	-6.368564e-09	3.4089401e-09	-1.8247353e-09
503.31	0	0	0	0	0	0	0	0	0	0	0	0	0	0	0	0	0	0	0	0	0	0.019294794	0.2029416	-0.0014587776	-0.011487057	0.0076443376	-0.0042750596	0.0023107836	-0.0012396932	0.00066393218	-0.0003554306	0.00019026132	-0.00010184122	5.4513449e-05	-2.9179678e-05	1.5619808e-05	-8.3609398e-06	4.4753047e-06	-2.3955072e-06	1.2822837e-06	-6.8637651e-07	3.6740062e-07	-1.9666545e-07	1.0526906e-07	-5.6348117e-08	3.0162309e-08	-1.6145283e-08	8.6421843e-09	-4.6259829e-09
503.769	0	0	0	0	0	0	0	0	0	0	0	0	0	0	0	0	0	0	0	0	0	0.015628389	0.19662493	0.01440987	-0.020593231	0.0125853	-0.0069279336	0.0037317897	-0.0020004662	0.001071181	-0.00057342433	0.00030695007	-0.00016430088	8.7946739e-05	-4.7075672e-05	2.5199487e-05	-1.3488731e-05	7.2200236e-06	-3.8646796e-06	2.0687125e-06	-1.1073335e-06	5.9272863e-07	-3.1728102e-07	1.6983091e-07	-9.0906601e-08	4.8660952e-08	-2.6047238e-08	1.3942464e-08	-7.4631134e-09
504.227	0	0	0	0	0	0	0	0	0	0	0	0	0	0	0	0	0	0	0	0	0	0.012465003	0.18929144	0.030812691	-0.02969685	0.017486911	-0.009555065	0.0051384428	-0.0027534859	0.0014742708	-0.00078919084	0.00042244649	-0.00022612231	0.0001210384	-6.4788798e-05	3.4681278e-05	-1.8564126e-05	9.9366961e-06	-5.3188395e-06	2.8471053e-06	-1.5239889e-06	8.1575415e-07	-4.3666409e-07	2.3373305e-07	-1.2511195e-07	6.6970569e-08	-3.5848012e-08	1.9188584e-08	-1.0271253e-08
504.685	0	0	0	0	0	0	0	0	0	0	0	0	0	0	0	0	0	0	0	0	0	0.0097601752	0.18106019	0.047590735	-0.038662625	0.022270249	-0.012113408	0.0065076034	-0.0034863538	0.0018665636	-0.00099917664	0.00053484844	-0.00028628735	0.00015324342	-8.2027333e-05	4.3909022e-05	-2.3503534e-05	1.258058e-05	-6.7340378e-06	3.6046425e-06	-1.9294809e-06	1.0328041e-06	-5.5284851e-07	2.9592305e-07	-1.5840084e-07	8.4789614e-08	-4.5386191e-08	2.4294144e-08	-1.3004154e-08
505.143	0	0	0	0	0	0	0	0	0	0	0	0	0	0	0	0	0	0	0	0	0	0.0074779999	0.17206275	0.064551242	-0.047335561	0.026845662	-0.014554151	0.0078130428	-0.0041850177	0.0022405357	-0.0011993543	0.0006420001	-0.00034364207	0.00018394414	-9.846065e-05	5.2705734e-05	-2.821222e-05	1.5100968e-05	-8.0831317e-06	4.3267949e-06	-2.3160321e-06	1.2397156e-06	-6.6360591e-07	3.5520813e-07	-1.9013478e-07	1.0177632e-07	-5.4478839e-08	2.916122e-08	-1.56094e-08
505.601	0	0	0	0	0	0	0	0	0	0	0	0	0	0	0	0	0	0	0	0	0	0.0055825707	0.16243073	0.081501449	-0.055560663	0.031123495	-0.016828481	0.0090285326	-0.0048354253	0.0025886636	-0.0013856966	0.00074174565	-0.00039703252	0.00021252287	-0.00011375812	6.0894429e-05	-3.2595449e-05	1.7447149e-05	-9.3389781e-06	4.999033e-06	-2.6758655e-06	1.4323256e-06	-7.6670792e-07	4.1039551e-07	-2.1967533e-07	1.1758894e-07	-6.2943015e-08	3.3691892e-08	-1.8034574e-08
506.06	0	0	0	0	0	0	0	0	0	0	0	0	0	0	0	0	0	0	0	0	0	0.0040349664	0.15227312	0.098284797	-0.063198805	0.035022102	-0.018891812	0.010130098	-0.00542473	0.002904069	-0.0015545213	0.00083211415	-0.00044540371	0.0002384149	-0.00012761746	6.8313301e-05	-3.6566608e-05	1.9572765e-05	-1.0476762e-05	5.6080737e-06	-3.0018708e-06	1.6068283e-06	-8.6011725e-07	4.6039469e-07	-2.4643874e-07	1.31915e-07	-7.061147e-08	3.7796632e-08	-2.0231757e-08
506.518	0	0	0	0	0	0	0	0	0	0	0	0	0	0	0	0	0	0	0	0	0	0.0028059588	0.14176603	0.11463504	-0.070061428	0.03843468	-0.020686253	0.011086663	-0.0059362861	0.0031778403	-0.0017010582	0.00091055208	-0.00048738883	0.0002608886	-0.00013964707	7.4752716e-05	-4.0013486e-05	2.1417752e-05	-1.1464332e-05	6.1367074e-06	-3.2848361e-06	1.7582927e-06	-9.4119446e-07	5.0379287e-07	-2.6966879e-07	1.443497e-07	-7.7267517e-08	4.1359455e-08	-2.2138863e-08
506.976	0	0	0	0	0	0	0	0	0	0	0	0	0	0	0	0	0	0	0	0	0	0.0018558999	0.13101941	0.13039629	-0.076010891	0.041280523	-0.02216774	0.011874536	-0.0063573983	0.0034031803	-0.0018216686	0.00097511174	-0.00052194534	0.00027938593	-0.00014954822	8.0052775e-05	-4.285049e-05	2.2936297e-05	-1.2277168e-05	6.5718075e-06	-3.5177349e-06	1.8829578e-06	-1.0079263e-06	5.395124e-07	-2.8878864e-07	1.5458427e-07	-8.2745878e-08	4.4291891e-08	-2.3708535e-08
507.434	0	0	0	0	0	0	0	0	0	0	0	0	0	0	0	0	0	0	0	0	0	0.0011488835	0.12016486	0.14537576	-0.080892199	0.043469981	-0.02328746	0.012467487	-0.0066740146	0.0035725655	-0.0019123252	0.0010236373	-0.0005479193	0.0002932892	-0.00015699028	8.4036493e-05	-4.4982887e-05	2.4077691e-05	-1.2888124e-05	6.8988445e-06	-3.6927902e-06	1.9766606e-06	-1.0580844e-06	5.663605e-07	-3.0315981e-07	1.6227694e-07	-8.6863614e-08	4.6496017e-08	-2.4888358e-08
507.892	0	0	0	0	0	0	0	0	0	0	0	0	0	0	0	0	0	0	0	0	0	0.00064900337	0.10933396	0.15938071	-0.084550357	0.044913399	-0.023996602	0.012839288	-0.0068720824	0.0036784722	-0.0019690006	0.001053973	-0.00056415676	0.00030198073	-0.00016164263	8.6526885e-05	-4.6315939e-05	2.4791225e-05	-1.3270059e-05	7.1032894e-06	-3.8022248e-06	2.0352383e-06	-1.0894403e-06	5.8314439e-07	-3.1214385e-07	1.6708596e-07	-8.9437787e-08	4.787391e-08	-2.5625916e-08
508.35	0	0	0	0	0	0	0	0	0	0	0	0	0	0	0	0	0	0	0	0	0	0.00032035316	0.098658304	0.17221836	-0.086830369	0.045521125	-0.024246355	0.012963711	-0.0069375496	0.003713377	-0.0019876673	0.0010639629	-0.00056950378	0.00030484284	-0.00016317464	8.7346966e-05	-4.6754911e-05	2.502619e-05	-1.339583e-05	7.1706127e-06	-3.8382614e-06	2.0545278e-06	-1.0997658e-06	5.886713e-07	-3.1510227e-07	1.6866956e-07	-9.0285457e-08	4.8327648e-08	-2.5868793e-08
508.808	0	0	0	0	0	0	0	0	0	0	0	0	0	0	0	0	0	0	0	0	0	0.0001270266	0.088269488	0.18369597	-0.08757724	0.045203505	-0.023987906	0.012814527	-0.0068563639	0.0036697563	-0.0019642981	0.0010514513	-0.00056280643	0.00030125785	-0.00016125569	8.6319753e-05	-4.6205066e-05	2.4731878e-05	-1.3238293e-05	7.0862852e-06	-3.7931228e-06	2.0303663e-06	-1.0868324e-06	5.8174844e-07	-3.1139663e-07	1.6668598e-07	-8.9223687e-08	4.7759307e-08	-2.5564572e-08
509.266	0	0	0	0	0	0	0	0	0	0	0	0	0	0	0	0	0	0	0	0	0	3.3117423e-05	0.0782991	0.19362075	-0.086635974	0.043870887	-0.023172443	0.012365508	-0.006614473	0.0035400865	-0.0018948655	0.0010142823	-0.00054291075	0.00029060809	-0.00015555513	8.3268261e-05	-4.4571669e-05	2.3857581e-05	-1.2770305e-05	6.8357777e-06	-3.659032e-06	1.9585907e-06	-1.0484117e-06	5.6118303e-07	-3.0038843e-07	1.6079346e-07	-8.6069537e-08	4.6070966e-08	-2.4660838e-08
509.723	0	0	0	0	0	0	0	0	0	0	0	0	0	0	0	0	0	0	0	0	0	2.7425649e-06	0.068898605	0.20178415	-0.083859775	0.041440208	-0.021754954	0.011592491	-0.0061989348	0.0033174389	-0.0017756605	0.00095047057	-0.00050875405	0.00027232471	-0.0001457685	7.80295e-05	-4.1767475e-05	2.2356599e-05	-1.1966871e-05	6.4057098e-06	-3.4288267e-06	1.8353674e-06	-9.8245168e-07	5.2587661e-07	-2.8148971e-07	1.5067726e-07	-8.0654535e-08	4.3172445e-08	-2.3109319e-08
510.181	0	0	0	0	0	0	0	0	0	0	0	0	0	0	0	0	0	0	0	0	0	0	0.06015788	0.20803012	-0.079082476	0.03781183	-0.019680789	0.010466062	-0.0055939849	0.0029933724	-0.0016021646	0.00085759735	-0.00045904164	0.00024571469	-0.00013152482	7.0404896e-05	-3.7686192e-05	2.0172038e-05	-1.0797536e-05	5.7797798e-06	-3.093781e-06	1.6560256e-06	-8.8645202e-07	4.744909e-07	-2.5398412e-07	1.3595392e-07	-7.2773427e-08	3.8953877e-08	-2.0851206e-08
510.639	0	0	0	0	0	0	0	0	0	0	0	0	0	0	0	0	0	0	0	0	0	0	0.052178923	0.21224444	-0.072258555	0.032974372	-0.016945548	0.0089840761	-0.0047984997	0.0025672888	-0.0013740579	0.00073549149	-0.00039368191	0.000210729	-0.00011279786	6.0380401e-05	-3.23203e-05	1.7299872e-05	-9.2601446e-06	4.9568345e-06	-2.6532777e-06	1.4202349e-06	-7.6023588e-07	4.0693123e-07	-2.1782097e-07	1.1659633e-07	-6.2411692e-08	3.3407487e-08	-1.7882339e-08
511.097	0	0	0	0	0	0	0	0	0	0	0	0	0	0	0	0	0	0	0	0	0	0	0.044938647	0.21453383	-0.063554086	0.027064042	-0.013628251	0.0071895807	-0.0038356148	0.0020515837	-0.0010979768	0.00058770552	-0.00031457644	0.00016838551	-9.0132457e-05	4.8247667e-05	-2.5825915e-05	1.3823666e-05	-7.3994271e-06	3.9608167e-06	-2.1201326e-06	1.1348553e-06	-6.0747539e-07	3.2516316e-07	-1.740524e-07	9.3167662e-08	-4.9870794e-08	2.6694644e-08	-1.4289092e-08
511.555	0	0	0	0	0	0	0	0	0	0	0	0	0	0	0	0	0	0	0	0	0	0	0.03840117	0.2150298	-0.053161695	0.020235728	-0.0098184868	0.005131353	-0.0027315408	0.0014602996	-0.0007814397	0.00041826403	-0.00022387948	0.00011983736	-6.4145851e-05	3.4337102e-05	-1.8379895e-05	9.8380842e-06	-5.2660552e-06	2.8188506e-06	-1.5088648e-06	8.0765859e-07	-4.3233063e-07	2.3141348e-07	-1.2387034e-07	6.6305952e-08	-3.5492255e-08	1.8998156e-08	-1.0169321e-08
512.012	0	0	0	0	0	0	0	0	0	0	0	0	0	0	0	0	0	0	0	0	0	0	0.032542728	0.21386811	-0.041301455	0.012661611	-0.0056154175	0.0028633322	-0.0015152565	0.00080896144	-0.00043275823	0.00023161635	-0.00012397264	6.6359356e-05	-3.5520423e-05	1.9013984e-05	-1.0177767e-05	5.4477854e-06	-2.9160493e-06	1.5609231e-06	-8.3552566e-07	4.4723653e-07	-2.3940072e-07	1.2814395e-07	-6.8592524e-08	3.6716558e-08	-1.9653642e-08	1.0520125e-08	-5.6312059e-09
512.47	0	0	0	0	0	0	0	0	0	0	0	0	0	0	0	0	0	0	0	0	0	0	0.027301869	0.21117492	-0.028113736	0.0044631479	-0.0010900755	0.00042428107	-0.0002076019	0.00010873592	-5.7911056e-05	3.0962939e-05	-1.6569037e-05	8.8685026e-06	-4.7470187e-06	2.5410588e-06	-1.3601719e-06	7.2805006e-07	-3.8970511e-07	2.0860405e-07	-1.1166087e-07	5.9769346e-08	-3.1993863e-08	1.7125345e-08	-9.1668055e-09	4.9068547e-09	-2.6265416e-09	1.4059249e-09	-7.5256261e-10
512.928	0	0	0	0	0	0	0	0	0	0	0	0	0	0	0	0	0	0	0	0	0	0	0.022656244	0.20708252	-0.013815554	-0.0041889772	0.0036591597	-0.0021322774	0.0011626667	-0.00062497113	0.00033485379	-0.00017928099	9.5967992e-05	-5.137015e-05	2.7497213e-05	-1.4719196e-05	7.878863e-06	-4.2172668e-06	2.2573867e-06	-1.2083496e-06	6.468013e-07	-3.4621698e-07	1.8532608e-07	-9.9199435e-08	5.3099188e-08	-2.8423206e-08	1.5214376e-08	-8.1438918e-09	4.3592572e-09
513.385	0	0	0	0	0	0	0	0	0	0	0	0	0	0	0	0	0	0	0	0	0	0	0.018578313	0.20173538	0.0013663804	-0.013120121	0.0085319541	-0.0047517945	0.0025662467	-0.0013764616	0.0007371319	-0.0003946165	0.00021123029	-0.00011306757	6.0522282e-05	-3.2397431e-05	1.7341634e-05	-9.2823411e-06	4.9685813e-06	-2.6596167e-06	1.4236306e-06	-7.620348e-07	4.0790872e-07	-2.1834118e-07	1.1687304e-07	-6.2560398e-08	3.3487335e-08	-1.792497e-08	9.5948667e-09
513.843	0	0	0	0	0	0	0	0	0	0	0	0	0	0	0	0	0	0	0	0	0	0	0.015014413	0.19524136	0.017306234	-0.022214765	0.013460206	-0.0073970457	0.0039831175	-0.0021350072	0.0011431792	-0.00061196869	0.00032757193	-0.00017534272	9.3856599e-05	-5.0241206e-05	2.6893014e-05	-1.4394845e-05	7.7051637e-06	-4.1244735e-06	2.2077343e-06	-1.1817464e-06	6.3257564e-07	-3.3859857e-07	1.8124406e-07	-9.7017253e-08	5.1931403e-08	-2.7797639e-08	1.4879503e-08
514.301	0	0	0	0	0	0	0	0	0	0	0	0	0	0	0	0	0	0	0	0	0	0	0.011938185	0.18774233	0.03377909	-0.031298748	0.018343778	-0.010013579	0.0053840274	-0.0028849369	0.0015446057	-0.00082684639	0.00044258894	-0.00023690881	0.00012681137	-6.7881809e-05	3.6335641e-05	-1.9449137e-05	1.0410587e-05	-5.5726513e-06	2.98291e-06	-1.596679e-06	8.5468446e-07	-4.5748669e-07	2.4488216e-07	-1.3108178e-07	7.0165464e-08	-3.7557896e-08	2.0103967e-08
514.758	0	0	0	0	0	0	0	0	0	0	0	0	0	0	0	0	0	0	0	0	0	0	0.0093190118	0.17938891	0.050555382	-0.040198005	0.023082921	-0.012547194	0.006739864	-0.0036106551	0.001933062	-0.00103478	0.00055388886	-0.00029648521	0.0001587011	-8.4952302e-05	4.5473101e-05	-2.4340084e-05	1.3028576e-05	-6.9740267e-06	3.7330335e-06	-1.9982019e-06	1.0696152e-06	-5.7253258e-07	3.0646359e-07	-1.640454e-07	8.7810236e-08	-4.7002721e-08	2.5159587e-08
515.216	0	0	0	0	0	0	0	0	0	0	0	0	0	0	0	0	0	0	0	0	0	0	0.0071096153	0.17027581	0.067516253	-0.048796876	0.027608948	-0.01496029	0.0080303977	-0.0043013204	0.0023027433	-0.0012326623	0.00065980845	-0.00035318161	0.00018904925	-0.00010119759	5.4168844e-05	-2.8994597e-05	1.5520008e-05	-8.3076579e-06	4.4468951e-06	-2.3803146e-06	1.2741558e-06	-6.82017e-07	3.6506809e-07	-1.9541552e-07	1.0460204e-07	-5.599097e-08	2.9970811e-08
515.673	0	0	0	0	0	0	0	0	0	0	0	0	0	0	0	0	0	0	0	0	0	0	0.0052839325	0.16057371	0.084395922	-0.056903657	0.031812929	-0.017193782	0.0092239061	-0.0049399407	0.0026445527	-0.0014156236	0.0007577411	-0.00040560276	0.00021710895	-0.00011621787	6.2208873e-05	-3.329813e-05	1.7823571e-05	-9.5407248e-06	5.106927e-06	-2.7336136e-06	1.4632728e-06	-7.832456e-07	4.1925345e-07	-2.2442014e-07	1.2012763e-07	-6.4301449e-08	3.4419239e-08
516.131	0	0	0	0	0	0	0	0	0	0	0	0	0	0	0	0	0	0	0	0	0	0	0.0037981581	0.15037138	0.10107598	-0.06439922	0.035623836	-0.019208757	0.010299449	-0.0055152936	0.0029524814	-0.0015804472	0.00084596507	-0.00045282703	0.0002423869	-0.00012974909	6.9451835e-05	-3.7175022e-05	1.9898765e-05	-1.0651549e-05	5.7015251e-06	-3.0518875e-06	1.6336413e-06	-8.7443868e-07	4.6806701e-07	-2.5054931e-07	1.3411406e-07	-7.178805e-08	3.8426662e-08
516.588	0	0	0	0	0	0	0	0	0	0	0	0	0	0	0	0	0	0	0	0	0	0	0.0026230689	0.13984428	0.11729188	-0.071096679	0.038935859	-0.020947869	0.011226244	-0.0060108902	0.003217702	-0.0017224079	0.000921951	-0.00049350051	0.00026415837	-0.0001414033	7.5690079e-05	-4.0514125e-05	2.1686094e-05	-1.1608283e-05	6.2136426e-06	-3.3260115e-06	1.7803768e-06	-9.5298176e-07	5.1010933e-07	-2.7305394e-07	1.4616034e-07	-7.8236135e-08	4.1878189e-08
517.045	0	0	0	0	0	0	0	0	0	0	0	0	0	0	0	0	0	0	0	0	0	0	0.0017194126	0.12910122	0.132889	-0.076859268	0.041668787	-0.022367321	0.01198074	-0.0064141116	0.0034334582	-0.0018378889	0.00098376295	-0.00052658695	0.00028186869	-0.00015088358	8.0764666e-05	-4.3230366e-05	2.3140023e-05	-1.2386552e-05	6.6302319e-06	-3.5490016e-06	1.8997409e-06	-1.0168737e-06	5.4430924e-07	-2.9136065e-07	1.5595955e-07	-8.348142e-08	4.4685882e-08
517.503	0	0	0	0	0	0	0	0	0	0	0	0	0	0	0	0	0	0	0	0	0	0	0.0010503142	0.11824916	0.14770729	-0.081542032	0.043737337	-0.023420515	0.012537878	-0.0067115297	0.0035925604	-0.0019230416	0.0010293409	-0.00055098363	0.00029492758	-0.00015787398	8.4506469e-05	-4.5233216e-05	2.4212093e-05	-1.2960417e-05	6.9374085e-06	-3.7134258e-06	1.9877554e-06	-1.0639852e-06	5.6952693e-07	-3.048593e-07	1.6318511e-07	-8.7349089e-08	4.6756165e-08
517.96	0	0	0	0	0	0	0	0	0	0	0	0	0	0	0	0	0	0	0	0	0	0	0.00058298409	0.10746636	0.16149034	-0.084970368	0.045043307	-0.024054306	0.012869139	-0.0068878693	0.0036868312	-0.0019734885	0.0010563416	-0.00056543632	0.00030266372	-0.00016201511	8.6723123e-05	-4.641971e-05	2.4847191e-05	-1.3300377e-05	7.1193808e-06	-3.8108311e-06	2.0398953e-06	-1.0918942e-06	5.8446595e-07	-3.1285594e-07	1.6746555e-07	-8.9640307e-08	4.7982607e-08
518.418	0	0	0	0	0	0	0	0	0	0	0	0	0	0	0	0	0	0	0	0	0	0	0.00027956169	0.096836888	0.17410618	-0.087004675	0.045502988	-0.024222778	0.012949808	-0.006929885	0.0037091785	-0.0019854331	0.001062733	-0.00056885724	0.00030449482	-0.00016299529	8.7247792e-05	-4.6700545e-05	2.4997514e-05	-1.3380843e-05	7.1624525e-06	-3.8338864e-06	2.0522366e-06	-1.0985e-06	5.8800193e-07	-3.1474869e-07	1.684787e-07	-9.0182625e-08	4.8272898e-08
518.875	0	0	0	0	0	0	0	0	0	0	0	0	0	0	0	0	0	0	0	0	0	0	0.00010566071	0.086538039	0.18530801	-0.087481913	0.045025205	-0.023876651	0.012753447	-0.0068234171	0.0036520219	-0.0019548177	0.0010463431	-0.00056008378	0.00029979857	-0.00016048139	8.5902159e-05	-4.5980277e-05	2.4611975e-05	-1.3174469e-05	7.0519852e-06	-3.7747559e-06	2.0205847e-06	-1.0815577e-06	5.7893311e-07	-3.0989428e-07	1.6588024e-07	-8.8791727e-08	4.752838e-08
519.332	0	0	0	0	0	0	0	0	0	0	0	0	0	0	0	0	0	0	0	0	0	0	2.4805632e-05	0.076677	0.19493338	-0.086254234	0.043522917	-0.022968359	0.012254477	-0.0065547583	0.0035080226	-0.0018777137	0.001005069	-0.0005379903	0.00028797245	-0.00015415089	8.2513581e-05	-4.4166496e-05	2.3641107e-05	-1.2654776e-05	6.7738059e-06	-3.6258533e-06	1.9408788e-06	-1.0388936e-06	5.5609596e-07	-2.976699e-07	1.5933677e-07	-8.5289164e-08	4.565353e-08
519.789	0	0	0	0	0	0	0	0	0	0	0	0	0	0	0	0	0	0	0	0	0	0	1.3502283e-06	0.067384409	0.20279093	-0.083167764	0.040907118	-0.021449444	0.011426857	-0.0061099577	0.0032697113	-0.0017501227	0.00093677051	-0.0005014312	0.00026840324	-0.00014367554	7.6906354e-05	-4.1165152e-05	2.2034571e-05	-1.1794818e-05	6.3134905e-06	-3.3794577e-06	1.808986e-06	-9.6829535e-07	5.1830634e-07	-2.7744168e-07	1.4850901e-07	-7.9493321e-08	4.2551135e-08
520.246	0	0	0	0	0	0	0	0	0	0	0	0	0	0	0	0	0	0	0	0	0	0	0	0.058789263	0.20869246	-0.078072034	0.0370912	-0.019272804	0.010245283	-0.0054754589	0.0029298302	-0.0015681596	0.00083936796	-0.00044929329	0.00024049508	-0.00012873637	6.8909743e-05	-3.688486e-05	1.9743448e-05	-1.056841e-05	5.6570229e-06	-3.0280666e-06	1.6208902e-06	-8.6761341e-07	4.644136e-07	-2.485937e-07	1.3306725e-07	-7.1227722e-08	3.812673e-08
520.704	0	0	0	0	0	0	0	0	0	0	0	0	0	0	0	0	0	0	0	0	0	0	0	0.05093641	0.21258747	-0.070939682	0.032075428	-0.016440544	0.0087111246	-0.0046520244	0.0024887911	-0.0013320452	0.00071297966	-0.00038163991	0.00020428187	-0.00010935152	5.8533462e-05	-3.1330817e-05	1.6770522e-05	-8.9770416e-06	4.8052005e-06	-2.5721068e-06	1.37682e-06	-7.3697004e-07	3.944832e-07	-2.1116099e-07	1.1303027e-07	-6.0502404e-08	3.2385688e-08
521.161	0	0	0	0	0	0	0	0	0	0	0	0	0	0	0	0	0	0	0	0	0	0	0	0.043830752	0.21457754	-0.061980361	0.026026554	-0.013048931	0.0068767733	-0.0036678048	0.0019616755	-0.001049854	0.00056192777	-0.00030078463	0.00016100203	-8.6183925e-05	4.6132355e-05	-2.4692958e-05	1.321746e-05	-7.0751335e-06	3.7871536e-06	-2.0271711e-06	1.085122e-06	-5.8083294e-07	3.1090658e-07	-1.6642367e-07	8.9083276e-08	-4.7684149e-08	2.5524341e-08
521.618	0	0	0	0	0	0	0	0	0	0	0	0	0	0	0	0	0	0	0	0	0	0	0	0.037418701	0.21480389	-0.051371885	0.019088645	-0.0091814039	0.0047876719	-0.0025472205	0.0013615666	-0.00072859075	0.0003899619	-0.00020873454	0.00011172988	-5.9808666e-05	3.2014257e-05	-1.7136058e-05	9.1724593e-06	-4.9098977e-06	2.6281535e-06	-1.4067865e-06	7.5303712e-07	-4.0307795e-07	2.157584e-07	-1.1549226e-07	6.1820709e-08	-3.3091148e-08	1.7713009e-08
522.075	0	0	0	0	0	0	0	0	0	0	0	0	0	0	0	0	0	0	0	0	0	0	0	0.031664635	0.21339707	-0.039305486	0.011415468	-0.0049269036	0.0024922455	-0.0013162929	0.00070240554	-0.0003757193	0.0002010774	-0.00010762831	5.7610218e-05	-3.0838541e-05	1.6507186e-05	-8.8356906e-06	4.7295015e-06	-2.5316404e-06	1.3551279e-06	-7.2536696e-07	3.8828084e-07	-2.0783496e-07	1.112493e-07	-5.9550096e-08	3.187598e-08	-1.7062451e-08	9.1331777e-09
522.532	0	0	0	0	0	0	0	0	0	0	0	0	0	0	0	0	0	0	0	0	0	0	0	0.026532932	0.21048762	-0.025972396	0.0031607858	-0.00037437056	3.8919367e-05	-1.0436283e-06	-1.8666337e-06	1.2964003e-06	-7.3034699e-07	3.9540299e-07	-2.1219634e-07	1.1365521e-07	-6.0845352e-08	3.2569294e-08	-1.7433569e-08	9.3319768e-09	-4.9951909e-09	2.6738042e-09	-1.4312576e-09	7.6610881e-10	-4.1008052e-10	2.1951e-10	-1.1749933e-10	6.2894585e-11	-3.3666173e-11
522.989	0	0	0	0	0	0	0	0	0	0	0	0	0	0	0	0	0	0	0	0	0	0	0	0.021987973	0.20620608	-0.011563846	-0.005521635	0.0043872547	-0.0025238815	0.0013725059	-0.00073730889	0.00039499243	-0.00021146597	0.00011319795	-6.0592588e-05	3.2435129e-05	-1.7361821e-05	9.2931474e-06	-4.9743657e-06	2.662713e-06	-1.425288e-06	7.6292197e-07	-4.0838361e-07	2.1859537e-07	-1.170091e-07	6.2633231e-08	-3.3526321e-08	1.7945839e-08	-9.6060371e-09
523.446	0	0	0	0	0	0	0	0	0	0	0	0	0	0	0	0	0	0	0	0	0	0	0	0.017994137	0.20068302	0.0037289306	-0.014478029	0.0092690317	-0.0051477319	0.0027783341	-0.0014899802	0.00079790486	-0.0004271341	0.00022864066	-0.00012238619	6.5513087e-05	-3.5067725e-05	1.8770469e-05	-1.0047315e-05	5.3781964e-06	-2.8788228e-06	1.5409637e-06	-8.2486068e-07	4.4152292e-07	-2.3633712e-07	1.2650774e-07	-6.7717076e-08	3.6247332e-08	-1.9402449e-08
523.903	0	0	0	0	0	0	0	0	0	0	0	0	0	0	0	0	0	0	0	0	0	0	0	0.014515802	0.19404896	0.019714702	-0.023554632	0.01418202	-0.0077842067	0.0041904195	-0.0022459395	0.0012025698	-0.00064373935	0.00034458489	-0.00018444822	9.8734735e-05	-5.2850543e-05	2.828896e-05	-1.51423e-05	8.1054757e-06	-4.3386717e-06	2.3223853e-06	-1.2431469e-06	6.6541886e-07	-3.5618349e-07	1.9065973e-07	-1.0205635e-07	5.4628327e-08	-2.9241416e-08
524.36	0	0	0	0	0	0	0	0	0	0	0	0	0	0	0	0	0	0	0	0	0	0	0	0.011517348	0.18643446	0.036202236	-0.032597678	0.019037279	-0.010384881	0.0055827405	-0.0029912457	0.0016015233	-0.00085728637	0.00045889197	-0.00024563391	0.00013148728	-7.0382259e-05	3.7673045e-05	-2.0165343e-05	1.0794245e-05	-5.7779069e-06	3.0927728e-06	-1.6555267e-06	8.8615329e-07	-4.7433758e-07	2.5390585e-07	-1.3591075e-07	7.2749774e-08	-3.8941453e-08
524.817	0	0	0	0	0	0	0	0	0	0	0	0	0	0	0	0	0	0	0	0	0	0	0	0.0089631537	0.17797006	0.053000301	-0.041453402	0.023745868	-0.012901329	0.0069292757	-0.0037119579	0.0019873015	-0.0010637798	0.00056942325	-0.00030479849	0.00016315793	-8.733486e-05	4.6747151e-05	-2.5022461e-05	1.3394197e-05	-7.1696005e-06	3.8377125e-06	-2.0542846e-06	1.0995963e-06	-5.8858874e-07	3.150628e-07	-1.6864684e-07	9.0272624e-08	-4.8321073e-08
525.274	0	0	0	0	0	0	0	0	0	0	0	0	0	0	0	0	0	0	0	0	0	0	0	0.0068175989	0.16878631	0.069917664	-0.049968038	0.028218846	-0.015285126	0.0082040035	-0.0043941349	0.0023524404	-0.0012592242	0.00067404006	-0.00036079718	0.00019313388	-0.00010338033	5.5335702e-05	-2.9619676e-05	1.5855026e-05	-8.4868247e-06	4.5427905e-06	-2.431705e-06	1.301618e-06	-6.9672633e-07	3.7294725e-07	-1.9963123e-07	1.0685783e-07	-5.7198791e-08
525.731	0	0	0	0	0	0	0	0	0	0	0	0	0	0	0	0	0	0	0	0	0	0	0	0.0050450624	0.15901376	0.086763093	-0.057987822	0.032367273	-0.017487847	0.0093809025	-0.0050238358	0.0026894761	-0.0014396242	0.00077060376	-0.00041248523	0.00022080235	-0.00011819065	6.3263124e-05	-3.3863006e-05	1.8126425e-05	-9.7026517e-06	5.1935931e-06	-2.7800724e-06	1.4880885e-06	-7.9653972e-07	4.2637587e-07	-2.2823051e-07	1.2216634e-07	-6.539312e-08
526.187	0	0	0	0	0	0	0	0	0	0	0	0	0	0	0	0	0	0	0	0	0	0	0	0.0036127213	0.14880574	0.1033095	-0.065343678	0.036094553	-0.019457035	0.010431801	-0.0055859695	0.0029903293	-0.0016006552	0.00085679937	-0.00045862346	0.00024550001	-0.00013141077	7.0339368e-05	-3.7650725e-05	2.0153941e-05	-1.0787934e-05	5.7745181e-06	-3.0910351e-06	1.6545374e-06	-8.8563601e-07	4.7406779e-07	-2.5375904e-07	1.3583115e-07	-7.2707613e-08
526.644	0	0	0	0	0	0	0	0	0	0	0	0	0	0	0	0	0	0	0	0	0	0	0	0.0024787376	0.13824779	0.11943857	-0.071914384	0.039328253	-0.02115299	0.011335334	-0.0060690859	0.0032488693	-0.0017390351	0.00093087017	-0.00049827157	0.00026672353	-0.00014277125	7.6420216e-05	-4.0905635e-05	2.1896252e-05	-1.1720552e-05	6.273726e-06	-3.3582555e-06	1.7975724e-06	-9.6219935e-07	5.1505101e-07	-2.7569655e-07	1.4757377e-07	-7.8993195e-08
527.101	0	0	0	0	0	0	0	0	0	0	0	0	0	0	0	0	0	0	0	0	0	0	0	0.0016109877	0.12749238	0.13492242	-0.077529279	0.041970775	-0.022522699	0.012063031	-0.0064579336	0.0034569306	-0.0018503934	0.00099047655	-0.0005301772	0.00028380252	-0.00015191325	8.1313595e-05	-4.3524926e-05	2.3298325e-05	-1.2471049e-05	6.6754485e-06	-3.573293e-06	1.9126755e-06	-1.0238114e-06	5.4803102e-07	-2.9335009e-07	1.5702329e-07	-8.4051329e-08
527.558	0	0	0	0	0	0	0	0	0	0	0	0	0	0	0	0	0	0	0	0	0	0	0	0.00097385082	0.11667007	0.14956984	-0.082034596	0.043933179	-0.023517737	0.012588869	-0.0067385714	0.0036070494	-0.0019307345	0.0010334799	-0.0005531956	0.00029612418	-0.00015850876	8.4843932e-05	-4.5414618e-05	2.4309852e-05	-1.3012496e-05	6.9652719e-06	-3.7284323e-06	1.9957168e-06	-1.0682615e-06	5.7182451e-07	-3.0608627e-07	1.6384067e-07	-8.7700528e-08
528.014	0	0	0	0	0	0	0	0	0	0	0	0	0	0	0	0	0	0	0	0	0	0	0	0.00053248664	0.10593478	0.16316103	-0.085270968	0.045124817	-0.024088925	0.012886444	-0.006896855	0.0036916533	-0.0019760051	0.0010577104	-0.00056616536	0.00030306683	-0.00016222501	8.6833101e-05	-4.6479365e-05	2.4879797e-05	-1.3317574e-05	7.1285728e-06	-3.8158455e-06	2.0425064e-06	-1.0933069e-06	5.8523095e-07	-3.1326247e-07	1.6768192e-07	-8.9756669e-08
528.471	0	0	0	0	0	0	0	0	0	0	0	0	0	0	0	0	0	0	0	0	0	0	0	0.00024940345	0.09536973	0.17556474	-0.087099104	0.045462137	-0.024190431	0.012931086	-0.006919563	0.0037036629	-0.0019824156	0.0010611396	-0.00056800066	0.00030404923	-0.00016275086	8.7114571e-05	-4.6630028e-05	2.4960445e-05	-1.3360743e-05	7.1516802e-06	-3.8282145e-06	2.0491272e-06	-1.0968509e-06	5.8712798e-07	-3.1427792e-07	1.6822546e-07	-9.0047616e-08
528.928	0	0	0	0	0	0	0	0	0	0	0	0	0	0	0	0	0	0	0	0	0	0	0	9.0148744e-05	0.085129125	0.18655872	-0.087356703	0.044852711	-0.023772096	0.012695862	-0.0067922685	0.0036353546	-0.0019458317	0.0010415545	-0.00055751692	0.00029843727	-0.0001597469	8.5506659e-05	-4.5769357e-05	2.4499739e-05	-1.3114138e-05	7.0196785e-06	-3.7575555e-06	2.0113056e-06	-1.0766059e-06	5.762911e-07	-3.0847715e-07	1.6512045e-07	-8.8385568e-08
529.384	0	0	0	0	0	0	0	0	0	0	0	0	0	0	0	0	0	0	0	0	0	0	0	1.9186758e-05	0.075364334	0.19593308	-0.085895205	0.043212395	-0.022788311	0.012156288	-0.0065018569	0.0034797073	-0.0018624949	0.00099694321	-0.00053363729	0.00028565452	-0.00015290457	8.184421e-05	-4.3808949e-05	2.3450358e-05	-1.2552429e-05	6.7190093e-06	-3.5966106e-06	1.9251567e-06	-1.0304923e-06	5.5160721e-07	-2.9526435e-07	1.5804795e-07	-8.4599808e-08
529.841	0	0	0	0	0	0	0	0	0	0	0	0	0	0	0	0	0	0	0	0	0	0	0	6.5035707e-07	0.066162837	0.20353806	-0.082554713	0.040445214	-0.021186424	0.011284024	-0.0060331389	0.0032285879	-0.0017280518	0.00092497542	-0.00049511434	0.00026503324	-0.00014186644	7.5935905e-05	-4.0646396e-05	2.1757485e-05	-1.1646273e-05	6.2339663e-06	-3.3369726e-06	1.7861803e-06	-9.5610143e-07	5.1178688e-07	-2.7394932e-07	1.4663853e-07	-7.8492577e-08
530.297	0	0	0	0	0	0	0	0	0	0	0	0	0	0	0	0	0	0	0	0	0	0	0	0	0.057690952	0.20915754	-0.077204861	0.036480424	-0.018928453	0.010058724	-0.005375223	0.0028761664	-0.0015393816	0.00082398064	-0.00044105394	0.00023609479	-0.00012637632	6.7644608e-05	-3.6208293e-05	1.9381827e-05	-1.0374639e-05	5.5532914e-06	-2.9726149e-06	1.5911506e-06	-8.5170653e-07	4.5590584e-07	-2.4403732e-07	1.3062734e-07	-6.9922122e-08
530.754	0	0	0	0	0	0	0	0	0	0	0	0	0	0	0	0	0	0	0	0	0	0	0	0	0.049956369	0.21279078	-0.069846093	0.031336645	-0.016026788	0.0084873198	-0.0045318551	0.0024244522	-0.0012975605	0.00069453499	-0.00037176445	0.00019900424	-0.00010652256	5.7017617e-05	-3.0519958e-05	1.6336935e-05	-8.7447794e-06	4.6808674e-06	-2.505616e-06	1.3411803e-06	-7.1790314e-07	3.8428288e-07	-2.0569897e-07	1.1010574e-07	-5.8937332e-08
531.21	0	0	0	0	0	0	0	0	0	0	0	0	0	0	0	0	0	0	0	0	0	0	0	0	0.042960542	0.21454582	-0.060694508	0.025184888	-0.012580079	0.0066234908	-0.0035318766	0.0018888969	-0.0010108607	0.00054106665	-0.00028961622	0.00015503044	-8.2984342e-05	4.4418471e-05	-2.3775982e-05	1.2726973e-05	-6.8124511e-06	3.6465391e-06	-1.9519517e-06	1.0448206e-06	-5.5926854e-07	2.9936813e-07	-1.602458e-07	8.5775747e-08	-4.5913987e-08
531.667	0	0	0	0	0	0	0	0	0	0	0	0	0	0	0	0	0	0	0	0	0	0	0	0	0.036637258	0.21456058	-0.049900715	0.018151546	-0.0086619258	0.0045073664	-0.0023968575	0.0012810575	-0.00068546978	0.00036688778	-0.00019638216	0.00010512243	-5.6269671e-05	3.0119086e-05	-1.6121916e-05	8.6298508e-06	-4.6193574e-06	2.4726295e-06	-1.323571e-06	7.0846742e-07	-3.792264e-07	2.0299425e-07	-1.0865878e-07	5.8162448e-08	-3.1133158e-08
532.123	0	0	0	0	0	0	0	0	0	0	0	0	0	0	0	0	0	0	0	0	0	0	0	0	0.030978762	0.21296484	-0.037702145	0.010420328	-0.0043779352	0.0021963701	-0.0011576448	0.00061745931	-0.00033023481	0.00017673427	-9.4597312e-05	5.0637199e-05	-2.7104918e-05	1.4508262e-05	-7.7658717e-06	4.1569696e-06	-2.2251287e-06	1.1910572e-06	-6.375596e-07	3.4126633e-07	-1.8267206e-07	9.7781637e-08	-5.2340562e-08	2.8016652e-08	-1.4996736e-08
532.58	0	0	0	0	0	0	0	0	0	0	0	0	0	0	0	0	0	0	0	0	0	0	0	0	0.025924704	0.20988181	-0.024236041	0.0021107001	0.00020196521	-0.00027133038	0.00016524081	-9.0902175e-05	4.8957374e-05	-2.6242629e-05	1.4051527e-05	-7.5222995e-06	4.0265893e-06	-2.155294e-06	1.1536705e-06	-6.1754487e-07	3.3055735e-07	-1.769393e-07	9.4713631e-08	-5.0697336e-08	2.7137124e-08	-1.4526099e-08	7.7755314e-09	-4.1620562e-09	2.2278628e-09
533.036	0	0	0	0	0	0	0	0	0	0	0	0	0	0	0	0	0	0	0	0	0	0	0	0	0.021461776	0.20545482	-0.0097515279	-0.0065880438	0.0049692732	-0.002836773	0.00154013	-0.00082706162	0.00044302415	-0.00023718099	0.00012696186	-6.7962958e-05	3.637915e-05	-1.9472435e-05	1.0423059e-05	-5.5793274e-06	2.9864835e-06	-1.5985919e-06	8.5570839e-07	-4.5803477e-07	2.4517553e-07	-1.3123882e-07	7.0249524e-08	-3.7602891e-08	2.0128052e-08
533.492	0	0	0	0	0	0	0	0	0	0	0	0	0	0	0	0	0	0	0	0	0	0	0	0	0.017542895	0.19980829	0.0055897295	-0.01554088	0.0098454325	-0.0054571345	0.0029440057	-0.0015786868	0.00084536304	-0.00045254648	0.00024224184	-0.00012967207	6.9410683e-05	-3.7153004e-05	1.988698e-05	-1.0645241e-05	5.6981487e-06	-3.0500802e-06	1.6326739e-06	-8.7392083e-07	4.6778982e-07	-2.5040094e-07	1.3403463e-07	-7.1745537e-08	3.8403905e-08
533.949	0	0	0	0	0	0	0	0	0	0	0	0	0	0	0	0	0	0	0	0	0	0	0	0	0.014125752	0.19305594	0.021633587	-0.024615015	0.014752842	-0.0080900739	0.0043541052	-0.0023335811	0.0012494442	-0.00066884361	0.00035802038	-0.00019164804	0.00010258506	-5.4910035e-05	2.9391829e-05	-1.5733063e-05	8.4215406e-06	-4.5078455e-06	2.4129994e-06	-1.2916054e-06	6.9136684e-07	-3.7007839e-07	1.9809559e-07	-1.0603584e-07	5.6758795e-08
534.405	0	0	0	0	0	0	0	0	0	0	0	0	0	0	0	0	0	0	0	0	0	0	0	0	0.011189876	0.18535717	0.038119638	-0.03361781	0.019581566	-0.010675906	0.0057383776	-0.0030745756	0.001646076	-0.00088115217	0.00047166381	-0.00025248108	0.00013514765	-7.2339595e-05	3.8721392e-05	-2.0727056e-05	1.1094708e-05	-5.9387271e-06	3.1789343e-06	-1.7015872e-06	9.1082069e-07	-4.8754877e-07	2.6097515e-07	-1.3969376e-07	7.4775187e-08
534.861	0	0	0	0	0	0	0	0	0	0	0	0	0	0	0	0	0	0	0	0	0	0	0	0	0.0086918802	0.17682795	0.054892485	-0.042416415	0.024254056	-0.013172327	0.0070740816	-0.0037894854	0.0020287349	-0.00108598	0.00058130284	-0.00031117056	0.00016656284	-8.9154991e-05	4.772221e-05	-2.5545076e-05	1.3673682e-05	-7.3191889e-06	3.9178801e-06	-2.0971225e-06	1.1225417e-06	-6.0087987e-07	3.2163903e-07	-1.7216568e-07	9.2156738e-08
535.317	0	0	0	0	0	0	0	0	0	0	0	0	0	0	0	0	0	0	0	0	0	0	0	0	0.0065964027	0.16759787	0.071762282	-0.050858183	0.028682015	-0.015531263	0.0083353845	-0.0044644705	0.0023900113	-0.0012793608	0.00068481436	-0.00036657997	0.00019622227	-0.0001050306	5.6219985e-05	-3.0093824e-05	1.6108521e-05	-8.6224987e-06	4.6155273e-06	-2.4705519e-06	1.3224299e-06	-7.0787705e-07	3.7891249e-07	-2.028228e-07	1.0856686e-07
535.773	0	0	0	0	0	0	0	0	0	0	0	0	0	0	0	0	0	0	0	0	0	0	0	0	0.0048680808	0.15779653	0.088539187	-0.058790463	0.032777144	-0.017704638	0.0094964536	-0.0050856908	0.0027224956	-0.0014573281	0.00078007523	-0.0004175728	0.00022351761	-0.00011964079	6.4040418e-05	-3.428e-05	1.8349283e-05	-9.821924e-06	5.2575663e-06	-2.8142159e-06	1.5063854e-06	-8.0634569e-07	4.3162078e-07	-2.3103629e-07	1.2366896e-07
536.23	0	0	0	0	0	0	0	0	0	0	0	0	0	0	0	0	0	0	0	0	0	0	0	0	0.0034688278	0.14753068	0.10506908	-0.066075712	0.036458677	-0.019648341	0.010533568	-0.005640436	0.0030193826	-0.0016162392	0.00086513555	-0.00046310528	0.00024789013	-0.00013268651	7.102343e-05	-3.8017915e-05	2.0350101e-05	-1.0892913e-05	5.830855e-06	-3.1210799e-06	1.6706427e-06	-8.9427018e-07	4.7868502e-07	-2.5622865e-07	1.3715391e-07
536.686	0	0	0	0	0	0	0	0	0	0	0	0	0	0	0	0	0	0	0	0	0	0	0	0	0.0023693399	0.13697508	0.12108942	-0.072529118	0.039622043	-0.021305701	0.01141631	-0.006112413	0.0032719501	-0.0017514249	0.00093749603	-0.00050183954	0.00026862371	-0.00014378443	7.6963844e-05	-4.1197741e-05	2.2052188e-05	-1.1803999e-05	6.3185488e-06	-3.3821277e-06	1.8103755e-06	-9.6906711e-07	5.1872232e-07	-2.7765966e-07	1.4862549e-07
537.142	0	0	0	0	0	0	0	0	0	0	0	0	0	0	0	0	0	0	0	0	0	0	0	0	0.0015308417	0.1262373	0.13644691	-0.078014756	0.042187495	-0.022633171	0.012121263	-0.0064890748	0.0034734804	-0.0018592893	0.00099523185	-0.00053274522	0.00028516682	-0.00015263935	8.1703637e-05	-4.373489e-05	2.3410265e-05	-1.2530944e-05	6.7076746e-06	-3.5904149e-06	1.9218669e-06	-1.0287468e-06	5.5066767e-07	-2.9475924e-07	1.5777854e-07
537.598	0	0	0	0	0	0	0	0	0	0	0	0	0	0	0	0	0	0	0	0	0	0	0	0	0.0009179706	0.11544694	0.15095172	-0.082379978	0.044066735	-0.023582677	0.012622594	-0.0067565814	0.0036165639	-0.001935866	0.0010362199	-0.00055468581	0.00029691112	-0.00015892564	8.5068513e-05	-4.5536065e-05	2.4374391e-05	-1.3047018e-05	6.9839229e-06	-3.7382823e-06	2.0010169e-06	-1.0711146e-06	5.7334632e-07	-3.0689858e-07	1.6427648e-07
538.054	0	0	0	0	0	0	0	0	0	0	0	0	0	0	0	0	0	0	0	0	0	0	0	0	0.00049536374	0.1047336	0.164414	-0.085472133	0.045171466	-0.024106143	0.012894472	-0.0069010928	0.0036937911	-0.0019771887	0.001058337	-0.00056652482	0.00030324825	-0.00016231767	8.6884173e-05	-4.6507963e-05	2.4894626e-05	-1.3325487e-05	7.1329842e-06	-3.8180703e-06	2.0437256e-06	-1.093976e-06	5.8558354e-07	-3.1344887e-07	1.6778271e-07
538.51	0	0	0	0	0	0	0	0	0	0	0	0	0	0	0	0	0	0	0	0	0	0	0	0	0.00022765842	0.094226881	0.17664391	-0.087138574	0.04541339	-0.024155495	0.012911062	-0.006908769	0.0036977523	-0.001979291	0.0010594601	-0.00056712572	0.00030356987	-0.00016248982	8.6976318e-05	-4.6557287e-05	2.4921028e-05	-1.3339619e-05	7.1405491e-06	-3.8221195e-06	2.0458931e-06	-1.0951362e-06	5.8620457e-07	-3.137813e-07	1.6796066e-07
538.966	0	0	0	0	0	0	0	0	0	0	0	0	0	0	0	0	0	0	0	0	0	0	0	0	7.9491902e-05	0.084056376	0.18745159	-0.087226651	0.044704212	-0.023682657	0.012646533	-0.00676577	0.0036210379	-0.0019382064	0.001037466	-0.00055535202	0.00029726763	-0.00015911645	8.5170649e-05	-4.5590736e-05	2.4403655e-05	-1.3062682e-05	6.9923079e-06	-3.7427705e-06	2.0034194e-06	-1.0724006e-06	5.7403469e-07	-3.0726705e-07	1.6447371e-07
539.422	0	0	0	0	0	0	0	0	0	0	0	0	0	0	0	0	0	0	0	0	0	0	0	0	1.5501449e-05	0.074351688	0.19664721	-0.085583715	0.042955632	-0.022639557	0.012075051	-0.0064582557	0.0034562384	-0.0018499687	0.00099023159	-0.00053006722	0.00028373318	-0.00015187196	8.1292868e-05	-4.3515011e-05	2.3292568e-05	-1.2467944e-05	6.6739513e-06	-3.5723639e-06	1.9122046e-06	-1.0235747e-06	5.4789916e-07	-2.9327732e-07	1.569853e-07
539.878	0	0	0	0	0	0	0	0	0	0	0	0	0	0	0	0	0	0	0	0	0	0	0	0	3.2432563e-07	0.065242413	0.20404093	-0.082057119	0.040079354	-0.020978117	0.011170784	-0.0059723861	0.0031959442	-0.0017106114	0.00091563379	-0.0004901348	0.00026235818	-0.0001404307	7.5168677e-05	-4.0236811e-05	2.1537824e-05	-1.1528673e-05	6.1711698e-06	-3.3032402e-06	1.7681489e-06	-9.464638e-07	5.0662322e-07	-2.711833e-07	1.4515883e-07
540.334	0	0	0	0	0	0	0	0	0	0	0	0	0	0	0	0	0	0	0	0	0	0	0	0	0	0.056851611	0.20945555	-0.076507787	0.035996631	-0.01865567	0.009910828	-0.0052958936	0.0028335878	-0.0015166191	0.00081179081	-0.00043454745	0.00023260344	-0.00012450407	6.6643591e-05	-3.5673444e-05	1.909516e-05	-1.0221174e-05	5.4712804e-06	-2.9286106e-06	1.5676182e-06	-8.3912273e-07	4.4916568e-07	-2.4042766e-07	1.2869596e-07
540.79	0	0	0	0	0	0	0	0	0	0	0	0	0	0	0	0	0	0	0	0	0	0	0	0	0	0.049211707	0.21288939	-0.068984775	0.030761058	-0.015704448	0.0083128739	-0.0044383009	0.002374273	-0.0012707244	0.00068016551	-0.00036408826	0.00019488812	-0.00010431643	5.5837705e-05	-2.9889194e-05	1.5998987e-05	-8.5638679e-06	4.5841429e-06	-2.4537527e-06	1.3134377e-06	-7.0306367e-07	3.7633598e-07	-2.0144366e-07	1.0782863e-07
541.245	0	0	0	0	0	0	0	0	0	0	0	0	0	0	0	0	0	0	0	0	0	0	0	0	0	0.042303299	0.21446749	-0.059696886	0.024537636	-0.012219626	0.0064287087	-0.0034274323	0.0018329059	-0.00098090782	0.0005250298	-0.000281044	0.00015043629	-8.0522987e-05	4.3101729e-05	-2.3071792e-05	1.2349791e-05	-6.6105423e-06	3.5385495e-06	-1.8940783e-06	1.0138568e-06	-5.4270245e-07	2.9049781e-07	-1.5549654e-07	8.3234087e-08
541.701	0	0	0	0	0	0	0	0	0	0	0	0	0	0	0	0	0	0	0	0	0	0	0	0	0	0.036060747	0.21432605	-0.048792656	0.017451273	-0.0082739598	0.004298003	-0.0022846118	0.0012209114	-0.0006532862	0.00034965803	-0.00018716743	0.00010018616	-5.3625928e-05	2.8704474e-05	-1.5365129e-05	8.2245945e-06	-4.4024251e-06	2.356569e-06	-1.2613999e-06	6.7519853e-07	-3.6142373e-07	1.9346293e-07	-1.0355608e-07	5.5431433e-08
542.157	0	0	0	0	0	0	0	0	0	0	0	0	0	0	0	0	0	0	0	0	0	0	0	0	0	0.030464671	0.21258914	-0.036480317	0.0096671474	-0.003962783	0.001972637	-0.0010377142	0.00055322276	-0.00029585455	0.00015832993	-8.4749499e-05	4.536404e-05	-2.4281646e-05	1.2997288e-05	-6.9572778e-06	3.7240681e-06	-1.9934029e-06	1.0670463e-06	-5.7115755e-07	3.0572757e-07	-1.6365142e-07	8.7599346e-08	-4.6889837e-08	2.5099162e-08
542.613	0	0	0	0	0	0	0	0	0	0	0	0	0	0	0	0	0	0	0	0	0	0	0	0	0	0.025479732	0.20938626	-0.022949578	0.0013378013	0.00062566887	-0.00049934902	0.00028744611	-0.00015633026	8.3982855e-05	-4.4990993e-05	2.4088109e-05	-1.2894392e-05	6.901964e-06	-3.6944394e-06	1.9775862e-06	-1.0585558e-06	5.6661914e-07	-3.033049e-07	1.6234992e-07	-8.6902198e-08	4.6517455e-08	-2.4899867e-08	1.3328304e-08	-7.134366e-09
543.068	0	0	0	0	0	0	0	0	0	0	0	0	0	0	0	0	0	0	0	0	0	0	0	0	0	0.02107966	0.20485823	-0.0084230636	-0.0073647758	0.0053925407	-0.0030642047	0.0016619949	-0.00089227976	0.00047794486	-0.00025587186	0.00013697246	-7.331895e-05	3.9245021e-05	-2.1006787e-05	1.124466e-05	-6.0190036e-06	3.221826e-06	-1.7246075e-06	9.2313013e-07	-4.9413043e-07	2.6450067e-07	-1.4158194e-07	7.578543e-08	-4.0566377e-08
543.524	0	0	0	0	0	0	0	0	0	0	0	0	0	0	0	0	0	0	0	0	0	0	0	0	0	0.017209839	0.19911443	0.0069737154	-0.016326572	0.010270711	-0.0056852515	0.003066207	-0.0016440561	0.00088037241	-0.00047128336	0.00025228196	-0.00013504162	7.2282908e-05	-3.8691057e-05	2.0710819e-05	-1.1086017e-05	5.9340751e-06	-3.1764441e-06	1.7002543e-06	-9.1010721e-07	4.8716686e-07	-2.6077072e-07	1.3958433e-07	-7.4716613e-08
543.98	0	0	0	0	0	0	0	0	0	0	0	0	0	0	0	0	0	0	0	0	0	0	0	0	0	0.013845222	0.19229288	0.023020183	-0.025376294	0.015161643	-0.0083089026	0.0044712949	-0.0023962378	0.0012830091	-0.00068680588	0.00036765076	-0.00019679602	0.00010533778	-5.6384419e-05	3.0181844e-05	-1.6155636e-05	8.6477184e-06	-4.6290271e-06	2.4777779e-06	-1.3262978e-06	7.099475e-07	-3.8002076e-07	2.0341603e-07	-1.088844e-07
544.435	0	0	0	0	0	0	0	0	0	0	0	0	0	0	0	0	0	0	0	0	0	0	0	0	0	0.01095633	0.18454109	0.039490066	-0.034341875	0.019966687	-0.010881549	0.0058484638	-0.0031333998	0.0016775969	-0.00089801882	0.00048071252	-0.0002573155	0.00013773164	-7.3723958e-05	3.9463473e-05	-2.1123875e-05	1.1307096e-05	-6.0525621e-06	3.2397531e-06	-1.7341657e-06	9.282731e-07	-4.968861e-07	2.6597126e-07	-1.4236893e-07
544.891	0	0	0	0	0	0	0	0	0	0	0	0	0	0	0	0	0	0	0	0	0	0	0	0	0	0.0084951923	0.17595425	0.056266398	-0.043110459	0.02461889	-0.013366545	0.0071779997	-0.0038449777	0.0020584793	-0.0011018943	0.00058984642	-0.00031573246	0.00016900009	-9.0461099e-05	4.8422646e-05	-2.5919511e-05	1.3874083e-05	-7.4266416e-06	3.9752562e-06	-2.1278637e-06	1.1390138e-06	-6.0969139e-07	3.2635323e-07	-1.7469015e-07
545.347	0	0	0	0	0	0	0	0	0	0	0	0	0	0	0	0	0	0	0	0	0	0	0	0	0	0.0064333232	0.1666779	0.073123707	-0.051509674	0.02901934	-0.01571013	0.0084310247	-0.0045155019	0.0024173743	-0.0012939991	0.00069267925	-0.00037077657	0.00019846318	-0.00010623188	5.6864539e-05	-3.0438259e-05	1.6292858e-05	-8.7213852e-06	4.6682932e-06	-2.4988305e-06	1.3375868e-06	-7.1598358e-07	3.832489e-07	-2.0514523e-07
545.802	0	0	0	0	0	0	0	0	0	0	0	0	0	0	0	0	0	0	0	0	0	0	0	0	0	0.0047387363	0.15686365	0.089835811	-0.059370382	0.033071334	-0.017859782	0.0095793318	-0.0051298626	0.0027461925	-0.0014700028	0.00078689306	-0.00042120709	0.00022545678	-0.00012068081	6.4598862e-05	-3.4578261e-05	1.8508901e-05	-9.9076079e-06	5.3032422e-06	-2.8387042e-06	1.5195162e-06	-8.1336673e-07	4.3537578e-07	-2.3304767e-07
546.258	0	0	0	0	0	0	0	0	0	0	0	0	0	0	0	0	0	0	0	0	0	0	0	0	0	0.0033687098	0.14659762	0.10628681	-0.066574872	0.036704609	-0.019776997	0.010602201	-0.0056769558	0.0030389887	-0.0016267229	0.00087078419	-0.00046611207	0.00024949276	-0.0001335466	7.1485754e-05	-3.8264654e-05	2.0482137e-05	-1.0963859e-05	5.8686215e-06	-3.1413388e-06	1.681512e-06	-9.0007986e-07	4.8179124e-07	-2.5789291e-07
546.713	0	0	0	0	0	0	0	0	0	0	0	0	0	0	0	0	0	0	0	0	0	0	0	0	0	0.0022940828	0.13605373	0.12221574	-0.072939726	0.03981541	-0.021405554	0.011469454	-0.0061406179	0.0032871094	-0.0017595274	0.00094187308	-0.00050416426	0.00026986069	-0.00014444899	7.7321661e-05	-4.1388478e-05	2.2154244e-05	-1.1858919e-05	6.3477201e-06	-3.3977893e-06	1.8187861e-06	-9.7355998e-07	5.2112339e-07	-2.789466e-07
547.169	0	0	0	0	0	0	0	0	0	0	0	0	0	0	0	0	0	0	0	0	0	0	0	0	0	0.0014748589	0.12531491	0.13750325	-0.078340656	0.042329339	-0.022704658	0.012159136	-0.0065090823	0.0034842546	-0.0018650437	0.0009983544	-0.00053439732	0.00028604332	-0.0001531111	8.1958375e-05	-4.3870403e-05	2.3482758e-05	-1.2570058e-05	6.7283711e-06	-3.6015431e-06	1.9278525e-06	-1.031941e-06	5.5237337e-07	-2.9567407e-07
547.624	0	0	0	0	0	0	0	0	0	0	0	0	0	0	0	0	0	0	0	0	0	0	0	0	0	0.00087946132	0.11455714	0.15189349	-0.082602154	0.044147551	-0.0236208	0.01264253	-0.0067669688	0.0036221904	-0.0019388644	0.0010378688	-0.00055554833	0.00029736466	-0.0001591711	8.5202212e-05	-4.5606753e-05	2.4412184e-05	-1.3067569e-05	6.9946738e-06	-3.7440888e-06	2.0041551e-06	-1.0727843e-06	5.742358e-07	-3.0737657e-07
548.079	0	0	0	0	0	0	0	0	0	0	0	0	0	0	0	0	0	0	0	0	0	0	0	0	0	0.00047071855	0.10388568	0.16523232	-0.085585651	0.045188596	-0.024109486	0.012895709	-0.0069014569	0.0036940527	-0.001977315	0.0010584494	-0.00056656443	0.00030326114	-0.00016232733	8.6891697e-05	-4.6511095e-05	2.4896256e-05	-1.3326688e-05	7.1333721e-06	-3.8183308e-06	2.0438957e-06	-1.0940567e-06	5.8562239e-07	-3.1347158e-07
548.535	0	0	0	0	0	0	0	0	0	0	0	0	0	0	0	0	0	0	0	0	0	0	0	0	0	0.00021310099	0.093406535	0.17735637	-0.087141332	0.045364189	-0.024122462	0.012892722	-0.0068986405	0.003692396	-0.0019764099	0.0010579627	-0.00056630362	0.00030312151	-0.00016225258	8.6851686e-05	-4.6489677e-05	2.4884792e-05	-1.3320551e-05	7.1300873e-06	-3.8165726e-06	2.0429545e-06	-1.0935529e-06	5.8535272e-07	-3.1332723e-07
548.99	0	0	0	0	0	0	0	0	0	0	0	0	0	0	0	0	0	0	0	0	0	0	0	0	0	7.2568725e-05	0.08329455	0.18802366	-0.087110557	0.044585742	-0.023611859	0.01260789	-0.006744768	0.0036098584	-0.0019322084	0.0010342992	-0.00055363674	0.00029634135	-0.00015862334	8.4909003e-05	-4.5449804e-05	2.4328173e-05	-1.3022599e-05	6.9706027e-06	-3.7312041e-06	1.9972581e-06	-1.0690925e-06	5.7225965e-07	-3.0631879e-07
549.445	0	0	0	0	0	0	0	0	0	0	0	0	0	0	0	0	0	0	0	0	0	0	0	0	0	1.3297717e-05	0.073655122	0.19707375	-0.08534682	0.042766967	-0.02253052	0.012015851	-0.0064262498	0.0034391641	-0.0018408158	0.00098537393	-0.00052744777	0.00028232331	-0.00015111987	8.089249e-05	-4.3299859e-05	2.3177359e-05	-1.2406582e-05	6.6408672e-06	-3.5547042e-06	1.9027803e-06	-1.0185204e-06	5.4518963e-07	-2.9182876e-07
549.901	0	0	0	0	0	0	0	0	0	0	0	0	0	0	0	0	0	0	0	0	0	0	0	0	0	1.7868654e-07	0.064597799	0.20433195	-0.081688376	0.039812423	-0.020826268	0.011088544	-0.0059280484	0.0031722618	-0.001697922	0.00090887987	-0.00048650177	0.00026040636	-0.00013938832	7.4612746e-05	-3.9938459e-05	2.1378084e-05	-1.144345e-05	6.1253318e-06	-3.2787499e-06	1.7550661e-06	-9.3945192e-07	5.0286616e-07	-2.6917388e-07
550.356	0	0	0	0	0	0	0	0	0	0	0	0	0	0	0	0	0	0	0	0	0	0	0	0	0	0	0.056282333	0.20959479	-0.076017851	0.035660196	-0.018466091	0.0098083128	-0.0052407158	0.0028040944	-0.0015008203	0.00080336801	-0.00043002312	0.00023017536	-0.00012320649	6.5950823e-05	-3.5301933e-05	1.8896265e-05	-1.011496e-05	5.4142313e-06	-2.8981141e-06	1.5513174e-06	-8.3038931e-07	4.4448755e-07	-2.3792501e-07
550.811	0	0	0	0	0	0	0	0	0	0	0	0	0	0	0	0	0	0	0	0	0	0	0	0	0	0	0.048712285	0.21289417	-0.068394774	0.030370053	-0.015485608	0.0081946704	-0.0043747511	0.0023402885	-0.0012525231	0.00067045109	-0.00035887511	0.00019209238	-0.00010282171	5.5039116e-05	-2.9461152e-05	1.5769837e-05	-8.4414175e-06	4.518435e-06	-2.4186148e-06	1.2946486e-06	-6.9299959e-07	3.7094612e-07	-1.985598e-07
551.266	0	0	0	0	0	0	0	0	0	0	0	0	0	0	0	0	0	0	0	0	0	0	0	0	0	0	0.041853409	0.21435703	-0.059005746	0.024092211	-0.011971723	0.0062949341	-0.0033555796	0.0017944658	-0.00096032347	0.00051403311	-0.00027514749	0.00014727598	-7.8832727e-05	4.2198124e-05	-2.2587668e-05	1.2090629e-05	-6.4719785e-06	3.4642539e-06	-1.8543359e-06	9.9259841e-07	-5.3131816e-07	2.8440191e-07	-1.5223448e-07
551.721	0	0	0	0	0	0	0	0	0	0	0	0	0	0	0	0	0	0	0	0	0	0	0	0	0	0	0.035670622	0.21411194	-0.048039099	0.016978104	-0.0080120283	0.0041567947	-0.0022088273	0.0011803554	-0.00063157152	0.00033804885	-0.00018094647	9.6853566e-05	-5.1842989e-05	2.7750868e-05	-1.485439e-05	7.9511932e-06	-4.2561849e-06	2.2782068e-06	-1.219472e-06	6.5276521e-07	-3.4941221e-07	1.8703201e-07	-1.0011437e-07
552.177	0	0	0	0	0	0	0	0	0	0	0	0	0	0	0	0	0	0	0	0	0	0	0	0	0	0	0.030117346	0.21228181	-0.035654619	0.0091613835	-0.003684298	0.0018226496	-0.00095728205	0.00051016663	-0.00027280407	0.00014599759	-7.8145168e-05	4.1827738e-05	-2.2389173e-05	1.1984624e-05	-6.4150883e-06	3.4338404e-06	-1.8380964e-06	9.838773e-07	-5.26647e-07	2.8190631e-07	-1.5089883e-07	8.0772539e-08	-4.3235873e-08
552.632	0	0	0	0	0	0	0	0	0	0	0	0	0	0	0	0	0	0	0	0	0	0	0	0	0	0	0.025182792	0.20900347	-0.022095299	0.00082804624	0.00090473357	-0.00064948543	0.00036789413	-0.00019940691	0.00010704157	-5.7336343e-05	3.0695451e-05	-1.643071e-05	8.7949746e-06	-4.7078435e-06	2.5199996e-06	-1.3488945e-06	7.2204819e-07	-3.8649051e-07	2.0687953e-07	-1.1073954e-07	5.9276668e-08	-3.1729384e-08	1.6984084e-08
553.087	0	0	0	0	0	0	0	0	0	0	0	0	0	0	0	0	0	0	0	0	0	0	0	0	0	0	0.020819009	0.20440315	-0.0075237694	-0.0078869185	0.0056766027	-0.0032168464	0.0017437174	-0.000936051	0.00050137252	-0.00026842363	0.0001436862	-7.6910559e-05	4.1168176e-05	-2.2036796e-05	1.1795783e-05	-6.3139954e-06	3.3798113e-06	-1.8091105e-06	9.6837547e-07	-5.1835699e-07	2.7746617e-07	-1.4852101e-07	7.9500233e-08
553.542	0	0	0	0	0	0	0	0	0	0	0	0	0	0	0	0	0	0	0	0	0	0	0	0	0	0	0.016990918	0.19860942	0.0078716371	-0.016832076	0.010543716	-0.0058317427	0.003144562	-0.0016860366	0.00090283852	-0.00048332951	0.00025872085	-0.00013848443	7.4126975e-05	-3.9679211e-05	2.1239355e-05	-1.136891e-05	6.0856505e-06	-3.2574642e-06	1.7436461e-06	-9.3334781e-07	4.9960249e-07	-2.6742528e-07	1.4314723e-07
553.997	0	0	0	0	0	0	0	0	0	0	0	0	0	0	0	0	0	0	0	0	0	0	0	0	0	0	0.013663437	0.19175085	0.023902589	-0.025855992	0.015418482	-0.0084464833	0.0045448021	-0.0024356348	0.0013040893	-0.00069811922	0.00037369321	-0.00020002493	0.00010706791	-5.7312066e-05	3.067781e-05	-1.6421085e-05	8.7900233e-06	-4.7050331e-06	2.5184965e-06	-1.3481138e-06	7.2161844e-07	-3.8626511e-07	2.0675974e-07
554.452	0	0	0	0	0	0	0	0	0	0	0	0	0	0	0	0	0	0	0	0	0	0	0	0	0	0	0.010801486	0.183956	0.040380754	-0.03480723	0.020213305	-0.011013378	0.0059188118	-0.0031711165	0.0016977745	-0.00090885799	0.00048649705	-0.0002604047	0.00013938754	-7.4612338e-05	3.9938241e-05	-2.1377968e-05	1.1443388e-05	-6.1252985e-06	3.2787321e-06	-1.7550566e-06	9.3944682e-07	-5.0286343e-07	2.6917242e-07
554.907	0	0	0	0	0	0	0	0	0	0	0	0	0	0	0	0	0	0	0	0	0	0	0	0	0	0	0.0083699849	0.17535344	0.057117801	-0.043534358	0.024840595	-0.013484735	0.0072409654	-0.0038787527	0.002076544	-0.0011116111	0.00059502616	-0.00031849633	0.00017048238	-9.1257003e-05	4.8847742e-05	-2.6147006e-05	1.3996201e-05	-7.491742e-06	4.0101581e-06	-2.146578e-06	1.1490204e-06	-6.1504318e-07	3.2921993e-07
555.362	0	0	0	0	0	0	0	0	0	0	0	0	0	0	0	0	0	0	0	0	0	0	0	0	0	0	0.0063338528	0.16607172	0.073925398	-0.051885939	0.029212757	-0.015812864	0.0084856369	-0.0045448143	0.0024330474	-0.0013024437	0.00069717432	-0.00037317246	0.000199749	-0.00010692304	5.7233406e-05	-3.0635648e-05	1.639892e-05	-8.777845e-06	4.6985796e-06	-2.5150798e-06	1.3462721e-06	-7.2062729e-07	3.8573692e-07
555.816	0	0	0	0	0	0	0	0	0	0	0	0	0	0	0	0	0	0	0	0	0	0	0	0	0	0	0.004661323	0.15626155	0.090578799	-0.059694031	0.033233782	-0.017945621	0.0096248236	-0.0051543008	0.0027592539	-0.0014770567	0.00079064031	-0.00042320131	0.00022652806	-0.00012125752	6.4906317e-05	-3.4742771e-05	1.8597417e-05	-9.9546338e-06	5.3284877e-06	-2.8522602e-06	1.5267581e-06	-8.1723712e-07	4.3745017e-07
556.271	0	0	0	0	0	0	0	0	0	0	0	0	0	0	0	0	0	0	0	0	0	0	0	0	0	0	0.0033100112	0.14600802	0.10696338	-0.066841873	0.036833951	-0.019844799	0.010637965	-0.0056961932	0.0030492638	-0.0016322919	0.00087373353	-0.00046767797	0.00025033518	-0.00013400116	7.1727689e-05	-3.8394084e-05	2.0551925e-05	-1.1000822e-05	5.8884885e-06	-3.1520203e-06	1.6872137e-06	-9.0312518e-07	4.8342427e-07
556.726	0	0	0	0	0	0	0	0	0	0	0	0	0	0	0	0	0	0	0	0	0	0	0	0	0	0	0.002248904	0.13546075	0.12285393	-0.073160197	0.039916407	-0.021457781	0.011496803	-0.0061553542	0.0032949729	-0.001763811	0.00094413178	-0.00050535945	0.00027050502	-0.00014479781	7.7506883e-05	-4.1487547e-05	2.2207821e-05	-1.1887173e-05	6.3629318e-06	-3.4059828e-06	1.8231548e-06	-9.7589117e-07	5.2237441e-07
557.181	0	0	0	0	0	0	0	0	0	0	0	0	0	0	0	0	0	0	0	0	0	0	0	0	0	0	0.0014429209	0.12474831	0.13806211	-0.078497569	0.042393556	-0.022736877	0.012175712	-0.0065180549	0.003489031	-0.0018676793	0.00099972886	-0.00053511837	0.00028643413	-0.00015332445	8.2070995e-05	-4.3930605e-05	2.3515562e-05	-1.2587168e-05	6.7376228e-06	-3.6065493e-06	1.930514e-06	-1.033358e-06	5.5313523e-07
557.636	0	0	0	0	0	0	0	0	0	0	0	0	0	0	0	0	0	0	0	0	0	0	0	0	0	0	0.00085698134	0.11399927	0.1523996	-0.082702555	0.044177805	-0.023634397	0.012649066	-0.0067705661	0.0036240878	-0.0019399618	0.0010384186	-0.00055582735	0.00029751905	-0.00015925806	8.5247118e-05	-4.5630706e-05	2.4425607e-05	-1.3074287e-05	6.9983668e-06	-3.7461217e-06	2.0052243e-06	-1.0733487e-06	5.7454139e-07
558.09	0	0	0	0	0	0	0	0	0	0	0	0	0	0	0	0	0	0	0	0	0	0	0	0	0	0	0.00045670886	0.10336541	0.16565018	-0.085618816	0.045180274	-0.024102124	0.01289098	-0.0068990222	0.0036927202	-0.0019766851	0.0010580738	-0.00056634784	0.00030315035	-0.00016227242	8.6860633e-05	-4.6494381e-05	2.4887923e-05	-1.3321751e-05	7.1308283e-06	-3.8170264e-06	2.0431782e-06	-1.0936645e-06	5.8541602e-07
558.545	0	0	0	0	0	0	0	0	0	0	0	0	0	0	0	0	0	0	0	0	0	0	0	0	0	0	0.00020532386	0.092928223	0.17768423	-0.087108044	0.045317948	-0.024094518	0.01287694	-0.0068902851	0.0036878938	-0.0019740831	0.0010566788	-0.00056560086	0.00030275048	-0.00016205837	8.6746057e-05	-4.6433051e-05	2.4855094e-05	-1.3304178e-05	7.1214222e-06	-3.8119914e-06	2.0404831e-06	-1.0922218e-06	5.8464381e-07
559	0	0	0	0	0	0	0	0	0	0	0	0	0	0	0	0	0	0	0	0	0	0	0	0	0	0	6.8817941e-05	0.082839841	0.188283	-0.087010913	0.044500136	-0.023562367	0.012580524	-0.0067302018	0.0036020314	-0.0019280999	0.0010320624	-0.00055242428	0.00029569738	-0.00015828293	8.4725153e-05	-4.535131e-05	2.427605e-05	-1.2994234e-05	6.955516e-06	-3.7231843e-06	1.9929464e-06	-1.0667766e-06	5.7102349e-07
559.454	0	0	0	0	0	0	0	0	0	0	0	0	0	0	0	0	0	0	0	0	0	0	0	0	0	0	1.2173319e-05	0.073249336	0.19724036	-0.085182038	0.042644541	-0.02246107	0.011977791	-0.0064059489	0.0034282681	-0.0018350605	0.0009822574	-0.00052576515	0.00028142744	-0.00015064441	8.0636431e-05	-4.3162717e-05	2.310452e-05	-1.2367149e-05	6.6198521e-06	-3.5435084e-06	1.8967695e-06	-1.0152954e-06	5.4346666e-07
559.909	0	0	0	0	0	0	0	0	0	0	0	0	0	0	0	0	0	0	0	0	0	0	0	0	0	0	1.2416302e-07	0.064242788	0.20440777	-0.081462205	0.039655558	-0.020738172	0.011040508	-0.005902394	0.0031585015	-0.0016906274	0.00090494213	-0.0004843807	0.00025927543	-0.00013878673	7.4289289e-05	-3.9765246e-05	2.1285892e-05	-1.1393693e-05	6.0987831e-06	-3.2645879e-06	1.7474689e-06	-9.3537834e-07	5.0068872e-07
560.364	0	0	0	0	0	0	0	0	0	0	0	0	0	0	0	0	0	0	0	0	0	0	0	0	0	0	0	0.055960149	0.20959528	-0.075723442	0.035463555	-0.018356283	0.0097486442	-0.0052088146	0.0027869919	-0.0014917281	0.0007984719	-0.00042739062	0.00022877016	-0.00012245765	6.5548712e-05	-3.5086628e-05	1.878148e-05	-1.0053157e-05	5.3812249e-06	-2.8804897e-06	1.5418688e-06	-8.253255e-07	4.4177971e-07
560.818	0	0	0	0	0	0	0	0	0	0	0	0	0	0	0	0	0	0	0	0	0	0	0	0	0	0	0	0.048437181	0.21281976	-0.068058581	0.030152322	-0.015364648	0.0081291022	-0.0043396764	0.0023214906	-0.0012425129	0.00066506838	-0.0003559841	0.00019054815	-0.0001019979	5.4597086e-05	-2.922449e-05	1.5643543e-05	-8.3735144e-06	4.4821506e-06	-2.3992286e-06	1.2842593e-06	-6.874333e-07	3.6796886e-07
561.273	0	0	0	0	0	0	0	0	0	0	0	0	0	0	0	0	0	0	0	0	0	0	0	0	0	0	0	0.041606333	0.21422252	-0.058620507	0.023848662	-0.011836981	0.0062220556	-0.0033165717	0.0017735661	-0.00094917574	0.00050804721	-0.0002719359	0.00014555941	-7.7916002e-05	4.1706609e-05	-2.2324531e-05	1.1950072e-05	-6.3965114e-06	3.4239062e-06	-1.8327661e-06	9.8104318e-07	-5.2512897e-07	2.810907e-07
561.727	0	0	0	0	0	0	0	0	0	0	0	0	0	0	0	0	0	0	0	0	0	0	0	0	0	0	0	0.035462739	0.21392526	-0.04763801	0.01673089	-0.007875902	0.0040833156	-0.0021694833	0.0011592808	-0.00062031632	0.00033201182	-0.0001777101	9.5122868e-05	-5.0917975e-05	2.7255195e-05	-1.4589041e-05	7.8093507e-06	-4.1801087e-06	2.2375165e-06	-1.1977093e-06	6.4110995e-07	-3.4317084e-07	1.8369227e-07
562.182	0	0	0	0	0	0	0	0	0	0	0	0	0	0	0	0	0	0	0	0	0	0	0	0	0	0	0	0.029944345	0.21205492	-0.035250562	0.008918698	-0.003551331	0.0017510284	-0.00091891817	0.00048962234	-0.00026181768	0.00014011143	-7.4992372e-05	4.0140841e-05	-2.1486806e-05	1.1501377e-05	-6.1564062e-06	3.2954554e-06	-1.7639574e-06	9.4420601e-07	-5.0541944e-07	2.7054096e-07	-1.4481411e-07	7.7516005e-08
562.636	0	0	0	0	0	0	0	0	0	0	0	0	0	0	0	0	0	0	0	0	0	0	0	0	0	0	0	0.025040518	0.20874757	-0.021699916	0.00059703103	0.0010306087	-0.00071712544	0.00040414119	-0.000218812	0.0001174341	-6.289722e-05	3.3671151e-05	-1.80238e-05	9.6479734e-06	-5.1643431e-06	2.7643481e-06	-1.4797248e-06	7.9205184e-07	-4.2396723e-07	2.2694335e-07	-1.2147826e-07	6.5024408e-08	-3.4806224e-08
563.091	0	0	0	0	0	0	0	0	0	0	0	0	0	0	0	0	0	0	0	0	0	0	0	0	0	0	0	0.020694665	0.20411688	-0.0071142315	-0.0081197222	0.0058027317	-0.0032844511	0.0017799629	-0.00095544919	0.00051177795	-0.00027398374	0.00014665839	-7.8502796e-05	4.2021596e-05	-2.2493187e-05	1.2040056e-05	-6.4449078e-06	3.4497638e-06	-1.8465796e-06	9.8844663e-07	-5.2909579e-07	2.8321233e-07	-1.5159772e-07
563.545	0	0	0	0	0	0	0	0	0	0	0	0	0	0	0	0	0	0	0	0	0	0	0	0	0	0	0	0.016890997	0.19831108	0.0082550763	-0.017042641	0.010656948	-0.0058922349	0.0031770139	-0.0017033975	0.00091217022	-0.00048830706	0.00026137807	-0.00013990911	7.4891598e-05	-4.0087731e-05	2.1457987e-05	-1.1486221e-05	6.148226e-06	-3.2910047e-06	1.7616259e-06	-9.4296325e-07	5.0474569e-07	-2.7017996e-07
563.999	0	0	0	0	0	0	0	0	0	0	0	0	0	0	0	0	0	0	0	0	0	0	0	0	0	0	0	0.013584529	0.19144901	0.024252069	-0.026040194	0.015516624	-0.0084986922	0.0045728338	-0.0024506231	0.0013121678	-0.00070241812	0.00037598402	-0.00020125453	0.000107729	-5.7664828e-05	3.0866579e-05	-1.6522535e-05	8.8440123e-06	-4.7339974e-06	2.5340384e-06	-1.3564203e-06	7.2605937e-07	-3.886446e-07
564.454	0	0	0	0	0	0	0	0	0	0	0	0	0	0	0	0	0	0	0	0	0	0	0	0	0	0	0	0.010734654	0.18364021	0.040726342	-0.034981511	0.020305178	-0.011062027	0.0059449515	-0.0031850855	0.0017053239	-0.000912866	0.00048862906	-0.00026155032	0.00014000455	-7.4941174e-05	4.0114186e-05	-2.1472676e-05	1.1493673e-05	-6.1523e-06	3.2932347e-06	-1.7628029e-06	9.4358628e-07	-5.0508227e-07
564.908	0	0	0	0	0	0	0	0	0	0	0	0	0	0	0	0	0	0	0	0	0	0	0	0	0	0	0	0.0083190112	0.17504686	0.057418179	-0.043676682	0.024914447	-0.013523542	0.0072618502	-0.0038899026	0.0020826002	-0.0011148124	0.00059672343	-0.00031941024	0.00017097621	-9.1519577e-05	4.8988201e-05	-2.6222837e-05	1.403629e-05	-7.5133049e-06	4.0217604e-06	-2.1527682e-06	1.1523254e-06	-6.16816e-07
565.362	0	0	0	0	0	0	0	0	0	0	0	0	0	0	0	0	0	0	0	0	0	0	0	0	0	0	0	0.0062960151	0.16578042	0.074176409	-0.051995169	0.029268121	-0.015841602	0.0085011455	-0.0045530808	0.0024375751	-0.0013048199	0.00069842712	-0.00037384938	0.00020011676	-0.00010711783	5.7337568e-05	-3.069216e-05	1.6428583e-05	-8.7938446e-06	4.7072143e-06	-2.519678e-06	1.3487234e-06	-7.2194383e-07
565.817	0	0	0	0	0	0	0	0	0	0	0	0	0	0	0	0	0	0	0	0	0	0	0	0	0	0	0	0.0046275423	0.15594638	0.09085045	-0.059803111	0.03328764	-0.017973304	0.009639769	-0.0051622593	0.0027636303	-0.0014793456	0.00079184377	-0.00042385267	0.00022688286	-0.0001214451	6.5006605e-05	-3.479731e-05	1.8625946e-05	-9.9700424e-06	5.3368155e-06	-2.856691e-06	1.5291184e-06	-8.1850555e-07
566.271	0	0	0	0	0	0	0	0	0	0	0	0	0	0	0	0	0	0	0	0	0	0	0	0	0	0	0	0.0032860377	0.14571585	0.10717971	-0.066915581	0.036868221	-0.019861851	0.01064723	-0.0057011066	0.0030520222	-0.0016337091	0.00087446815	-0.00046807912	0.0002505567	-0.00013411715	7.1789644e-05	-3.8428195e-05	2.0569448e-05	-1.1010355e-05	5.8936792e-06	-3.1547691e-06	1.6886725e-06	-9.0391155e-07
566.725	0	0	0	0	0	0	0	0	0	0	0	0	0	0	0	0	0	0	0	0	0	0	0	0	0	0	0	0.0022326282	0.13519538	0.12301406	-0.073200048	0.039932153	-0.021464812	0.011500716	-0.0061573988	0.003296206	-0.001764407	0.00094442489	-0.00050552491	0.00027060092	-0.00014484635	7.7532725e-05	-4.1502402e-05	2.2214978e-05	-1.1891169e-05	6.3651662e-06	-3.4071467e-06	1.8237642e-06	-9.7622334e-07
567.179	0	0	0	0	0	0	0	0	0	0	0	0	0	0	0	0	0	0	0	0	0	0	0	0	0	0	0	0.0014324886	0.12451261	0.13816657	-0.07850618	0.042392482	-0.022734847	0.012174787	-0.0065175071	0.0034888847	-0.0018675331	0.00099962321	-0.00053507089	0.00028641648	-0.00015331205	8.2064205e-05	-4.3928053e-05	2.3513355e-05	-1.2586161e-05	6.7371849e-06	-3.6062809e-06	1.930356e-06	-1.0332797e-06
567.633	0	0	0	0	0	0	0	0	0	0	0	0	0	0	0	0	0	0	0	0	0	0	0	0	0	0	0	0.00085079392	0.11379516	0.15245025	-0.082683649	0.044162254	-0.023624613	0.012644005	-0.006767803	0.0036227615	-0.0019391814	0.0010379723	-0.00055559792	0.00029740431	-0.00015919357	8.5212442e-05	-4.5613269e-05	2.44154e-05	-1.3069005e-05	6.9956441e-06	-3.7446289e-06	2.0044104e-06	-1.0729195e-06
568.087	0	0	0	0	0	0	0	0	0	0	0	0	0	0	0	0	0	0	0	0	0	0	0	0	0	0	0	0.00045271911	0.10317067	0.16567816	-0.085582124	0.045154513	-0.02408677	0.012882931	-0.0068946575	0.0036905394	-0.0019754458	0.0010573815	-0.00056598686	0.00030296534	-0.00016217026	8.680579e-05	-4.646617e-05	2.4871932e-05	-1.3313376e-05	7.1264524e-06	-3.814648e-06	2.0418899e-06	-1.0929815e-06
568.541	0	0	0	0	0	0	0	0	0	0	0	0	0	0	0	0	0	0	0	0	0	0	0	0	0	0	0	0.00020343912	0.092766762	0.17766333	-0.087051277	0.045282306	-0.024073974	0.012866126	-0.0068844422	0.0036849216	-0.0019724204	0.0010557598	-0.00056511856	0.00030250052	-0.00016192145	8.6672606e-05	-4.6394878e-05	2.4833772e-05	-1.329295e-05	7.1155185e-06	-3.8087953e-06	2.0387571e-06	-1.0913046e-06
568.995	0	0	0	0	0	0	0	0	0	0	0	0	0	0	0	0	0	0	0	0	0	0	0	0	0	0	0	6.8128903e-05	0.082711066	0.18821881	-0.086940778	0.044458678	-0.023538885	0.012568152	-0.0067235281	0.0035986111	-0.0019261991	0.0010310166	-0.00055187389	0.00029541078	-0.00015812647	8.4641248e-05	-4.5307515e-05	2.4251739e-05	-1.2981401e-05	6.948751e-06	-3.719528e-06	1.9909745e-06	-1.0657275e-06
569.449	0	0	0	0	0	0	0	0	0	0	0	0	0	0	0	0	0	0	0	0	0	0	0	0	0	0	0	1.1963421e-05	0.073131211	0.19715764	-0.085100297	0.042596675	-0.022434161	0.011963569	-0.0063982866	0.0034243112	-0.0018328758	0.00098106109	-0.00052513371	0.00028109707	-0.00015046467	8.0540071e-05	-4.31122e-05	2.3076654e-05	-1.2352405e-05	6.6120587e-06	-3.5393033e-06	1.8945045e-06	-1.0140892e-06
569.903	0	0	0	0	0	0	0	0	0	0	0	0	0	0	0	0	0	0	0	0	0	0	0	0	0	0	0	1.1762535e-07	0.064154826	0.20429284	-0.081379504	0.039609341	-0.020712461	0.011026939	-0.0058950891	0.003154725	-0.0016885445	0.00090380244	-0.00048377887	0.00025896031	-0.00013861538	7.4197431e-05	-3.9717056e-05	2.1259336e-05	-1.1379636e-05	6.0913501e-06	-3.2605784e-06	1.7453097e-06	-9.3422826e-07
570.357	0	0	0	0	0	0	0	0	0	0	0	0	0	0	0	0	0	0	0	0	0	0	0	0	0	0	0	0	0.055899123	0.20945765	-0.075649694	0.035424935	-0.018335051	0.0097374896	-0.0052028111	0.0027838969	-0.0014900173	0.00079753432	-0.00042689601	0.0002285116	-0.00012231689	6.5473245e-05	-3.5047097e-05	1.8759649e-05	-1.0041611e-05	5.3751249e-06	-2.8771973e-06	1.5400949e-06	-8.2438105e-07
570.811	0	0	0	0	0	0	0	0	0	0	0	0	0	0	0	0	0	0	0	0	0	0	0	0	0	0	0	0	0.048383454	0.21267473	-0.067985286	0.030114605	-0.015344069	0.0081182739	-0.0043338543	0.002318473	-0.0012408526	0.00066416149	-0.00035550471	0.00019029671	-0.00010186134	5.4523889e-05	-2.9186028e-05	1.5622396e-05	-8.3623112e-06	4.4762209e-06	-2.3960319e-06	1.2825386e-06	-6.8651645e-07
571.265	0	0	0	0	0	0	0	0	0	0	0	0	0	0	0	0	0	0	0	0	0	0	0	0	0	0	0	0	0.041573569	0.21407057	-0.058571967	0.023827771	-0.011825952	0.0062163541	-0.0033135069	0.0017720021	-0.00094830426	0.00050756684	-0.00027168339	0.00014542818	-7.7844261e-05	4.1668131e-05	-2.2304484e-05	1.1938914e-05	-6.3906277e-06	3.420808e-06	-1.8310904e-06	9.8013892e-07	-5.2464814e-07
571.719	0	0	0	0	0	0	0	0	0	0	0	0	0	0	0	0	0	0	0	0	0	0	0	0	0	0	0	0	0.035434665	0.21377271	-0.047596561	0.016714655	-0.0078675896	0.0040790377	-0.0021671893	0.0011581035	-0.0006196638	0.00033165347	-0.0001775213	9.5024387e-05	-5.0864278e-05	2.7226402e-05	-1.4573988e-05	7.8010141e-06	-4.1757043e-06	2.2351924e-06	-1.196454e-06	6.4043323e-07	-3.4281069e-07
572.173	0	0	0	0	0	0	0	0	0	0	0	0	0	0	0	0	0	0	0	0	0	0	0	0	0	0	0	0	0.029931945	0.21190868	-0.035245895	0.0089254802	-0.003555872	0.0017536323	-0.00092032175	0.00049039662	-0.00026222288	0.00014032452	-7.5107705e-05	4.0203666e-05	-2.1520021e-05	1.1519135e-05	-6.1660635e-06	3.3005068e-06	-1.7666858e-06	9.4568062e-07	-5.06204e-07	2.709589e-07	-1.4503871e-07
572.627	0	0	0	0	0	0	0	0	0	0	0	0	0	0	0	0	0	0	0	0	0	0	0	0	0	0	0	0	0.025030606	0.20860602	-0.021706793	0.000610468	0.0010223109	-0.00071255453	0.00040167553	-0.00021749918	0.00011672686	-6.2516908e-05	3.3468149e-05	-1.7915623e-05	9.589883e-06	-5.1332392e-06	2.7477666e-06	-1.4707963e-06	7.8728364e-07	-4.2142123e-07	2.2557839e-07	-1.2074672e-07	6.4633228e-08
573.08	0	0	0	0	0	0	0	0	0	0	0	0	0	0	0	0	0	0	0	0	0	0	0	0	0	0	0	0	0.0207048	0.20400378	-0.0071990735	-0.0080607143	0.0057694558	-0.0032665092	0.0017703248	-0.00095032751	0.00050901752	-0.00027249863	0.00014586593	-7.8080733e-05	4.1794865e-05	-2.2371782e-05	1.1975366e-05	-6.4100508e-06	3.4311535e-06	-1.8366455e-06	9.8311974e-07	-5.262405e-07	2.8168568e-07
573.534	0	0	0	0	0	0	0	0	0	0	0	0	0	0	0	0	0	0	0	0	0	0	0	0	0	0	0	0	0.016900691	0.19820894	0.0081548334	-0.016976404	0.010619791	-0.0058722867	0.0031662952	-0.0016977294	0.0009091028	-0.00048665176	0.00026049646	-0.00013944099	7.4639582e-05	-3.9952759e-05	2.1386267e-05	-1.1447421e-05	6.1275424e-06	-3.2799823e-06	1.7557092e-06	-9.3978919e-07	5.0304976e-07
573.988	0	0	0	0	0	0	0	0	0	0	0	0	0	0	0	0	0	0	0	0	0	0	0	0	0	0	0	0	0.013593641	0.19135781	0.024137111	-0.025967595	0.015476113	-0.0084770272	0.0045611903	-0.0024444921	0.0013088381	-0.00070061661	0.00037502609	-0.00020074722	0.00010745538	-5.7518255e-05	3.0788881e-05	-1.6480355e-05	8.8215569e-06	-4.7220482e-06	2.5276184e-06	-1.3529737e-06	7.2421891e-07
574.441	0	0	0	0	0	0	0	0	0	0	0	0	0	0	0	0	0	0	0	0	0	0	0	0	0	0	0	0	0.010754632	0.18359599	0.04052441	-0.034864618	0.020241166	-0.01102788	0.0059266238	-0.0031754083	0.0017000819	-0.00091003511	0.00048712205	-0.00026075073	0.00013957385	-7.4710491e-05	3.9991693e-05	-2.1406341e-05	1.1458325e-05	-6.1334709e-06	3.2831248e-06	-1.7573782e-06	9.4068831e-07
574.895	0	0	0	0	0	0	0	0	0	0	0	0	0	0	0	0	0	0	0	0	0	0	0	0	0	0	0	0	0.0083363929	0.17501651	0.057202597	-0.043556808	0.024849257	-0.013488887	0.0072432502	-0.0038801107	0.0020772833	-0.0011119359	0.00059519382	-0.00031860012	0.00017053927	-9.1285529e-05	4.8864125e-05	-2.6155486e-05	1.4000433e-05	-7.4942236e-06	4.0115086e-06	-2.1472647e-06	1.1493865e-06
575.349	0	0	0	0	0	0	0	0	0	0	0	0	0	0	0	0	0	0	0	0	0	0	0	0	0	0	0	0	0.0063108879	0.16576306	0.07394909	-0.051874164	0.029202857	-0.015807038	0.0084825967	-0.0045433457	0.0024322758	-0.0013019477	0.00069690154	-0.00037304289	0.00019968121	-0.0001068845	5.7214079e-05	-3.0624962e-05	1.6392842e-05	-8.7748444e-06	4.6969994e-06	-2.5141915e-06	1.3457949e-06
575.802	0	0	0	0	0	0	0	0	0	0	0	0	0	0	0	0	0	0	0	0	0	0	0	0	0	0	0	0	0.0046466216	0.15598528	0.090540705	-0.059649988	0.033206676	-0.017930583	0.0096168708	-0.0051502249	0.0027570888	-0.0014758037	0.00078996134	-0.00042285652	0.00022634527	-0.00012115712	6.4854054e-05	-3.471441e-05	1.8581829e-05	-9.9465769e-06	5.3242045e-06	-2.8499194e-06	1.5255031e-06
576.256	0	0	0	0	0	0	0	0	0	0	0	0	0	0	0	0	0	0	0	0	0	0	0	0	0	0	0	0	0.0033015098	0.14576731	0.10686421	-0.066768664	0.036791662	-0.019821675	0.010625707	-0.0056898332	0.0030458779	-0.0016303757	0.00087269867	-0.00046714464	0.00025005166	-0.00013384657	7.1646574e-05	-3.835024e-05	2.0528006e-05	-1.0988336e-05	5.8818375e-06	-3.1484071e-06	1.6852773e-06
576.709	0	0	0	0	0	0	0	0	0	0	0	0	0	0	0	0	0	0	0	0	0	0	0	0	0	0	0	0	0.0022468437	0.13528108	0.12266177	-0.073049326	0.039855545	-0.021424903	0.011479361	-0.0061462391	0.0032901142	-0.0017610981	0.00094266976	-0.00050459912	0.00027010015	-0.00014457804	7.7391009e-05	-4.1425062e-05	2.2173888e-05	-1.1869352e-05	6.3534279e-06	-3.4008381e-06	1.8203985e-06
577.163	0	0	0	0	0	0	0	0	0	0	0	0	0	0	0	0	0	0	0	0	0	0	0	0	0	0	0	0	0.0014432304	0.12460761	0.13781663	-0.078369755	0.042325122	-0.022700124	0.012156229	-0.0065078632	0.0034835976	-0.0018646521	0.00099809809	-0.00053426903	0.00028598174	-0.00015307906	8.1941513e-05	-4.3860808e-05	2.3477687e-05	-1.2567257e-05	6.7270022e-06	-3.6008035e-06	1.9274358e-06
577.616	0	0	0	0	0	0	0	0	0	0	0	0	0	0	0	0	0	0	0	0	0	0	0	0	0	0	0	0	0.00085957573	0.11392084	0.15207611	-0.08255701	0.044103038	-0.023594638	0.01262803	-0.006759558	0.003618219	-0.0019366971	0.0010366602	-0.00055491063	0.00029703068	-0.00015899329	8.5107332e-05	-4.5555375e-05	2.438475e-05	-1.3052794e-05	6.9869007e-06	-3.739921e-06	2.0019025e-06
578.07	0	0	0	0	0	0	0	0	0	0	0	0	0	0	0	0	0	0	0	0	0	0	0	0	0	0	0	0	0.00045856637	0.1033009	0.16531667	-0.085479628	0.045110411	-0.024065173	0.012871473	-0.0068888402	0.0036872944	-0.0019736551	0.0010564409	-0.00056549876	0.00030269823	-0.00016202699	8.6731236e-05	-4.6424602e-05	2.4850027e-05	-1.330185e-05	7.1202154e-06	-3.8112811e-06	2.0401001e-06
578.523	0	0	0	0	0	0	0	0	0	0	0	0	0	0	0	0	0	0	0	0	0	0	0	0	0	0	0	0	0.00020733445	0.092921495	0.17729406	-0.08697523	0.045256329	-0.024062574	0.012860187	-0.0068815859	0.0036832627	-0.0019714789	0.0010552738	-0.00056487375	0.00030236365	-0.00016184789	8.6635365e-05	-4.6373285e-05	2.4822558e-05	-1.3287146e-05	7.1123448e-06	-3.8070682e-06	2.0378451e-06
578.977	0	0	0	0	0	0	0	0	0	0	0	0	0	0	0	0	0	0	0	0	0	0	0	0	0	0	0	0	7.0034357e-05	0.082864111	0.18787467	-0.086900472	0.044454705	-0.02353961	0.012568748	-0.0067241686	0.0035988278	-0.0019262628	0.0010310683	-0.00055191653	0.00029542791	-0.00015813535	8.4648086e-05	-4.5309555e-05	2.4253168e-05	-1.298236e-05	6.9491988e-06	-3.7197401e-06	1.9911001e-06
579.43	0	0	0	0	0	0	0	0	0	0	0	0	0	0	0	0	0	0	0	0	0	0	0	0	0	0	0	0	1.2636483e-05	0.073299982	0.19682596	-0.085106177	0.042622594	-0.022451502	0.01197314	-0.0064037274	0.0034271049	-0.0018343216	0.00098185171	-0.00052557117	0.00028132581	-0.00015058683	8.0607449e-05	-4.3146724e-05	2.3095454e-05	-1.2362653e-05	6.617482e-06	-3.54218e-06	1.8960559e-06
579.883	0	0	0	0	0	0	0	0	0	0	0	0	0	0	0	0	0	0	0	0	0	0	0	0	0	0	0	0	1.543888e-07	0.064333227	0.20398727	-0.081444735	0.039672988	-0.020750692	0.011047788	-0.005906556	0.0031607554	-0.0016917269	0.00090552136	-0.00048471212	0.00025945487	-0.00013887984	7.4340827e-05	-3.9792391e-05	2.1299956e-05	-1.140155e-05	6.1030226e-06	-3.2668021e-06	1.7486518e-06
580.337	0	0	0	0	0	0	0	0	0	0	0	0	0	0	0	0	0	0	0	0	0	0	0	0	0	0	0	0	0	0.056063905	0.2092002	-0.075771417	0.035522638	-0.018391924	0.0097683803	-0.0052196314	0.0027928071	-0.0014947468	0.00080007951	-0.00042827001	0.00022924266	-0.00012270798	6.5684209e-05	-3.5158766e-05	1.8819683e-05	-1.0073896e-05	5.392356e-06	-2.8863993e-06	1.54503e-06
580.79	0	0	0	0	0	0	0	0	0	0	0	0	0	0	0	0	0	0	0	0	0	0	0	0	0	0	0	0	0	0.048550617	0.2124587	-0.068179157	0.030256313	-0.01542508	0.0081621727	-0.0043576105	0.002331114	-0.001247586	0.00066777707	-0.00035744973	0.00019133417	-0.00010241648	5.4822393e-05	-2.9344765e-05	1.5707581e-05	-8.4080346e-06	4.5006535e-06	-2.4090922e-06	1.2895374e-06
581.243	0	0	0	0	0	0	0	0	0	0	0	0	0	0	0	0	0	0	0	0	0	0	0	0	0	0	0	0	0	0.04174048	0.2139017	-0.058841696	0.024014298	-0.011931365	0.006273385	-0.0033442568	0.0017884073	-0.00095706057	0.0005122626	-0.00027420435	0.0001467748	-7.8564927e-05	4.2054922e-05	-2.2510725e-05	1.2049476e-05	-6.4499052e-06	3.4525058e-06	-1.8480438e-06	9.8921973e-07
581.696	0	0	0	0	0	0	0	0	0	0	0	0	0	0	0	0	0	0	0	0	0	0	0	0	0	0	0	0	0	0.035598949	0.2136558	-0.047944493	0.016945714	-0.0079970358	0.0041489791	-0.0022048056	0.0011782069	-0.00063040868	0.00033741069	-0.0001806079	9.6674741e-05	-5.1747579e-05	2.7699895e-05	-1.4826913e-05	7.9365072e-06	-4.2482943e-06	2.2740273e-06	-1.2172325e-06	6.5155943e-07
582.149	0	0	0	0	0	0	0	0	0	0	0	0	0	0	0	0	0	0	0	0	0	0	0	0	0	0	0	0	0	0.030091478	0.21184761	-0.035673008	0.0091996829	-0.0037083471	0.0018359166	-0.00096449255	0.00051403277	-0.00027486852	0.00014709591	-7.8734399e-05	4.2144178e-05	-2.255869e-05	1.2075407e-05	-6.4635986e-06	3.4598163e-06	-1.8519882e-06	9.913324e-07	-5.3063654e-07	2.8403879e-07
582.603	0	0	0	0	0	0	0	0	0	0	0	0	0	0	0	0	0	0	0	0	0	0	0	0	0	0	0	0	0	0.025173323	0.20859508	-0.022181811	0.00090658717	0.00085873742	-0.00062438136	0.00035441672	-0.00019218542	0.00010317301	-5.5262826e-05	2.9586023e-05	-1.5837265e-05	8.4773704e-06	-4.5378501e-06	2.4289747e-06	-1.3001747e-06	6.9596419e-07	-3.7253577e-07	1.994095e-07	-1.0673979e-07
583.056	0	0	0	0	0	0	0	0	0	0	0	0	0	0	0	0	0	0	0	0	0	0	0	0	0	0	0	0	0	0.020831541	0.20403938	-0.007716135	-0.0077476432	0.0055976844	-0.0031740284	0.00172083	-0.00092379176	0.000494799	-0.00026489236	0.00014179833	-7.5901936e-05	4.0628531e-05	-2.1748008e-05	1.1641051e-05	-6.2311882e-06	3.3354624e-06	-1.7854066e-06	9.5568549e-07	-5.1155872e-07
583.509	0	0	0	0	0	0	0	0	0	0	0	0	0	0	0	0	0	0	0	0	0	0	0	0	0	0	0	0	0	0.017020103	0.1983015	0.0075670322	-0.016631625	0.010432034	-0.0057713428	0.0031123428	-0.0016687822	0.00089358276	-0.00047835248	0.00025606101	-0.00013706411	7.3367157e-05	-3.927263e-05	2.1021449e-05	-1.1252301e-05	6.0231894e-06	-3.2240933e-06	1.7257801e-06	-9.2377449e-07
583.962	0	0	0	0	0	0	0	0	0	0	0	0	0	0	0	0	0	0	0	0	0	0	0	0	0	0	0	0	0	0.013704463	0.19150803	0.02348223	-0.025596235	0.015275531	-0.0083693627	0.0045037195	-0.0024136368	0.0012922861	-0.0006917686	0.00037030003	-0.0001982136	0.00010609899	-5.6793616e-05	3.0399903e-05	-1.6272372e-05	8.710359e-06	-4.6624817e-06	2.495715e-06	-1.3359048e-06
584.415	0	0	0	0	0	0	0	0	0	0	0	0	0	0	0	0	0	0	0	0	0	0	0	0	0	0	0	0	0	0.010850076	0.18378558	0.039843999	-0.034492353	0.020041919	-0.010921126	0.0058697245	-0.0031448357	0.0016836708	-0.00090126616	0.00048244135	-0.00025824023	0.00013822979	-7.399287e-05	3.9606142e-05	-2.1200262e-05	1.1348185e-05	-6.0744573e-06	3.2515119e-06	-1.7404672e-06
584.868	0	0	0	0	0	0	0	0	0	0	0	0	0	0	0	0	0	0	0	0	0	0	0	0	0	0	0	0	0	0.0084223941	0.17526076	0.056466879	-0.043170855	0.024644944	-0.013379672	0.0071851222	-0.0038488588	0.0020604988	-0.0011029706	0.00059041094	-0.00031603381	0.00016916528	-9.0552294e-05	4.84699e-05	-2.5944828e-05	1.3887881e-05	-7.433906e-06	3.9791922e-06	-2.1299795e-06
585.321	0	0	0	0	0	0	0	0	0	0	0	0	0	0	0	0	0	0	0	0	0	0	0	0	0	0	0	0	0	0.0063868718	0.16606018	0.073165409	-0.051482619	0.028998349	-0.015698038	0.0084246772	-0.0045121864	0.0024155318	-0.0012930073	0.00069213477	-0.00037048416	0.00019831122	-0.00010615379	5.6820907e-05	-3.0414932e-05	1.6280661e-05	-8.7147134e-06	4.6647778e-06	-2.4969593e-06
585.774	0	0	0	0	0	0	0	0	0	0	0	0	0	0	0	0	0	0	0	0	0	0	0	0	0	0	0	0	0	0.0047089628	0.15631045	0.089754128	-0.059278525	0.03301588	-0.017829262	0.0095631538	-0.0051212984	0.0027415316	-0.0014675016	0.0007855388	-0.00042048109	0.00022507335	-0.00012047926	6.4488897e-05	-3.4519431e-05	1.8477738e-05	-9.8907651e-06	5.2942902e-06	-2.8339243e-06
586.227	0	0	0	0	0	0	0	0	0	0	0	0	0	0	0	0	0	0	0	0	0	0	0	0	0	0	0	0	0	0.0033541208	0.14613816	0.10604758	-0.066409448	0.036611281	-0.019726382	0.010575317	-0.0056626749	0.0030312602	-0.0016225792	0.00086854901	-0.00046491442	0.00024885742	-0.0001332106	7.1303599e-05	-3.8167185e-05	2.0430327e-05	-1.0935947e-05	5.8537511e-06	-3.1333922e-06
586.68	0	0	0	0	0	0	0	0	0	0	0	0	0	0	0	0	0	0	0	0	0	0	0	0	0	0	0	0	0	0.0022877997	0.13566993	0.1218603	-0.072726268	0.039698297	-0.021342437	0.01143593	-0.0061227961	0.0032774792	-0.0017543652	0.00093909136	-0.00050267397	0.00026906917	-0.00014402973	7.7094748e-05	-4.1267054e-05	2.2089641e-05	-1.1824145e-05	6.329182e-06	-3.3878806e-06
587.133	0	0	0	0	0	0	0	0	0	0	0	0	0	0	0	0	0	0	0	0	0	0	0	0	0	0	0	0	0	0.0014754531	0.12503236	0.13700683	-0.078079861	0.042190672	-0.022630465	0.012119758	-0.0064881418	0.0034729506	-0.0018589852	0.00099509181	-0.00053264955	0.00028511435	-0.00015261853	8.1692073e-05	-4.3727897e-05	2.3406893e-05	-1.2529244e-05	6.7066047e-06	-3.5899071e-06
587.585	0	0	0	0	0	0	0	0	0	0	0	0	0	0	0	0	0	0	0	0	0	0	0	0	0	0	0	0	0	0.00088362743	0.1143756	0.15127122	-0.082313078	0.043998964	-0.023541936	0.012600743	-0.0067447541	0.0036102017	-0.0019324392	0.0010344092	-0.00055369505	0.00029637947	-0.00015864862	8.4919797e-05	-4.5455624e-05	2.433172e-05	-1.3024285e-05	6.9715885e-06	-3.7317475e-06
588.038	0	0	0	0	0	0	0	0	0	0	0	0	0	0	0	0	0	0	0	0	0	0	0	0	0	0	0	0	0	0.00047522122	0.10377885	0.16453148	-0.085295803	0.045045079	-0.024034008	0.012855824	-0.0068802732	0.0036826151	-0.0019711848	0.0010551473	-0.00056479545	0.00030232121	-0.00016182916	8.6622247e-05	-4.6366906e-05	2.4819516e-05	-1.3285392e-05	7.111353e-06	-3.8065605e-06
588.491	0	0	0	0	0	0	0	0	0	0	0	0	0	0	0	0	0	0	0	0	0	0	0	0	0	0	0	0	0	0.00021722714	0.093392305	0.17656958	-0.086868263	0.045237978	-0.02405727	0.012858469	-0.006880487	0.0036825822	-0.0019711492	0.0010551261	-0.00056478378	0.00030231493	-0.0001618258	8.6620445e-05	-4.6365942e-05	2.4818999e-05	-1.3285116e-05	7.1112051e-06	-3.8064814e-06
588.944	0	0	0	0	0	0	0	0	0	0	0	0	0	0	0	0	0	0	0	0	0	0	0	0	0	0	0	0	0	7.5098946e-05	0.083342572	0.18720005	-0.086881339	0.044491404	-0.023564762	0.012583442	-0.0067318756	0.003602865	-0.0019284577	0.0010322713	-0.00055254986	0.00029576637	-0.00015832043	8.4744124e-05	-4.536159e-05	2.4281385e-05	-1.2997342e-05	6.9571663e-06	-3.7240276e-06
589.396	0	0	0	0	0	0	0	0	0	0	0	0	0	0	0	0	0	0	0	0	0	0	0	0	0	0	0	0	0	1.4360419e-05	0.073776813	0.19621939	-0.08519164	0.042724208	-0.022512505	0.012007136	-0.0064217942	0.003436694	-0.001839487	0.0009846435	-0.00052705544	0.00028211979	-0.00015101555	8.0834047e-05	-4.3268615e-05	2.3161046e-05	-1.2397647e-05	6.6361641e-06	-3.5522017e-06
589.849	0	0	0	0	0	0	0	0	0	0	0	0	0	0	0	0	0	0	0	0	0	0	0	0	0	0	0	0	0	2.6009213e-07	0.064779077	0.20348237	-0.081642843	0.039842473	-0.020848968	0.011101812	-0.0059353757	0.0031761091	-0.0016999758	0.00090996163	-0.00048707957	0.00026072163	-0.00013956135	7.4702959e-05	-3.9986784e-05	2.1404331e-05	-1.1457312e-05	6.1328253e-06	-3.2827749e-06
590.302	0	0	0	0	0	0	0	0	0	0	0	0	0	0	0	0	0	0	0	0	0	0	0	0	0	0	0	0	0	0	0.056490524	0.20879563	-0.076102502	0.035773156	-0.018534801	0.0098463757	-0.0052613253	0.0028150642	-0.0015066877	0.0008064933	-0.00043169493	0.00023107552	-0.00012369212	6.6208638e-05	-3.5439968e-05	1.8970488e-05	-1.0154524e-05	5.4354742e-06	-2.9094972e-06
590.754	0	0	0	0	0	0	0	0	0	0	0	0	0	0	0	0	0	0	0	0	0	0	0	0	0	0	0	0	0	0	0.048955849	0.21215768	-0.068642978	0.030585406	-0.015610943	0.0082632233	-0.0044116904	0.0023600152	-0.0012630794	0.00067608885	-0.00036189198	0.00019371164	-0.00010369164	5.5502988e-05	-2.9709479e-05	1.5903042e-05	-8.5125817e-06	4.5565816e-06	-2.4390441e-06
591.207	0	0	0	0	0	0	0	0	0	0	0	0	0	0	0	0	0	0	0	0	0	0	0	0	0	0	0	0	0	0	0.04210847	0.21370732	-0.059413734	0.024403239	-0.012149489	0.0063916506	-0.0034075912	0.0018222773	-0.00097520876	0.00052199126	-0.00027940663	0.00014955918	-8.0057313e-05	4.2852248e-05	-2.2937827e-05	1.2278278e-05	-6.5723174e-06	3.5180045e-06	-1.8831152e-06
591.659	0	0	0	0	0	0	0	0	0	0	0	0	0	0	0	0	0	0	0	0	0	0	0	0	0	0	0	0	0	0	0.035944261	0.21356362	-0.048639957	0.017402254	-0.0082515025	0.0042866264	-0.002278558	0.0012176703	-0.00065154532	0.00034873429	-0.00018666571	9.9917164e-05	-5.3484488e-05	2.8628619e-05	-1.5324244e-05	8.2028397e-06	-4.3908167e-06	2.3502993e-06	-1.2580667e-06
592.112	0	0	0	0	0	0	0	0	0	0	0	0	0	0	0	0	0	0	0	0	0	0	0	0	0	0	0	0	0	0	0.030401487	0.21185222	-0.036458961	0.0097002151	-0.0039857719	0.0019856805	-0.0010447663	0.00055700383	-0.00029787655	0.00015941606	-8.5327604e-05	4.5673287e-05	-2.4448339e-05	1.3086447e-05	-7.0048749e-06	3.7496053e-06	-2.007089e-06	1.0743468e-06	-5.7507566e-07
592.564	0	0	0	0	0	0	0	0	0	0	0	0	0	0	0	0	0	0	0	0	0	0	0	0	0	0	0	0	0	0	0.025470265	0.2087066	-0.023108966	0.0014794314	0.00054308763	-0.00045432248	0.0002632394	-0.00014335969	7.7037661e-05	-4.1274164e-05	2.2097619e-05	-1.1828871e-05	6.3319306e-06	-3.3892989e-06	1.8142152e-06	-9.7112252e-07	5.1982256e-07	-2.782486e-07	1.4894073e-07
593.017	0	0	0	0	0	0	0	0	0	0	0	0	0	0	0	0	0	0	0	0	0	0	0	0	0	0	0	0	0	0	0.021094315	0.20423912	-0.0087158872	-0.0071477302	0.0052690801	-0.0029973351	0.0016260755	-0.00087303415	0.00046763657	-0.00025035964	0.00013401655	-7.1736394e-05	3.8399764e-05	-2.0554239e-05	1.1002215e-05	-5.8893222e-06	3.1524369e-06	-1.6874241e-06	9.0324332e-07
593.469	0	0	0	0	0	0	0	0	0	0	0	0	0	0	0	0	0	0	0	0	0	0	0	0	0	0	0	0	0	0	0.017258602	0.19859541	0.0064722891	-0.015994876	0.010085558	-0.005585424	0.003012628	-0.0016153526	0.00086499727	-0.00046306385	0.00024787241	-0.0001326807	7.1022574e-05	-3.8016241e-05	2.0349225e-05	-1.0892638e-05	5.830612e-06	-3.1209873e-06	1.6706001e-06
593.922	0	0	0	0	0	0	0	0	0	0	0	0	0	0	0	0	0	0	0	0	0	0	0	0	0	0	0	0	0	0	0.013911694	0.19187678	0.022337782	-0.024952411	0.014927799	-0.0081831969	0.0044038607	-0.0023601145	0.0012636583	-0.00067646319	0.00036210025	-0.0001938241	0.00010375195	-5.5535287e-05	2.9726769e-05	-1.5912298e-05	8.5175361e-06	-4.5592335e-06	2.4404636e-06
594.374	0	0	0	0	0	0	0	0	0	0	0	0	0	0	0	0	0	0	0	0	0	0	0	0	0	0	0	0	0	0	0.011034012	0.18423881	0.038626104	-0.033832482	0.01968864	-0.010732479	0.0057685341	-0.0030905862	0.0016546612	-0.00088576211	0.0004741331	-0.00025379255	0.0001358524	-7.2717682e-05	3.8924112e-05	-2.0835499e-05	1.1152827e-05	-5.969842e-06	3.1955332e-06
594.827	0	0	0	0	0	0	0	0	0	0	0	0	0	0	0	0	0	0	0	0	0	0	0	0	0	0	0	0	0	0	0.0085783648	0.17577398	0.055224341	-0.042525641	0.024303114	-0.013197706	0.0070875153	-0.003796515	0.0020325164	-0.0010880219	0.00058239792	-0.00031174406	0.00016687319	-8.9322171e-05	4.7812115e-05	-2.5593115e-05	1.3699485e-05	-7.3330067e-06	3.9252072e-06
595.279	0	0	0	0	0	0	0	0	0	0	0	0	0	0	0	0	0	0	0	0	0	0	0	0	0	0	0	0	0	0	0.0065212367	0.16664558	0.071874772	-0.050845202	0.028665065	-0.015521287	0.0083298839	-0.0044613385	0.0023883571	-0.0012784963	0.00068435408	-0.00036631867	0.00019608637	-0.0001049591	5.6182204e-05	-3.0073499e-05	1.6097745e-05	-8.6167381e-06	4.6123621e-06
595.731	0	0	0	0	0	0	0	0	0	0	0	0	0	0	0	0	0	0	0	0	0	0	0	0	0	0	0	0	0	0	0.0048224539	0.15696144	0.088429702	-0.058662606	0.03269926	-0.017662162	0.0094735634	-0.0050732284	0.0027158506	-0.0014537951	0.0007781869	-0.00041654502	0.00022297197	-0.00011935014	6.3885402e-05	-3.4196906e-05	1.8304923e-05	-9.7981876e-06	5.2447677e-06
596.183	0	0	0	0	0	0	0	0	0	0	0	0	0	0	0	0	0	0	0	0	0	0	0	0	0	0	0	0	0	0	0.0034477229	0.14684725	0.10470503	-0.065829822	0.036320074	-0.01957371	0.010493503	-0.0056187638	0.0030078116	-0.0016100719	0.00086183752	-0.00046132107	0.00024694007	-0.00013217954	7.0752686e-05	-3.7872861e-05	2.0272588e-05	-1.0851432e-05	5.8085476e-06
596.636	0	0	0	0	0	0	0	0	0	0	0	0	0	0	0	0	0	0	0	0	0	0	0	0	0	0	0	0	0	0	0.0023606457	0.13640539	0.12055098	-0.072211915	0.039448174	-0.021212589	0.011366395	-0.0060854563	0.0032575536	-0.0017437476	0.00093338998	-0.00049962124	0.00026744171	-0.00014315345	7.6626765e-05	-4.1017168e-05	2.1955673e-05	-1.1752347e-05	6.2907889e-06
597.088	0	0	0	0	0	0	0	0	0	0	0	0	0	0	0	0	0	0	0	0	0	0	0	0	0	0	0	0	0	0	0.001531665	0.12580787	0.13571316	-0.077632404	0.041983968	-0.022524857	0.012063289	-0.0064577999	0.0034567758	-0.0018503784	0.00099046571	-0.00053017234	0.00028379535	-0.00015190705	8.131237e-05	-4.3525303e-05	2.3298228e-05	-1.2470985e-05	6.6754607e-06
597.54	0	0	0	0	0	0	0	0	0	0	0	0	0	0	0	0	0	0	0	0	0	0	0	0	0	0	0	0	0	0	0.00092377971	0.11515761	0.15004302	-0.081958282	0.043849319	-0.023467835	0.012561235	-0.0067234973	0.003598894	-0.0019264399	0.0010311781	-0.00055196451	0.00029546044	-0.00015815102	8.465462e-05	-4.5314359e-05	2.4255874e-05	-1.298359e-05	6.9498477e-06
597.992	0	0	0	0	0	0	0	0	0	0	0	0	0	0	0	0	0	0	0	0	0	0	0	0	0	0	0	0	0	0	0.00050269627	0.10458029	0.16335647	-0.085041519	0.044958603	-0.023994903	0.012835181	-0.006869128	0.0036767232	-0.0019680858	0.0010534683	-0.00056389569	0.00030184704	-0.00016156957	8.6484492e-05	-4.6293863e-05	2.4780183e-05	-1.326424e-05	7.1000737e-06
598.444	0	0	0	0	0	0	0	0	0	0	0	0	0	0	0	0	0	0	0	0	0	0	0	0	0	0	0	0	0	0	0.0002341212	0.094201584	0.1754694	-0.086734084	0.045226197	-0.024059441	0.012860077	-0.0068812711	0.0036830781	-0.0019714697	0.0010552775	-0.00056486384	0.00030236524	-0.00016184694	8.6632964e-05	-4.6373337e-05	2.4822724e-05	-1.3287011e-05	7.1122627e-06
598.896	0	0	0	0	0	0	0	0	0	0	0	0	0	0	0	0	0	0	0	0	0	0	0	0	0	0	0	0	0	0	8.3760978e-05	0.084147178	0.18619771	-0.086887944	0.044566477	-0.023614828	0.012610871	-0.0067465061	0.0036107737	-0.0019327455	0.0010345468	-0.00055376687	0.00029642512	-0.00015866737	8.4931012e-05	-4.5462308e-05	2.4335068e-05	-1.302598e-05	6.9725385e-06
599.349	0	0	0	0	0	0	0	0	0	0	0	0	0	0	0	0	0	0	0	0	0	0	0	0	0	0	0	0	0	0	1.7242756e-05	0.074522092	0.19537569	-0.085349698	0.042888931	-0.022611581	0.01206095	-0.0064505718	0.0034521743	-0.0018478255	0.00098908823	-0.00052943366	0.00028339978	-0.0001516953	8.1199018e-05	-4.3464627e-05	2.3265749e-05	-1.2453599e-05	6.6661548e-06
599.801	0	0	0	0	0	0	0	0	0	0	0	0	0	0	0	0	0	0	0	0	0	0	0	0	0	0	0	0	0	0	5.034469e-07	0.065494731	0.20277838	-0.081977832	0.040115183	-0.021007423	0.011187644	-0.0059813291	0.0032007818	-0.0017132315	0.00091703987	-0.00049086752	0.00026275571	-0.00014064514	7.5284124e-05	-4.0298472e-05	2.1570969e-05	-1.1546424e-05	6.1805627e-06
600.253	0	0	0	0	0	0	0	0	0	0	0	0	0	0	0	0	0	0	0	0	0	0	0	0	0	0	0	0	0	0	0	0.057164424	0.20825256	-0.076632304	0.036163716	-0.018757919	0.0099670694	-0.0053259825	0.0028497456	-0.001525296	0.00081643871	-0.00043701772	0.00023393045	-0.00012521585	6.7025176e-05	-3.587758e-05	1.9204554e-05	-1.0279739e-05	5.502532e-06
600.705	0	0	0	0	0	0	0	0	0	0	0	0	0	0	0	0	0	0	0	0	0	0	0	0	0	0	0	0	0	0	0	0.049570279	0.21178176	-0.069344773	0.031075311	-0.015887993	0.0084129494	-0.0044919238	0.0024030279	-0.0012861409	0.00068842052	-0.0003684922	0.00019724945	-0.00010558162	5.6515418e-05	-3.0251862e-05	1.6193219e-05	-8.6678433e-06	4.6397177e-06
601.157	0	0	0	0	0	0	0	0	0	0	0	0	0	0	0	0	0	0	0	0	0	0	0	0	0	0	0	0	0	0	0	0.042680377	0.213487	-0.060294338	0.024994467	-0.012481272	0.0065708189	-0.0035036209	0.0018737374	-0.0010027844	0.00053674221	-0.00028730198	0.00015378917	-8.2318637e-05	4.4063277e-05	-2.3586416e-05	1.2625339e-05	-6.7580421e-06	3.6174405e-06
601.608	0	0	0	0	0	0	0	0	0	0	0	0	0	0	0	0	0	0	0	0	0	0	0	0	0	0	0	0	0	0	0	0.036473494	0.21349566	-0.04969009	0.018085254	-0.0086322917	0.0044921065	-0.0023887027	0.0012766755	-0.00068315103	0.00036564577	-0.00019571772	0.00010476507	-5.6077516e-05	3.0017004e-05	-1.6067655e-05	8.6006957e-06	-4.6037469e-06	2.4642907e-06
602.06	0	0	0	0	0	0	0	0	0	0	0	0	0	0	0	0	0	0	0	0	0	0	0	0	0	0	0	0	0	0	0	0.030887902	0.21193313	-0.037668636	0.010464685	-0.0044093921	0.0022140947	-0.0011672114	0.0006225807	-0.00033299026	0.00017820893	-9.5386859e-05	5.1059025e-05	-2.7330288e-05	1.462927e-05	-7.83083e-06	4.1916872e-06	-2.24371e-06	1.2010116e-06
602.512	0	0	0	0	0	0	0	0	0	0	0	0	0	0	0	0	0	0	0	0	0	0	0	0	0	0	0	0	0	0	0	0.025903821	0.20892314	-0.024435778	0.0022951259	9.3793991e-05	-0.00021227035	0.00013348236	-7.3883716e-05	3.9847325e-05	-2.1365903e-05	1.1441128e-05	-6.1248574e-06	3.2785179e-06	-1.7549238e-06	9.3938564e-07	-5.0283455e-07	2.6915533e-07	-1.440733e-07
602.964	0	0	0	0	0	0	0	0	0	0	0	0	0	0	0	0	0	0	0	0	0	0	0	0	0	0	0	0	0	0	0	0.021486983	0.20459129	-0.010175488	-0.0062754971	0.0047917005	-0.0027404021	0.0014883461	-0.00079930681	0.00042818158	-0.00022923519	0.00012270886	-6.5685279e-05	3.5159412e-05	-1.8820038e-05	1.0074087e-05	-5.3924585e-06	2.8864542e-06	-1.5450594e-06
603.416	0	0	0	0	0	0	0	0	0	0	0	0	0	0	0	0	0	0	0	0	0	0	0	0	0	0	0	0	0	0	0	0.01760312	0.19906316	0.004928266	-0.015099259	0.0095987611	-0.0053237137	0.0028723473	-0.0015402776	0.00082483235	-0.00044155537	0.00023635897	-0.00012652095	6.7722905e-05	-3.6250531e-05	1.9404371e-05	-1.0386774e-05	5.5597917e-06	-2.9760418e-06
603.868	0	0	0	0	0	0	0	0	0	0	0	0	0	0	0	0	0	0	0	0	0	0	0	0	0	0	0	0	0	0	0	0.014217964	0.19246434	0.020691513	-0.024028233	0.01442941	-0.0079156186	0.0042604537	-0.0022833852	0.0012226195	-0.00065448291	0.00035033406	-0.00018753056	0.00010037951	-5.3730862e-05	2.8761333e-05	-1.5395369e-05	8.240773e-06	-4.4111158e-06
604.319	0	0	0	0	0	0	0	0	0	0	0	0	0	0	0	0	0	0	0	0	0	0	0	0	0	0	0	0	0	0	0	0.011303219	0.18493807	0.036893968	-0.03289499	0.019187662	-0.010463956	0.0056246497	-0.0030136218	0.0016135081	-0.00086371674	0.00046233187	-0.00024748174	0.00013246956	-7.0907932e-05	3.7955963e-05	-2.0317071e-05	1.0875243e-05	-5.821293e-06
604.771	0	0	0	0	0	0	0	0	0	0	0	0	0	0	0	0	0	0	0	0	0	0	0	0	0	0	0	0	0	0	0	0.0088117552	0.17657632	0.053423851	-0.041591198	0.023809209	-0.012933525	0.0069459984	-0.0037208395	0.0019920646	-0.0010663483	0.00057079547	-0.00030554108	0.00016354696	-8.7542954e-05	4.6860443e-05	-2.5083462e-05	1.3426578e-05	-7.18697e-06
605.223	0	0	0	0	0	0	0	0	0	0	0	0	0	0	0	0	0	0	0	0	0	0	0	0	0	0	0	0	0	0	0	0.0067162672	0.16752038	0.070061725	-0.049949168	0.028197835	-0.015272031	0.0081964105	-0.0043899907	0.002350233	-0.001258065	0.00067341647	-0.00036047292	0.0001929503	-0.00010328189	5.5285262e-05	-2.95931e-05	1.5840479e-05	-8.4790816e-06
605.674	0	0	0	0	0	0	0	0	0	0	0	0	0	0	0	0	0	0	0	0	0	0	0	0	0	0	0	0	0	0	0	0.0049859485	0.15791765	0.086587198	-0.057804205	0.032259383	-0.017428335	0.0093484237	-0.0050063647	0.0026801372	-0.001434651	0.00076793818	-0.00041106928	0.00022003299	-0.00011777863	6.3045152e-05	-3.3746814e-05	1.8063863e-05	-9.6692133e-06
606.126	0	0	0	0	0	0	0	0	0	0	0	0	0	0	0	0	0	0	0	0	0	0	0	0	0	0	0	0	0	0	0	0.0035789203	0.14785092	0.10288992	-0.06504349	0.035926457	-0.0193655	0.01038216	-0.0055593086	0.0029760734	-0.0015930529	0.00085272616	-0.00045645525	0.00024432672	-0.00013078251	7.0005932e-05	-3.7472781e-05	2.0058284e-05	-1.0736786e-05
606.578	0	0	0	0	0	0	0	0	0	0	0	0	0	0	0	0	0	0	0	0	0	0	0	0	0	0	0	0	0	0	0	0.0024651382	0.13746648	0.11874913	-0.071501087	0.0391041	-0.021031944	0.011269919	-0.0060339829	0.0032300968	-0.001729018	0.00092550397	-0.00049541228	0.00026517922	-0.00014194437	7.5980713e-05	-4.0670962e-05	2.1770194e-05	-1.1653136e-05
607.029	0	0	0	0	0	0	0	0	0	0	0	0	0	0	0	0	0	0	0	0	0	0	0	0	0	0	0	0	0	0	0	0.001611964	0.12691345	0.133948	-0.077017977	0.041701686	-0.022378479	0.011985287	-0.0064162403	0.0034346334	-0.0018384917	0.00098410137	-0.00052677867	0.00028196868	-0.00015093138	8.0791326e-05	-4.3245988e-05	2.3148544e-05	-1.2390938e-05
607.481	0	0	0	0	0	0	0	0	0	0	0	0	0	0	0	0	0	0	0	0	0	0	0	0	0	0	0	0	0	0	0	0.00098140874	0.11627037	0.14837027	-0.08147097	0.043645326	-0.023364577	0.012506452	-0.0066943897	0.0035834232	-0.0019181231	0.0010267246	-0.00054959424	0.00029418114	-0.00015746843	8.4290511e-05	-4.5119031e-05	2.4151139e-05	-1.2927607e-05
607.932	0	0	0	0	0	0	0	0	0	0	0	0	0	0	0	0	0	0	0	0	0	0	0	0	0	0	0	0	0	0	0	0.00054215796	0.10570934	0.16176907	-0.084693146	0.044841263	-0.02393951	0.012806195	-0.0068538537	0.003668662	-0.0019637348	0.0010511376	-0.00056266202	0.0003011759	-0.00016121256	8.6294688e-05	-4.6191828e-05	2.4725382e-05	-1.3234987e-05
608.384	0	0	0	0	0	0	0	0	0	0	0	0	0	0	0	0	0	0	0	0	0	0	0	0	0	0	0	0	0	0	0	0.00025805826	0.095308876	0.17402016	-0.08655114	0.045209392	-0.024059327	0.012860859	-0.0068819531	0.003683561	-0.0019716924	0.001055395	-0.0005649407	0.00030239558	-0.00016186543	8.6644155e-05	-4.637889e-05	2.4825511e-05	-1.3288584e-05
608.835	0	0	0	0	0	0	0	0	0	0	0	0	0	0	0	0	0	0	0	0	0	0	0	0	0	0	0	0	0	0	0	9.6262128e-05	0.085239985	0.18488625	-0.086889514	0.044662927	-0.023677134	0.01264529	-0.0067652169	0.0036209085	-0.0019381357	0.0010374305	-0.00055532417	0.0002972481	-0.0001591101	8.5169267e-05	-4.5589412e-05	2.4402923e-05	-1.3062381e-05
609.287	0	0	0	0	0	0	0	0	0	0	0	0	0	0	0	0	0	0	0	0	0	0	0	0	0	0	0	0	0	0	0	2.1846583e-05	0.075583375	0.1942319	-0.085562115	0.043114037	-0.022744735	0.012133544	-0.0064897411	0.0034732596	-0.0018590794	0.0009951107	-0.00053267052	0.00028512225	-0.0001526194	8.1694892e-05	-4.3729648e-05	2.3407436e-05	-1.2529517e-05
609.738	0	0	0	0	0	0	0	0	0	0	0	0	0	0	0	0	0	0	0	0	0	0	0	0	0	0	0	0	0	0	0	1.0362973e-06	0.066506762	0.20183267	-0.082427599	0.040484418	-0.021219892	0.011302974	-0.0060433978	0.0032341219	-0.0017310482	0.00092657544	-0.00049598396	0.00026548499	-0.00014210802	7.6068307e-05	-4.0717849e-05	2.1795292e-05	-1.166657e-05
610.189	0	0	0	0	0	0	0	0	0	0	0	0	0	0	0	0	0	0	0	0	0	0	0	0	0	0	0	0	0	0	0	0	0.058110872	0.20753241	-0.077342426	0.036689911	-0.019056659	0.010128877	-0.0054129507	0.0028964085	-0.0015502482	0.00082979399	-0.00044417748	0.0002377545	-0.00012726452	6.8122799e-05	-3.6464777e-05	1.9518724e-05	-1.044797e-05
610.641	0	0	0	0	0	0	0	0	0	0	0	0	0	0	0	0	0	0	0	0	0	0	0	0	0	0	0	0	0	0	0	0	0.050432888	0.2112928	-0.070290173	0.03173762	-0.016260927	0.0086146634	-0.004600257	0.0024611174	-0.0013172144	0.00070505264	-0.00037740434	0.0002020128	-0.00010813279	5.7881872e-05	-3.0983013e-05	1.6584466e-05	-8.8773225e-06
611.092	0	0	0	0	0	0	0	0	0	0	0	0	0	0	0	0	0	0	0	0	0	0	0	0	0	0	0	0	0	0	0	0	0.043477538	0.21321276	-0.061474971	0.025789516	-0.012926169	0.0068111975	-0.0036326451	0.0019428896	-0.0010397851	0.00055654734	-0.0002979106	0.00015946215	-8.5356394e-05	4.5690003e-05	-2.4456948e-05	1.309122e-05	-7.0074598e-06
611.543	0	0	0	0	0	0	0	0	0	0	0	0	0	0	0	0	0	0	0	0	0	0	0	0	0	0	0	0	0	0	0	0	0.03719301	0.21342739	-0.051065944	0.018982712	-0.0091318013	0.0047617309	-0.0025333571	0.0013541775	-0.00072462727	0.00038784685	-0.0002076066	0.00011112509	-5.9482668e-05	3.1840181e-05	-1.7043414e-05	9.1229321e-06	-4.8833173e-06
611.994	0	0	0	0	0	0	0	0	0	0	0	0	0	0	0	0	0	0	0	0	0	0	0	0	0	0	0	0	0	0	0	0	0.031545287	0.21206136	-0.039245713	0.011464052	-0.0049627636	0.002512507	-0.0013272415	0.00070829387	-0.0003788683	0.00020276651	-0.00010853467	5.8094832e-05	-3.1096774e-05	1.6645634e-05	-8.9100753e-06	4.7693502e-06	-2.5529348e-06
612.446	0	0	0	0	0	0	0	0	0	0	0	0	0	0	0	0	0	0	0	0	0	0	0	0	0	0	0	0	0	0	0	0	0.026489809	0.20923156	-0.026166738	0.003361938	-0.00049384796	0.00010430557	-3.6217956e-05	1.6983193e-05	-8.7961161e-06	4.6722427e-06	-2.4965747e-06	1.3357985e-06	-7.1495591e-07	3.8269712e-07	-2.0484915e-07	1.0965073e-07	-5.8693759e-08
612.897	0	0	0	0	0	0	0	0	0	0	0	0	0	0	0	0	0	0	0	0	0	0	0	0	0	0	0	0	0	0	0	0	0.022014867	0.20507539	-0.012069849	-0.0051406625	0.0041700768	-0.0024058889	0.0013091068	-0.0007033583	0.00037681119	-0.00020173706	0.0001079924	-5.7805647e-05	3.0942112e-05	-1.6562862e-05	8.865771e-06	-4.7456355e-06	2.5402408e-06
613.348	0	0	0	0	0	0	0	0	0	0	0	0	0	0	0	0	0	0	0	0	0	0	0	0	0	0	0	0	0	0	0	0	0.018074601	0.19971285	0.0028899734	-0.013914258	0.00895367	-0.0049770077	0.0026866589	-0.0014409037	0.00077162155	-0.00041307183	0.00022111784	-0.0001183583	6.3354566e-05	-3.3912767e-05	1.815283e-05	-9.7167761e-06	5.2011898e-06
613.799	0	0	0	0	0	0	0	0	0	0	0	0	0	0	0	0	0	0	0	0	0	0	0	0	0	0	0	0	0	0	0	0	0.014634994	0.19326859	0.018530108	-0.022812004	0.013771994	-0.0075628075	0.00407159	-0.0021823402	0.0011685076	-0.00062551675	0.00033483742	-0.00017922897	9.5937245e-05	-5.1353791e-05	2.7488663e-05	-1.4714024e-05	7.8761136e-06
614.25	0	0	0	0	0	0	0	0	0	0	0	0	0	0	0	0	0	0	0	0	0	0	0	0	0	0	0	0	0	0	0	0	0.011662029	0.18586728	0.034667933	-0.031687055	0.01854011	-0.010117045	0.0054390518	-0.0029143551	0.0015603418	-0.00083525653	0.00044710883	-0.00023932446	0.00012810499	-6.8572705e-05	3.6705605e-05	-1.9647633e-05	1.0516973e-05
614.701	0	0	0	0	0	0	0	0	0	0	0	0	0	0	0	0	0	0	0	0	0	0	0	0	0	0	0	0	0	0	0	0	0.0091216876	0.1776336	0.051120827	-0.040392566	0.023173082	-0.012593476	0.0067641959	-0.0036236358	0.0019399968	-0.0010384758	0.00055588977	-0.00029755159	0.00015927263	-8.5256283e-05	4.5635991e-05	-2.4427856e-05	1.3075727e-05
615.152	0	0	0	0	0	0	0	0	0	0	0	0	0	0	0	0	0	0	0	0	0	0	0	0	0	0	0	0	0	0	0	0	0.0069799529	0.1686922	0.067706169	-0.048781692	0.02758597	-0.014945858	0.0080221738	-0.0042968694	0.0023003452	-0.0012313594	0.0006591379	-0.00035281715	0.00018885502	-0.00010109129	5.4112157e-05	-2.8964945e-05	1.5504337e-05
615.603	0	0	0	0	0	0	0	0	0	0	0	0	0	0	0	0	0	0	0	0	0	0	0	0	0	0	0	0	0	0	0	0	0.005202807	0.15916776	0.084241336	-0.056707589	0.031693838	-0.017127947	0.0091881373	-0.0049207433	0.0026342595	-0.0014100918	0.00075481092	-0.00040402796	0.00021626699	-0.00011576451	6.1966439e-05	-3.3169154e-05	1.7754764e-05
616.054	0	0	0	0	0	0	0	0	0	0	0	0	0	0	0	0	0	0	0	0	0	0	0	0	0	0	0	0	0	0	0	0	0.0037562325	0.14918495	0.10054371	-0.06402341	0.035411747	-0.019093501	0.010237238	-0.0054819448	0.0029346124	-0.0015708579	0.00084086651	-0.00045009083	0.00024092338	-0.00012896271	6.903117e-05	-3.6950736e-05	1.9778967e-05
616.505	0	0	0	0	0	0	0	0	0	0	0	0	0	0	0	0	0	0	0	0	0	0	0	0	0	0	0	0	0	0	0	0	0.0026062118	0.13886842	0.11643066	-0.070582312	0.038654759	-0.020796274	0.011144627	-0.0059671611	0.0031942764	-0.0017098422	0.00091526235	-0.00048991256	0.00026223902	-0.00014037266	7.5138688e-05	-4.0219944e-05	2.1528906e-05
616.956	0	0	0	0	0	0	0	0	0	0	0	0	0	0	0	0	0	0	0	0	0	0	0	0	0	0	0	0	0	0	0	0	0.0017187272	0.12834286	0.13171958	-0.076237449	0.041337937	-0.022190024	0.011885457	-0.0063630795	0.0034061241	-0.0018232295	0.00097595614	-0.00052239996	0.00027962877	-0.00014968113	8.0121326e-05	-4.2887031e-05	2.2956543e-05
617.407	0	0	0	0	0	0	0	0	0	0	0	0	0	0	0	0	0	0	0	0	0	0	0	0	0	0	0	0	0	0	0	0	0.0010597612	0.11773292	0.14622783	-0.080841977	0.043376342	-0.023228508	0.012434879	-0.0066563872	0.003563028	-0.0019072045	0.0010209056	-0.00054645984	0.00029250745	-0.00015657489	8.381142e-05	-4.486225e-05	2.4013837e-05
617.858	0	0	0	0	0	0	0	0	0	0	0	0	0	0	0	0	0	0	0	0	0	0	0	0	0	0	0	0	0	0	0	0	0.00059529628	0.10716328	0.1597728	-0.084249049	0.044685037	-0.023865482	0.012768044	-0.0068337717	0.0036578607	-0.0019579518	0.0010480683	-0.000560999	0.00030028991	-0.00016074072	8.6041305e-05	-4.6055854e-05	2.4652749e-05
618.309	0	0	0	0	0	0	0	0	0	0	0	0	0	0	0	0	0	0	0	0	0	0	0	0	0	0	0	0	0	0	0	0	0.00029131483	0.096758593	0.17217187	-0.086311822	0.045179084	-0.024054702	0.012860105	-0.0068819201	0.0036834949	-0.0019716562	0.001055402	-0.00056492426	0.00030239098	-0.00016186539	8.6643317e-05	-4.6378097e-05	2.4825238e-05
618.76	0	0	0	0	0	0	0	0	0	0	0	0	0	0	0	0	0	0	0	0	0	0	0	0	0	0	0	0	0	0	0	0	0.00011379928	0.086643541	0.18324241	-0.08688345	0.044773544	-0.023749925	0.012686212	-0.0067875197	0.0036328031	-0.0019445023	0.0010408644	-0.00055714243	0.0002982255	-0.00015963567	8.5449791e-05	-4.5739231e-05	2.4483266e-05
619.21	0	0	0	0	0	0	0	0	0	0	0	0	0	0	0	0	0	0	0	0	0	0	0	0	0	0	0	0	0	0	0	0	2.8843488e-05	0.076963745	0.19278242	-0.085821373	0.043387715	-0.022907414	0.012222889	-0.006537995	0.0034990528	-0.0018728863	0.0010025264	-0.0005366209	0.00028724076	-0.00015375569	8.2302356e-05	-4.4054484e-05	2.3581456e-05
619.661	0	0	0	0	0	0	0	0	0	0	0	0	0	0	0	0	0	0	0	0	0	0	0	0	0	0	0	0	0	0	0	0	2.1151224e-06	0.067800622	0.200652	-0.082974297	0.040930655	-0.021477265	0.011443272	-0.0061189488	0.0032745354	-0.0017526816	0.00093817897	-0.00050217731	0.00026880384	-0.00014388668	7.701967e-05	-4.1226788e-05	2.2067849e-05
620.112	0	0	0	0	0	0	0	0	0	0	0	0	0	0	0	0	0	0	0	0	0	0	0	0	0	0	0	0	0	0	0	0	0	0.059300274	0.20664672	-0.078197073	0.037320233	-0.019414972	0.010323473	-0.0055175849	0.0029524004	-0.0015802213	0.0008458593	-0.00045276095	0.00024235234	-0.00012972758	6.9440584e-05	-3.7169885e-05	1.9896272e-05
620.563	0	0	0	0	0	0	0	0	0	0	0	0	0	0	0	0	0	0	0	0	0	0	0	0	0	0	0	0	0	0	0	0	0	0.05153364	0.210688	-0.071454382	0.032549963	-0.016718692	0.0088627051	-0.0047335072	0.0025324388	-0.0013553938	0.0007255077	-0.00038833989	0.00020786917	-0.00011126924	5.9560203e-05	-3.1881153e-05	1.7065323e-05
621.013	0	0	0	0	0	0	0	0	0	0	0	0	0	0	0	0	0	0	0	0	0	0	0	0	0	0	0	0	0	0	0	0	0	0.044491482	0.21287838	-0.062929049	0.026766062	-0.013472913	0.0071069587	-0.0037914276	0.0020278897	-0.0010852872	0.00058091848	-0.00031094516	0.00016644147	-8.9093603e-05	4.7690026e-05	-2.552733e-05	1.3664253e-05
621.464	0	0	0	0	0	0	0	0	0	0	0	0	0	0	0	0	0	0	0	0	0	0	0	0	0	0	0	0	0	0	0	0	0	0.03810857	0.21335196	-0.05276534	0.020089289	-0.0097479281	0.0050945547	-0.002711944	0.0014497892	-0.00077580996	0.00041525461	-0.0002222698	0.00011897552	-6.3685775e-05	3.4089721e-05	-1.8247412e-05	9.767463e-06
621.914	0	0	0	0	0	0	0	0	0	0	0	0	0	0	0	0	0	0	0	0	0	0	0	0	0	0	0	0	0	0	0	0	0	0.03237938	0.21223063	-0.041189946	0.012695288	-0.0056447217	0.002880405	-0.0015245552	0.00081394009	-0.00043542264	0.00023304506	-0.00012473806	6.6768949e-05	-3.5740367e-05	1.91311e-05	-1.0240419e-05	5.4814852e-06
622.365	0	0	0	0	0	0	0	0	0	0	0	0	0	0	0	0	0	0	0	0	0	0	0	0	0	0	0	0	0	0	0	0	0	0.027244519	0.20963374	-0.028333577	0.0046976628	-0.0012297746	0.00050079286	-0.00024876865	0.0001307949	-6.9721457e-05	3.7285593e-05	-1.9953494e-05	1.0680115e-05	-5.7168415e-06	3.0601034e-06	-1.6379992e-06	8.7678707e-07
622.816	0	0	0	0	0	0	0	0	0	0	0	0	0	0	0	0	0	0	0	0	0	0	0	0	0	0	0	0	0	0	0	0	0	0.022683424	0.20568664	-0.014402922	-0.0037411787	0.00340332	-0.0019933643	0.0010880597	-0.00058499116	0.00031344749	-0.00016782367	8.9835669e-05	-4.808756e-05	2.5740627e-05	-1.3778454e-05	7.375278e-06	-3.9478343e-06
623.266	0	0	0	0	0	0	0	0	0	0	0	0	0	0	0	0	0	0	0	0	0	0	0	0	0	0	0	0	0	0	0	0	0	0.018670448	0.20052665	0.00038580694	-0.012454917	0.0081590349	-0.0045501337	0.002458033	-0.0013184735	0.00070608326	-0.00037799973	0.00020233685	-0.00010830691	5.7975152e-05	-3.1032954e-05	1.66112e-05	-8.8916325e-06
623.717	0	0	0	0	0	0	0	0	0	0	0	0	0	0	0	0	0	0	0	0	0	0	0	0	0	0	0	0	0	0	0	0	0	0.015153824	0.19425518	0.015916182	-0.021335813	0.01297379	-0.0071347548	0.0038424551	-0.0020596335	0.0011028218	-0.00059037112	0.00031601303	-0.00016915519	9.0546335e-05	-4.8467659e-05	2.5943581e-05	-1.3887064e-05
624.167	0	0	0	0	0	0	0	0	0	0	0	0	0	0	0	0	0	0	0	0	0	0	0	0	0	0	0	0	0	0	0	0	0	0.012115317	0.18702401	0.031937713	-0.03019845	0.017741766	-0.0096897782	0.0052104749	-0.0027919454	0.0014948158	-0.00080020174	0.00042832908	-0.00022927541	0.0001227278	-6.5693755e-05	3.5164298e-05	-1.8822723e-05
624.617	0	0	0	0	0	0	0	0	0	0	0	0	0	0	0	0	0	0	0	0	0	0	0	0	0	0	0	0	0	0	0	0	0	0.0095128167	0.17894419	0.048302836	-0.038916646	0.022389307	-0.012175024	0.0065404929	-0.0035038359	0.0018758689	-0.0010041747	0.00053750953	-0.0002877172	0.00015401082	-8.2438932e-05	4.4127591e-05	-2.3620589e-05
625.068	0	0	0	0	0	0	0	0	0	0	0	0	0	0	0	0	0	0	0	0	0	0	0	0	0	0	0	0	0	0	0	0	0	0.0073080882	0.17011916	0.064867042	-0.047362936	0.026841685	-0.014549694	0.0078105711	-0.0041835502	0.0022396876	-0.0011989208	0.00064175102	-0.00034351525	0.00018387868	-9.8426605e-05	5.2685411e-05	-2.8201413e-05
625.518	0	0	0	0	0	0	0	0	0	0	0	0	0	0	0	0	0	0	0	0	0	0	0	0	0	0	0	0	0	0	0	0	0	0.005477079	0.16071206	0.081375257	-0.055353829	0.030994688	-0.016757268	0.0089903658	-0.004814835	0.0025775706	-0.0013797823	0.00073856027	-0.00039533498	0.000211617	-0.00011327438	6.0633067e-05	-3.245563e-05
625.969	0	0	0	0	0	0	0	0	0	0	0	0	0	0	0	0	0	0	0	0	0	0	0	0	0	0	0	0	0	0	0	0	0	0.0039777212	0.15080542	0.097718694	-0.062778375	0.034782057	-0.018761434	0.010060336	-0.0053872175	0.0028839104	-0.0015437574	0.00082633051	-0.0004423163	0.0002367654	-0.00012673581	6.7838651e-05	-3.631263e-05
626.419	0	0	0	0	0	0	0	0	0	0	0	0	0	0	0	0	0	0	0	0	0	0	0	0	0	0	0	0	0	0	0	0	0	0.002782834	0.14056715	0.11364326	-0.069457615	0.038102531	-0.020507316	0.010991024	-0.0058849201	0.0031502605	-0.0016863245	0.00090264151	-0.00048316373	0.00025863041	-0.00013843971	7.4103469e-05	-3.9666058e-05
626.869	0	0	0	0	0	0	0	0	0	0	0	0	0	0	0	0	0	0	0	0	0	0	0	0	0	0	0	0	0	0	0	0	0	0.0018549665	0.13009953	0.1290042	-0.075262949	0.040880642	-0.021953705	0.011760271	-0.0062960691	0.0033702636	-0.0018040806	0.00096567163	-0.00051690217	0.00027669007	-0.00014810669	7.9277972e-05	-4.2435862e-05
627.319	0	0	0	0	0	0	0	0	0	0	0	0	0	0	0	0	0	0	0	0	0	0	0	0	0	0	0	0	0	0	0	0	0	0.0011603513	0.1195263	0.14362023	-0.080048613	0.043032081	-0.023054696	0.012343411	-0.0066074496	0.0035368448	-0.0018932382	0.0010133936	-0.00054244647	0.00029036354	-0.00015542582	8.3195728e-05	-4.4532957e-05
627.77	0	0	0	0	0	0	0	0	0	0	0	0	0	0	0	0	0	0	0	0	0	0	0	0	0	0	0	0	0	0	0	0	0	0.00066431809	0.10894789	0.15733932	-0.083675483	0.044474883	-0.023765494	0.012716352	-0.0068061522	0.0036430922	-0.0019500974	0.0010438269	-0.00055873651	0.00029908333	-0.00016009335	8.5694143e-05	-4.5870306e-05
628.22	0	0	0	0	0	0	0	0	0	0	0	0	0	0	0	0	0	0	0	0	0	0	0	0	0	0	0	0	0	0	0	0	0	0.00033523669	0.098535175	0.16991902	-0.08598144	0.045118185	-0.02403696	0.012852729	-0.0068780565	0.0036814467	-0.0019706116	0.0010548055	-0.00056461288	0.00030222883	-0.00016177707	8.6595398e-05	-4.635273e-05
628.67	0	0	0	0	0	0	0	0	0	0	0	0	0	0	0	0	0	0	0	0	0	0	0	0	0	0	0	0	0	0	0	0	0	0.00013803095	0.088388391	0.18120957	-0.086830114	0.044881695	-0.023825219	0.012728946	-0.0068105189	0.0036451386	-0.0019511571	0.0010443898	-0.00055903726	0.00029924425	-0.00016017948	8.5740246e-05	-4.5894984e-05
629.12	0	0	0	0	0	0	0	0	0	0	0	0	0	0	0	0	0	0	0	0	0	0	0	0	0	0	0	0	0	0	0	0	0	3.8933613e-05	0.078631292	0.19102967	-0.086075739	0.043681103	-0.023084369	0.012320337	-0.0065903245	0.0035270931	-0.0018879465	0.0010105523	-0.00054092452	0.00028954873	-0.00015498965	8.2962256e-05	-4.4407984e-05
629.57	0	0	0	0	0	0	0	0	0	0	0	0	0	0	0	0	0	0	0	0	0	0	0	0	0	0	0	0	0	0	0	0	0	4.1774565e-06	0.06938763	0.19919805	-0.083572553	0.0414321	-0.021768506	0.011602237	-0.0062042588	0.0033202352	-0.0017771925	0.00095126596	-0.00050918951	0.0002725614	-0.00014589667	7.8094998e-05	-4.1802641e-05
630.02	0	0	0	0	0	0	0	0	0	0	0	0	0	0	0	0	0	0	0	0	0	0	0	0	0	0	0	0	0	0	0	0	0	0	0.060781135	0.20553346	-0.079174838	0.038050406	-0.019831746	0.010549989	-0.0056391123	0.0030174928	-0.0016151093	0.00086450423	-0.00046274752	0.00024770164	-0.00013258973	7.097211e-05	-3.7989906e-05
630.47	0	0	0	0	0	0	0	0	0	0	0	0	0	0	0	0	0	0	0	0	0	0	0	0	0	0	0	0	0	0	0	0	0	0	0.052901204	0.20992115	-0.072808144	0.033501877	-0.017256577	0.0091543142	-0.0048899296	0.0026162149	-0.001400278	0.00074950768	-0.00040119202	0.00021475184	-0.00011495235	6.1531241e-05	-3.2936403e-05
630.92	0	0	0	0	0	0	0	0	0	0	0	0	0	0	0	0	0	0	0	0	0	0	0	0	0	0	0	0	0	0	0	0	0	0	0.045733577	0.21244706	-0.064613176	0.027903717	-0.014111149	0.0074523568	-0.003976675	0.0021270978	-0.0011384255	0.00060934186	-0.00032616396	0.00017459037	-9.3454707e-05	5.0024066e-05	-2.677685e-05
631.37	0	0	0	0	0	0	0	0	0	0	0	0	0	0	0	0	0	0	0	0	0	0	0	0	0	0	0	0	0	0	0	0	0	0	0.039244512	0.21323484	-0.054771086	0.021401581	-0.01047971	0.0054899877	-0.0029239966	0.0015633468	-0.0008366218	0.0004477913	-0.00023968913	0.00012830162	-6.8677252e-05	3.6761286e-05	-1.9677557e-05
631.82	0	0	0	0	0	0	0	0	0	0	0	0	0	0	0	0	0	0	0	0	0	0	0	0	0	0	0	0	0	0	0	0	0	0	0.033400264	0.21240816	-0.043463022	0.014141124	-0.0064465085	0.0033130772	-0.0017565426	0.00093816693	-0.0005019369	0.00026864056	-0.00014379334	7.6969968e-05	-4.1200434e-05	2.2053601e-05	-1.1804836e-05
632.27	0	0	0	0	0	0	0	0	0	0	0	0	0	0	0	0	0	0	0	0	0	0	0	0	0	0	0	0	0	0	0	0	0	0	0.02816709	0.2100907	-0.030870135	0.0062680011	-0.0020957948	0.0009674962	-0.00049896142	0.00026476353	-0.00014144084	7.5674172e-05	-4.0502385e-05	2.1679802e-05	-1.1604702e-05	6.2117117e-06	-3.3250002e-06
632.72	0	0	0	0	0	0	0	0	0	0	0	0	0	0	0	0	0	0	0	0	0	0	0	0	0	0	0	0	0	0	0	0	0	0	0.023511246	0.20640611	-0.017173575	-0.0020721335	0.0024881819	-0.0015008848	0.00082409885	-0.00044365822	0.00023779635	-0.0001273233	6.8157923e-05	-3.6484495e-05	1.9529494e-05	-1.045368e-05	5.5956402e-06
633.17	0	0	0	0	0	0	0	0	0	0	0	0	0	0	0	0	0	0	0	0	0	0	0	0	0	0	0	0	0	0	0	0	0	0	0.01939899	0.20147806	-0.0025544923	-0.010733625	0.0072211725	-0.0040461953	0.0021879899	-0.0011738931	0.00062870465	-0.00033656733	0.00018016179	-9.6438538e-05	5.1621704e-05	-2.7631874e-05	1.4790773e-05
633.62	0	0	0	0	0	0	0	0	0	0	0	0	0	0	0	0	0	0	0	0	0	0	0	0	0	0	0	0	0	0	0	0	0	0	0.015796577	0.19543021	0.012805964	-0.019570818	0.012018928	-0.0066225645	0.0035680636	-0.0019127359	0.001024214	-0.00054827335	0.0002934834	-0.00015709794	8.4091478e-05	-4.5012168e-05	2.4094086e-05
634.07	0	0	0	0	0	0	0	0	0	0	0	0	0	0	0	0	0	0	0	0	0	0	0	0	0	0	0	0	0	0	0	0	0	0	0.012670264	0.18838622	0.028726643	-0.028438058	0.016797198	-0.0091841218	0.0049396716	-0.0026469814	0.0014172544	-0.00075865683	0.00040609697	-0.00021737832	0.00011635837	-6.2283863e-05	3.3339268e-05
634.52	0	0	0	0	0	0	0	0	0	0	0	0	0	0	0	0	0	0	0	0	0	0	0	0	0	0	0	0	0	0	0	0	0	0	0.0099863083	0.18046977	0.045026395	-0.03718969	0.021471735	-0.011684997	0.0062781657	-0.0033634243	0.0018007559	-0.00096393321	0.00051597668	-0.0002761953	0.00014784192	-7.9136256e-05	4.2360006e-05
634.969	0	0	0	0	0	0	0	0	0	0	0	0	0	0	0	0	0	0	0	0	0	0	0	0	0	0	0	0	0	0	0	0	0	0	0.0077155933	0.17182452	0.061487323	-0.045661589	0.025948588	-0.01407415	0.0075561339	-0.0040473805	0.0021668566	-0.0011598942	0.00062086992	-0.00033234306	0.0001778967	-9.522386e-05	5.0971368e-05
635.419	0	0	0	0	0	0	0	0	0	0	0	0	0	0	0	0	0	0	0	0	0	0	0	0	0	0	0	0	0	0	0	0	0	0	0.0058143241	0.16253538	0.078001935	-0.053746106	0.030163607	-0.016316437	0.0087546659	-0.0046887157	0.0025101304	-0.0013436351	0.00071922185	-0.00038498934	0.00020607719	-0.00011030821	5.9045708e-05
635.869	0	0	0	0	0	0	0	0	0	0	0	0	0	0	0	0	0	0	0	0	0	0	0	0	0	0	0	0	0	0	0	0	0	0	0.0042542558	0.15274449	0.094352573	-0.061278375	0.034022331	-0.018360533	0.0098461941	-0.005272662	0.0028226709	-0.0015109237	0.00080876702	-0.00043292146	0.0002317343	-0.00012404184	6.6397038e-05
636.318	0	0	0	0	0	0	0	0	0	0	0	0	0	0	0	0	0	0	0	0	0	0	0	0	0	0	0	0	0	0	0	0	0	0	0.0030041126	0.14259845	0.11032303	-0.068098435	0.037433466	-0.020156869	0.010804101	-0.0057849616	0.0030968446	-0.0016576739	0.00088731822	-0.00047496865	0.00025424131	-0.0001360893	7.2845797e-05
636.768	0	0	0	0	0	0	0	0	0	0	0	0	0	0	0	0	0	0	0	0	0	0	0	0	0	0	0	0	0	0	0	0	0	0	0.002024645	0.13217549	0.12580364	-0.074091278	0.040328113	-0.021667663	0.011608052	-0.0062147155	0.0033268159	-0.0017807618	0.00095320329	-0.00051023582	0.00027311911	-0.00014619413	7.8254704e-05
637.218	0	0	0	0	0	0	0	0	0	0	0	0	0	0	0	0	0	0	0	0	0	0	0	0	0	0	0	0	0	0	0	0	0	0	0.0012852228	0.12162151	0.14057723	-0.079095232	0.042613904	-0.022842754	0.012231109	-0.0065474943	0.0035048594	-0.0018760522	0.0010042087	-0.00053753809	0.00028773345	-0.00015401684	8.2442037e-05
637.667	0	0	0	0	0	0	0	0	0	0	0	0	0	0	0	0	0	0	0	0	0	0	0	0	0	0	0	0	0	0	0	0	0	0	0.00075308351	0.11108354	0.15443291	-0.082957408	0.044203882	-0.023634966	0.012647942	-0.00676973	0.0036237112	-0.0019396567	0.0010382531	-0.00055576136	0.00029748797	-0.0001592382	8.5236923e-05
638.117	0	0	0	0	0	0	0	0	0	0	0	0	0	0	0	0	0	0	0	0	0	0	0	0	0	0	0	0	0	0	0	0	0	0	0.0003921757	0.1006381	0.16725158	-0.085549625	0.045021036	-0.024002042	0.012835805	-0.0068692317	0.0036768438	-0.0019680811	0.0010534661	-0.00056390441	0.00030184676	-0.00016157135	8.6485809e-05
638.566	0	0	0	0	0	0	0	0	0	0	0	0	0	0	0	0	0	0	0	0	0	0	0	0	0	0	0	0	0	0	0	0	0	0	0.00017052214	0.09045467	0.17879599	-0.086715407	0.044977889	-0.0238967	0.012769334	-0.0068324155	0.0036569851	-0.0019574328	0.001047764	-0.00056085188	0.00030021277	-0.00016069671	8.6017632e-05
639.016	0	0	0	0	0	0	0	0	0	0	0	0	0	0	0	0	0	0	0	0	0	0	0	0	0	0	0	0	0	0	0	0	0	0	5.3454453e-05	0.08061133	0.18893676	-0.086314562	0.043990156	-0.023272685	0.01242363	-0.0066459366	0.0035569895	-0.0019038867	0.0010190994	-0.0005455078	0.00029199935	-0.00015630026	8.3664302e-05
639.465	0	0	0	0	0	0	0	0	0	0	0	0	0	0	0	0	0	0	0	0	0	0	0	0	0	0	0	0	0	0	0	0	0	0	7.9116553e-06	0.071274897	0.19744852	-0.084203916	0.041978383	-0.02208712	0.011775699	-0.0062974821	0.0033702656	-0.0018039145	0.00096558352	-0.0005168612	0.00027666535	-0.00014809233	7.9270766e-05
639.915	0	0	0	0	0	0	0	0	0	0	0	0	0	0	0	0	0	0	0	0	0	0	0	0	0	0	0	0	0	0	0	0	0	0	9.8386016e-09	0.062527221	0.20418839	-0.080228683	0.038849515	-0.02028894	0.010798054	-0.005772319	0.0030889245	-0.0016532933	0.00088495604	-0.00047370209	0.00025356308	-0.00013572623	7.2651449e-05
640.364	0	0	0	0	0	0	0	0	0	0	0	0	0	0	0	0	0	0	0	0	0	0	0	0	0	0	0	0	0	0	0	0	0	0	0	0.054512538	0.20898041	-0.074298337	0.034559474	-0.017855121	0.0094784407	-0.0050638974	0.0027094613	-0.0014501471	0.00077621275	-0.00041549296	0.00022240484	-0.00011904796	6.3723914e-05
640.813	0	0	0	0	0	0	0	0	0	0	0	0	0	0	0	0	0	0	0	0	0	0	0	0	0	0	0	0	0	0	0	0	0	0	0	0.047213738	0.21189362	-0.066510121	0.029193795	-0.014835792	0.0078442268	-0.0041869319	0.0022397605	-0.0011986973	0.00064161335	-0.0003434434	0.00018383808	-9.8404093e-05	5.2673675e-05
641.263	0	0	0	0	0	0	0	0	0	0	0	0	0	0	0	0	0	0	0	0	0	0	0	0	0	0	0	0	0	0	0	0	0	0	0	0.040583372	0.21305139	-0.057020931	0.02288204	-0.011306207	0.0059364194	-0.0031634614	0.0016916303	-0.00090526575	0.00048454198	-0.00025936492	0.00013883249	-7.4313664e-05	3.9778565e-05
641.712	0	0	0	0	0	0	0	0	0	0	0	0	0	0	0	0	0	0	0	0	0	0	0	0	0	0	0	0	0	0	0	0	0	0	0	0.034617351	0.21257155	-0.046053087	0.015797111	-0.0073658381	0.0038091153	-0.0020225471	0.0010806395	-0.00057818755	0.00030946041	-0.00016564586	8.8666478e-05	-4.7460991e-05	2.5404882e-05
642.161	0	0	0	0	0	0	0	0	0	0	0	0	0	0	0	0	0	0	0	0	0	0	0	0	0	0	0	0	0	0	0	0	0	0	0	0.029266698	0.21058134	-0.033767116	0.0080705478	-0.0030910016	0.0015038907	-0.00078653264	0.00041875936	-0.00022387188	0.00011979951	-6.4122731e-05	3.432311e-05	-1.8372278e-05	9.8342937e-06
642.611	0	0	0	0	0	0	0	0	0	0	0	0	0	0	0	0	0	0	0	0	0	0	0	0	0	0	0	0	0	0	0	0	0	0	0	0.024487922	0.20719454	-0.020311796	-0.00017182945	0.001444969	-0.00093926424	0.00052308584	-0.00028249238	0.00015151482	-8.1139819e-05	4.3437523e-05	-2.3251802e-05	1.2446203e-05	-6.6622041e-06
643.06	0	0	0	0	0	0	0	0	0	0	0	0	0	0	0	0	0	0	0	0	0	0	0	0	0	0	0	0	0	0	0	0	0	0	0	0.020268705	0.20254917	-0.0059270735	-0.0087485369	0.0061381275	-0.0034638734	0.0018759756	-0.0010068664	0.00053927323	-0.00028870083	0.00015454219	-8.2723962e-05	4.4280234e-05	-2.3702305e-05
643.509	0	0	0	0	0	0	0	0	0	0	0	0	0	0	0	0	0	0	0	0	0	0	0	0	0	0	0	0	0	0	0	0	0	0	0	0.016564297	0.19676196	0.009235938	-0.017532809	0.010914675	-0.0060297024	0.0032505105	-0.0017427755	0.00093319973	-0.00049956272	0.00026741368	-0.00014314185	7.6620489e-05	-4.1013376e-05
643.958	0	0	0	0	0	0	0	0	0	0	0	0	0	0	0	0	0	0	0	0	0	0	0	0	0	0	0	0	0	0	0	0	0	0	0	0.013341202	0.18995567	0.024997427	-0.026380062	0.015690979	-0.0085912183	0.0046222238	-0.0024771114	0.0013262764	-0.00070996877	0.00038004104	-0.00020342905	0.00010889079	-5.8287003e-05
644.407	0	0	0	0	0	0	0	0	0	0	0	0	0	0	0	0	0	0	0	0	0	0	0	0	0	0	0	0	0	0	0	0	0	0	0	0.010565926	0.18225305	0.04117758	-0.035145715	0.020383411	-0.011102888	0.0059666486	-0.0031967657	0.0017114854	-0.0009161623	0.00049041337	-0.00026250916	0.00014051496	-7.5214768e-05
644.857	0	0	0	0	0	0	0	0	0	0	0	0	0	0	0	0	0	0	0	0	0	0	0	0	0	0	0	0	0	0	0	0	0	0	0	0.0082001523	0.17375719	0.057633286	-0.043703844	0.024918166	-0.01352442	0.0072621212	-0.0038901302	0.0020826116	-0.0011148164	0.00059674978	-0.0003194289	0.00017098274	-9.152354e-05
645.306	0	0	0	0	0	0	0	0	0	0	0	0	0	0	0	0	0	0	0	0	0	0	0	0	0	0	0	0	0	0	0	0	0	0	0	0.0062208392	0.16462885	0.074111262	-0.05187156	0.029191305	-0.015799433	0.0084783717	-0.0045409905	0.0024309748	-0.0013012844	0.00069656302	-0.0003728569	0.00019958146	-0.00010683185
645.755	0	0	0	0	0	0	0	0	0	0	0	0	0	0	0	0	0	0	0	0	0	0	0	0	0	0	0	0	0	0	0	0	0	0	0	0.0045887852	0.15497271	0.090468066	-0.059523606	0.033129491	-0.0178879	0.0095938788	-0.0051378151	0.0027504009	-0.0014722615	0.00078808396	-0.00042184617	0.00022580424	-0.00012086836
646.204	0	0	0	0	0	0	0	0	0	0	0	0	0	0	0	0	0	0	0	0	0	0	0	0	0	0	0	0	0	0	0	0	0	0	0	0.0032704951	0.14491152	0.10652388	-0.066515399	0.036649093	-0.019744286	0.010584176	-0.0056674955	0.003033872	-0.0016239909	0.00086930166	-0.0004653203	0.00024907489	-0.00013332465
646.653	0	0	0	0	0	0	0	0	0	0	0	0	0	0	0	0	0	0	0	0	0	0	0	0	0	0	0	0	0	0	0	0	0	0	0	0.0022324741	0.13456804	0.1220989	-0.072702356	0.039666481	-0.02132306	0.011424796	-0.0061169235	0.0032743702	-0.0017527158	0.00093820522	-0.00050220287	0.00026881723	-0.00014389232
647.102	0	0	0	0	0	0	0	0	0	0	0	0	0	0	0	0	0	0	0	0	0	0	0	0	0	0	0	0	0	0	0	0	0	0	0	0.001441227	0.12406502	0.13701332	-0.077939894	0.042098022	-0.022578687	0.012091272	-0.0064729906	0.0034648776	-0.0018546797	0.00099278369	-0.00053141749	0.0002844551	-0.00015226295
647.551	0	0	0	0	0	0	0	0	0	0	0	0	0	0	0	0	0	0	0	0	0	0	0	0	0	0	0	0	0	0	0	0	0	0	0	0.00086325887	0.11352522	0.1510873	-0.082083432	0.043860087	-0.023465636	0.012559137	-0.0067225886	0.0035983762	-0.0019261258	0.0010310262	-0.00055188773	0.00029541231	-0.00015812811
648	0	0	0	0	0	0	0	0	0	0	0	0	0	0	0	0	0	0	0	0	0	0	0	0	0	0	0	0	0	0	0	0	0	0	0	0.00046507469	0.10307137	0.16414106	-0.084988386	0.044869044	-0.023938372	0.012803925	-0.0068526091	0.0036678482	-0.0019632974	0.0010509217	-0.00056253718	0.00030111268	-0.0001611794
648.449	0	0	0	0	0	0	0	0	0	0	0	0	0	0	0	0	0	0	0	0	0	0	0	0	0	0	0	0	0	0	0	0	0	0	0	0.00021317943	0.09282625	0.17599476	-0.086510175	0.045041262	-0.023951363	0.012801169	-0.0068499437	0.0036662757	-0.0019624377	0.0010504594	-0.00056228944	0.00030098003	-0.00016110839
648.897	0	0	0	0	0	0	0	0	0	0	0	0	0	0	0	0	0	0	0	0	0	0	0	0	0	0	0	0	0	0	0	0	0	0	0	7.428734e-05	0.082934218	0.18644695	-0.086506032	0.04429586	-0.023460768	0.012527334	-0.0067019865	0.00358691	-0.0019199344	0.0010277054	-0.0005501094	0.00029446031	-0.00015761852
649.346	0	0	0	0	0	0	0	0	0	0	0	0	0	0	0	0	0	0	0	0	0	0	0	0	0	0	0	0	0	0	0	0	0	0	0	1.4345486e-05	0.073473642	0.1953648	-0.084831625	0.042546036	-0.022418946	0.011956777	-0.006394993	0.0034223919	-0.0018318479	0.00098055114	-0.00052486829	0.00028094931	-0.00015038635
649.795	0	0	0	0	0	0	0	0	0	0	0	0	0	0	0	0	0	0	0	0	0	0	0	0	0	0	0	0	0	0	0	0	0	0	0	2.8210721e-07	0.064589771	0.20254357	-0.081340627	0.039708766	-0.020780882	0.011065329	-0.0059160177	0.0031657912	-0.0016944685	0.00090701068	-0.00048550314	0.00025987803	-0.00013910732
650.244	0	0	0	0	0	0	0	0	0	0	0	0	0	0	0	0	0	0	0	0	0	0	0	0	0	0	0	0	0	0	0	0	0	0	0	0	0.056398837	0.20781606	-0.075901986	0.035709939	-0.018506429	0.0098314444	-0.0052535198	0.0028109295	-0.0015044889	0.00080531372	-0.00043106633	0.00023073925	-0.00012350993
650.693	0	0	0	0	0	0	0	0	0	0	0	0	0	0	0	0	0	0	0	0	0	0	0	0	0	0	0	0	0	0	0	0	0	0	0	0	0.048930332	0.21118304	-0.068564701	0.030602102	-0.015627127	0.0082724245	-0.0044168124	0.002362798	-0.0012645816	0.0006768909	-0.00036232366	0.00019394288	-0.00010381359
651.141	0	0	0	0	0	0	0	0	0	0	0	0	0	0	0	0	0	0	0	0	0	0	0	0	0	0	0	0	0	0	0	0	0	0	0	0	0.042166454	0.21276299	-0.059527682	0.024542312	-0.012233555	0.0064375546	-0.0034323753	0.0018355827	-0.00098234152	0.00052580782	-0.00028145139	0.00015065383	-8.064184e-05
651.59	0	0	0	0	0	0	0	0	0	0	0	0	0	0	0	0	0	0	0	0	0	0	0	0	0	0	0	0	0	0	0	0	0	0	0	0	0.036043598	0.2126854	-0.048929936	0.017647729	-0.0083939773	0.0043640591	-0.0023202181	0.0012400044	-0.00066350845	0.0003551371	-0.00019009425	0.00010175247	-5.4465944e-05
652.039	0	0	0	0	0	0	0	0	0	0	0	0	0	0	0	0	0	0	0	0	0	0	0	0	0	0	0	0	0	0	0	0	0	0	0	0	0.030544148	0.21106746	-0.036969468	0.010075339	-0.0041989901	0.0021012386	-0.0011068299	0.00059025395	-0.00031567998	0.00016894578	-9.0429262e-05	4.8404127e-05	-2.590967e-05
652.487	0	0	0	0	0	0	0	0	0	0	0	0	0	0	0	0	0	0	0	0	0	0	0	0	0	0	0	0	0	0	0	0	0	0	0	0	0.025644938	0.20804009	-0.023856417	0.001988162	0.00025764764	-0.00029992041	0.00018039888	-9.8995332e-05	5.3288155e-05	-2.8560905e-05	1.5292562e-05	-8.1862922e-06	4.3820205e-06
652.936	0	0	0	0	0	0	0	0	0	0	0	0	0	0	0	0	0	0	0	0	0	0	0	0	0	0	0	0	0	0	0	0	0	0	0	0	0.021290685	0.20371221	-0.009711594	-0.0065056915	0.0049124156	-0.0028047216	0.0015228104	-0.00081774602	0.00043804327	-0.00023451758	0.00012553743	-6.7197782e-05	3.5969659e-05
653.384	0	0	0	0	0	0	0	0	0	0	0	0	0	0	0	0	0	0	0	0	0	0	0	0	0	0	0	0	0	0	0	0	0	0	0	0	0.017467477	0.19822515	0.0052231767	-0.015224601	0.0096614117	-0.0053567268	0.0028900932	-0.0015497609	0.00082989246	-0.00044427088	0.00023781447	-0.00012729703	6.8139551e-05
653.833	0	0	0	0	0	0	0	0	0	0	0	0	0	0	0	0	0	0	0	0	0	0	0	0	0	0	0	0	0	0	0	0	0	0	0	0	0.014124836	0.19167687	0.020835217	-0.024063278	0.014442421	-0.0079219129	0.0042639467	-0.0022852335	0.0012235852	-0.0006550101	0.00035061915	-0.0001876787	0.00010046061
654.281	0	0	0	0	0	0	0	0	0	0	0	0	0	0	0	0	0	0	0	0	0	0	0	0	0	0	0	0	0	0	0	0	0	0	0	0	0.011244343	0.1842186	0.036876167	-0.032838564	0.019150979	-0.010443573	0.0056139194	-0.0030078521	0.0016103888	-0.00086206058	0.00046144918	-0.00024700337	0.00013221589
654.73	0	0	0	0	0	0	0	0	0	0	0	0	0	0	0	0	0	0	0	0	0	0	0	0	0	0	0	0	0	0	0	0	0	0	0	0	0.008779729	0.17593949	0.053238286	-0.041445422	0.02372469	-0.012887548	0.0069216336	-0.0037077683	0.0019850301	-0.0010625996	0.00056879358	-0.00030446225	0.00016297244
655.178	0	0	0	0	0	0	0	0	0	0	0	0	0	0	0	0	0	0	0	0	0	0	0	0	0	0	0	0	0	0	0	0	0	0	0	0	0.0067086628	0.16699848	0.069669874	-0.049701729	0.028060014	-0.015197671	0.0081569322	-0.0043688288	0.0023388613	-0.0012519978	0.0006701744	-0.00035872894	0.00019202027
655.627	0	0	0	0	0	0	0	0	0	0	0	0	0	0	0	0	0	0	0	0	0	0	0	0	0	0	0	0	0	0	0	0	0	0	0	0	0.0049884898	0.15747809	0.086064934	-0.057500129	0.032092887	-0.01733884	0.0093009255	-0.0049809102	0.0026664622	-0.0014273537	0.00076403844	-0.00040897206	0.00021891437
656.075	0	0	0	0	0	0	0	0	0	0	0	0	0	0	0	0	0	0	0	0	0	0	0	0	0	0	0	0	0	0	0	0	0	0	0	0	0.0035935627	0.1475428	0.10217162	-0.064662099	0.03572218	-0.019256235	0.010324186	-0.0055282506	0.0029593944	-0.0015841503	0.00084796782	-0.00045389736	0.00024296195
656.524	0	0	0	0	0	0	0	0	0	0	0	0	0	0	0	0	0	0	0	0	0	0	0	0	0	0	0	0	0	0	0	0	0	0	0	0	0.0024842454	0.1372707	0.11788248	-0.0710754	0.038880677	-0.020913001	0.011206877	-0.0060002189	0.0032119658	-0.0017193403	0.00092033143	-0.00049263176	0.00026369566
656.972	0	0	0	0	0	0	0	0	0	0	0	0	0	0	0	0	0	0	0	0	0	0	0	0	0	0	0	0	0	0	0	0	0	0	0	0	0.0016321695	0.12682961	0.13294872	-0.076567678	0.041471141	-0.022256477	0.011920735	-0.0063816773	0.0034160723	-0.0018285858	0.00097880715	-0.00052393227	0.00028045016
657.42	0	0	0	0	0	0	0	0	0	0	0	0	0	0	0	0	0	0	0	0	0	0	0	0	0	0	0	0	0	0	0	0	0	0	0	0	0.0010013081	0.1163188	0.1472274	-0.081010602	0.043418158	-0.023245467	0.012443608	-0.0066607556	0.0035653585	-0.0019084845	0.0010215738	-0.00054682408	0.00029270365
657.868	0	0	0	0	0	0	0	0	0	0	0	0	0	0	0	0	0	0	0	0	0	0	0	0	0	0	0	0	0	0	0	0	0	0	0	0	0.00055841333	0.10586013	0.16054001	-0.084260654	0.044638713	-0.023834775	0.012751207	-0.0068244422	0.0036528584	-0.0019553074	0.0010466354	-0.00056023874	0.00029988421
658.317	0	0	0	0	0	0	0	0	0	0	0	0	0	0	0	0	0	0	0	0	0	0	0	0	0	0	0	0	0	0	0	0	0	0	0	0	0.0002697425	0.095552751	0.17273383	-0.086176984	0.045049742	-0.023978995	0.012819113	-0.0068596513	0.0036715654	-0.0019653039	0.0010519843	-0.00056310158	0.0003014166
658.765	0	0	0	0	0	0	0	0	0	0	0	0	0	0	0	0	0	0	0	0	0	0	0	0	0	0	0	0	0	0	0	0	0	0	0	0	0.00010327187	0.085564663	0.18357571	-0.086607272	0.044566247	-0.023632203	0.012622691	-0.0067531904	0.0036144172	-0.0019346934	0.0010355967	-0.0005543294	0.000296721
659.213	0	0	0	0	0	0	0	0	0	0	0	0	0	0	0	0	0	0	0	0	0	0	0	0	0	0	0	0	0	0	0	0	0	0	0	0	2.4950561e-05	0.075994512	0.19291568	-0.085413812	0.043107064	-0.022750037	0.012138082	-0.0064922746	0.0034745688	-0.0018598118	0.00099551126	-0.00053287229	0.0002852354
659.661	0	0	0	0	0	0	0	0	0	0	0	0	0	0	0	0	0	0	0	0	0	0	0	0	0	0	0	0	0	0	0	0	0	0	0	0	1.5308516e-06	0.066964143	0.20057525	-0.082453084	0.040589179	-0.021287299	0.011340999	-0.0060638925	0.0032450539	-0.00173693	0.00092973188	-0.00049766177	0.00026638789
660.109	0	0	0	0	0	0	0	0	0	0	0	0	0	0	0	0	0	0	0	0	0	0	0	0	0	0	0	0	0	0	0	0	0	0	0	0	0	0.058594305	0.20637805	-0.077583846	0.036931178	-0.0191997	0.010207646	-0.0054552962	0.0029190477	-0.0015623944	0.00083630289	-0.00044765102	0.00023961812
660.557	0	0	0	0	0	0	0	0	0	0	0	0	0	0	0	0	0	0	0	0	0	0	0	0	0	0	0	0	0	0	0	0	0	0	0	0	0	0.050946726	0.210262	-0.070787367	0.032137831	-0.016491724	0.0087406616	-0.0046679273	0.0024973252	-0.0013366206	0.00071544672	-0.00038295912	0.00020498982
661.006	0	0	0	0	0	0	0	0	0	0	0	0	0	0	0	0	0	0	0	0	0	0	0	0	0	0	0	0	0	0	0	0	0	0	0	0	0	0.04398056	0.21233773	-0.06220624	0.026328176	-0.01323262	0.0069777956	-0.0037220753	0.0019907574	-0.0010654287	0.00057027894	-0.00030525377	0.00016339569
661.454	0	0	0	0	0	0	0	0	0	0	0	0	0	0	0	0	0	0	0	0	0	0	0	0	0	0	0	0	0	0	0	0	0	0	0	0	0	0.03769355	0.21271796	-0.052057381	0.019671771	-0.0095200141	0.0049721492	-0.0026462672	0.0014146266	-0.0007570007	0.00040517947	-0.00021687946	0.00011609068
661.902	0	0	0	0	0	0	0	0	0	0	0	0	0	0	0	0	0	0	0	0	0	0	0	0	0	0	0	0	0	0	0	0	0	0	0	0	0	0.032036195	0.21153107	-0.040501941	0.012300157	-0.0054301757	0.0027652702	-0.0014628308	0.00078089532	-0.00041774129	0.00022357668	-0.00011967135	6.4057123e-05
662.35	0	0	0	0	0	0	0	0	0	0	0	0	0	0	0	0	0	0	0	0	0	0	0	0	0	0	0	0	0	0	0	0	0	0	0	0	0	0.026975271	0.20889881	-0.02771828	0.004356747	-0.0010460584	0.00040232354	-0.00019603463	0.00010256539	-5.4611589e-05	2.9196938e-05	-1.5624065e-05	8.3627056e-06
662.798	0	0	0	0	0	0	0	0	0	0	0	0	0	0	0	0	0	0	0	0	0	0	0	0	0	0	0	0	0	0	0	0	0	0	0	0	0	0.022477554	0.20494294	-0.01388476	-0.0040150441	0.0035493847	-0.0020715256	0.0011298523	-0.00060736118	0.00032542724	-0.00017423343	9.3267732e-05	-4.9924874e-05
663.245	0	0	0	0	0	0	0	0	0	0	0	0	0	0	0	0	0	0	0	0	0	0	0	0	0	0	0	0	0	0	0	0	0	0	0	0	0	0.018518112	0.19979797	0.00078659837	-0.012652268	0.0082625744	-0.0046054037	0.0024875032	-0.0013342452	0.0007145376	-0.00038251892	0.00020475828	-0.0001096035
663.693	0	0	0	0	0	0	0	0	0	0	0	0	0	0	0	0	0	0	0	0	0	0	0	0	0	0	0	0	0	0	0	0	0	0	0	0	0	0.015046068	0.19356243	0.016183408	-0.021450424	0.0130318	-0.0071655669	0.0038587687	-0.0020683611	0.0011075123	-0.00059287206	0.00031735549	-0.00016987449
664.141	0	0	0	0	0	0	0	0	0	0	0	0	0	0	0	0	0	0	0	0	0	0	0	0	0	0	0	0	0	0	0	0	0	0	0	0	0	0.012037635	0.18636827	0.032095394	-0.030247038	0.017763676	-0.0097012381	0.0052163728	-0.0027950967	0.0014965281	-0.00080110509	0.00042881774	-0.00022953794
664.589	0	0	0	0	0	0	0	0	0	0	0	0	0	0	0	0	0	0	0	0	0	0	0	0	0	0	0	0	0	0	0	0	0	0	0	0	0	0.0094595899	0.17833727	0.048344195	-0.038898698	0.02237525	-0.012167252	0.0065360466	-0.00350145	0.0018746239	-0.0010034917	0.00053715037	-0.00028752615
665.037	0	0	0	0	0	0	0	0	0	0	0	0	0	0	0	0	0	0	0	0	0	0	0	0	0	0	0	0	0	0	0	0	0	0	0	0	0	0.0072787097	0.16959118	0.064751451	-0.047261989	0.026783568	-0.014518444	0.0077935213	-0.0041744191	0.0022348385	-0.0011963055	0.00064035874	-0.00034277143
665.485	0	0	0	0	0	0	0	0	0	0	0	0	0	0	0	0	0	0	0	0	0	0	0	0	0	0	0	0	0	0	0	0	0	0	0	0	0	0.0054617706	0.16025175	0.0811388	-0.055193497	0.030905677	-0.016709648	0.008964528	-0.0048010019	0.0025702107	-0.0013758201	0.00073644821	-0.00039420609
665.932	0	0	0	0	0	0	0	0	0	0	0	0	0	0	0	0	0	0	0	0	0	0	0	0	0	0	0	0	0	0	0	0	0	0	0	0	0	0.0039785232	0.15046309	0.0972921	-0.062534135	0.034650719	-0.018691529	0.010022573	-0.0053670063	0.0028731425	-0.0015379683	0.00082324162	-0.00044066474
666.38	0	0	0	0	0	0	0	0	0	0	0	0	0	0	0	0	0	0	0	0	0	0	0	0	0	0	0	0	0	0	0	0	0	0	0	0	0	0.0027891694	0.14030292	0.11310559	-0.069173599	0.037952651	-0.020427872	0.010948165	-0.0058619868	0.0031380408	-0.001679756	0.00089913636	-0.00048128952
666.828	0	0	0	0	0	0	0	0	0	0	0	0	0	0	0	0	0	0	0	0	0	0	0	0	0	0	0	0	0	0	0	0	0	0	0	0	0	0.0018641607	0.12991442	0.1283645	-0.074951358	0.0407197	-0.021868833	0.011714538	-0.0062716041	0.0033572288	-0.0017970739	0.00096193272	-0.00051490298
667.276	0	0	0	0	0	0	0	0	0	0	0	0	0	0	0	0	0	0	0	0	0	0	0	0	0	0	0	0	0	0	0	0	0	0	0	0	0	0.0011702738	0.11941936	0.14289045	-0.079723998	0.042868911	-0.022969248	0.012297421	-0.0065828564	0.0035237454	-0.0018861956	0.001009636	-0.00054043742
667.723	0	0	0	0	0	0	0	0	0	0	0	0	0	0	0	0	0	0	0	0	0	0	0	0	0	0	0	0	0	0	0	0	0	0	0	0	0	0.00067519662	0.10896277	0.15647585	-0.083341401	0.04431494	-0.023682818	0.012671959	-0.006782429	0.0036304622	-0.0019433054	0.0010402039	-0.00055679954
668.171	0	0	0	0	0	0	0	0	0	0	0	0	0	0	0	0	0	0	0	0	0	0	0	0	0	0	0	0	0	0	0	0	0	0	0	0	0	0.0003435525	0.098619396	0.16900346	-0.085676604	0.044981459	-0.023967655	0.012815603	-0.0068582371	0.0036709087	-0.0019649393	0.001051782	-0.00056299683
668.618	0	0	0	0	0	0	0	0	0	0	0	0	0	0	0	0	0	0	0	0	0	0	0	0	0	0	0	0	0	0	0	0	0	0	0	0	0	0.000143759	0.088556594	0.18023983	-0.086576462	0.044782938	-0.02377754	0.01270356	-0.006797003	0.0036379766	-0.0019472925	0.0010423338	-0.00055793911
669.066	0	0	0	0	0	0	0	0	0	0	0	0	0	0	0	0	0	0	0	0	0	0	0	0	0	0	0	0	0	0	0	0	0	0	0	0	0	4.1760569e-05	0.078850868	0.19005723	-0.085901852	0.043635691	-0.023066542	0.012311105	-0.0065854751	0.0035245704	-0.0018865666	0.001009826	-0.00054053801
669.513	0	0	0	0	0	0	0	0	0	0	0	0	0	0	0	0	0	0	0	0	0	0	0	0	0	0	0	0	0	0	0	0	0	0	0	0	0	4.9495858e-06	0.069666719	0.19823432	-0.083513065	0.041462287	-0.021792888	0.011615839	-0.0062116584	0.0033242689	-0.0017793243	0.00095241866	-0.00050980869
669.961	0	0	0	0	0	0	0	0	0	0	0	0	0	0	0	0	0	0	0	0	0	0	0	0	0	0	0	0	0	0	0	0	0	0	0	0	0	0	0.061084583	0.20462967	-0.079256269	0.038170203	-0.019905799	0.010590428	-0.0056609029	0.0030292277	-0.0016213664	0.00086786413	-0.00046454798
670.408	0	0	0	0	0	0	0	0	0	0	0	0	0	0	0	0	0	0	0	0	0	0	0	0	0	0	0	0	0	0	0	0	0	0	0	0	0	0	0.053235359	0.20909257	-0.073067082	0.033733325	-0.017392378	0.0092281005	-0.0049296005	0.0026375175	-0.0014116605	0.00075560976	-0.00040446006
670.856	0	0	0	0	0	0	0	0	0	0	0	0	0	0	0	0	0	0	0	0	0	0	0	0	0	0	0	0	0	0	0	0	0	0	0	0	0	0	0.046073875	0.21171974	-0.065047792	0.028241136	-0.01430504	0.0075574702	-0.0040331355	0.0021573817	-0.0011546201	0.00061801809	-0.00033080958
671.303	0	0	0	0	0	0	0	0	0	0	0	0	0	0	0	0	0	0	0	0	0	0	0	0	0	0	0	0	0	0	0	0	0	0	0	0	0	0	0.039599061	0.21262053	-0.05541157	0.021860773	-0.010740063	0.005630909	-0.0029996439	0.0016038936	-0.00085831522	0.00045940902	-0.00024590891
671.751	0	0	0	0	0	0	0	0	0	0	0	0	0	0	0	0	0	0	0	0	0	0	0	0	0	0	0	0	0	0	0	0	0	0	0	0	0	0	0.033748811	0.21192043	-0.0442932	0.014706732	-0.0067642381	0.0034848447	-0.001848708	0.00098754544	-0.00052836334	0.00028278962	-0.00015136769
672.198	0	0	0	0	0	0	0	0	0	0	0	0	0	0	0	0	0	0	0	0	0	0	0	0	0	0	0	0	0	0	0	0	0	0	0	0	0	0	0.028516201	0.20974364	-0.031919687	0.0069535682	-0.0024778086	0.0011737717	-0.00060959975	0.00032401877	-0.00017316003	9.2654018e-05	-4.9591567e-05
672.645	0	0	0	0	0	0	0	0	0	0	0	0	0	0	0	0	0	0	0	0	0	0	0	0	0	0	0	0	0	0	0	0	0	0	0	0	0	0	0.023854495	0.2062112	-0.018444815	-0.0012715412	0.0020453404	-0.0012620468	0.0006960412	-0.00037509238	0.00020108732	-0.00010767497	5.7640811e-05
673.093	0	0	0	0	0	0	0	0	0	0	0	0	0	0	0	0	0	0	0	0	0	0	0	0	0	0	0	0	0	0	0	0	0	0	0	0	0	0	0.019722068	0.20143201	-0.0040125065	-0.0098456447	0.0067334438	-0.0037834649	0.0020471711	-0.0010985126	0.00058834186	-0.00031496578	0.00016859964
673.54	0	0	0	0	0	0	0	0	0	0	0	0	0	0	0	0	0	0	0	0	0	0	0	0	0	0	0	0	0	0	0	0	0	0	0	0	0	0	0.016104329	0.19554849	0.011135439	-0.018587847	0.011483078	-0.0063343124	0.003413624	-0.0018300823	0.00097995221	-0.00052458736	0.00028080598
673.987	0	0	0	0	0	0	0	0	0	0	0	0	0	0	0	0	0	0	0	0	0	0	0	0	0	0	0	0	0	0	0	0	0	0	0	0	0	0	0.012958486	0.18867216	0.026853229	-0.02737462	0.016222223	-0.0088753146	0.0047742882	-0.0025584898	0.0013698621	-0.00073329777	0.00039252447
674.434	0	0	0	0	0	0	0	0	0	0	0	0	0	0	0	0	0	0	0	0	0	0	0	0	0	0	0	0	0	0	0	0	0	0	0	0	0	0	0.010251562	0.1809239	0.042963825	-0.036063609	0.02086854	-0.011361641	0.0061050744	-0.0032708291	0.0017511618	-0.00093739825	0.00050177523
674.881	0	0	0	0	0	0	0	0	0	0	0	0	0	0	0	0	0	0	0	0	0	0	0	0	0	0	0	0	0	0	0	0	0	0	0	0	0	0	0.007950579	0.17242455	0.059290186	-0.044512464	0.025339687	-0.013748463	0.0073818936	-0.0039541944	0.0021169418	-0.00113319	0.00060657836
675.329	0	0	0	0	0	0	0	0	0	0	0	0	0	0	0	0	0	0	0	0	0	0	0	0	0	0	0	0	0	0	0	0	0	0	0	0	0	0	0.0060186386	0.16327394	0.075691796	-0.052596342	0.029562398	-0.015995769	0.0085832326	-0.0045970581	0.00246103	-0.0013173693	0.00070516537
675.776	0	0	0	0	0	0	0	0	0	0	0	0	0	0	0	0	0	0	0	0	0	0	0	0	0	0	0	0	0	0	0	0	0	0	0	0	0	0	0.0044313265	0.15363399	0.091918062	-0.060136535	0.033435329	-0.018048615	0.0096795944	-0.0051836204	0.0027749679	-0.0014854082	0.00079511254
676.223	0	0	0	0	0	0	0	0	0	0	0	0	0	0	0	0	0	0	0	0	0	0	0	0	0	0	0	0	0	0	0	0	0	0	0	0	0	0	0.0031509475	0.14360582	0.10782858	-0.067009218	0.036885881	-0.019867364	0.010649668	-0.0057024619	0.0030526414	-0.0016340338	0.000874668
676.67	0	0	0	0	0	0	0	0	0	0	0	0	0	0	0	0	0	0	0	0	0	0	0	0	0	0	0	0	0	0	0	0	0	0	0	0	0	0	0.0021445238	0.13331026	0.12324631	-0.073072038	0.039831715	-0.021407187	0.011469363	-0.0061406767	0.0032871409	-0.0017595474	0.00094185183
677.117	0	0	0	0	0	0	0	0	0	0	0	0	0	0	0	0	0	0	0	0	0	0	0	0	0	0	0	0	0	0	0	0	0	0	0	0	0	0	0.0013790774	0.12286819	0.13799421	-0.078182642	0.042190488	-0.022623253	0.012114591	-0.0064853588	0.0034715567	-0.0018582503	0.00099468416
677.564	0	0	0	0	0	0	0	0	0	0	0	0	0	0	0	0	0	0	0	0	0	0	0	0	0	0	0	0	0	0	0	0	0	0	0	0	0	0	0.0008216304	0.11240046	0.15189525	-0.082198678	0.043879861	-0.023470731	0.012561264	-0.0067236024	0.0035989792	-0.0019264437	0.0010311851
678.011	0	0	0	0	0	0	0	0	0	0	0	0	0	0	0	0	0	0	0	0	0	0	0	0	0	0	0	0	0	0	0	0	0	0	0	0	0	0	0.00043920488	0.10202793	0.16477238	-0.084977793	0.044817491	-0.023904793	0.012785291	-0.0068425014	0.0036624985	-0.0019604288	0.0010493747
678.458	0	0	0	0	0	0	0	0	0	0	0	0	0	0	0	0	0	0	0	0	0	0	0	0	0	0	0	0	0	0	0	0	0	0	0	0	0	0	0.00019882293	0.091871457	0.17644856	-0.086377635	0.044921038	-0.023880606	0.012762583	-0.00682915	0.0036552052	-0.0019565069	0.0010472732
678.905	0	0	0	0	0	0	0	0	0	0	0	0	0	0	0	0	0	0	0	0	0	0	0	0	0	0	0	0	0	0	0	0	0	0	0	0	0	0	6.7506645e-05	0.082051906	0.18674675	-0.086255852	0.04410816	-0.023353343	0.012469051	-0.0066706422	0.0035701894	-0.0019109792	0.0010229006
679.352	0	0	0	0	0	0	0	0	0	0	0	0	0	0	0	0	0	0	0	0	0	0	0	0	0	0	0	0	0	0	0	0	0	0	0	0	0	0	1.2278105e-05	0.072690133	0.19548993	-0.084470091	0.042296517	-0.022278171	0.011880607	-0.0063540721	0.0034005415	-0.0018201469	0.00097427706
679.799	0	0	0	0	0	0	0	0	0	0	0	0	0	0	0	0	0	0	0	0	0	0	0	0	0	0	0	0	0	0	0	0	0	0	0	0	0	0	1.5939594e-07	0.063906998	0.20250103	-0.080878	0.039403767	-0.020610261	0.01097316	-0.0058665337	0.0031393518	-0.0016803113	0.00089942266
680.245	0	0	0	0	0	0	0	0	0	0	0	0	0	0	0	0	0	0	0	0	0	0	0	0	0	0	0	0	0	0	0	0	0	0	0	0	0	0	0	0.055832131	0.20761023	-0.075369423	0.035370328	-0.018317661	0.0097296013	-0.0051988672	0.0027817172	-0.0014888479	0.00079693254
680.692	0	0	0	0	0	0	0	0	0	0	0	0	0	0	0	0	0	0	0	0	0	0	0	0	0	0	0	0	0	0	0	0	0	0	0	0	0	0	0	0.048451465	0.21085441	-0.067982009	0.030239742	-0.015426738	0.0081644201	-0.0043588753	0.0023318199	-0.001247996	0.00066800547
681.139	0	0	0	0	0	0	0	0	0	0	0	0	0	0	0	0	0	0	0	0	0	0	0	0	0	0	0	0	0	0	0	0	0	0	0	0	0	0	0	0.041751716	0.21233927	-0.058901252	0.024160891	-0.01202357	0.0063244782	-0.0033717386	0.0018031503	-0.00096497809	0.00051650771
681.586	0	0	0	0	0	0	0	0	0	0	0	0	0	0	0	0	0	0	0	0	0	0	0	0	0	0	0	0	0	0	0	0	0	0	0	0	0	0	0	0.035699931	0.21218557	-0.048304062	0.017276027	-0.0081904373	0.004254573	-0.0022615289	0.0012086051	-0.00064669889	0.00034613534
682.032	0	0	0	0	0	0	0	0	0	0	0	0	0	0	0	0	0	0	0	0	0	0	0	0	0	0	0	0	0	0	0	0	0	0	0	0	0	0	0	0.030274656	0.21051942	-0.036395419	0.0097449233	-0.0040192992	0.0020047203	-0.0010551161	0.00056257895	-0.000300865	0.00016101373
682.479	0	0	0	0	0	0	0	0	0	0	0	0	0	0	0	0	0	0	0	0	0	0	0	0	0	0	0	0	0	0	0	0	0	0	0	0	0	0	0	0.02541867	0.2074539	-0.023298503	0.0016757949	0.00042642186	-0.00039045472	0.00022888263	-0.00012495249	6.7182642e-05	-3.5998072e-05
682.926	0	0	0	0	0	0	0	0	0	0	0	0	0	0	0	0	0	0	0	0	0	0	0	0	0	0	0	0	0	0	0	0	0	0	0	0	0	0	0	0.021111858	0.20311187	-0.0092154935	-0.0067729102	0.0050554521	-0.0028813006	0.0015637921	-0.00083969861	0.00044979314	-0.00024080452
683.372	0	0	0	0	0	0	0	0	0	0	0	0	0	0	0	0	0	0	0	0	0	0	0	0	0	0	0	0	0	0	0	0	0	0	0	0	0	0	0	0.017329195	0.19762759	0.0056426106	-0.01543935	0.0097748783	-0.0054173102	0.0029224818	-0.0015671254	0.00083918536	-0.00044924035
683.819	0	0	0	0	0	0	0	0	0	0	0	0	0	0	0	0	0	0	0	0	0	0	0	0	0	0	0	0	0	0	0	0	0	0	0	0	0	0	0	0.014020824	0.19109701	0.021165855	-0.024220399	0.014523737	-0.0079651415	0.0042870174	-0.0022976223	0.0012302137	-0.00065855107
684.266	0	0	0	0	0	0	0	0	0	0	0	0	0	0	0	0	0	0	0	0	0	0	0	0	0	0	0	0	0	0	0	0	0	0	0	0	0	0	0	0.011162838	0.18365197	0.037144855	-0.032954589	0.019209249	-0.010474351	0.0056303016	-0.0030166729	0.0016151064	-0.00086457646
684.712	0	0	0	0	0	0	0	0	0	0	0	0	0	0	0	0	0	0	0	0	0	0	0	0	0	0	0	0	0	0	0	0	0	0	0	0	0	0	0	0.0087273012	0.17543244	0.053366147	-0.041480867	0.023739202	-0.012894842	0.0069254271	-0.0037098632	0.0019861467	-0.0010631857
685.159	0	0	0	0	0	0	0	0	0	0	0	0	0	0	0	0	0	0	0	0	0	0	0	0	0	0	0	0	0	0	0	0	0	0	0	0	0	0	0	0.0066703986	0.16652213	0.06972589	-0.049695482	0.028051783	-0.015192753	0.0081541745	-0.0043674291	0.0023381066	-0.0012515802
685.605	0	0	0	0	0	0	0	0	0	0	0	0	0	0	0	0	0	0	0	0	0	0	0	0	0	0	0	0	0	0	0	0	0	0	0	0	0	0	0	0.0049685385	0.15708108	0.085974831	-0.057420116	0.032045814	-0.017313222	0.0092870906	-0.0049735943	0.0026625402	-0.0014252389
686.052	0	0	0	0	0	0	0	0	0	0	0	0	0	0	0	0	0	0	0	0	0	0	0	0	0	0	0	0	0	0	0	0	0	0	0	0	0	0	0	0.0035811962	0.14718751	0.10200925	-0.064547421	0.035657079	-0.019221044	0.010305229	-0.0055182044	0.0029540106	-0.0015812513
686.498	0	0	0	0	0	0	0	0	0	0	0	0	0	0	0	0	0	0	0	0	0	0	0	0	0	0	0	0	0	0	0	0	0	0	0	0	0	0	0	0.0024817843	0.13700586	0.11758136	-0.070903946	0.038787539	-0.020863103	0.011180077	-0.0059859885	0.0032043424	-0.0017152411
686.944	0	0	0	0	0	0	0	0	0	0	0	0	0	0	0	0	0	0	0	0	0	0	0	0	0	0	0	0	0	0	0	0	0	0	0	0	0	0	0	0.0016341218	0.12663441	0.13255164	-0.076365075	0.041364012	-0.022199429	0.011890144	-0.0063654299	0.0034073694	-0.0018239076
687.391	0	0	0	0	0	0	0	0	0	0	0	0	0	0	0	0	0	0	0	0	0	0	0	0	0	0	0	0	0	0	0	0	0	0	0	0	0	0	0	0.0010042872	0.11616971	0.14677519	-0.080798158	0.043308345	-0.023187307	0.012412457	-0.0066442189	0.0035565011	-0.0019037228
687.837	0	0	0	0	0	0	0	0	0	0	0	0	0	0	0	0	0	0	0	0	0	0	0	0	0	0	0	0	0	0	0	0	0	0	0	0	0	0	0	0.00056230351	0.10577877	0.1600123	-0.084041799	0.044529957	-0.023777737	0.012720724	-0.006808274	0.003644199	-0.0019506514
688.283	0	0	0	0	0	0	0	0	0	0	0	0	0	0	0	0	0	0	0	0	0	0	0	0	0	0	0	0	0	0	0	0	0	0	0	0	0	0	0	0.00027379478	0.095558186	0.17212002	-0.08596583	0.044952211	-0.023928841	0.012792422	-0.006845527	0.0036640017	-0.0019612344
688.73	0	0	0	0	0	0	0	0	0	0	0	0	0	0	0	0	0	0	0	0	0	0	0	0	0	0	0	0	0	0	0	0	0	0	0	0	0	0	0	0.00010576227	0.085606059	0.18294523	-0.086428243	0.0444913	-0.023594799	0.012602907	-0.0067427714	0.0036088383	-0.0019316869
689.176	0	0	0	0	0	0	0	0	0	0	0	0	0	0	0	0	0	0	0	0	0	0	0	0	0	0	0	0	0	0	0	0	0	0	0	0	0	0	0	2.6162876e-05	0.076087109	0.19226344	-0.085285406	0.043067402	-0.022732524	0.012129072	-0.0064876329	0.0034720844	-0.0018584628
689.622	0	0	0	0	0	0	0	0	0	0	0	0	0	0	0	0	0	0	0	0	0	0	0	0	0	0	0	0	0	0	0	0	0	0	0	0	0	0	0	1.7639113e-06	0.067098663	0.19992468	-0.082398746	0.040598777	-0.02129733	0.011346883	-0.0060672328	0.0032468447	-0.0017378709
690.068	0	0	0	0	0	0	0	0	0	0	0	0	0	0	0	0	0	0	0	0	0	0	0	0	0	0	0	0	0	0	0	0	0	0	0	0	0	0	0	0	0.058759896	0.20575474	-0.077628592	0.037004842	-0.01924537	0.010232781	-0.0054689494	0.0029263618	-0.0015662941
690.515	0	0	0	0	0	0	0	0	0	0	0	0	0	0	0	0	0	0	0	0	0	0	0	0	0	0	0	0	0	0	0	0	0	0	0	0	0	0	0	0	0.051119137	0.20969176	-0.070931479	0.032272898	-0.016571248	0.0087840505	-0.0046913511	0.002509872	-0.0013433239
690.961	0	0	0	0	0	0	0	0	0	0	0	0	0	0	0	0	0	0	0	0	0	0	0	0	0	0	0	0	0	0	0	0	0	0	0	0	0	0	0	0	0.044186027	0.21182231	-0.062496222	0.026553563	-0.013361953	0.0070480388	-0.0037598775	0.0020110042	-0.0010762568
[truncated: 944 more rows]
[truncated: 35 more columns]
